# Supplementary material for: Irf7 Deficiency Confers Protection Against Influenza Infection, Independent of irf3
Source: Int J Biol Sci. 2026 Jan 22;22(4):1974–96. doi: 10.7150/ijbs.126714 (PMC12905640; doi:10.7150/ijbs.126714)
Supplement: Supplementary file 1 — Supplementary figures and tables. [file ijbsv22p1974s1.zip]

Archive with 10 entries (10 files):
- Final_version_ IRF37_Supplementary M_M_08_Jan_2026.docx
- Table S1 Nanosring DEGs- influenza infection vs. non-infection.xlsx
- Table S2 GO-BP_IRF7KO Up and down genes enrichment.xlsx
- Table S3 Nano_WT_Infvsuninf_DEGs by celltypes.xlsx
- Table S4 Nanostring_Flu_kegg_pathway  by celltypes.xlsx
- Table S5 NMF_Results_Complete.xlsx
- Table S6 Mice bulk_Flu_sig_DEGs.csv
- Table S7 Mice bulk_Flu_KEGG_updown_pathway.xlsm
- Table S8 IRF_Balance_Control_Flu_UMAP_Scores.xlsx
- Table S9 Enhanced_Integration_Data for A multi-dimensional framework.csv
