# Supplementary material for: Irf7 Deficiency Confers Protection Against Influenza Infection, Independent of irf3
Source: Int J Biol Sci. 2026 Jan 22;22(4):1974–96. doi: 10.7150/ijbs.126714 (PMC12905640; doi:10.7150/ijbs.126714)
Supplement: Supplementary file 1 — Supplementary figures and tables. [file ijbsv22p1974s1.zip › Table S1 Nanosring DEGs- influenza infection vs. non-infection.xlsx]

## Sheet: WT INFvsUNI
Gene	logFC	PValue
Fosb	3.36483	6.75e-14
Cldn1	3.04215	9.03e-08
Clec9a	2.9003	3.92e-05
Retnla	2.63275	1.71e-05
H2-Ob	2.62549	8.59e-06
Jun	2.50247	2.67e-07
H2-DMa	2.23577	9.72e-08
Atf3	2.20873	1.99e-06
Xcr1	2.14035	0.000961409
Klf4	2.05428	3.18e-05
Nr4a1	2.0502	2.62e-06
H2-Ab1	2.02728	0.00304562
Arhgef6	1.97061	7.88e-08
Acox1	1.9655	0.00159304
Cd74	1.95902	0.00203105
Fgfr1	1.90573	0.000303693
Irf8	1.88827	0.00213784
Btg2	1.88199	5.56e-06
H2-Eb1	1.86318	0.0070098
Fn1	1.81324	0.0011861
Top2a	1.80871	1.93e-06
Nfatc2	1.78549	0.000745549
Mmp12	1.75164	0.000248736
Mapk14	1.74085	6.86e-06
Rnd3	1.71349	4.5e-06
H2-DMb2	1.713	0.000417746
Il1rl1	1.69196	0.00199432
Havcr2	1.68008	8.03e-05
Nr4a2	1.67686	5.62e-05
Ifngr1	1.66291	3.61e-05
Man2b1	1.64374	0.000135052
H2-Aa	1.6328	0.0172691
Maff	1.59189	4.96e-05
Alox5	1.59016	0.0119618
Nlrp3	1.583	0.000531534
Csf2ra	1.56389	0.000273672
Egr2	1.55902	0.000426883
Itgb2	1.54932	0.00438123
Amica1	1.54785	0.00746874
Egr3	1.54638	0.000249794
Flt3	1.52822	0.0110944
Tnfaip3	1.49473	0.000359817
Itgb7	1.49239	0.00212118
Cxcl2	1.4907	0.0162304
Itgax	1.46362	0.000106898
Itgal	1.45435	0.00126046
Tuba4a	1.44742	0.00410699
Tep1	1.4444	4.35e-05
Calr	1.43831	0.00139357
Cd244	1.42559	0.000338732
Sema4a	1.40665	2.61e-05
Znrf2	1.4053	0.00013319
Cd36	1.40196	0.00836358
Anxa1	1.38682	0.00387772
Alox5ap	1.38531	0.0043953
Il6ra	1.3787	0.000194078
H2-DMb1	1.35408	0.00168438
Serpine1	1.35067	0.0384854
Pbx1	1.33319	0.00146466
Fem1c	1.33185	0.000241229
S100a11	1.32499	0.00633553
Adgre5	1.29369	0.00777963
Acly	1.28126	0.00137882
Siglecf	1.27912	0.0694707
Id1	1.27731	0.0355699
Alcam	1.23976	0.0111045
Kcnq1ot1	1.23934	0.00218113
Ptgs2	1.21692	0.0473563
Hist2h2aa1	1.20773	0.0037031
Ccr2	1.2061	0.0530665
Il18	1.1984	0.0516504
Tlr8	1.19816	0.0993266
Cebpa	1.19733	0.0299799
S100a10	1.19392	0.021555
Dusp1	1.18493	0.00667855
Vav2	1.18413	0.00176067
Map2k3	1.18101	0.000268659
Syk	1.16945	0.00668889
Cd83	1.15559	0.029238
Mpeg1	1.14911	0.0401279
Tlr11	1.13748	0.0137124
Nectin1	1.12981	0.0206135
Cytip	1.12332	0.00525243
Pros1	1.12258	0.0175708
Ccl3	1.10855	0.0312891
Mertk	1.10808	0.0718896
Nfkbia	1.09956	0.002247
Gsn	1.07027	0.0102698
Fasn	1.06394	0.00158933
Ncf2	1.06314	0.0425904
Twistnb	1.05874	0.00154176
Btk	1.0564	0.00697956
Vasp	1.05598	0.015771
Olr1	1.05529	0.107807
Lta4h	1.05493	0.0065222
Lipa	1.05401	0.0421666
Cxcl1	1.04818	0.0421894
Nfkbiz	1.04639	0.0092134
Cebpb	1.03632	0.186278
Sirpa	1.03626	0.140282
Mmp19	1.03432	0.012399
Hist1h1c	1.03049	0.00664428
Tnfaip8	1.02663	0.0021902
Id2	1.02498	0.0205786
Ski	1.02199	0.0308341
Lif	1.02178	0.0170348
Vsir	1.01613	0.016994
Adam8	1.01074	0.0638365
Ear3	1.01047	0.279641
Tlr3	1.00625	0.0513381
Fabp4	0.995139	0.128986
Tlr2	0.994203	0.0796026
Laptm5	0.990954	0.0408239
Ptprc	0.987154	0.0225518
Kit	0.98552	0.017653
Tgfb1	0.982517	0.0289204
Glg1	0.971966	0.00128896
Lpl	0.966068	0.219956
Fpr1	0.953729	0.136468
Skil	0.945513	0.0101165
Insr	0.941454	0.0146338
Chil3	0.926694	0.399371
Klf10	0.922391	0.0336591
Pparg	0.908388	0.0772917
Mrc1	0.903581	0.239566
Smad7	0.898063	0.0246854
Ccl17	0.897831	0.150123
Vamp2	0.897416	0.00222843
Txndc16	0.897243	0.00452864
Serpinb6a	0.896086	0.0770388
Btla	0.890057	0.0756085
Ikzf1	0.888741	0.0136165
Stat6	0.882774	0.0195466
Map3k4	0.873097	0.00505251
Lrp6	0.868142	0.00600751
Irf3	0.840478	0.0057263
Rictor	0.838867	0.00482374
Prdx3	0.819176	0.0212228
Insig1	0.812173	0.0173719
Hmgb1	0.801036	0.0118574
Plaur	0.798349	0.112155
Il1r2	0.797843	0.0726649
Ccl6	0.796571	0.277009
Tyrobp	0.789109	0.153333
Rab3d	0.788793	0.0610259
Ctnnb1	0.786105	0.0767898
Cdh1	0.778909	0.0698716
2810417H13Rik	0.77745	0.0414869
Ctsd	0.775173	0.370385
Cysltr1	0.752455	0.0349323
Pdgfb	0.745914	0.0441035
Gpr183	0.744854	0.119798
Dusp6	0.742543	0.101604
Cdc20	0.738805	0.0279655
Dhrs3	0.738359	0.0720098
Myc	0.726521	0.0385992
Pglyrp1	0.726458	0.074455
Il17ra	0.720387	0.0916857
F11r	0.717572	0.104868
Eif4ebp2	0.715814	0.0155684
Stat5a	0.705125	0.0585607
Itgb1	0.686151	0.0737933
Ncor1	0.685747	0.0214755
Kif20a	0.685434	0.0284352
Icosl	0.682966	0.124295
Gtf2h2	0.675782	0.0768475
Pik3cg	0.671371	0.0339955
Nfil3	0.670592	0.151718
Sgpp1	0.664716	0.0169293
Itga4	0.656026	0.0772165
Cd84	0.655543	0.256915
Chil4	0.648086	0.547543
C5ar1	0.646992	0.335386
Raf1	0.645032	0.0946431
Sema6d	0.643626	0.0732506
Stat5b	0.595795	0.0477636
Hdac5	0.593191	0.094288
Marco	0.588439	0.326585
Adam19	0.582265	0.220949
Map2k2	0.5789	0.0814361
Clec7a	0.578052	0.362335
Fcgr2b	0.574341	0.206001
Rhog	0.572973	0.185542
Emp1	0.57258	0.170505
Akap13	0.567724	0.115219
Ptger2	0.566618	0.12729
Flt1	0.562184	0.220363
Was	0.555779	0.0889681
Ctsa	0.555243	0.17857
Bcl10	0.545738	0.12287
Crip1	0.543415	0.348364
Nfkb1	0.539457	0.132117
Sqstm1	0.537667	0.200214
Cd180	0.536726	0.293678
Cxcr4	0.532619	0.224203
Ccnb2	0.532273	0.135731
Mif	0.530139	0.153054
Arf6	0.52592	0.176659
Il1b	0.514075	0.394802
Fgf7	0.51216	0.13575
Msh2	0.510262	0.119372
Ndufa7	0.509076	0.193307
Trem1	0.507446	0.282077
Malt1	0.506867	0.201937
Clec1b	0.506115	0.244234
Mob3c	0.502555	0.0886139
Dnajb6	0.4995	0.166428
Adora3	0.496315	0.254193
Fzd4	0.477739	0.176087
Tnfrsf1b	0.475548	0.322053
Pde4a	0.469331	0.11384
Pggt1b	0.467037	0.124264
Csf1r	0.463662	0.391135
Id3	0.458326	0.250315
Armc1	0.458097	0.168701
Irf4	0.448876	0.279345
Birc3	0.448446	0.257167
Cd99	0.437762	0.238614
Hivep1	0.431779	0.190812
Zmpste24	0.42296	0.221622
Adgre1	0.420129	0.452677
Osm	0.420106	0.474446
Dpp4	0.413897	0.463673
Lrp5	0.411452	0.17976
Ldlr	0.409375	0.29588
Tnf	0.401962	0.24735
Tnfrsf1a	0.401177	0.304659
Ltb	0.394131	0.270589
Irf5	0.391907	0.349834
Nfatc1	0.389668	0.238964
Ccr1	0.388856	0.439699
Clic4	0.384585	0.324154
Fcgr3	0.378304	0.545686
Enc1	0.377578	0.249897
Daglb	0.376133	0.212048
Zfp148	0.370734	0.221499
Mapk13	0.370127	0.259264
Vrk2	0.36953	0.305979
Tnfsf9	0.352508	0.263282
Batf	0.352246	0.261113
Vav1	0.348788	0.403595
Thbd	0.348249	0.464105
Map2k4	0.346785	0.278274
Mcm5	0.346767	0.222853
Smad1	0.321098	0.369952
Prkci	0.319935	0.292579
Slc16a6	0.319437	0.324888
Il10ra	0.30846	0.436522
Irf2	0.306674	0.442744
Cdkn1a	0.304082	0.51467
Cd163	0.299737	0.452496
Cd14	0.297787	0.566382
Fyn	0.275502	0.526583
Furin	0.274998	0.550506
Rad51	0.267992	0.438586
Cd68	0.267157	0.657677
Rgs16	0.266589	0.466619
Birc5	0.265275	0.411518
Cd47	0.250529	0.553399
Map2k1	0.237115	0.544587
Sesn1	0.236047	0.507629
Il1r1	0.23555	0.521365
B4galt4	0.232704	0.522942
Rgs1	0.225547	0.616175
Lat2	0.222623	0.636527
Smad2	0.221977	0.46121
Lgals3	0.217798	0.602504
Txn1	0.210973	0.704381
Gnai3	0.208493	0.575774
Tgm2	0.204271	0.73487
Tlr4	0.20369	0.704587
Fgf18	0.198043	0.566513
Il22	0.197285	0.571702
Ccrl2	0.195404	0.661091
Cdh11	0.194612	0.644304
Gata3	0.194387	0.548876
Nfyc	0.19399	0.511825
Hdac6	0.180947	0.608094
Il1rap	0.166911	0.635
Ttk	0.164093	0.669683
Myod1	0.147751	0.7075
Tm7sf3	0.145824	0.687359
Socs3	0.14567	0.724407
Cd209e	0.140557	0.767011
Ifnar1	0.139494	0.699352
Cd44	0.12556	0.755212
Dusp2	0.12447	0.799083
Cybb	0.114771	0.854824
Tigit	0.11192	0.763136
Timd4	0.107248	0.802045
Cxcr3	0.101313	0.815378
Golim4	0.0921221	0.779316
Fpr2	0.0888933	0.892836
Pfdn6	0.0849618	0.799539
Tnfrsf12a	0.078742	0.817206
Icam1	0.0704262	0.847318
Ccl4	0.0670802	0.871781
Selplg	0.0478938	0.907911
Runx2	0.0352914	0.922596
Bid	0.022697	0.949624
Myh4	0.0166322	0.96991
Ctsl	0.014422	0.977726
Cxcr2	0.0141478	0.970212
Sema4b	0.0126161	0.971086
Acot11	0.00760412	0.978813
Vcam1	0.00712116	0.988455
Myd88	0.0071197	0.985422
Casp7	0.00514784	0.988516
Fadd	-0.00466985	0.987162
Cx3cr1	-0.00510001	0.991509
Cbr1	-0.0105243	0.972286
Cebpd	-0.013685	0.969817
H2-M3	-0.0202028	0.954627
Ercc1	-0.0209274	0.945034
Casp1	-0.0310694	0.945573
Ltb4r1	-0.0463183	0.903111
Sptbn1	-0.0799731	0.80853
Tlr12	-0.0801233	0.839996
Havcr1	-0.0803493	0.84478
Plau	-0.0811565	0.867497
Ell2	-0.0889506	0.812366
Col14a1	-0.0897002	0.805645
Fgf2	-0.0908385	0.766161
Cd86	-0.0917867	0.844394
Ifnar2	-0.0955285	0.778657
Siglec1	-0.100751	0.861732
Cnn2	-0.104117	0.839863
Jag1	-0.104122	0.68819
Batf3	-0.109379	0.772404
Peli1	-0.110945	0.789108
H2-D1	-0.111242	0.795733
Ccl22	-0.129897	0.848924
Il10	-0.13839	0.731386
Hpgd	-0.13983	0.793006
Adamts17	-0.140992	0.726332
Il1a	-0.141553	0.830332
Cd1d1	-0.150982	0.760353
Mok	-0.152173	0.687119
Tmem173	-0.154043	0.565413
Bcl6	-0.154887	0.659251
Tlr5	-0.157816	0.634093
Fut4	-0.160988	0.670338
Mmp8	-0.16398	0.706474
Sp4	-0.164448	0.563988
Ripk2	-0.167034	0.585916
Ptgs1	-0.174222	0.592414
Rin2	-0.178149	0.713692
Hpgds	-0.178871	0.593775
Gpr65	-0.181822	0.617135
Crem	-0.181859	0.524493
Faf1	-0.197957	0.559727
Kcnab1	-0.201167	0.626454
Rgl1	-0.203524	0.571719
Gadd45b	-0.211795	0.631561
Nod2	-0.214524	0.508334
S100a4	-0.216974	0.740842
Pim2	-0.22214	0.432831
Prdx1	-0.225586	0.482413
Ccl9	-0.228539	0.648401
Hip1r	-0.24054	0.528497
Cd151	-0.243449	0.406803
Il23a	-0.243989	0.53417
Sphk1	-0.255731	0.500857
Ceacam2	-0.258133	0.533921
Nod1	-0.259898	0.569432
Hgf	-0.264117	0.441314
Nfkbie	-0.264632	0.570417
Elane	-0.265871	0.508998
Cx3cl1	-0.272115	0.439734
Il4ra	-0.273081	0.494446
Nox1	-0.273366	0.489443
Cd80	-0.276647	0.463093
Ccl25	-0.283366	0.414131
Hif1a	-0.283848	0.510194
Fcer1a	-0.286267	0.495693
Ier3	-0.288651	0.58394
Lag3	-0.288865	0.478295
Gk5	-0.289178	0.38015
Cd70	-0.292508	0.471579
Adamts2	-0.29888	0.416636
Tlr7	-0.30044	0.545635
En1	-0.307839	0.375747
Serpinb7	-0.308287	0.443385
Rab20	-0.312507	0.501119
Ctss	-0.313248	0.596705
Cxcl14	-0.320332	0.455456
Hes1	-0.320971	0.439466
Gch1	-0.322166	0.262272
Tfcp2	-0.328263	0.362572
Hras	-0.332331	0.282004
Tnc	-0.334984	0.275179
Rhoc	-0.342749	0.369022
Serinc2	-0.346504	0.388809
Terf2ip	-0.347048	0.238025
Jak3	-0.347532	0.266259
Trem2	-0.35034	0.389027
Traf6	-0.351993	0.253671
Ccl19	-0.353001	0.257536
Gem	-0.353117	0.305399
Ccl26	-0.354013	0.371506
Cxcl5	-0.355171	0.306202
Cxcr6	-0.356779	0.353643
Tgfbr3	-0.360386	0.280035
Itga5	-0.362207	0.26762
Cd69	-0.363418	0.388602
Adamts9	-0.37238	0.274798
Pbx3	-0.373438	0.187081
Cd27	-0.374007	0.340841
Ndc80	-0.378918	0.30453
Prkca	-0.379502	0.265775
Cyp3a13	-0.384731	0.295261
Arhgef28	-0.38937	0.345893
Tapbp	-0.395633	0.291257
Camp	-0.398638	0.320126
Bcl2	-0.402138	0.259432
Selp	-0.403481	0.309014
Ctla4	-0.40425	0.306033
Ptprb	-0.410345	0.310449
Sfrp4	-0.413281	0.209682
Pdgfrb	-0.421459	0.317369
Il12b	-0.422054	0.50753
Ptprk	-0.422437	0.269518
Nr1h3	-0.424485	0.279719
H2-Q1	-0.424815	0.305866
Ccr9	-0.431716	0.189814
Il2	-0.432386	0.35023
Ccr6	-0.433554	0.255229
C3	-0.434027	0.410591
Mpo	-0.434331	0.227617
Flnb	-0.440494	0.221656
Coasy	-0.444438	0.18652
Fpr3	-0.445135	0.250303
Ptx3	-0.445169	0.298426
Adamts12	-0.448037	0.231982
Tuba1a	-0.451899	0.356528
Fgf10	-0.455012	0.21348
Vwa5a	-0.456549	0.254183
Cav1	-0.456951	0.226916
Tnfrsf11a	-0.457062	0.215573
Cxcl16	-0.457305	0.437014
Adamts4	-0.458664	0.229147
Cebpg	-0.459737	0.288892
Gata2	-0.461493	0.221016
Ikbke	-0.46744	0.114406
Fpr-rs6	-0.470045	0.205034
Tspan8	-0.47085	0.200907
Angpt1	-0.473578	0.17656
Erg	-0.474276	0.262808
Tnfrsf14	-0.474677	0.269175
Pdzk1ip1	-0.475986	0.209064
Ctsg	-0.483396	0.160175
Acot3	-0.490423	0.15909
Ido1	-0.494035	0.233157
Tap2	-0.497687	0.221083
Ccr3	-0.499522	0.174423
Cdh2	-0.500078	0.195585
Smarcd3	-0.505499	0.246604
Fbp1	-0.509926	0.128077
Stat3	-0.510403	0.17391
Mapk12	-0.513069	0.197242
Serpine3	-0.514053	0.195938
Ngf	-0.514343	0.170521
Col4a1	-0.519051	0.114856
Pdcd1lg2	-0.519189	0.142744
Crabp2	-0.52077	0.165929
Il6	-0.525086	0.107001
Col15a1	-0.527073	0.198092
Ctgf	-0.531142	0.143019
Pdgfa	-0.533966	0.0798622
Ets1	-0.535031	0.102645
Loxl2	-0.535396	0.145338
Abcc8	-0.535653	0.126227
Fcnb	-0.537981	0.219878
Cd28	-0.550662	0.13488
Psmb8	-0.554738	0.216132
Nmb	-0.556252	0.13031
Nampt	-0.557024	0.205448
Yes1	-0.560031	0.141654
Grn	-0.563397	0.276962
Ltb4r2	-0.565792	0.174654
Fzd6	-0.56765	0.130139
Klk1	-0.567816	0.138295
Ccl27a	-0.570389	0.0923632
H2-T23	-0.571784	0.12528
Elovl6	-0.572928	0.0683165
Tap1	-0.573046	0.20755
Ptgdr2	-0.574146	0.130381
Traf2	-0.574959	0.103509
Col12a1	-0.577845	0.130552
Cstb	-0.579318	0.330298
Prok2	-0.57956	0.0863589
Psmb9	-0.582875	0.116661
Adamts14	-0.585492	0.0981768
Col11a1	-0.58624	0.153688
Fpr-rs3	-0.588512	0.13969
Prrx1	-0.588515	0.134071
Sele	-0.589378	0.122821
Cpa3	-0.589902	0.15002
Rnase2a	-0.590934	0.147834
Nox3	-0.592262	0.0711057
Vtcn1	-0.592311	0.161925
Col4a2	-0.59362	0.157719
Nr2f6	-0.593817	0.1013
Lamb2	-0.596378	0.115465
Ccl11	-0.597721	0.0507065
Phlda2	-0.599247	0.147733
Ddr2	-0.601143	0.0864074
Ear6	-0.610311	0.113948
Msc	-0.610753	0.208911
H2-K1	-0.610771	0.181507
Cxcl13	-0.611117	0.100951
Cdh4	-0.620252	0.125472
Krba1	-0.623663	0.111327
Col1a2	-0.626054	0.08798
Map3k14	-0.626722	0.069651
Prg3	-0.628561	0.092826
Ccl24	-0.630732	0.0491439
Stab1	-0.631651	0.0668769
Enpep	-0.637304	0.0751109
Fpr-rs5	-0.64243	0.0487152
Cd247	-0.644378	0.0542476
Ccl21a	-0.648717	0.0950272
Ccl1	-0.650962	0.0928468
Il12a	-0.657229	0.133492
Cxcr1	-0.65774	0.102636
Tnfrsf8	-0.659921	0.0739902
Ceacam1	-0.661668	0.0510528
Il18r1	-0.666901	0.0549001
Csf2	-0.6726	0.0240049
Itgam	-0.673374	0.141232
Ifng	-0.674595	0.0811282
Rasgrf2	-0.675553	0.0632071
Oscar	-0.677157	0.101884
Nectin2	-0.679956	0.0677677
Mrc2	-0.682336	0.0332788
Ros1	-0.686368	0.099957
Epx	-0.687817	0.104392
Ifit1bl2	-0.690543	0.0806006
Tpsb2	-0.691837	0.0883967
Adamts3	-0.69203	0.0666937
Nos2	-0.692237	0.0625004
Flrt2	-0.693303	0.041136
Il15	-0.694653	0.0571984
Rnase2b	-0.69495	0.0565576
Lamp3	-0.696927	0.0683566
Adamts1	-0.697194	0.0685565
Ccl28	-0.699533	0.0660015
Ly6g	-0.70046	0.0406024
Apoe	-0.701552	0.255603
Fcer2a	-0.701599	0.073901
Lat	-0.704117	0.0759784
Rhoj	-0.705407	0.0580308
Cd1d2	-0.705543	0.127521
Tnfrsf9	-0.706719	0.0607664
Csf3r	-0.713985	0.0633252
Prg2	-0.716481	0.0694772
Fzd9	-0.721177	0.0729001
Hspg2	-0.721376	0.0428429
Enpp2	-0.722495	0.0784039
Adcyap1r1	-0.73269	0.0318758
S1pr1	-0.737337	0.0165307
Fbxl7	-0.738483	0.0374161
Ccr8	-0.740852	0.0547109
Trafd1	-0.742891	0.0647457
Cxcl12	-0.743745	0.0480913
Il33	-0.74972	0.0490568
Areg	-0.75681	0.0154867
Alox15	-0.757307	0.0683658
Il27ra	-0.759264	0.0624007
Mmp1a	-0.762654	0.0399706
Cyr61	-0.768741	0.0437007
Rasal1	-0.770121	0.040058
Ptgds	-0.770832	0.0178184
Ms4a2	-0.775	0.0650625
Fas	-0.779601	0.0306652
Cd276	-0.780935	0.0152773
Birc2	-0.786281	0.0835012
Col3a1	-0.795188	0.0392803
Clec5a	-0.795766	0.104842
Edn1	-0.801058	0.00984533
P2rx1	-0.80945	0.0294257
Icos	-0.812006	0.0179384
Scin	-0.825119	0.0525573
Tspan7	-0.825584	0.0479393
Ccr5	-0.829939	0.101303
Anxa4	-0.834007	0.0726994
Il27	-0.840145	0.0194113
Il5	-0.841031	0.0746939
Pf4	-0.841564	0.00659709
Vegfc	-0.853473	0.0186934
Vegfa	-0.85979	0.0089028
Fpr-rs4	-0.86216	0.0192105
Pdcd1	-0.865795	0.0196967
Nrip3	-0.866978	0.0209037
Saa1	-0.867249	0.0359264
Igf2	-0.87085	0.0182927
Tlr6	-0.871435	0.00440912
Col10a1	-0.872052	0.0182884
Hc	-0.872707	0.0183511
Cttnbp2	-0.874182	0.0177596
Il13	-0.877655	0.0125682
Bmp6	-0.87908	0.0209175
Yap1	-0.884747	0.0215036
Aif1	-0.886757	0.0236763
Ptpn14	-0.892058	0.0186607
Ccl20	-0.895971	0.0202145
Tgfa	-0.898877	0.0221232
Acad10	-0.900291	0.0125918
Cd34	-0.90263	0.00757499
Psme2	-0.914411	0.0453631
H2-Ea-ps	-0.914693	0.0161538
Ptgdr	-0.915546	0.00821304
Pycard	-0.917077	0.00636844
Zfp92	-0.92668	0.018014
Met	-0.927575	0.00786253
Hnf1b	-0.928939	0.0148309
Fosl1	-0.932891	0.00319451
Pdgfra	-0.933064	0.0134562
Cd40lg	-0.933143	0.020502
Kitl	-0.935639	0.0110157
Hoxd4	-0.93705	0.02301
Kalrn	-0.938159	0.00626775
Gata1	-0.942054	0.0129513
Nox4	-0.94711	0.0160609
Mmp10	-0.950904	0.00921278
Ccr4	-0.954559	0.00540954
C1qa	-0.962649	0.0516041
Csf1	-0.966006	0.00123031
Il3ra	-0.968084	0.000630643
Serpinb2	-0.975974	0.0127264
Angpt2	-0.98104	0.00473792
H2-Q2	-0.984578	0.00886115
Cxcr5	-0.985844	0.00427351
Ephb6	-0.986782	0.0131181
Ido2	-0.989136	0.0148587
Cma1	-1.00197	0.00854043
Il3	-1.0027	0.0195799
Tnfaip6	-1.00647	0.00601819
Bmp8a	-1.00706	0.0115801
Mmp9	-1.00769	0.00593602
Tek	-1.01062	0.00428121
Ms4a1	-1.01195	0.0027148
Stat1	-1.01436	0.0153928
Cdh5	-1.01969	0.00502562
2900026A02Rik	-1.02714	0.0153132
Col17a1	-1.0287	0.00820306
Cnksr1	-1.03848	0.0167314
Csf3	-1.04926	0.00386205
Il5ra	-1.051	0.0119549
Lamb3	-1.05616	0.00708878
Mmp13	-1.05881	0.00254297
H2-Q10	-1.06566	0.00710689
Egf	-1.07738	0.011639
Ccl8	-1.08625	0.00210382
Cd38	-1.09591	0.00132909
Il9	-1.11139	0.00306183
Tlr9	-1.1166	0.0196476
Cd274	-1.12133	0.0365521
Mapk11	-1.12166	0.00456758
Hdc	-1.12982	0.00071672
Fcgr4	-1.13022	0.0790477
C1qb	-1.13883	0.0454824
Rgs6	-1.13892	0.00456058
Tnfsf4	-1.14662	0.00543016
Ifna1	-1.14667	0.00402555
Gzma	-1.15251	0.00456778
Tlr13	-1.15735	0.00300078
Igf1	-1.15957	0.00150348
Tlr1	-1.18726	0.00493026
Cxcl9	-1.20328	0.0142685
Il4i1	-1.20639	0.0118973
Retnlb	-1.20774	0.0048834
Tnfsf10	-1.20892	0.000360992
Klrk1	-1.22665	0.0183218
Il15ra	-1.22889	0.000342985
Trim9	-1.23561	0.00714159
Ptafr	-1.23664	0.0112588
Il4	-1.23768	0.00337503
C4a	-1.24429	5.34e-05
C1qc	-1.24921	0.0468585
Rapgef4	-1.25868	0.00145389
Il21r	-1.26904	0.00141756
Il25	-1.29856	0.0021798
Nkg7	-1.30197	0.00134056
Adora2a	-1.30854	0.000881028
Lst1	-1.3162	0.000213194
Gata6	-1.32364	0.00102469
Timp3	-1.34704	0.000892287
Marcksl1	-1.35502	0.0141247
Traf1	-1.35828	0.0202965
Des	-1.36927	0.000233242
Irf1	-1.39204	0.000788633
Trex1	-1.39395	0.00049709
Socs1	-1.39913	0.000144697
Spry2	-1.39927	9.05e-06
Sema5a	-1.40885	0.000655491
Hbegf	-1.41787	1.87e-05
Lta	-1.45237	0.000200597
Ifnb1	-1.47102	2.38e-05
Rbp1	-1.5027	6.14e-05
Cdh13	-1.51355	0.000101708
Socs2	-1.55533	0.00189301
Cyp1b1	-1.60419	0.000194856
Mx1	-1.60895	0.000281166
Ccl2	-1.61975	0.0113585
Aoah	-1.64547	1.37e-05
Stat4	-1.68933	0.000357264
Daxx	-1.72303	6.11e-05
Tnfrsf4	-1.74934	3.57e-06
S100a8	-1.75279	0.00229102
Serpinb9	-1.78052	9.06e-05
Mafb	-1.80198	0.000566585
Mx2	-1.81665	5.57e-06
Cd40	-1.84502	0.000697948
Acod1	-1.90983	2.77e-05
Il1rn	-1.9371	0.00468276
Ccr7	-1.93778	0.0154761
Sell	-1.98486	1.65e-06
Cxcl3	-2.00558	4.1e-05
Arg1	-2.13318	9.04e-05
Fscn1	-2.30108	0.00267942
Cxcl11	-2.32052	6.48e-11
Ccl7	-2.44711	1.43e-05
Usp18	-2.48827	3.07e-07
S100a9	-2.65728	1.71e-06
C3ar1	-2.73518	1.4e-05
Fcgr1	-2.93036	3.53e-07
Ccl12	-3.10675	6.54e-06
Ly6c1	-3.54798	2.24e-10
Irf7	-3.68668	1.11e-09
Ccl5	-3.93469	9.92e-08
Cxcl10	-3.94813	5.04e-12
Isg15	-4.42271	2.66e-13
Ifit1bl1	-4.95547	2.04e-15

## Sheet: IRF3KO_INFvsUNI
Gene	logFC	PValue
Ear3	4.38435	2.45e-06
Lpl	4.14131	5.55e-07
Chil3	3.83761	0.000393913
Chil4	3.72346	0.00023824
Mrc1	3.42449	3.16e-06
Alox5	2.94781	6.36e-07
Mmp12	2.93551	0.000284409
Siglecf	2.92882	2.67e-05
Cd36	2.75116	1.63e-06
Il18	2.70704	2.03e-05
Cldn1	2.44663	3.9e-05
Serpine1	2.30977	0.000272603
Marco	2.2792	0.000626
Col14a1	2.14935	0.00013284
Fabp4	2.10623	0.000907842
Pros1	2.03135	6.15e-05
Retnla	2.01198	0.00527593
H2-Ob	1.9865	0.00106734
Acox1	1.94079	0.000437588
Serpinb6a	1.93785	0.000102618
Lipa	1.89769	0.000747441
Fpr1	1.8061	0.00514995
Clec9a	1.78648	0.00173347
Hpgd	1.68764	0.00903565
Ccl6	1.68109	0.00892903
Ccl17	1.65171	0.0228957
H2-DMa	1.64968	0.0042911
Arhgef6	1.64946	0.00017596
Ccl22	1.60645	0.0108942
Ctsd	1.60268	0.0943008
Ptprb	1.56847	0.00046242
Anxa1	1.54564	0.00378643
Irf8	1.50702	0.00445903
Pbx1	1.45122	0.000344894
Clec1b	1.4339	0.011741
Xcr1	1.4252	0.00838344
S100a10	1.42409	0.0237435
Cd74	1.39551	0.0666042
H2-DMb2	1.39302	0.0123945
Sema6d	1.39148	0.00172679
Fgfr1	1.35871	0.00687179
Tlr11	1.34752	0.00802928
Crip1	1.33774	0.0438696
Il1rl1	1.32745	0.0251942
Clic4	1.32648	0.00999995
Hist2h2aa1	1.31897	0.0164258
H2-Eb1	1.31148	0.0970749
Olr1	1.29046	0.0447926
Mmp13	1.28357	0.0176842
Tlr8	1.26791	0.0466147
Smad1	1.25287	0.00142494
H2-Ab1	1.24432	0.0952739
Vav2	1.22917	0.00992841
Itgax	1.20274	0.00848081
Mpeg1	1.19806	0.0755392
H2-Aa	1.19274	0.118761
S100a11	1.18894	0.0585367
Laptm5	1.18701	0.085095
Egr2	1.15475	0.00623424
Ctnnb1	1.15061	0.0377238
Fpr2	1.13551	0.0751452
Fgf18	1.11346	0.0152835
Fosb	1.11086	0.0479676
Cd84	1.10117	0.0730003
Prdx3	1.08905	0.0210215
Icosl	1.07648	0.0191359
Flt1	1.06492	0.0445113
Cebpa	1.05041	0.0707975
Znrf2	1.03909	0.0538527
Jun	1.02045	0.103326
Cxcl12	1.02	0.0317011
Sirpa	1.01073	0.178553
Alcam	0.980205	0.0321404
Cav1	0.972308	0.022123
H2-DMb1	0.948669	0.0915778
Gnai3	0.942698	0.0576739
Akap13	0.942151	0.0117164
Man2b1	0.927622	0.0725522
Cd47	0.91388	0.0927634
C5ar1	0.906428	0.151795
Mertk	0.900386	0.102702
Tuba1a	0.888909	0.0391978
Kitl	0.888555	0.0389383
Klf4	0.883861	0.142193
Rhoj	0.871455	0.089011
Id2	0.870985	0.119168
Cd83	0.861947	0.175546
Ctgf	0.853956	0.0929233
Top2a	0.85158	0.0340109
Tlr2	0.851475	0.166216
Cxcl14	0.845877	0.0366556
Adgre1	0.839261	0.175886
Rab3d	0.832011	0.0512939
Txndc16	0.831511	0.018455
Txn1	0.830406	0.203459
Tuba4a	0.813755	0.110354
Lrp6	0.808352	0.0326035
Calr	0.805692	0.173843
Cd1d2	0.764209	0.121362
Tlr3	0.754891	0.0676404
Rasgrf2	0.750844	0.15527
Egr3	0.747987	0.0909779
Cd1d1	0.74764	0.0877825
Ski	0.743587	0.154179
Klf10	0.73815	0.061978
Fpr-rs3	0.735038	0.133547
Btg2	0.733034	0.201104
Ncor1	0.732895	0.0549995
Sptbn1	0.732403	0.0408897
Col4a2	0.727124	0.136214
Itgb1	0.725624	0.235626
Kit	0.725409	0.109528
Id1	0.723079	0.191986
Il1r1	0.715978	0.107237
Stat5a	0.714114	0.0831354
Flt3	0.701791	0.1858
F11r	0.695614	0.186805
Acly	0.693744	0.210413
Cybb	0.687804	0.331656
Pparg	0.686461	0.195578
Nfatc2	0.677988	0.192672
Cx3cr1	0.669317	0.327524
Alox5ap	0.65813	0.249619
Hmgb1	0.657168	0.121247
Pik3cg	0.647568	0.121109
H2-Q2	0.643587	0.194847
Timp3	0.636094	0.14317
Lta4h	0.635581	0.132639
Pdcd1	0.632819	0.218934
Sqstm1	0.626445	0.287226
Anxa4	0.620973	0.296671
Itgb2	0.617149	0.306036
Insig1	0.616302	0.215332
Sesn1	0.609153	0.186834
Kcnq1ot1	0.595714	0.219284
Ccl1	0.591205	0.254611
Tpsb2	0.589894	0.342053
Atf3	0.588965	0.374661
Tnfaip8	0.585895	0.137396
Il2	0.582631	0.298235
Il18r1	0.581789	0.192377
Ccl21a	0.571144	0.240648
Btk	0.562149	0.250772
Rhoc	0.556938	0.198629
Msh2	0.554298	0.2125
Itgal	0.553015	0.280891
Gsn	0.549006	0.277524
Il27	0.546699	0.279371
Krba1	0.539088	0.245556
Smad2	0.533764	0.173071
Sema4a	0.53111	0.257441
Dpp4	0.528603	0.355254
Rnd3	0.523914	0.260044
Tlr12	0.523229	0.270219
Syk	0.523119	0.327661
Dhrs3	0.517016	0.285605
Pdgfb	0.515385	0.262132
Peli1	0.511072	0.336246
Arf6	0.506158	0.403227
Sgpp1	0.480619	0.181289
Casp1	0.478313	0.335329
Rin2	0.471886	0.322045
Mapk14	0.459962	0.295647
Btla	0.45654	0.321904
Pbx3	0.45035	0.246245
Adamts2	0.441517	0.395088
Ptger2	0.438593	0.285709
Amica1	0.436113	0.39245
Ccnb2	0.419368	0.356725
Hist1h1c	0.417632	0.318668
Cdh5	0.414262	0.41556
Mmp19	0.412633	0.351029
Cytip	0.41162	0.490377
Ido2	0.407353	0.47116
Selplg	0.403737	0.504446
Zmpste24	0.400861	0.301118
Cd44	0.399297	0.370676
Cxcr1	0.399236	0.355655
Tnfrsf9	0.394879	0.443911
Itgb7	0.394796	0.413076
Csf3	0.391003	0.426608
Tyrobp	0.389693	0.579875
Adamts1	0.381917	0.461846
Ptprk	0.381152	0.404282
Tspan7	0.375729	0.425927
Il17ra	0.371972	0.477488
Ccr7	0.370363	0.543082
Il27ra	0.366176	0.477236
Tnfaip3	0.361833	0.542609
Cdh1	0.361621	0.36373
Col11a1	0.357441	0.520025
Ptgs1	0.357328	0.396895
Adamts17	0.355762	0.480592
Tep1	0.353342	0.419378
Vrk2	0.351316	0.348372
Daglb	0.349465	0.352789
Hras	0.349446	0.36271
Cd163	0.347038	0.506084
Smarcd3	0.343365	0.497978
Birc5	0.341904	0.480372
Ndufa7	0.33779	0.483085
Cd68	0.336001	0.623781
Tm7sf3	0.334867	0.404384
Egf	0.32936	0.481451
Vwa5a	0.327843	0.466721
Pfdn6	0.321855	0.415521
Insr	0.318281	0.449432
P2rx1	0.303476	0.539392
Fcer2a	0.299472	0.589444
Gpr183	0.29814	0.487788
Cx3cl1	0.297518	0.531755
Itga4	0.297044	0.566511
Ptprc	0.295124	0.639404
Fasn	0.292268	0.442388
Arhgef28	0.290667	0.559535
Cdc20	0.290577	0.534245
Clec7a	0.290037	0.717027
Ifngr1	0.288569	0.588057
Furin	0.284667	0.605507
Cdh2	0.278519	0.572138
Stat5b	0.277707	0.406025
Myod1	0.276914	0.628139
Tnfsf9	0.273036	0.566426
Cbr1	0.267293	0.522285
Il4ra	0.264925	0.620655
Ncf2	0.264743	0.660746
Glg1	0.25934	0.514228
Tlr4	0.257174	0.651713
Tgfb1	0.257016	0.681535
Serpinb9	0.253387	0.579806
Pdzk1ip1	0.251235	0.614163
Stat6	0.240852	0.625619
Fpr3	0.239396	0.641518
Cnksr1	0.237846	0.662195
Nfkbia	0.237382	0.662125
Col12a1	0.233218	0.641935
Vasp	0.23178	0.698354
Havcr1	0.230483	0.610941
Rnase2b	0.226207	0.575216
Gk5	0.222849	0.612403
Tspan8	0.221156	0.629318
Fbxl7	0.218737	0.647628
Bcl10	0.218077	0.633396
Gata1	0.215464	0.694531
Havcr2	0.215068	0.600845
Fzd4	0.214919	0.644258
Skil	0.213786	0.694596
Prkci	0.202363	0.620955
Loxl2	0.200026	0.706073
Adam19	0.19902	0.660188
Vtcn1	0.197627	0.687794
Hes1	0.195583	0.698599
B4galt4	0.189027	0.678385
Vsir	0.185671	0.730609
Ccl8	0.18131	0.693824
Il15	0.181012	0.677018
Cd34	0.175925	0.704365
Twistnb	0.175529	0.634759
Cxcr3	0.167842	0.735447
Nectin1	0.165719	0.758128
C1qc	0.164887	0.832404
Siglec1	0.164193	0.760724
Col3a1	0.162122	0.734286
Raf1	0.161217	0.721778
Alox15	0.15556	0.745577
Phlda2	0.151079	0.783657
Cd99	0.150821	0.721014
Batf3	0.149635	0.701651
Csf2ra	0.149422	0.755282
Tnfrsf12a	0.148118	0.695117
Map2k1	0.145955	0.753909
Sp4	0.143277	0.70317
Fcgr3	0.14325	0.823513
Pde4a	0.143152	0.720846
Cnn2	0.141378	0.791948
Timd4	0.140417	0.777231
Myc	0.136561	0.763833
Igf1	0.136547	0.762574
Tnf	0.116555	0.779205
Hivep1	0.113395	0.763546
Ear6	0.11079	0.833293
Vcam1	0.108838	0.818151
Il13	0.10866	0.81272
En1	0.108513	0.837123
Sele	0.107287	0.835204
Ets1	0.105291	0.79489
Fscn1	0.103036	0.850271
Cdh11	0.102955	0.838716
Ros1	0.101284	0.833199
Epx	0.0971051	0.853452
Cd274	0.0964362	0.886261
Lamb2	0.0932389	0.843507
Areg	0.0919411	0.80572
Hnf1b	0.0855777	0.852838
Abcc8	0.0832778	0.869158
Fyn	0.0819127	0.860391
Rhog	0.081442	0.884209
Crabp2	0.0783137	0.877534
Ctsa	0.0781134	0.85672
Enc1	0.0776806	0.837405
Ikzf1	0.0763985	0.872074
Zfp92	0.072257	0.881009
Adora3	0.0687434	0.890402
Pf4	0.067549	0.870719
Gtf2h2	0.0662916	0.871207
Map2k3	0.0634434	0.858044
Ccl3	0.0631753	0.920405
Cd180	0.0622823	0.893847
Ly6g	0.0588389	0.909012
Maff	0.0582465	0.901128
Irf2	0.0560498	0.891275
Cyr61	0.0529858	0.899189
Map2k2	0.0525573	0.901907
Cebpd	0.0510559	0.901273
Terf2ip	0.0504594	0.90066
Bid	0.0480421	0.897051
Birc3	0.0409385	0.929936
Ccl20	0.0397065	0.928961
Mapk12	0.0382228	0.943369
Lamb3	0.0353237	0.940432
Sema4b	0.0349507	0.930269
Dnajb6	0.0346416	0.942893
Nfyc	0.0332882	0.931196
C1qa	0.0331984	0.96166
Map2k4	0.0300487	0.93178
Ms4a2	0.0295311	0.956319
Adgre5	0.02915	0.959892
Yes1	0.0240026	0.961166
Map3k4	0.0229883	0.9571
Ndc80	0.0206744	0.965594
Il12b	0.0176673	0.971426
Zfp148	0.017092	0.960998
Aif1	0.0162623	0.974129
Lat	0.0135665	0.978032
Ifit1bl2	0.0109782	0.981745
Camp	0.010326	0.984267
Cd244	0.00992919	0.983268
Rictor	0.00907582	0.982533
Gpr65	0.00644302	0.988562
Pggt1b	0.00579728	0.987741
Edn1	0.00515836	0.990779
Il4	0.00258454	0.996136
Vamp2	0.000746258	0.998359
Coasy	-0.000791349	0.998305
Tmem173	-0.0030973	0.993282
Mmp1a	-0.00903554	0.984806
Ldlr	-0.010482	0.984214
Prkca	-0.0112406	0.980373
Hdac5	-0.0125629	0.974872
Gata2	-0.013114	0.979386
Il1rap	-0.0140466	0.972636
Prg3	-0.0159316	0.975364
Adamts12	-0.0161423	0.974489
Birc2	-0.0165086	0.965741
Il33	-0.0299208	0.953321
Kcnab1	-0.0359384	0.943708
Adamts4	-0.0364105	0.94782
Fas	-0.0372873	0.924256
Cdh13	-0.038066	0.939995
Icam1	-0.0457109	0.910091
Dusp1	-0.046889	0.946741
Il3	-0.0475271	0.919743
Plaur	-0.0543257	0.919142
Irf5	-0.0564392	0.916408
Ms4a1	-0.0598837	0.886075
Runx2	-0.0631218	0.884893
Il9	-0.0640803	0.902828
Thbd	-0.066833	0.853533
Lrp5	-0.0694787	0.848212
Tap2	-0.0694809	0.862529
Tlr7	-0.0699256	0.881604
Nfatc1	-0.0701908	0.855445
Hpgds	-0.0729401	0.851929
Ephb6	-0.0737469	0.871904
Adcyap1r1	-0.076277	0.878042
Il5ra	-0.0765251	0.896427
Cpa3	-0.0780089	0.882898
Cebpb	-0.0848848	0.910318
Il6ra	-0.0861087	0.863055
Serinc2	-0.0882797	0.86761
Ptx3	-0.0932639	0.870372
Il10	-0.0980225	0.850588
Nox4	-0.0994217	0.860524
Jag1	-0.100178	0.782173
Pdgfa	-0.100915	0.809605
Armc1	-0.101935	0.778846
Ccr9	-0.103285	0.829039
Irf3	-0.107969	0.798898
Myh4	-0.108792	0.83393
Eif4ebp2	-0.110453	0.760772
Fem1c	-0.114691	0.814857
Adora2a	-0.11863	0.784196
Rapgef4	-0.11873	0.813478
Ctla4	-0.120007	0.810552
Ccl11	-0.121109	0.807873
Tnfrsf1a	-0.124584	0.813332
Nkg7	-0.12881	0.802772
Adam8	-0.128871	0.833353
Casp7	-0.130103	0.725475
Dusp6	-0.130733	0.807471
Cd151	-0.131247	0.745598
Cebpg	-0.132923	0.793023
Tnfrsf4	-0.133393	0.776924
Ctss	-0.13566	0.856441
Mmp8	-0.13824	0.748478
Socs2	-0.141673	0.748282
Adamts3	-0.142767	0.756974
Mok	-0.144907	0.782684
Smad7	-0.149155	0.715104
Hoxd4	-0.152147	0.792208
Cd247	-0.158935	0.753676
Mob3c	-0.160059	0.69096
Vegfc	-0.173775	0.728592
Cxcr5	-0.177016	0.696907
Ccl25	-0.179814	0.700592
Nr2f6	-0.184007	0.63013
Lag3	-0.189623	0.67755
Rbp1	-0.190357	0.702922
Fzd6	-0.191308	0.704285
C4a	-0.191374	0.651108
Fpr-rs6	-0.197824	0.679288
2900026A02Rik	-0.198003	0.667525
Pglyrp1	-0.199055	0.684181
Tlr5	-0.201552	0.604201
Ptpn14	-0.202684	0.671754
Tfcp2	-0.202826	0.667996
Psmb8	-0.210617	0.689717
Tek	-0.215899	0.622387
Hspg2	-0.218063	0.660792
Cxcl5	-0.220206	0.670349
Was	-0.222964	0.581221
Acot3	-0.223098	0.664854
Ercc1	-0.225555	0.553935
Ccr2	-0.225912	0.749894
Rgs6	-0.228138	0.628872
Cysltr1	-0.229534	0.563669
Ripk2	-0.229652	0.552901
Spry2	-0.236133	0.623215
Cd70	-0.237492	0.643267
Prdx1	-0.237729	0.510726
Ptgds	-0.238436	0.621918
Ccl27a	-0.240394	0.60301
Slc16a6	-0.252523	0.528362
Nr4a1	-0.252664	0.676846
Il4i1	-0.254665	0.555535
Ptgdr	-0.255024	0.577626
Tnfaip6	-0.255229	0.631062
Ccl26	-0.260682	0.61632
Nos2	-0.26694	0.624767
Hdac6	-0.271906	0.543643
Gata3	-0.272883	0.599826
Pim2	-0.274659	0.499779
Cd86	-0.279579	0.626428
Hip1r	-0.279842	0.50925
Enpp2	-0.279994	0.575433
Fcnb	-0.28034	0.586505
Emp1	-0.280728	0.611252
Fgf7	-0.283828	0.54846
Traf2	-0.286453	0.465211
Igf2	-0.288423	0.571053
Bmp6	-0.293793	0.577063
Sema5a	-0.293875	0.566638
Il12a	-0.30048	0.588261
Apoe	-0.301185	0.482149
Il5	-0.302927	0.577126
Stat3	-0.303929	0.543189
Fadd	-0.309841	0.482881
Il10ra	-0.311782	0.555714
Tapbp	-0.312115	0.478013
Nfkb1	-0.312608	0.541384
Des	-0.315239	0.543757
Acot11	-0.318094	0.380774
Ccl4	-0.321582	0.490067
Cma1	-0.328081	0.568354
2810417H13Rik	-0.329532	0.50834
Serpinb7	-0.33407	0.493655
Il15ra	-0.334725	0.385157
Il6	-0.337318	0.463937
Fgf2	-0.345665	0.54754
Ccl19	-0.346034	0.473828
Ifna1	-0.350527	0.46734
Mrc2	-0.3529	0.427032
Plau	-0.352912	0.453328
Grn	-0.356958	0.564402
Met	-0.358719	0.385968
Tnfrsf11a	-0.359599	0.351252
Il22	-0.365073	0.44972
Mcm5	-0.368345	0.350688
Mpo	-0.371769	0.414945
Ctsl	-0.372693	0.526872
Elane	-0.373061	0.471254
Nod2	-0.373609	0.320696
Lif	-0.376872	0.383928
Bcl2	-0.377049	0.394694
Adamts9	-0.380469	0.426662
Ngf	-0.380652	0.37941
Enpep	-0.383998	0.416934
Il3ra	-0.385037	0.299994
Ttk	-0.385315	0.409956
Jak3	-0.389907	0.278802
C1qb	-0.39001	0.614171
Mapk13	-0.391421	0.396175
Cd28	-0.391612	0.38464
Acad10	-0.393762	0.351327
Hbegf	-0.396193	0.314303
Nrip3	-0.397218	0.401865
Flnb	-0.400542	0.40298
Col10a1	-0.400907	0.476214
Nectin2	-0.40171	0.411399
Batf	-0.410477	0.280525
Crem	-0.411364	0.266034
Gata6	-0.414688	0.439855
Tgm2	-0.415517	0.478444
Fbp1	-0.416136	0.451081
Prok2	-0.416592	0.426663
H2-D1	-0.423542	0.531093
Cd40lg	-0.423843	0.400532
Bmp8a	-0.424724	0.399425
Scin	-0.427218	0.407851
Lat2	-0.430566	0.409485
Prg2	-0.430782	0.447179
Col15a1	-0.435811	0.421843
Ifnb1	-0.437695	0.393688
Cxcr2	-0.438112	0.327036
Trem2	-0.441493	0.307468
Ptgdr2	-0.443243	0.328754
Il23a	-0.444858	0.302756
Cd276	-0.445434	0.30829
Stat4	-0.449666	0.335617
Gch1	-0.450249	0.2977
Serpine3	-0.454798	0.359352
Mmp10	-0.456064	0.370404
Nr4a2	-0.457977	0.365474
Rnase2a	-0.461469	0.33182
Mapk11	-0.461934	0.312914
Rgs16	-0.465059	0.393367
Yap1	-0.468261	0.264366
Nox3	-0.469251	0.375458
Il25	-0.470367	0.332276
Retnlb	-0.472152	0.362238
Cd209e	-0.472408	0.35989
Pdgfra	-0.47292	0.313027
Lgals3	-0.480158	0.242998
Elovl6	-0.48524	0.296781
Tlr6	-0.486472	0.179278
S1pr1	-0.491428	0.258788
Sfrp4	-0.493692	0.345726
Irf4	-0.496665	0.265351
Col1a2	-0.499021	0.312625
Nfkbiz	-0.499866	0.377163
Ccr6	-0.50005	0.289078
Myd88	-0.502194	0.35978
Fzd9	-0.503866	0.341934
Nox1	-0.504488	0.345159
Hc	-0.505885	0.280592
Fcgr4	-0.506581	0.391114
Cyp3a13	-0.508621	0.322508
Erg	-0.508836	0.317454
Nlrp3	-0.511271	0.298274
Tgfbr3	-0.515989	0.239095
Ifnar2	-0.516434	0.211121
Tigit	-0.517123	0.281909
Tnfrsf8	-0.523604	0.316326
Cdh4	-0.524522	0.278158
Bcl6	-0.525761	0.182563
Gadd45b	-0.527003	0.344332
Ccr3	-0.535987	0.316764
Fpr-rs4	-0.541297	0.258741
Ccrl2	-0.547623	0.382153
Adamts14	-0.553244	0.280124
Kif20a	-0.554371	0.210808
Psmb9	-0.558468	0.143852
Id3	-0.559618	0.11519
Traf6	-0.560034	0.0919981
Fcer1a	-0.560241	0.247487
Cyp1b1	-0.563432	0.283155
Selp	-0.568558	0.237707
Ccl28	-0.569914	0.294534
Hgf	-0.571544	0.143482
Marcksl1	-0.578352	0.282566
Nr1h3	-0.580413	0.126166
Rad51	-0.587196	0.189569
Rasal1	-0.589232	0.189926
Flrt2	-0.598529	0.225201
Golim4	-0.607836	0.15612
Psme2	-0.61192	0.293691
Fpr-rs5	-0.613938	0.182477
Ccr4	-0.6158	0.214021
Ccr8	-0.621291	0.238902
Cd38	-0.625231	0.143944
Col4a1	-0.63349	0.178643
Mmp9	-0.634283	0.164126
Csf2	-0.635806	0.163637
Fcgr2b	-0.642098	0.293672
Itga5	-0.646074	0.0865003
Socs3	-0.646179	0.145951
Map3k14	-0.647921	0.084904
Tnfsf4	-0.650666	0.167937
Cttnbp2	-0.651687	0.172018
Nod1	-0.65487	0.0934284
Ctsg	-0.655045	0.206268
Fn1	-0.655466	0.299102
Pdcd1lg2	-0.65948	0.108338
Tnc	-0.661762	0.15516
Aoah	-0.672125	0.172215
S100a4	-0.675528	0.378677
H2-M3	-0.678481	0.107548
Col17a1	-0.679125	0.185735
Vav1	-0.687204	0.199514
Ido1	-0.687891	0.160545
H2-Ea-ps	-0.692152	0.178246
Saa1	-0.703024	0.196485
Cxcl16	-0.704528	0.336434
Angpt2	-0.707095	0.0861848
Gzma	-0.707967	0.0794105
Rgl1	-0.70816	0.0950259
Csf1r	-0.710629	0.286909
Cxcr4	-0.713298	0.199232
Cxcl1	-0.714849	0.143262
Ifnar1	-0.715671	0.128146
H2-Q1	-0.723078	0.124786
Ceacam2	-0.743475	0.147601
H2-Q10	-0.745071	0.111752
Msc	-0.746156	0.166142
Ccl9	-0.757419	0.236303
Sphk1	-0.757624	0.0975589
Lamp3	-0.764983	0.10279
Angpt1	-0.769201	0.116309
Kalrn	-0.769331	0.122056
Serpinb2	-0.773404	0.114516
Cd80	-0.774465	0.0839364
Fosl1	-0.780678	0.101343
S100a8	-0.787028	0.174932
Trim9	-0.789661	0.103747
Ltb4r1	-0.790347	0.0845743
Fut4	-0.806137	0.0644341
Cxcl13	-0.806307	0.0949039
Cstb	-0.831164	0.237315
Cd14	-0.83749	0.1899
Gem	-0.838261	0.0213292
Klrk1	-0.847047	0.0524857
Trafd1	-0.852278	0.0593994
Ifng	-0.853865	0.12707
Nmb	-0.866116	0.0867352
Il1r2	-0.881387	0.04459
Lta	-0.885779	0.122127
Tlr9	-0.892406	0.0733208
Nampt	-0.893251	0.144171
Ceacam1	-0.901085	0.06199
Stab1	-0.904225	0.03938
Klk1	-0.904836	0.0519575
Trex1	-0.906195	0.0347195
Tnfrsf1b	-0.908751	0.0718141
H2-T23	-0.912551	0.0309557
Traf1	-0.916126	0.0674934
Cd27	-0.919026	0.0726119
Fgf10	-0.940244	0.0655332
Pdgfrb	-0.947206	0.0545327
Tnfsf10	-0.948345	0.02389
Ell2	-0.956087	0.0207036
Nfil3	-0.961443	0.113253
Cdkn1a	-0.968296	0.0895859
Daxx	-0.986335	0.00854024
Cxcr6	-0.994429	0.0395253
Tap1	-0.99703	0.0457002
Mif	-1.00609	0.0184065
Cxcl2	-1.0092	0.0939954
Ddr2	-1.02694	0.0296499
Icos	-1.0319	0.0334311
Pycard	-1.03764	0.0593391
Ltb	-1.04612	0.0108595
Rab20	-1.04689	0.0414007
Rgs1	-1.05474	0.103058
Cxcl3	-1.06354	0.0197223
Malt1	-1.08203	0.0184127
Faf1	-1.11126	0.0185662
Ccr1	-1.11631	0.0159024
Ccl5	-1.11644	0.0387902
Lst1	-1.11992	0.00207806
Mx1	-1.12154	0.0348404
Irf1	-1.12316	0.0307732
Tnfrsf14	-1.15428	0.00827226
Tgfa	-1.15897	0.0294792
H2-K1	-1.16813	0.0899056
Tlr13	-1.19436	0.0290436
Clec5a	-1.20437	0.0284011
Dusp2	-1.21789	0.0433308
Cd69	-1.22499	0.00695683
Ccr5	-1.28107	0.0113608
Trem1	-1.30652	0.00461075
Socs1	-1.3183	0.000885842
Ccl24	-1.31971	0.00165276
Hif1a	-1.34059	0.0309326
Oscar	-1.34076	0.00853592
Hdc	-1.34129	0.00210935
Tlr1	-1.35908	0.00413945
Ccl12	-1.36339	0.0216512
Il21r	-1.37519	0.00105125
Cd40	-1.38374	0.00069235
Sell	-1.42708	0.000605035
Mx2	-1.43561	0.000419562
Prrx1	-1.43832	0.00549655
Ptafr	-1.44388	0.00606181
Stat1	-1.44829	0.00266909
Csf3r	-1.46092	0.000358483
Csf1	-1.46336	8.22e-05
Cxcl11	-1.4639	0.00114775
Ltb4r2	-1.47937	0.00487341
Nfkbie	-1.48054	0.00363738
Ikbke	-1.48232	0.000151085
Mafb	-1.49121	0.0288427
Vegfa	-1.57479	0.00094019
Itgam	-1.62439	0.00883119
Ccl2	-1.65743	0.0216645
Osm	-1.70674	0.0116538
Cxcl9	-1.71136	2.91e-05
C3	-1.75404	0.00160382
Acod1	-1.7956	9.78e-06
Usp18	-1.85036	0.000123773
Ptgs2	-1.88201	0.00231764
Il1a	-1.93599	0.000614123
Ier3	-1.97111	0.00209617
Fcgr1	-1.97346	0.00325953
C3ar1	-1.97846	0.00956633
Ccl7	-1.99667	0.000386281
Il1rn	-1.99843	0.00686341
Il1b	-2.00025	0.00771194
S100a9	-2.45615	1.31e-05
Ifit1bl1	-3.14111	6.77e-09
Cxcl10	-3.28745	6.76e-09
Ly6c1	-3.98542	4.85e-11
Irf7	-4.52212	2.67e-11
Isg15	-4.59028	8.49e-11
Arg1	-4.98912	1.54e-08

## Sheet: IRF7KO_INFvsUNI
Gene	logFC	PValue
Ear3	4.16179	0.000201756
Lpl	3.45686	0.000178617
Chil4	3.16101	0.0117318
Chil3	3.07089	0.0150683
Ctsd	3.05413	0.00447307
H2-DMa	3.04715	7.55e-09
Laptm5	3.03379	2.84e-05
Alox5	3.02358	1.57e-05
Mrc1	3.02326	0.000589519
S100a10	2.95568	8.6e-06
Cd74	2.9033	0.00177554
Siglecf	2.90139	0.000158477
Jun	2.78407	5.46e-06
Fosb	2.72786	3.27e-08
Sirpa	2.72706	0.00138928
Alox5ap	2.67468	8.1e-06
S100a11	2.66176	0.000156929
Tyrobp	2.64867	0.000516879
Mpeg1	2.64259	0.000488904
Il18	2.63272	0.000432643
Klf4	2.60117	6.81e-06
Anxa1	2.56756	1.15e-06
Calr	2.53416	0.00014061
Cd36	2.52205	4.88e-05
H2-Aa	2.51208	0.0044372
Ccl6	2.50912	0.00359897
H2-Ab1	2.49933	0.00354883
Adgre1	2.48585	4.98e-05
Mmp12	2.45507	0.000122521
Vsir	2.44561	2.32e-08
Retnla	2.43381	0.000444996
Ccr2	2.4336	5.04e-05
H2-Eb1	2.41285	0.00480425
Atf3	2.36377	1.88e-05
Tlr8	2.34524	0.000583506
Cldn1	2.33374	5.05e-06
Ptprc	2.31898	8.54e-05
Gsn	2.31579	3.19e-07
Btg2	2.31385	3.52e-06
Cebpb	2.26901	0.00937925
Dusp1	2.24261	0.000521347
Hpgd	2.22522	5.83e-06
Ctss	2.20697	0.00492974
Man2b1	2.20483	3.77e-06
Stat6	2.20283	1.04e-05
Vasp	2.20185	0.000145437
Itgb2	2.1998	0.000445452
Cebpa	2.19529	0.000302366
F11r	2.18905	1.73e-05
Itgb1	2.18433	7.56e-05
Itgal	2.17077	8.76e-06
C5ar1	2.16707	0.00355539
Ncf2	2.15399	0.000207286
Arhgef6	2.1431	1.69e-07
Znrf2	2.13203	7.02e-06
Acly	2.13162	8.83e-05
Cybb	2.10523	0.00526402
H2-DMb1	2.09146	1.58e-06
Lipa	2.07756	0.000605443
Hist2h2aa1	2.07297	0.000133008
Syk	2.02486	0.000366508
Tlr2	2.02006	0.000837346
Tgfb1	1.97959	0.00108075
Selplg	1.97188	0.000338833
Tnfaip3	1.96729	0.00037149
Cd84	1.9447	0.00178372
Btk	1.94067	7.24e-06
Nr4a1	1.93433	7.04e-05
Tnfrsf1a	1.92473	3.79e-05
Havcr2	1.92472	1.21e-05
Fpr1	1.91557	0.00498211
Arf6	1.88194	0.000752376
Tuba4a	1.87198	0.000698474
Fcgr3	1.87161	0.00378464
Prdx3	1.86102	1.49e-06
Cd68	1.83895	0.00981821
Ifngr1	1.83595	2.01e-05
Ccl3	1.83536	0.00133507
Sqstm1	1.83513	0.00124815
H2-D1	1.82591	0.00392981
Alcam	1.81189	2.18e-05
Irf8	1.80502	5.66e-05
Rhog	1.80369	0.000934776
H2-Ob	1.79205	0.00134267
Skil	1.78529	0.000299338
Cytip	1.78529	0.00147742
Txn1	1.77893	0.0115284
Il6ra	1.76768	4.04e-05
Ctnnb1	1.75382	0.00250648
Cd47	1.72656	0.00316861
Crip1	1.71609	0.0145086
Acox1	1.69877	0.00564247
Id2	1.67056	0.00142175
Ikzf1	1.65518	0.000183176
Ski	1.64429	0.00032421
H2-DMb2	1.64096	0.00650436
Cd244	1.61313	5.45e-06
Itgax	1.59947	0.00101257
Marco	1.59841	0.0254785
Csf1r	1.57395	0.00276363
Sema4a	1.57271	0.000115324
Il17ra	1.57031	0.0036473
Furin	1.56185	0.00879198
Smad1	1.55314	0.000176168
Top2a	1.55007	1.69e-05
Vav2	1.54658	0.00132977
Lta4h	1.54265	0.0012506
Fcgr2b	1.53045	0.00464581
Mapk14	1.52062	7.05e-05
Csf2ra	1.52039	0.00050909
Id1	1.51134	0.00746998
Rin2	1.495	0.00352745
Hist1h1c	1.48736	0.000531019
Pros1	1.4813	0.0068876
Olr1	1.4796	0.0261485
Hmgb1	1.46147	0.000142423
Mertk	1.44502	0.0124445
Cd83	1.44285	0.0213329
Casp1	1.4425	0.00480434
Fabp4	1.43764	0.0259338
Fpr2	1.4188	0.0419553
Tep1	1.41368	0.000166414
Gnai3	1.41351	0.00138979
Tlr4	1.40764	0.00914797
Serpinb6a	1.39044	0.00316712
Nfkbia	1.37558	0.00294892
Map2k1	1.371	0.00217891
Clec7a	1.35455	0.102359
Dnajb6	1.35209	0.0032731
Ccl22	1.3415	0.0572111
Ccl17	1.33237	0.0934416
Raf1	1.32694	0.00522256
Peli1	1.28335	0.0134166
Anxa4	1.27446	0.0298359
Flt3	1.27376	0.0168157
Cd180	1.27348	0.00348977
Glg1	1.25318	0.000586455
Fgfr1	1.24791	0.00585168
Fn1	1.22259	0.0511511
Clec9a	1.20515	0.00633317
Insig1	1.20139	0.00459207
Cx3cr1	1.19842	0.0177337
Adgre5	1.19803	0.0172429
Rab3d	1.19736	0.00292735
Cxcl2	1.18665	0.0273466
Nfatc2	1.18359	0.00798846
Ccr1	1.17875	0.0265691
Grn	1.17548	0.0487583
Ndufa7	1.15548	0.0144457
Myd88	1.14727	0.00991792
Fcgr4	1.1405	0.0893123
Itga4	1.1399	0.0124284
Fem1c	1.12993	0.00549209
Icosl	1.12924	0.0117046
Il1rl1	1.12922	0.0528739
Nfyc	1.12313	0.00413505
Nlrp3	1.12139	0.00597731
Serpine1	1.11117	0.0777471
Clic4	1.10956	0.0184999
C1qc	1.10913	0.0913475
Tnfaip8	1.10441	0.00156182
Dusp6	1.10371	0.0176564
Emp1	1.08591	0.00828087
Klf10	1.08322	0.0142873
H2-K1	1.0769	0.092267
Rnd3	1.07555	0.00200069
Vav1	1.07249	0.0239339
Ccrl2	1.05949	0.0503758
Cnn2	1.05498	0.035467
Irf3	1.05453	0.00302156
Irf5	1.04186	0.031624
Vrk2	1.02915	0.00153106
Pik3cg	1.0131	0.00535502
Map2k2	0.995974	0.0177652
B4galt4	0.988855	0.00830018
Osm	0.984047	0.166602
Tgm2	0.977352	0.103544
Kcnq1ot1	0.964266	0.0089391
S100a4	0.9493	0.193417
Ccl9	0.939895	0.0802596
Pparg	0.938953	0.0614026
Il10ra	0.936644	0.0307359
Pbx1	0.934393	0.0139177
Smad2	0.932604	0.00656189
Tlr13	0.925991	0.0400775
Birc3	0.915985	0.0150195
Nfil3	0.91357	0.0965343
Nfkb1	0.899857	0.0500089
Tnfrsf1b	0.899717	0.0390833
Casp7	0.881554	0.0215677
Map2k3	0.879738	0.0118045
Gadd45b	0.867532	0.0406645
Bcl10	0.867276	0.0186781
Cysltr1	0.861831	0.0203725
Pdgfb	0.848292	0.018599
Daglb	0.844023	0.0252041
Pggt1b	0.843515	0.0132962
Gtf2h2	0.837378	0.0294975
Amica1	0.83586	0.0988665
Ldlr	0.83567	0.0438862
Rictor	0.833172	0.0115479
Adam8	0.825137	0.162331
Vwa5a	0.824594	0.0548171
Plaur	0.810811	0.159274
C1qb	0.809254	0.231604
Egr2	0.801209	0.0375816
Itgb7	0.76823	0.0517656
Nfkbiz	0.763896	0.0714262
Thbd	0.746998	0.0455151
Tuba1a	0.746492	0.094566
Rgs1	0.744428	0.151467
Cd1d1	0.740396	0.120876
Siglec1	0.731726	0.133533
Trem1	0.723792	0.106198
Tlr7	0.717092	0.0932099
Ifnar1	0.716353	0.0258295
Egr3	0.710324	0.0822916
Lrp6	0.709744	0.02081
Mmp8	0.703489	0.157775
Nectin1	0.679631	0.0746542
Psmb8	0.67725	0.202505
Twistnb	0.673983	0.0908836
Il12b	0.672786	0.188392
Stat5a	0.662206	0.0639867
C1qa	0.659164	0.201414
Irf2	0.655729	0.0422059
Cav1	0.650202	0.10051
Tapbp	0.642403	0.154451
Akap13	0.623016	0.105604
Dhrs3	0.622954	0.118316
Mmp19	0.622835	0.205033
Tm7sf3	0.6224	0.0968946
Cxcr4	0.618373	0.180243
Cdkn1a	0.611313	0.215173
Maff	0.608576	0.118803
Cstb	0.605576	0.367799
Flt1	0.60034	0.24403
Zfp148	0.599056	0.0551606
Plau	0.596215	0.121434
Map2k4	0.591417	0.0808986
Ncor1	0.57426	0.120449
Rab20	0.563534	0.245318
Cdh1	0.562699	0.207208
Cd14	0.556385	0.288591
Lat2	0.549694	0.231131
Nr4a2	0.545923	0.131868
Fyn	0.545884	0.24819
Stat3	0.542908	0.22805
Hivep1	0.540454	0.1054
Fzd4	0.53694	0.15859
Dpp4	0.524749	0.296294
Map3k4	0.511155	0.138103
Apoe	0.505563	0.339766
Psme2	0.490018	0.343809
C3	0.487964	0.350964
Traf2	0.486498	0.124323
Sema6d	0.454593	0.129703
H2-M3	0.451339	0.173427
Ifnar2	0.437205	0.175943
Socs2	0.406553	0.396952
Eif4ebp2	0.38447	0.274769
Ell2	0.384038	0.338125
Xcr1	0.371805	0.445684
H2-T23	0.368251	0.371688
Cxcl14	0.365268	0.356504
Msh2	0.347288	0.264331
Tap2	0.346515	0.360527
Timp3	0.346312	0.335266
Hras	0.339172	0.356686
Sptbn1	0.330929	0.32264
Clec1b	0.317328	0.475737
Slc16a6	0.315706	0.440704
Pfdn6	0.30533	0.412305
Kit	0.301395	0.460837
Nampt	0.296627	0.598843
Cxcl1	0.295266	0.468914
Ltb	0.295263	0.388495
Lgals3	0.291673	0.395181
Hif1a	0.288214	0.607529
Dusp2	0.277159	0.524494
Birc2	0.276056	0.502763
Cxcl16	0.271579	0.668759
Itga5	0.26754	0.388368
Cd151	0.264202	0.499265
H2-Q1	0.263672	0.45179
Tlr3	0.254136	0.534891
Sgpp1	0.252027	0.453529
Pde4a	0.244663	0.411028
Il1rap	0.24399	0.522479
Ctsl	0.238276	0.634997
Icam1	0.236453	0.526786
Ccl5	0.235874	0.683132
Cd86	0.231217	0.661519
Ccl21a	0.230309	0.506309
Il1a	0.211684	0.715442
Fscn1	0.188658	0.767662
Tnf	0.172473	0.616304
Sesn1	0.165198	0.586136
Adamts2	0.159569	0.712094
Socs3	0.153989	0.675278
Stat5b	0.150831	0.624933
Clec5a	0.134809	0.76273
Tspan7	0.130204	0.715523
Ccl4	0.115729	0.711092
Itgam	0.109736	0.824502
Smad7	0.0987627	0.788006
Tnfrsf11a	0.0962384	0.773571
Cd69	0.0922994	0.843465
Fasn	0.0896499	0.762777
Il1r1	0.0856224	0.813088
Nfatc1	0.078723	0.821599
Col3a1	0.0705414	0.842989
Ccr5	0.067197	0.848861
Ripk2	0.0669528	0.818643
Trafd1	0.0661645	0.860733
Hgf	0.0650033	0.843339
Mcm5	0.0589286	0.853178
Bid	0.0515255	0.870297
Marcksl1	0.0505275	0.909372
Tmem173	0.0494616	0.875901
Cd274	0.0456994	0.947708
Col14a1	0.0415202	0.913009
Nfkbie	0.0357039	0.925075
Txndc16	0.0258467	0.931962
Hdac5	0.0224518	0.948544
Batf	0.0173991	0.959418
Pycard	0.0136212	0.969195
Cdh5	0.00296919	0.9927
Golim4	-0.000808765	0.997925
Cx3cl1	-0.0151813	0.968323
Kitl	-0.0238646	0.950337
Vamp2	-0.0284477	0.92892
Jag1	-0.0310059	0.91359
Myc	-0.0333727	0.935585
Cd80	-0.0380787	0.923315
Cdc20	-0.0407491	0.915872
Ier3	-0.0412169	0.923566
Armc1	-0.0452821	0.894185
Cxcl12	-0.0471946	0.909851
Gpr183	-0.0592325	0.885135
Fas	-0.0599038	0.867215
Birc5	-0.0685503	0.835687
Prdx1	-0.0688456	0.838621
Mafb	-0.0710588	0.886915
Ets1	-0.0722432	0.841985
Tap1	-0.0743083	0.862373
Adam19	-0.0924636	0.809363
Mob3c	-0.0972915	0.81344
Rgl1	-0.107814	0.749999
Havcr1	-0.112381	0.773281
Traf1	-0.118776	0.815672
Il25	-0.127183	0.76188
Prkci	-0.143819	0.682483
S100a8	-0.149955	0.704441
Rhoc	-0.155613	0.659514
Pdgfra	-0.158714	0.659906
Tfcp2	-0.167963	0.613033
Ptgs1	-0.174767	0.646874
Ccl2	-0.184719	0.742515
Csf3r	-0.191327	0.599596
Il18r1	-0.196656	0.621585
C3ar1	-0.202885	0.719362
Ptprb	-0.202954	0.605599
Id3	-0.204239	0.549906
Acot11	-0.206806	0.526707
Cebpg	-0.210144	0.606991
2810417H13Rik	-0.227468	0.554542
Ccnb2	-0.234817	0.435254
Trex1	-0.237959	0.503349
Gk5	-0.256958	0.469162
Btla	-0.257863	0.564581
Rad51	-0.263203	0.40214
Ptger2	-0.264545	0.4936
Ptafr	-0.281354	0.538953
Insr	-0.285293	0.459318
Tnfrsf12a	-0.28761	0.398445
Lrp5	-0.29625	0.382863
Fcgr1	-0.298245	0.60626
Il1r2	-0.29973	0.483515
Terf2ip	-0.310275	0.346756
Serpinb9	-0.310961	0.442882
Sp4	-0.315042	0.288797
Pglyrp1	-0.324599	0.38042
Nr1h3	-0.331433	0.378566
Kif20a	-0.334389	0.327632
Nr2f6	-0.344082	0.263668
Adamts1	-0.348227	0.383402
Nod1	-0.348381	0.383769
Was	-0.357712	0.279026
2900026A02Rik	-0.372206	0.385143
Tlr9	-0.373183	0.386906
Rnase2b	-0.374927	0.243903
Zmpste24	-0.376889	0.248325
Cxcr1	-0.378052	0.276912
Tlr11	-0.380823	0.275155
Irf1	-0.380939	0.424603
Mif	-0.382318	0.249431
Il1rn	-0.407318	0.620635
Batf3	-0.415327	0.172864
Lif	-0.415773	0.228747
Nox3	-0.421108	0.27528
Klrk1	-0.431731	0.370495
Ptgs2	-0.436702	0.37869
Traf6	-0.436991	0.18008
Tpsb2	-0.442397	0.300323
Ctgf	-0.446023	0.319879
Ceacam1	-0.449621	0.183699
Cd44	-0.450993	0.246054
Ccr7	-0.45641	0.554555
Areg	-0.47816	0.132586
Tlr5	-0.478241	0.141371
Adamts4	-0.478683	0.226133
Malt1	-0.480049	0.27128
Tlr6	-0.48456	0.152282
Enc1	-0.489083	0.131618
Il1b	-0.491506	0.453403
Tlr1	-0.493485	0.192692
Bcl6	-0.512251	0.160743
Irf4	-0.517538	0.179874
Cd27	-0.527678	0.165387
Cd163	-0.531422	0.178078
Scin	-0.532161	0.156343
Col4a1	-0.539544	0.16128
Il33	-0.540089	0.187016
Rasgrf2	-0.544803	0.1757
Bcl2	-0.545446	0.113679
Psmb9	-0.553042	0.163775
Rhoj	-0.55638	0.161837
Pf4	-0.560173	0.128813
Pdgfa	-0.567232	0.0698416
Il27ra	-0.56852	0.184019
Loxl2	-0.568569	0.211496
Fbp1	-0.570131	0.165483
Mmp13	-0.574644	0.171661
Daxx	-0.576988	0.0756651
Il12a	-0.579427	0.221723
Cdh2	-0.580708	0.130525
Map3k14	-0.582591	0.0663867
Prg2	-0.588206	0.0961019
Vcam1	-0.589678	0.100939
Cd1d2	-0.590273	0.116695
Ros1	-0.595249	0.109632
Fgf2	-0.602994	0.119443
Angpt1	-0.605161	0.127906
Yes1	-0.609154	0.141496
Il15	-0.612321	0.095116
Tgfa	-0.614023	0.116363
Tnfrsf9	-0.616951	0.148956
Cebpd	-0.617774	0.0904044
Mmp9	-0.63401	0.135716
Rgs16	-0.634985	0.103746
Gem	-0.636556	0.049791
Csf2	-0.636602	0.0835421
Lst1	-0.638092	0.0750598
Faf1	-0.640439	0.100967
Ngf	-0.644397	0.0946636
Fpr-rs3	-0.644528	0.0904922
Fadd	-0.64652	0.0722648
Trem2	-0.65154	0.0568515
Gzma	-0.652422	0.0422436
Cd34	-0.653435	0.0344281
Nod2	-0.656294	0.0505922
Tnfsf9	-0.659895	0.0502402
Met	-0.661023	0.0524248
Ercc1	-0.674286	0.0305538
Cd99	-0.681005	0.0852503
Pdcd1	-0.684132	0.12738
Serpine3	-0.686148	0.0960414
Timd4	-0.688641	0.12963
Tlr12	-0.694151	0.0595041
Hdac6	-0.700813	0.0412011
Tigit	-0.702973	0.124234
S100a9	-0.703721	0.0269771
Mmp1a	-0.705765	0.0459716
Lamb2	-0.706966	0.0694887
Cdh13	-0.709286	0.0524403
Hip1r	-0.714599	0.0353159
Hspg2	-0.715282	0.084298
Tgfbr3	-0.721443	0.0269859
Lta	-0.723269	0.0613384
Cxcr3	-0.726857	0.069178
Fpr-rs5	-0.728042	0.0554281
Gch1	-0.7329	0.0278867
Tnfrsf4	-0.73699	0.0369878
Ccl28	-0.741489	0.0631319
Crem	-0.742253	0.022929
Arhgef28	-0.747205	0.0649264
Stat4	-0.749727	0.0401997
Cttnbp2	-0.751233	0.0475758
Ceacam2	-0.752149	0.0821279
Nkg7	-0.755047	0.09191
Hes1	-0.76595	0.0863749
Stab1	-0.769031	0.0307112
Tek	-0.769396	0.0283851
Cbr1	-0.772339	0.0352405
Ccl12	-0.773443	0.0883458
Pim2	-0.774838	0.0112703
Ccr4	-0.776412	0.0569641
Coasy	-0.778088	0.0284516
Elovl6	-0.781707	0.0259657
Flrt2	-0.782278	0.0478241
Il23a	-0.785955	0.0735554
Serpinb2	-0.788374	0.0473595
Col17a1	-0.789368	0.0328337
Ms4a1	-0.78992	0.0181244
Sema4b	-0.790056	0.067784
Cdh11	-0.791601	0.0555529
Mapk13	-0.791857	0.0434323
Erg	-0.794013	0.0550689
Il4	-0.799262	0.0660025
Stat1	-0.801199	0.0663373
Ptgdr	-0.807289	0.00700299
Pbx3	-0.811454	0.0140397
Ccl11	-0.812738	0.0452868
Adora2a	-0.815074	0.0213425
Jak3	-0.823122	0.0198447
Cxcr2	-0.823292	0.0247232
Icos	-0.834085	0.0269498
Lamb3	-0.835721	0.024032
Fgf10	-0.841349	0.0330305
Bmp6	-0.843085	0.0274752
Ltb4r1	-0.847517	0.0490561
Yap1	-0.848351	0.0152238
Il3ra	-0.850087	0.00928196
Cyr61	-0.860931	0.00911804
Fcer2a	-0.861346	0.0463944
Il13	-0.866152	0.0169029
Vtcn1	-0.868331	0.0371675
Hoxd4	-0.870061	0.0146811
Mx1	-0.876051	0.0319777
Gata2	-0.883557	0.0199918
Aoah	-0.884985	0.0231896
Gata6	-0.890496	0.0293589
Tspan8	-0.891219	0.0283717
Cd70	-0.89299	0.0256958
Col1a2	-0.893058	0.022174
Gpr65	-0.897189	0.0297548
S1pr1	-0.904058	0.00909912
Ccr9	-0.906642	0.0160815
Adora3	-0.907669	0.0183652
Cd209e	-0.912082	0.0197895
Flnb	-0.915177	0.00925326
Pdcd1lg2	-0.916711	0.00291091
Rapgef4	-0.916751	0.0120612
Col12a1	-0.922778	0.0213613
Ctsa	-0.924172	0.00753221
Ifit1bl2	-0.929637	0.0176956
Col4a2	-0.935446	0.00689136
Fpr-rs6	-0.942149	0.0096948
Ifng	-0.946724	0.0101592
Hpgds	-0.948344	0.00634185
Tnfsf10	-0.956779	0.00896668
Fcnb	-0.964252	0.00955896
Ifnb1	-0.97058	0.00514696
Adamts12	-0.972374	0.0245992
Adamts17	-0.983328	0.0112828
Prkca	-0.984566	0.00797366
Gata1	-0.984873	0.00803354
Fgf18	-0.989597	0.043469
Ikbke	-0.989935	0.00816164
Phlda2	-0.993259	0.017473
Fut4	-0.998415	0.000798257
Cxcl13	-1.00487	0.0147338
Egf	-1.00515	0.00401541
Nectin2	-1.00647	0.00915737
Il2	-1.00659	0.0143465
H2-Q10	-1.00896	0.0127772
Il4ra	-1.01573	0.0300388
Lag3	-1.01714	0.00782401
Igf1	-1.01765	0.00673718
Fcer1a	-1.01874	0.00693543
Adcyap1r1	-1.02055	0.0029245
Col11a1	-1.02132	0.0168432
Retnlb	-1.02143	0.00717547
Ptgds	-1.02862	0.00438217
Fpr-rs4	-1.03405	0.00882255
Ttk	-1.03497	0.0198622
Tnfrsf8	-1.04235	0.00565867
Tnc	-1.04236	0.00200277
Ccl1	-1.04434	0.00979611
Nos2	-1.04548	0.016974
Cd40lg	-1.04582	0.0042683
Ccl27a	-1.04706	0.00721958
Il4i1	-1.04958	0.0119117
Ccr6	-1.04973	0.00162234
Ido1	-1.05506	0.00230838
Il10	-1.06221	0.00596846
Myod1	-1.069	0.00837985
Rnase2a	-1.07108	0.00598496
H2-Q2	-1.07314	0.00647388
Fbxl7	-1.07357	0.00284165
Ccl7	-1.07668	0.0136304
Klk1	-1.0805	0.00213563
Adamts3	-1.08076	0.0085783
Ido2	-1.08289	0.0270467
Camp	-1.08661	0.00119468
Aif1	-1.08869	0.00190799
Nox4	-1.08949	0.00373818
Acad10	-1.09016	0.00355271
Lamp3	-1.09035	0.00431795
Spry2	-1.09077	0.00306127
Ccl26	-1.09268	0.0052236
Ctsg	-1.09673	0.00705522
Sema5a	-1.09852	0.00418124
Il9	-1.10137	0.00606872
Mrc2	-1.10401	0.00264547
Abcc8	-1.1042	0.00302351
Rbp1	-1.10826	0.00117559
Des	-1.10826	0.00884945
Ptpn14	-1.11004	0.00053447
Prrx1	-1.11035	0.0062023
Enpep	-1.11164	0.00184434
Runx2	-1.11262	0.00255035
Cd40	-1.11272	0.0106133
Ddr2	-1.1148	0.00426882
Csf1	-1.11558	0.00113905
Serinc2	-1.11711	0.00309861
Tnfrsf14	-1.11883	0.0029217
Il3	-1.11943	0.00167612
Cxcl11	-1.12317	0.00395436
Ccr8	-1.12908	0.00711492
Kalrn	-1.12967	0.00293225
Ephb6	-1.13091	0.0111083
Ccl20	-1.13213	0.00505786
Bmp8a	-1.13433	0.00157248
Zfp92	-1.13449	0.00773533
Angpt2	-1.13476	0.00352217
Hc	-1.13826	0.00158151
Cd28	-1.14683	0.00151446
Ccl25	-1.1501	0.00203707
Ctla4	-1.15207	0.00468839
Pdgfrb	-1.15431	0.000880429
Mmp10	-1.16459	0.00281241
Il15ra	-1.16825	0.00139426
C4a	-1.16902	0.001028
Igf2	-1.17453	0.00729732
Ptprk	-1.17494	0.00468723
Vegfc	-1.17512	0.00365515
Crabp2	-1.18362	0.00615585
Cyp1b1	-1.1902	0.00131405
Col15a1	-1.19203	0.00178748
Cpa3	-1.19387	0.00200834
Socs1	-1.20941	0.000955595
Col10a1	-1.20966	0.00387551
Cdh4	-1.2145	0.00257926
Il27	-1.21647	0.00141856
Epx	-1.21864	0.00815096
Hdc	-1.22471	0.00103799
Ifna1	-1.22541	0.000316677
Cxcl5	-1.22702	0.000732219
H2-Ea-ps	-1.22864	0.00299591
Smarcd3	-1.22895	0.00582431
Fzd6	-1.23985	0.00151851
Alox15	-1.24365	0.00177351
Nox1	-1.2522	0.00263678
Mapk11	-1.25413	0.000180357
Il5	-1.25424	0.00629665
Mpo	-1.25511	0.00278114
Ms4a2	-1.25673	0.00106388
Vegfa	-1.25751	0.00342227
Il6	-1.26146	0.000711591
Oscar	-1.26306	0.0013916
Cd276	-1.26822	0.000250522
Selp	-1.2697	0.00257051
Sell	-1.27323	4.39e-05
Prg3	-1.28187	0.00184602
Ly6g	-1.28283	0.000211128
Ptgdr2	-1.28322	0.000189988
Enpp2	-1.29183	7.9e-05
Il21r	-1.29186	0.000574648
Fpr3	-1.2985	0.000674536
Ccl8	-1.31376	0.000134341
Cnksr1	-1.31938	0.000168528
Nrip3	-1.32154	0.00199764
Lat	-1.32619	0.00258833
Fgf7	-1.32817	0.000563738
Rgs6	-1.32919	0.000203094
Prok2	-1.36524	0.000486424
Sfrp4	-1.36582	0.000209281
Cyp3a13	-1.37141	0.000242793
Rasal1	-1.3809	0.000367427
Ltb4r2	-1.38952	0.000692382
Cd38	-1.39828	1.82e-05
Mapk12	-1.39839	0.000576673
En1	-1.40109	0.00140494
Il5ra	-1.40474	0.000185146
Mok	-1.40512	0.00175186
Adamts14	-1.41656	4.93e-05
Irf7	-1.42058	0.000282852
Edn1	-1.42643	3.15e-05
Ly6c1	-1.44942	0.00161467
Ccl19	-1.45045	0.00194181
Nmb	-1.45527	0.00282789
Ccr3	-1.45592	0.00107161
Cxcr5	-1.461	4.33e-05
Adamts9	-1.46267	0.00017981
Fosl1	-1.47917	9.62e-05
Ptx3	-1.48453	0.00030917
Tnfaip6	-1.48762	0.000404992
Trim9	-1.49351	8.32e-05
Ear6	-1.50074	8.52e-05
Hnf1b	-1.51321	4.68e-05
Hbegf	-1.51485	2.41e-05
Cma1	-1.51618	7.3e-05
Fzd9	-1.52226	0.0012235
Cxcr6	-1.5328	2.4e-05
Myh4	-1.54365	0.00190253
Gata3	-1.56071	5.2e-05
Acot3	-1.56974	5.75e-05
Pdzk1ip1	-1.57092	0.000258637
P2rx1	-1.5896	5.67e-05
Acod1	-1.59311	1.17e-05
Ndc80	-1.6053	2.74e-05
Ccl24	-1.61125	1.28e-05
Csf3	-1.6213	5.02e-06
Serpinb7	-1.65029	0.000131006
Sphk1	-1.66713	0.000127793
Saa1	-1.66891	7.93e-05
Krba1	-1.68097	0.000452755
Sele	-1.68171	0.000116011
Il22	-1.69247	3.98e-05
Msc	-1.69511	5.36e-05
Tnfsf4	-1.7222	2.03e-06
Cd247	-1.72289	0.000704048
Usp18	-1.73346	1.39e-06
Mx2	-1.78291	2.36e-06
Cxcl9	-1.88556	0.000103312
Kcnab1	-1.92311	2.06e-05
Cxcl3	-1.92584	8.45e-05
Elane	-2.03418	7.56e-06
Ifit1bl1	-2.1868	1.69e-06
Arg1	-3.54287	4.59e-07
Cxcl10	-3.60486	6.53e-08
Isg15	-3.91115	3.48e-11
