# Supplementary material for: Irf7 Deficiency Confers Protection Against Influenza Infection, Independent of irf3
Source: Int J Biol Sci. 2026 Jan 22;22(4):1974–96. doi: 10.7150/ijbs.126714 (PMC12905640; doi:10.7150/ijbs.126714)
Supplement: Supplementary file 1 — Supplementary figures and tables. [file ijbsv22p1974s1.zip › Table S2 GO-BP_IRF7KO Up and down genes enrichment.xlsx]

## Sheet: upregulated genes_bp
category	term	number_of_genes	number_of_genes_in_background	ncbiTaxonId	inputGenes	preferredNames	p_value	fdr	description
Process	GO:0002376	90	1842	10090	10090.ENSMUSP00000000299,10090.ENSMUSP00000000451,10090.ENSMUSP00000001008,10090.ENSMUSP00000002678,10090.ENSMUSP00000002976,10090.ENSMUSP00000003284,10090.ENSMUSP00000003912,10090.ENSMUSP00000004392,10090.ENSMUSP00000004784,10090.ENSMUSP00000004829,10090.ENSMUSP00000004990,10090.ENSMUSP00000005066,10090.ENSMUSP00000005889,10090.ENSMUSP00000007130,10090.ENSMUSP00000014505,10090.ENSMUSP00000015484…	Itgb2,Raf1,Ccl3,Tgfb1,Il17ra,Irf3,Calr,Irf5,Cnn2,Cd244,Mapk14,Map2k1,Vav1,Ctnnb1,Mertk,Cybb,Ctss,Ikzf1,Ccl6,Tnfaip3,Ifngr1,Havcr2,Id2,Cd180,Cldn1,Alcam,Csf1r,Anxa1,Prdx3,Alox5,Ccr1,Casp1,Marco,Fcgr2b,Mrc1,Gsn,Tlr2,Sema4a,Olr1,Tyrobp,Itgax,Btk,Myd88,H2-DMa,Flt3,Irf8,H2-Ab1,F11r,Tlr4,H2-Aa,Grn,Fpr1,Il18,Pik3cg,Cx3cr1,Fpr2,Top2a,Cebpb,H2-Eb1,Nfatc2,Cxcl2,Hmgb1,Emr1,Itgb1,Stat6,Cd74,Cebpa,Selplg,Nlrp…	3.35e-53	4.32e-49	Immune system process
Process	GO:0050896	136	6908	10090	10090.ENSMUSP00000000001,10090.ENSMUSP00000000299,10090.ENSMUSP00000000451,10090.ENSMUSP00000001008,10090.ENSMUSP00000002678,10090.ENSMUSP00000002976,10090.ENSMUSP00000003284,10090.ENSMUSP00000003640,10090.ENSMUSP00000003912,10090.ENSMUSP00000004392,10090.ENSMUSP00000004784,10090.ENSMUSP00000004829,10090.ENSMUSP00000004990,10090.ENSMUSP00000005066,10090.ENSMUSP00000005889,10090.ENSMUSP00000005950…	Gnai3,Itgb2,Raf1,Ccl3,Tgfb1,Il17ra,Irf3,Fosb,Calr,Irf5,Cnn2,Cd244,Mapk14,Map2k1,Vav1,Mmp12,Crip1,Ctnnb1,Mertk,Cybb,Cd83,Ctss,Lpl,Serpinb6a,Rnd3,Ccl6,Tnfaip3,Dusp6,Ifngr1,Vsir,Havcr2,Btg2,Id2,Nfkbia,Cd180,Cldn1,Alcam,Retnla,Pros1,Nr4a1,Dusp1,Csf1r,Anxa1,Prdx3,Alox5,Ccr1,Casp1,Marco,Atf3,Fcgr2b,Mrc1,Gsn,Fabp4,Il6ra,Tlr2,Sema4a,Ski,Olr1,Tnfrsf1a,Vasp,Tyrobp,Itgax,Arhgef6,Btk,Hpgd,Myd88,S100a10,H2-DM…	1.69e-44	1.09e-40	Response to stimulus
Process	GO:0006952	65	1133	10090	10090.ENSMUSP00000000299,10090.ENSMUSP00000001008,10090.ENSMUSP00000002678,10090.ENSMUSP00000002976,10090.ENSMUSP00000003284,10090.ENSMUSP00000004392,10090.ENSMUSP00000004829,10090.ENSMUSP00000015484,10090.ENSMUSP00000019071,10090.ENSMUSP00000019997,10090.ENSMUSP00000020188,10090.ENSMUSP00000020668,10090.ENSMUSP00000022124,10090.ENSMUSP00000023154,10090.ENSMUSP00000025523,10090.ENSMUSP00000025561…	Itgb2,Ccl3,Tgfb1,Il17ra,Irf3,Irf5,Cd244,Cybb,Ccl6,Tnfaip3,Ifngr1,Havcr2,Cd180,Cldn1,Csf1r,Anxa1,Alox5,Ccr1,Casp1,Marco,Fcgr2b,Mrc1,Gsn,Tlr2,Olr1,Tnfrsf1a,Tyrobp,Itgax,Btk,Myd88,Irf8,H2-Ab1,Tlr4,H2-Aa,Grn,Fpr1,Lipa,Chil3,Il18,Pik3cg,Cx3cr1,Fpr2,Cebpb,Smad1,Alox5ap,Cxcl2,Chil4,Hmgb1,Stat6,Cd74,Nlrp3,Sirpa,Cd47,Jun,Cd68,Tlr8,Mpeg1,Syk,Tnfaip8,Cd84,C5ar1,Cd36,Fcgr3,Ccr2,Ptprc	2.86e-40	1.23e-36	Defense response
Process	GO:0001817	53	698	10090	10090.ENSMUSP00000001008,10090.ENSMUSP00000002678,10090.ENSMUSP00000002976,10090.ENSMUSP00000003284,10090.ENSMUSP00000004829,10090.ENSMUSP00000004990,10090.ENSMUSP00000005950,10090.ENSMUSP00000014505,10090.ENSMUSP00000015484,10090.ENSMUSP00000015540,10090.ENSMUSP00000015712,10090.ENSMUSP00000019997,10090.ENSMUSP00000020188,10090.ENSMUSP00000020301,10090.ENSMUSP00000020668,10090.ENSMUSP00000025523…	Ccl3,Tgfb1,Il17ra,Irf3,Cd244,Mapk14,Mmp12,Mertk,Cybb,Cd83,Lpl,Tnfaip3,Ifngr1,Vsir,Havcr2,Csf1r,Anxa1,Alox5,Casp1,Fcgr2b,Il6ra,Tlr2,Tnfrsf1a,Tyrobp,Btk,Myd88,Flt3,Irf8,F11r,Tlr4,Il18,Cx3cr1,Cebpb,Fgfr1,Hmgb1,Clec9a,Peli1,Cd74,Nlrp3,Sirpa,Cd47,Icosl,Klf4,Tlr8,Anxa4,Furin,Syk,Cd84,C5ar1,Cd36,Fcgr3,Ccr2,Ptprc	5.58e-38	1.8e-34	Regulation of cytokine production
Process	GO:0009605	81	2199	10090	10090.ENSMUSP00000000299,10090.ENSMUSP00000000451,10090.ENSMUSP00000001008,10090.ENSMUSP00000002678,10090.ENSMUSP00000002976,10090.ENSMUSP00000003284,10090.ENSMUSP00000003640,10090.ENSMUSP00000004392,10090.ENSMUSP00000004784,10090.ENSMUSP00000004829,10090.ENSMUSP00000004990,10090.ENSMUSP00000005889,10090.ENSMUSP00000005950,10090.ENSMUSP00000007130,10090.ENSMUSP00000015484,10090.ENSMUSP00000015712…	Itgb2,Raf1,Ccl3,Tgfb1,Il17ra,Irf3,Fosb,Irf5,Cnn2,Cd244,Mapk14,Vav1,Mmp12,Ctnnb1,Cybb,Lpl,Ccl6,Tnfaip3,Ifngr1,Havcr2,Btg2,Id2,Nfkbia,Cd180,Cldn1,Alcam,Nr4a1,Csf1r,Anxa1,Prdx3,Alox5,Ccr1,Casp1,Marco,Atf3,Fcgr2b,Mrc1,Gsn,Fabp4,Tlr2,Sema4a,Tnfrsf1a,Vasp,Itgax,Btk,Hpgd,Myd88,Flt3,Irf8,H2-Ab1,F11r,Tlr4,H2-Aa,Fpr1,Il18,Pik3cg,Cx3cr1,Fpr2,Cebpb,Klf10,Cxcl2,Hmgb1,Peli1,Rhog,Nlrp3,Sirpa,Itga4,Cd47,Jun,Cd68…	5.94e-38	1.8e-34	Response to external stimulus
Process	GO:0070887	85	2535	10090	10090.ENSMUSP00000000001,10090.ENSMUSP00000000299,10090.ENSMUSP00000000451,10090.ENSMUSP00000001008,10090.ENSMUSP00000002678,10090.ENSMUSP00000002976,10090.ENSMUSP00000003284,10090.ENSMUSP00000003640,10090.ENSMUSP00000003912,10090.ENSMUSP00000004392,10090.ENSMUSP00000004990,10090.ENSMUSP00000005889,10090.ENSMUSP00000006523,10090.ENSMUSP00000007130,10090.ENSMUSP00000015484,10090.ENSMUSP00000015712…	Gnai3,Itgb2,Raf1,Ccl3,Tgfb1,Il17ra,Irf3,Fosb,Calr,Irf5,Mapk14,Vav1,Crip1,Ctnnb1,Cybb,Lpl,Serpinb6a,Ccl6,Tnfaip3,Ifngr1,Vsir,Havcr2,Id2,Nfkbia,Cd180,Cldn1,Nr4a1,Dusp1,Csf1r,Anxa1,Prdx3,Alox5,Ccr1,Casp1,Atf3,Fcgr2b,Mrc1,Gsn,Fabp4,Il6ra,Tlr2,Tnfrsf1a,Btk,Hpgd,Myd88,Flt3,Irf8,H2-Ab1,Clic4,Tlr4,Il18,Arf6,Insig1,Pik3cg,Cx3cr1,Fpr2,Cebpb,Smad1,Alox5ap,Klf10,Cxcl2,Csf2ra,Vrk2,Fgfr1,Hmgb1,Stat6,Id1,Cd74,R…	3.05e-37	6.55e-34	Cellular response to chemical stimulus
Process	GO:0048518	120	5869	10090	10090.ENSMUSP00000000001,10090.ENSMUSP00000000299,10090.ENSMUSP00000000451,10090.ENSMUSP00000001008,10090.ENSMUSP00000002678,10090.ENSMUSP00000002976,10090.ENSMUSP00000003284,10090.ENSMUSP00000003640,10090.ENSMUSP00000003912,10090.ENSMUSP00000004392,10090.ENSMUSP00000004784,10090.ENSMUSP00000004829,10090.ENSMUSP00000004990,10090.ENSMUSP00000005066,10090.ENSMUSP00000005889,10090.ENSMUSP00000005950…	Gnai3,Itgb2,Raf1,Ccl3,Tgfb1,Il17ra,Irf3,Fosb,Calr,Irf5,Cnn2,Cd244,Mapk14,Map2k1,Vav1,Mmp12,Ctnnb1,Mertk,Cybb,Cd83,Ctss,Lpl,Ikzf1,Ccl6,Tnfaip3,Dusp6,Ifngr1,Vsir,Havcr2,Btg2,Id2,Nfkbia,Cd180,Cldn1,Pros1,Nr4a1,Dusp1,Csf1r,Anxa1,Prdx3,Alox5,Ccr1,Casp1,Marco,Atf3,Fcgr2b,Gsn,Fabp4,S100a11,Il6ra,Tlr2,Sema4a,Ski,Tnfrsf1a,Vasp,Tyrobp,Itgax,Btk,Hpgd,Myd88,S100a10,H2-DMa,Flt3,Irf8,H2-Ab1,F11r,Tlr4,H2-Aa,Grn…	8.73e-37	1.61e-33	Positive regulation of biological process
Process	GO:0002682	64	1252	10090	10090.ENSMUSP00000000299,10090.ENSMUSP00000001008,10090.ENSMUSP00000002678,10090.ENSMUSP00000003284,10090.ENSMUSP00000003912,10090.ENSMUSP00000004829,10090.ENSMUSP00000004990,10090.ENSMUSP00000005889,10090.ENSMUSP00000005950,10090.ENSMUSP00000007130,10090.ENSMUSP00000014505,10090.ENSMUSP00000015540,10090.ENSMUSP00000018798,10090.ENSMUSP00000019997,10090.ENSMUSP00000020301,10090.ENSMUSP00000020668…	Itgb2,Ccl3,Tgfb1,Irf3,Calr,Cd244,Mapk14,Vav1,Mmp12,Ctnnb1,Mertk,Cd83,Ikzf1,Tnfaip3,Vsir,Havcr2,Id2,Nfkbia,Dusp1,Csf1r,Anxa1,Ccr1,Fcgr2b,Gsn,Tlr2,Tyrobp,Btk,Myd88,H2-DMa,Flt3,H2-Ab1,Tlr4,H2-Aa,Grn,Fpr1,Il18,Cx3cr1,Fpr2,Cebpb,Klf10,Nfatc2,Hmgb1,Stat6,Peli1,Cd74,Rhog,Cebpa,Nlrp3,Sirpa,Itga4,Cd47,Icosl,Itgal,Jun,Cd68,Tlr8,Syk,Cd84,C5ar1,Cd36,Fcgr3,Ccr2,H2-D1,Ptprc	1e-36	1.62e-33	Regulation of immune system process
Process	GO:0042221	99	3720	10090	10090.ENSMUSP00000000001,10090.ENSMUSP00000000299,10090.ENSMUSP00000000451,10090.ENSMUSP00000001008,10090.ENSMUSP00000002678,10090.ENSMUSP00000002976,10090.ENSMUSP00000003284,10090.ENSMUSP00000003640,10090.ENSMUSP00000003912,10090.ENSMUSP00000004392,10090.ENSMUSP00000004990,10090.ENSMUSP00000005066,10090.ENSMUSP00000005889,10090.ENSMUSP00000006523,10090.ENSMUSP00000007130,10090.ENSMUSP00000015484…	Gnai3,Itgb2,Raf1,Ccl3,Tgfb1,Il17ra,Irf3,Fosb,Calr,Irf5,Mapk14,Map2k1,Vav1,Crip1,Ctnnb1,Cybb,Cd83,Lpl,Serpinb6a,Ccl6,Tnfaip3,Dusp6,Ifngr1,Vsir,Havcr2,Btg2,Id2,Nfkbia,Cd180,Cldn1,Alcam,Nr4a1,Dusp1,Csf1r,Anxa1,Prdx3,Alox5,Ccr1,Casp1,Atf3,Fcgr2b,Mrc1,Gsn,Fabp4,Il6ra,Tlr2,Sema4a,Tnfrsf1a,Vasp,Btk,Hpgd,Myd88,S100a10,Flt3,Irf8,H2-Ab1,Clic4,Tlr4,H2-Aa,Grn,Fpr1,Il18,Arf6,Insig1,Pik3cg,Cx3cr1,Fpr2,Cebpb,Sm…	1.03e-36	1.62e-33	Response to chemical
Process	GO:0051716	115	5497	10090	10090.ENSMUSP00000000001,10090.ENSMUSP00000000299,10090.ENSMUSP00000000451,10090.ENSMUSP00000001008,10090.ENSMUSP00000002678,10090.ENSMUSP00000002976,10090.ENSMUSP00000003284,10090.ENSMUSP00000003640,10090.ENSMUSP00000003912,10090.ENSMUSP00000004392,10090.ENSMUSP00000004784,10090.ENSMUSP00000004990,10090.ENSMUSP00000005066,10090.ENSMUSP00000005889,10090.ENSMUSP00000006523,10090.ENSMUSP00000007130…	Gnai3,Itgb2,Raf1,Ccl3,Tgfb1,Il17ra,Irf3,Fosb,Calr,Irf5,Cnn2,Mapk14,Map2k1,Vav1,Crip1,Ctnnb1,Mertk,Cybb,Lpl,Serpinb6a,Rnd3,Ccl6,Tnfaip3,Ifngr1,Vsir,Havcr2,Btg2,Id2,Nfkbia,Cd180,Cldn1,Retnla,Nr4a1,Dusp1,Csf1r,Anxa1,Prdx3,Alox5,Ccr1,Casp1,Marco,Atf3,Fcgr2b,Mrc1,Gsn,Fabp4,Il6ra,Tlr2,Sema4a,Ski,Tnfrsf1a,Tyrobp,Itgax,Arhgef6,Btk,Hpgd,Myd88,Flt3,Irf8,H2-Ab1,Clic4,F11r,Tlr4,Grn,Fpr1,Il18,Arf6,Insig1,Vav2…	3.23e-35	4.16e-32	Cellular response to stimulus
Process	GO:0006955	57	979	10090	10090.ENSMUSP00000001008,10090.ENSMUSP00000002678,10090.ENSMUSP00000003284,10090.ENSMUSP00000004392,10090.ENSMUSP00000004829,10090.ENSMUSP00000005889,10090.ENSMUSP00000015484,10090.ENSMUSP00000015667,10090.ENSMUSP00000019071,10090.ENSMUSP00000019997,10090.ENSMUSP00000020668,10090.ENSMUSP00000022124,10090.ENSMUSP00000023154,10090.ENSMUSP00000023312,10090.ENSMUSP00000025523,10090.ENSMUSP00000025561…	Ccl3,Tgfb1,Irf3,Irf5,Cd244,Vav1,Cybb,Ctss,Ccl6,Tnfaip3,Havcr2,Cd180,Cldn1,Alcam,Csf1r,Anxa1,Alox5,Ccr1,Casp1,Marco,Fcgr2b,Mrc1,Gsn,Tlr2,Sema4a,Tyrobp,Btk,Myd88,H2-DMa,Irf8,H2-Ab1,Tlr4,H2-Aa,Grn,Il18,Cx3cr1,H2-Eb1,Cxcl2,Hmgb1,Emr1,Stat6,Cd74,Nlrp3,Sirpa,Cd47,Icosl,Itgal,Cd68,Tlr8,Mpeg1,H2-DMb1,Syk,Cd84,Cd36,Fcgr3,Ccr2,H2-D1	3.59e-35	4.2e-32	Immune response
Process	GO:0006950	89	3045	10090	10090.ENSMUSP00000000299,10090.ENSMUSP00000000451,10090.ENSMUSP00000001008,10090.ENSMUSP00000002678,10090.ENSMUSP00000002976,10090.ENSMUSP00000003284,10090.ENSMUSP00000003912,10090.ENSMUSP00000004392,10090.ENSMUSP00000004784,10090.ENSMUSP00000004829,10090.ENSMUSP00000004990,10090.ENSMUSP00000005066,10090.ENSMUSP00000005950,10090.ENSMUSP00000006523,10090.ENSMUSP00000014505,10090.ENSMUSP00000015484…	Itgb2,Raf1,Ccl3,Tgfb1,Il17ra,Irf3,Calr,Irf5,Cnn2,Cd244,Mapk14,Map2k1,Mmp12,Crip1,Mertk,Cybb,Lpl,Serpinb6a,Ccl6,Tnfaip3,Dusp6,Ifngr1,Havcr2,Btg2,Id2,Cd180,Cldn1,Pros1,Dusp1,Csf1r,Anxa1,Prdx3,Alox5,Ccr1,Casp1,Marco,Atf3,Fcgr2b,Mrc1,Gsn,Tlr2,Olr1,Tnfrsf1a,Tyrobp,Itgax,Btk,Myd88,Irf8,H2-Ab1,Tlr4,H2-Aa,Grn,Fpr1,Lipa,Chil3,Il18,Insig1,Pik3cg,Cx3cr1,Fpr2,Top2a,Cebpb,Smad1,Alox5ap,Klf10,Nfatc2,Cxcl2,Vrk2…	7.11e-35	7.64e-32	Response to stress
Process	GO:0002684	53	815	10090	10090.ENSMUSP00000000299,10090.ENSMUSP00000001008,10090.ENSMUSP00000002678,10090.ENSMUSP00000003284,10090.ENSMUSP00000003912,10090.ENSMUSP00000004829,10090.ENSMUSP00000004990,10090.ENSMUSP00000005889,10090.ENSMUSP00000005950,10090.ENSMUSP00000015540,10090.ENSMUSP00000018798,10090.ENSMUSP00000020301,10090.ENSMUSP00000020668,10090.ENSMUSP00000020974,10090.ENSMUSP00000025523,10090.ENSMUSP00000025561…	Itgb2,Ccl3,Tgfb1,Irf3,Calr,Cd244,Mapk14,Vav1,Mmp12,Cd83,Ikzf1,Vsir,Havcr2,Id2,Csf1r,Anxa1,Ccr1,Fcgr2b,Tlr2,Tyrobp,Btk,Myd88,H2-DMa,H2-Ab1,Tlr4,H2-Aa,Fpr1,Il18,Cx3cr1,Fpr2,Klf10,Nfatc2,Hmgb1,Stat6,Peli1,Cd74,Cebpa,Nlrp3,Sirpa,Itga4,Cd47,Icosl,Itgal,Jun,Tlr8,Syk,Cd84,C5ar1,Cd36,Fcgr3,Ccr2,H2-D1,Ptprc	8.75e-35	8.68e-32	Positive regulation of immune system process
Process	GO:0006954	44	481	10090	10090.ENSMUSP00000000299,10090.ENSMUSP00000001008,10090.ENSMUSP00000002678,10090.ENSMUSP00000015484,10090.ENSMUSP00000019071,10090.ENSMUSP00000019997,10090.ENSMUSP00000020188,10090.ENSMUSP00000020668,10090.ENSMUSP00000022124,10090.ENSMUSP00000025523,10090.ENSMUSP00000025561,10090.ENSMUSP00000026795,10090.ENSMUSP00000026911,10090.ENSMUSP00000027015,10090.ENSMUSP00000029623,10090.ENSMUSP00000032265…	Itgb2,Ccl3,Tgfb1,Cybb,Ccl6,Tnfaip3,Ifngr1,Havcr2,Cd180,Csf1r,Anxa1,Alox5,Ccr1,Casp1,Tlr2,Olr1,Tnfrsf1a,Tyrobp,Btk,Myd88,Tlr4,Grn,Fpr1,Lipa,Chil3,Il18,Pik3cg,Cx3cr1,Fpr2,Cebpb,Smad1,Alox5ap,Cxcl2,Chil4,Hmgb1,Nlrp3,Cd47,Jun,Cd68,Tlr8,Syk,C5ar1,Fcgr3,Ccr2	1.95e-34	1.79e-31	Inflammatory response
Process	GO:0048522	113	5407	10090	10090.ENSMUSP00000000001,10090.ENSMUSP00000000299,10090.ENSMUSP00000000451,10090.ENSMUSP00000001008,10090.ENSMUSP00000002678,10090.ENSMUSP00000003284,10090.ENSMUSP00000003640,10090.ENSMUSP00000003912,10090.ENSMUSP00000004392,10090.ENSMUSP00000004829,10090.ENSMUSP00000004990,10090.ENSMUSP00000005066,10090.ENSMUSP00000005889,10090.ENSMUSP00000005950,10090.ENSMUSP00000007130,10090.ENSMUSP00000014505…	Gnai3,Itgb2,Raf1,Ccl3,Tgfb1,Irf3,Fosb,Calr,Irf5,Cd244,Mapk14,Map2k1,Vav1,Mmp12,Ctnnb1,Mertk,Cd83,Ctss,Lpl,Ikzf1,Ccl6,Tnfaip3,Dusp6,Ifngr1,Vsir,Havcr2,Btg2,Id2,Nfkbia,Cd180,Cldn1,Pros1,Nr4a1,Dusp1,Csf1r,Anxa1,Prdx3,Alox5,Ccr1,Casp1,Marco,Atf3,Fcgr2b,Gsn,Fabp4,S100a11,Il6ra,Tlr2,Sema4a,Ski,Tnfrsf1a,Vasp,Tyrobp,Itgax,Hpgd,Myd88,S100a10,H2-DMa,Flt3,Irf8,H2-Ab1,F11r,Tlr4,H2-Aa,Grn,Il18,Arf6,Insig1,Vav…	3.51e-34	3.01e-31	Positive regulation of cellular process
Process	GO:0051707	59	1145	10090	10090.ENSMUSP00000001008,10090.ENSMUSP00000002678,10090.ENSMUSP00000002976,10090.ENSMUSP00000003284,10090.ENSMUSP00000004392,10090.ENSMUSP00000004829,10090.ENSMUSP00000004990,10090.ENSMUSP00000005950,10090.ENSMUSP00000015484,10090.ENSMUSP00000015712,10090.ENSMUSP00000019071,10090.ENSMUSP00000019997,10090.ENSMUSP00000020188,10090.ENSMUSP00000020668,10090.ENSMUSP00000021413,10090.ENSMUSP00000022124…	Ccl3,Tgfb1,Il17ra,Irf3,Irf5,Cd244,Mapk14,Mmp12,Cybb,Lpl,Ccl6,Tnfaip3,Ifngr1,Havcr2,Nfkbia,Cd180,Cldn1,Nr4a1,Csf1r,Anxa1,Prdx3,Casp1,Marco,Fcgr2b,Mrc1,Gsn,Fabp4,Tlr2,Tnfrsf1a,Itgax,Btk,Hpgd,Myd88,Flt3,Irf8,H2-Ab1,Tlr4,H2-Aa,Il18,Cx3cr1,Fpr2,Cebpb,Cxcl2,Hmgb1,Peli1,Nlrp3,Sirpa,Cd47,Jun,Cd68,Tlr8,Mpeg1,Syk,Tnfaip8,Cd84,C5ar1,Cd36,Ptprc,Ncf2	9.64e-34	7.77e-31	Response to other organism
Process	GO:0010033	83	2742	10090	10090.ENSMUSP00000000001,10090.ENSMUSP00000000299,10090.ENSMUSP00000000451,10090.ENSMUSP00000001008,10090.ENSMUSP00000002678,10090.ENSMUSP00000002976,10090.ENSMUSP00000003284,10090.ENSMUSP00000003640,10090.ENSMUSP00000003912,10090.ENSMUSP00000004392,10090.ENSMUSP00000004990,10090.ENSMUSP00000005066,10090.ENSMUSP00000007130,10090.ENSMUSP00000015484,10090.ENSMUSP00000015540,10090.ENSMUSP00000015712…	Gnai3,Itgb2,Raf1,Ccl3,Tgfb1,Il17ra,Irf3,Fosb,Calr,Irf5,Mapk14,Map2k1,Ctnnb1,Cybb,Cd83,Lpl,Ccl6,Tnfaip3,Dusp6,Ifngr1,Vsir,Havcr2,Btg2,Nfkbia,Cd180,Cldn1,Nr4a1,Dusp1,Csf1r,Anxa1,Prdx3,Ccr1,Casp1,Atf3,Fcgr2b,Mrc1,Gsn,Fabp4,Il6ra,Tlr2,Tnfrsf1a,Btk,Hpgd,Myd88,Flt3,Irf8,H2-Ab1,Tlr4,H2-Aa,Grn,Il18,Arf6,Insig1,Pik3cg,Cx3cr1,Fpr2,Cebpb,Smad1,Klf10,Cxcl2,Csf2ra,Fgfr1,Hmgb1,Itgb1,Stat6,Peli1,Id1,Cd74,Cebpa,…	5.7e-33	3.87e-30	Response to organic substance
Process	GO:0071310	72	1987	10090	10090.ENSMUSP00000000001,10090.ENSMUSP00000000451,10090.ENSMUSP00000001008,10090.ENSMUSP00000002678,10090.ENSMUSP00000002976,10090.ENSMUSP00000003284,10090.ENSMUSP00000003640,10090.ENSMUSP00000003912,10090.ENSMUSP00000004392,10090.ENSMUSP00000004990,10090.ENSMUSP00000007130,10090.ENSMUSP00000015484,10090.ENSMUSP00000015712,10090.ENSMUSP00000019071,10090.ENSMUSP00000019997,10090.ENSMUSP00000020188…	Gnai3,Raf1,Ccl3,Tgfb1,Il17ra,Irf3,Fosb,Calr,Irf5,Mapk14,Ctnnb1,Cybb,Lpl,Ccl6,Tnfaip3,Ifngr1,Vsir,Havcr2,Nfkbia,Cd180,Cldn1,Nr4a1,Dusp1,Csf1r,Anxa1,Ccr1,Casp1,Atf3,Fcgr2b,Mrc1,Gsn,Fabp4,Il6ra,Tlr2,Tnfrsf1a,Btk,Hpgd,Myd88,Flt3,Irf8,H2-Ab1,Tlr4,Il18,Arf6,Insig1,Pik3cg,Cx3cr1,Fpr2,Cebpb,Smad1,Klf10,Cxcl2,Csf2ra,Fgfr1,Hmgb1,Stat6,Id1,Cd74,Cebpa,Nlrp3,Sirpa,Itga4,Cd47,Jun,Klf4,Cd68,Skil,Syk,Laptm5,Cd36…	1.62e-32	1.05e-29	Cellular response to organic substance
Process	GO:0051240	70	1902	10090	10090.ENSMUSP00000000299,10090.ENSMUSP00000001008,10090.ENSMUSP00000002678,10090.ENSMUSP00000002976,10090.ENSMUSP00000003284,10090.ENSMUSP00000003912,10090.ENSMUSP00000004829,10090.ENSMUSP00000004990,10090.ENSMUSP00000005066,10090.ENSMUSP00000005950,10090.ENSMUSP00000007130,10090.ENSMUSP00000015484,10090.ENSMUSP00000015540,10090.ENSMUSP00000015712,10090.ENSMUSP00000018798,10090.ENSMUSP00000019997…	Itgb2,Ccl3,Tgfb1,Il17ra,Irf3,Calr,Cd244,Mapk14,Map2k1,Mmp12,Ctnnb1,Cybb,Cd83,Lpl,Ikzf1,Tnfaip3,Ifngr1,Vsir,Havcr2,Id2,Csf1r,Anxa1,Alox5,Ccr1,Casp1,Fabp4,Il6ra,Tlr2,Sema4a,Tnfrsf1a,Tyrobp,Itgax,Myd88,H2-DMa,Flt3,Irf8,F11r,Tlr4,H2-Aa,Grn,Il18,Arf6,Cx3cr1,Cebpb,Smad1,Klf10,Cd97,Fgfr1,Hmgb1,Clec9a,Itgb1,Stat6,Peli1,Cd74,Cebpa,Nlrp3,Icosl,Jun,Klf4,Rin2,Tlr8,Skil,Furin,Syk,Cd84,C5ar1,Cd36,Fcgr3,Ccr2,Pt…	7.19e-32	4.41e-29	Positive regulation of multicellular organismal process
Process	GO:0044419	60	1309	10090	10090.ENSMUSP00000001008,10090.ENSMUSP00000002678,10090.ENSMUSP00000002976,10090.ENSMUSP00000003284,10090.ENSMUSP00000004392,10090.ENSMUSP00000004829,10090.ENSMUSP00000004990,10090.ENSMUSP00000005950,10090.ENSMUSP00000015484,10090.ENSMUSP00000015712,10090.ENSMUSP00000019071,10090.ENSMUSP00000019997,10090.ENSMUSP00000020188,10090.ENSMUSP00000020668,10090.ENSMUSP00000021413,10090.ENSMUSP00000022124…	Ccl3,Tgfb1,Il17ra,Irf3,Irf5,Cd244,Mapk14,Mmp12,Cybb,Lpl,Ccl6,Tnfaip3,Ifngr1,Havcr2,Nfkbia,Cd180,Cldn1,Nr4a1,Csf1r,Anxa1,Prdx3,Casp1,Marco,Fcgr2b,Mrc1,Gsn,Fabp4,Tlr2,Tnfrsf1a,Itgax,Btk,Hpgd,Myd88,Flt3,Irf8,H2-Ab1,Tlr4,H2-Aa,Il18,Cx3cr1,Fpr2,Cebpb,Cxcl2,Hmgb1,Peli1,Nlrp3,Sirpa,Cd47,Jun,Cd68,Tlr8,Mpeg1,Furin,Syk,Tnfaip8,Cd84,C5ar1,Cd36,Ptprc,Ncf2	1.09e-31	6.38e-29	Interspecies interaction between organisms
Process	GO:0032101	51	871	10090	10090.ENSMUSP00000001008,10090.ENSMUSP00000002678,10090.ENSMUSP00000002976,10090.ENSMUSP00000003284,10090.ENSMUSP00000003912,10090.ENSMUSP00000004990,10090.ENSMUSP00000005066,10090.ENSMUSP00000005889,10090.ENSMUSP00000005950,10090.ENSMUSP00000015667,10090.ENSMUSP00000015712,10090.ENSMUSP00000019997,10090.ENSMUSP00000020668,10090.ENSMUSP00000021413,10090.ENSMUSP00000022124,10090.ENSMUSP00000023629…	Ccl3,Tgfb1,Il17ra,Irf3,Calr,Mapk14,Map2k1,Vav1,Mmp12,Ctss,Lpl,Tnfaip3,Havcr2,Nfkbia,Cd180,Pros1,Dusp1,Anxa1,Alox5,Ccr1,Casp1,Fcgr2b,Fabp4,Tlr2,Sema4a,Tnfrsf1a,Btk,Myd88,F11r,Tlr4,Grn,Pik3cg,Cx3cr1,Fpr2,Cebpb,Alox5ap,Fgfr1,Hmgb1,Cd74,Cebpa,Nlrp3,Sirpa,Cd47,Klf4,Tlr8,Syk,Cd84,C5ar1,Cd36,Fcgr3,Ccr2	2.52e-31	1.41e-28	Regulation of response to external stimulus
Process	GO:0001819	40	436	10090	10090.ENSMUSP00000001008,10090.ENSMUSP00000002678,10090.ENSMUSP00000002976,10090.ENSMUSP00000003284,10090.ENSMUSP00000004829,10090.ENSMUSP00000004990,10090.ENSMUSP00000005950,10090.ENSMUSP00000015484,10090.ENSMUSP00000015540,10090.ENSMUSP00000015712,10090.ENSMUSP00000020188,10090.ENSMUSP00000020668,10090.ENSMUSP00000025523,10090.ENSMUSP00000025561,10090.ENSMUSP00000027015,10090.ENSMUSP00000029559…	Ccl3,Tgfb1,Il17ra,Irf3,Cd244,Mapk14,Mmp12,Cybb,Cd83,Lpl,Ifngr1,Havcr2,Csf1r,Anxa1,Casp1,Il6ra,Tlr2,Tnfrsf1a,Tyrobp,Myd88,Flt3,Irf8,Tlr4,Il18,Cebpb,Hmgb1,Clec9a,Peli1,Cd74,Nlrp3,Icosl,Tlr8,Furin,Syk,Cd84,C5ar1,Cd36,Fcgr3,Ccr2,Ptprc	2.83e-31	1.48e-28	Positive regulation of cytokine production
Process	GO:0048584	72	2080	10090	10090.ENSMUSP00000000299,10090.ENSMUSP00000000451,10090.ENSMUSP00000001008,10090.ENSMUSP00000002678,10090.ENSMUSP00000002976,10090.ENSMUSP00000003284,10090.ENSMUSP00000003912,10090.ENSMUSP00000004990,10090.ENSMUSP00000005066,10090.ENSMUSP00000005889,10090.ENSMUSP00000005950,10090.ENSMUSP00000007130,10090.ENSMUSP00000015667,10090.ENSMUSP00000015712,10090.ENSMUSP00000019071,10090.ENSMUSP00000019997…	Itgb2,Raf1,Ccl3,Tgfb1,Il17ra,Irf3,Calr,Mapk14,Map2k1,Vav1,Mmp12,Ctnnb1,Ctss,Lpl,Ccl6,Tnfaip3,Ifngr1,Vsir,Havcr2,Nfkbia,Cd180,Cldn1,Csf1r,Anxa1,Ccr1,Casp1,Marco,Atf3,Fcgr2b,Gsn,Fabp4,Il6ra,Tlr2,Tnfrsf1a,Btk,Myd88,H2-DMa,H2-Ab1,F11r,Tlr4,Grn,Fpr1,Il18,Pik3cg,Cx3cr1,Fpr2,Cebpb,Alox5ap,Nfatc2,Fgfr1,Hmgb1,Itgb1,Stat6,Peli1,Cd74,Cebpa,Nlrp3,Cd47,Icosl,Itgal,Jun,Tlr8,Skil,Furin,Syk,Cd84,C5ar1,Cd36,Fcgr3…	2.76e-31	1.48e-28	Positive regulation of response to stimulus
Process	GO:0051239	85	3205	10090	10090.ENSMUSP00000000299,10090.ENSMUSP00000001008,10090.ENSMUSP00000002678,10090.ENSMUSP00000002976,10090.ENSMUSP00000003284,10090.ENSMUSP00000003912,10090.ENSMUSP00000004829,10090.ENSMUSP00000004990,10090.ENSMUSP00000005066,10090.ENSMUSP00000005950,10090.ENSMUSP00000007130,10090.ENSMUSP00000014505,10090.ENSMUSP00000015484,10090.ENSMUSP00000015540,10090.ENSMUSP00000015667,10090.ENSMUSP00000015712…	Itgb2,Ccl3,Tgfb1,Il17ra,Irf3,Calr,Cd244,Mapk14,Map2k1,Mmp12,Ctnnb1,Mertk,Cybb,Cd83,Ctss,Lpl,Ikzf1,Tnfaip3,Dusp6,Ifngr1,Vsir,Havcr2,Id2,Nfkbia,Pros1,Csf1r,Anxa1,Alox5,Ccr1,Casp1,Fcgr2b,Fabp4,Il6ra,Tlr2,Sema4a,Ski,Tnfrsf1a,Tyrobp,Itgax,Btk,Myd88,H2-DMa,Flt3,Irf8,F11r,Tlr4,H2-Aa,Grn,Il18,Arf6,Cx3cr1,Cebpb,Smad1,Klf10,Nfatc2,Cd97,Fgfr1,Hmgb1,Clec9a,Itgb1,Stat6,Peli1,Id1,Cd74,Cebpa,Nlrp3,Sirpa,Cd47,Ic…	7.84e-30	3.89e-27	Regulation of multicellular organismal process
Process	GO:0042127	63	1650	10090	10090.ENSMUSP00000000001,10090.ENSMUSP00000000451,10090.ENSMUSP00000002678,10090.ENSMUSP00000003912,10090.ENSMUSP00000004784,10090.ENSMUSP00000004829,10090.ENSMUSP00000004990,10090.ENSMUSP00000005066,10090.ENSMUSP00000005950,10090.ENSMUSP00000007130,10090.ENSMUSP00000019997,10090.ENSMUSP00000020301,10090.ENSMUSP00000020668,10090.ENSMUSP00000020692,10090.ENSMUSP00000020974,10090.ENSMUSP00000021413…	Gnai3,Raf1,Tgfb1,Calr,Cnn2,Cd244,Mapk14,Map2k1,Mmp12,Ctnnb1,Tnfaip3,Vsir,Havcr2,Btg2,Id2,Nfkbia,Cldn1,Nr4a1,Dusp1,Csf1r,Anxa1,Prdx3,Alox5,Atf3,Fcgr2b,Fabp4,S100a11,Il6ra,Tlr2,Ski,Tyrobp,Itgax,Btk,Hpgd,Myd88,Flt3,H2-Ab1,Tlr4,H2-Aa,Grn,Il18,Cx3cr1,Cebpb,Smad1,Nfatc2,Fgfr1,Hmgb1,Itgb1,Stat6,Peli1,Id1,Cd74,Cebpa,Itga4,Cd47,Icosl,Itgal,Jun,Klf4,Syk,C5ar1,Ccr2,Ptprc	4.11e-29	1.96e-26	Regulation of cell population proliferation
Process	GO:0045321	40	511	10090	10090.ENSMUSP00000000299,10090.ENSMUSP00000001008,10090.ENSMUSP00000002678,10090.ENSMUSP00000004829,10090.ENSMUSP00000005889,10090.ENSMUSP00000007130,10090.ENSMUSP00000014505,10090.ENSMUSP00000018798,10090.ENSMUSP00000019997,10090.ENSMUSP00000020188,10090.ENSMUSP00000020668,10090.ENSMUSP00000020974,10090.ENSMUSP00000022124,10090.ENSMUSP00000025561,10090.ENSMUSP00000027015,10090.ENSMUSP00000029623…	Itgb2,Ccl3,Tgfb1,Cd244,Vav1,Ctnnb1,Mertk,Ikzf1,Tnfaip3,Ifngr1,Havcr2,Id2,Cd180,Anxa1,Casp1,Tlr2,Sema4a,Tyrobp,Btk,H2-DMa,Flt3,H2-Ab1,Tlr4,Grn,Il18,Cx3cr1,Fpr2,Cebpb,Hmgb1,Stat6,Cd74,Selplg,Icosl,Itgal,Jun,Tlr8,Syk,C5ar1,Fcgr3,Ptprc	8.31e-29	3.83e-26	Leukocyte activation
Process	GO:0007165	89	3779	10090	10090.ENSMUSP00000000001,10090.ENSMUSP00000000299,10090.ENSMUSP00000000451,10090.ENSMUSP00000001008,10090.ENSMUSP00000002678,10090.ENSMUSP00000002976,10090.ENSMUSP00000003284,10090.ENSMUSP00000003912,10090.ENSMUSP00000004392,10090.ENSMUSP00000004990,10090.ENSMUSP00000005066,10090.ENSMUSP00000005889,10090.ENSMUSP00000006523,10090.ENSMUSP00000007130,10090.ENSMUSP00000014505,10090.ENSMUSP00000015484…	Gnai3,Itgb2,Raf1,Ccl3,Tgfb1,Il17ra,Irf3,Calr,Irf5,Mapk14,Map2k1,Vav1,Crip1,Ctnnb1,Mertk,Cybb,Lpl,Rnd3,Ccl6,Ifngr1,Vsir,Havcr2,Nfkbia,Cd180,Retnla,Nr4a1,Dusp1,Csf1r,Anxa1,Ccr1,Casp1,Marco,Atf3,Fcgr2b,Gsn,Il6ra,Tlr2,Sema4a,Ski,Tnfrsf1a,Tyrobp,Itgax,Arhgef6,Btk,Hpgd,Myd88,Flt3,Tlr4,Grn,Fpr1,Il18,Insig1,Vav2,Pik3cg,Cx3cr1,Fpr2,Cebpb,Smad1,Nfatc2,Cxcl2,Cd97,Csf2ra,Vrk2,Fgfr1,Hmgb1,Emr1,Itgb1,Stat6,Pel…	7.88e-28	3.5e-25	Signal transduction
Process	GO:0001775	41	599	10090	10090.ENSMUSP00000000299,10090.ENSMUSP00000001008,10090.ENSMUSP00000002678,10090.ENSMUSP00000002976,10090.ENSMUSP00000004829,10090.ENSMUSP00000005889,10090.ENSMUSP00000007130,10090.ENSMUSP00000014505,10090.ENSMUSP00000018798,10090.ENSMUSP00000019997,10090.ENSMUSP00000020188,10090.ENSMUSP00000020668,10090.ENSMUSP00000020974,10090.ENSMUSP00000022124,10090.ENSMUSP00000025561,10090.ENSMUSP00000027015…	Itgb2,Ccl3,Tgfb1,Il17ra,Cd244,Vav1,Ctnnb1,Mertk,Ikzf1,Tnfaip3,Ifngr1,Havcr2,Id2,Cd180,Anxa1,Casp1,Tlr2,Sema4a,Tyrobp,Btk,H2-DMa,Flt3,H2-Ab1,Tlr4,Grn,Il18,Cx3cr1,Fpr2,Cebpb,Hmgb1,Stat6,Cd74,Selplg,Icosl,Itgal,Jun,Tlr8,Syk,C5ar1,Fcgr3,Ptprc	2.06e-27	8.83e-25	Cell activation
Process	GO:0048583	87	3651	10090	10090.ENSMUSP00000000001,10090.ENSMUSP00000000299,10090.ENSMUSP00000000451,10090.ENSMUSP00000001008,10090.ENSMUSP00000002678,10090.ENSMUSP00000002976,10090.ENSMUSP00000003284,10090.ENSMUSP00000003912,10090.ENSMUSP00000004990,10090.ENSMUSP00000005066,10090.ENSMUSP00000005889,10090.ENSMUSP00000005950,10090.ENSMUSP00000007130,10090.ENSMUSP00000015667,10090.ENSMUSP00000015712,10090.ENSMUSP00000019071…	Gnai3,Itgb2,Raf1,Ccl3,Tgfb1,Il17ra,Irf3,Calr,Mapk14,Map2k1,Vav1,Mmp12,Ctnnb1,Ctss,Lpl,Ccl6,Tnfaip3,Dusp6,Ifngr1,Vsir,Havcr2,Nfkbia,Cd180,Cldn1,Pros1,Dusp1,Csf1r,Anxa1,Alox5,Ccr1,Casp1,Marco,Atf3,Fcgr2b,Gsn,Fabp4,Il6ra,Tlr2,Sema4a,Ski,Tnfrsf1a,Btk,Myd88,H2-DMa,H2-Ab1,F11r,Tlr4,Grn,Fpr1,Il18,Arf6,Insig1,Pik3cg,Cx3cr1,Fpr2,Cebpb,Alox5ap,Nfatc2,Vrk2,Fgfr1,Hmgb1,Itgb1,Stat6,Peli1,Id1,Cd74,Cebpa,Nlrp3,…	2.27e-27	9.45e-25	Regulation of response to stimulus
Process	GO:0002694	39	527	10090	10090.ENSMUSP00000000299,10090.ENSMUSP00000002678,10090.ENSMUSP00000004829,10090.ENSMUSP00000007130,10090.ENSMUSP00000014505,10090.ENSMUSP00000015540,10090.ENSMUSP00000018798,10090.ENSMUSP00000019997,10090.ENSMUSP00000020301,10090.ENSMUSP00000020668,10090.ENSMUSP00000020974,10090.ENSMUSP00000025561,10090.ENSMUSP00000027966,10090.ENSMUSP00000028239,10090.ENSMUSP00000032800,10090.ENSMUSP00000033617…	Itgb2,Tgfb1,Cd244,Ctnnb1,Mertk,Cd83,Ikzf1,Tnfaip3,Vsir,Havcr2,Id2,Anxa1,Fcgr2b,Gsn,Tyrobp,Btk,Myd88,H2-DMa,Flt3,H2-Ab1,Tlr4,H2-Aa,Grn,Il18,Cebpb,Nfatc2,Stat6,Peli1,Cd74,Cebpa,Nlrp3,Sirpa,Cd47,Icosl,Itgal,Syk,Cd84,Ccr2,Ptprc	3.16e-27	1.27e-24	Regulation of leukocyte activation
Process	GO:0010468	91	4041	10090	10090.ENSMUSP00000000299,10090.ENSMUSP00000000451,10090.ENSMUSP00000001008,10090.ENSMUSP00000002678,10090.ENSMUSP00000002976,10090.ENSMUSP00000003284,10090.ENSMUSP00000003640,10090.ENSMUSP00000003912,10090.ENSMUSP00000004392,10090.ENSMUSP00000004784,10090.ENSMUSP00000004829,10090.ENSMUSP00000004990,10090.ENSMUSP00000005066,10090.ENSMUSP00000005950,10090.ENSMUSP00000006523,10090.ENSMUSP00000007130…	Itgb2,Raf1,Ccl3,Tgfb1,Il17ra,Irf3,Fosb,Calr,Irf5,Cnn2,Cd244,Mapk14,Map2k1,Mmp12,Crip1,Ctnnb1,Dnajb6,Mertk,Cybb,Cd83,Lpl,Ikzf1,Tnfaip3,Ifngr1,Vsir,Havcr2,Btg2,Id2,Nfkbia,Nr4a1,Csf1r,Anxa1,Prdx3,Alox5,Ccr1,Casp1,Atf3,Fcgr2b,Gsn,Fabp4,Il6ra,Tlr2,Ski,Olr1,Tnfrsf1a,Tyrobp,Itgax,Btk,Myd88,Flt3,Irf8,F11r,Tlr4,Il18,Insig1,Cx3cr1,Top2a,Cebpb,Smad1,Klf10,Nfatc2,Fgfr1,Hmgb1,Clec9a,Stat6,Peli1,Id1,Cd74,Rhog,…	3.29e-27	1.29e-24	Regulation of gene expression
Process	GO:0009893	88	3767	10090	10090.ENSMUSP00000000001,10090.ENSMUSP00000000299,10090.ENSMUSP00000000451,10090.ENSMUSP00000001008,10090.ENSMUSP00000002678,10090.ENSMUSP00000002976,10090.ENSMUSP00000003284,10090.ENSMUSP00000003640,10090.ENSMUSP00000003912,10090.ENSMUSP00000004392,10090.ENSMUSP00000004784,10090.ENSMUSP00000004829,10090.ENSMUSP00000004990,10090.ENSMUSP00000005066,10090.ENSMUSP00000005950,10090.ENSMUSP00000007130…	Gnai3,Itgb2,Raf1,Ccl3,Tgfb1,Il17ra,Irf3,Fosb,Calr,Irf5,Cnn2,Cd244,Mapk14,Map2k1,Mmp12,Ctnnb1,Mertk,Cybb,Cd83,Lpl,Ikzf1,Ccl6,Tnfaip3,Ifngr1,Vsir,Havcr2,Btg2,Id2,Nfkbia,Nr4a1,Csf1r,Anxa1,Alox5,Ccr1,Casp1,Marco,Atf3,Fcgr2b,Gsn,Fabp4,Il6ra,Tlr2,Ski,Tnfrsf1a,Tyrobp,Itgax,Myd88,Flt3,Irf8,Tlr4,Grn,Il18,Insig1,Vav2,Pik3cg,Cx3cr1,Fpr2,Top2a,Cebpb,Smad1,Klf10,Nfatc2,Fgfr1,Hmgb1,Clec9a,Itgb1,Stat6,Peli1,Id1…	3.69e-27	1.4e-24	Positive regulation of metabolic process
Process	GO:0050865	40	569	10090	10090.ENSMUSP00000000299,10090.ENSMUSP00000002678,10090.ENSMUSP00000004829,10090.ENSMUSP00000007130,10090.ENSMUSP00000014505,10090.ENSMUSP00000015540,10090.ENSMUSP00000018798,10090.ENSMUSP00000019997,10090.ENSMUSP00000020301,10090.ENSMUSP00000020668,10090.ENSMUSP00000020974,10090.ENSMUSP00000025561,10090.ENSMUSP00000027966,10090.ENSMUSP00000028239,10090.ENSMUSP00000032800,10090.ENSMUSP00000033617…	Itgb2,Tgfb1,Cd244,Ctnnb1,Mertk,Cd83,Ikzf1,Tnfaip3,Vsir,Havcr2,Id2,Anxa1,Fcgr2b,Gsn,Tyrobp,Btk,Myd88,H2-DMa,Flt3,H2-Ab1,F11r,Tlr4,H2-Aa,Grn,Il18,Cebpb,Nfatc2,Stat6,Peli1,Cd74,Cebpa,Nlrp3,Sirpa,Cd47,Icosl,Itgal,Syk,Cd84,Ccr2,Ptprc	3.83e-27	1.41e-24	Regulation of cell activation
Process	GO:0023052	91	4065	10090	10090.ENSMUSP00000000001,10090.ENSMUSP00000000299,10090.ENSMUSP00000000451,10090.ENSMUSP00000001008,10090.ENSMUSP00000002678,10090.ENSMUSP00000002976,10090.ENSMUSP00000003284,10090.ENSMUSP00000003912,10090.ENSMUSP00000004392,10090.ENSMUSP00000004990,10090.ENSMUSP00000005066,10090.ENSMUSP00000005889,10090.ENSMUSP00000006523,10090.ENSMUSP00000007130,10090.ENSMUSP00000014505,10090.ENSMUSP00000015484…	Gnai3,Itgb2,Raf1,Ccl3,Tgfb1,Il17ra,Irf3,Calr,Irf5,Mapk14,Map2k1,Vav1,Crip1,Ctnnb1,Mertk,Cybb,Lpl,Rnd3,Ccl6,Ifngr1,Vsir,Havcr2,Nfkbia,Cd180,Retnla,Nr4a1,Dusp1,Csf1r,Anxa1,Ccr1,Casp1,Marco,Atf3,Fcgr2b,Gsn,Il6ra,Tlr2,Sema4a,Ski,Tnfrsf1a,Tyrobp,Itgax,Arhgef6,Btk,Hpgd,Myd88,Flt3,Tlr4,Grn,Fpr1,Il18,Insig1,Vav2,Pik3cg,Cx3cr1,Fpr2,Cebpb,Smad1,Nfatc2,Cxcl2,Cd97,Csf2ra,Vrk2,Fgfr1,Hmgb1,Emr1,Itgb1,Stat6,Pel…	5.12e-27	1.83e-24	Signaling
Process	GO:0050789	138	9973	10090	10090.ENSMUSP00000000001,10090.ENSMUSP00000000299,10090.ENSMUSP00000000451,10090.ENSMUSP00000001008,10090.ENSMUSP00000002678,10090.ENSMUSP00000002976,10090.ENSMUSP00000003284,10090.ENSMUSP00000003640,10090.ENSMUSP00000003912,10090.ENSMUSP00000004392,10090.ENSMUSP00000004784,10090.ENSMUSP00000004829,10090.ENSMUSP00000004990,10090.ENSMUSP00000005066,10090.ENSMUSP00000005889,10090.ENSMUSP00000005950…	Gnai3,Itgb2,Raf1,Ccl3,Tgfb1,Il17ra,Irf3,Fosb,Calr,Irf5,Cnn2,Cd244,Mapk14,Map2k1,Vav1,Mmp12,Crip1,Ctnnb1,Dnajb6,Mertk,Cybb,Cd83,Ctss,Lpl,Serpinb6a,Rnd3,Ikzf1,Ccl6,Tnfaip3,Dusp6,Ifngr1,Vsir,Havcr2,Btg2,Id2,Nfkbia,Cd180,Cldn1,Retnla,Pros1,Nr4a1,Dusp1,Csf1r,Anxa1,Prdx3,Alox5,Ccr1,Casp1,Marco,Atf3,Fcgr2b,Cytip,Gsn,Fabp4,S100a11,Il6ra,Tlr2,Sema4a,Ski,Olr1,Tnfrsf1a,Vasp,Tyrobp,Itgax,Arhgef6,Btk,Hpgd,Myd…	5.19e-27	1.83e-24	Regulation of biological process
Process	GO:0007154	92	4179	10090	10090.ENSMUSP00000000001,10090.ENSMUSP00000000299,10090.ENSMUSP00000000451,10090.ENSMUSP00000001008,10090.ENSMUSP00000002678,10090.ENSMUSP00000002976,10090.ENSMUSP00000003284,10090.ENSMUSP00000003912,10090.ENSMUSP00000004392,10090.ENSMUSP00000004990,10090.ENSMUSP00000005066,10090.ENSMUSP00000005889,10090.ENSMUSP00000006523,10090.ENSMUSP00000007130,10090.ENSMUSP00000014505,10090.ENSMUSP00000015484…	Gnai3,Itgb2,Raf1,Ccl3,Tgfb1,Il17ra,Irf3,Calr,Irf5,Mapk14,Map2k1,Vav1,Crip1,Ctnnb1,Mertk,Cybb,Lpl,Rnd3,Ccl6,Ifngr1,Vsir,Havcr2,Nfkbia,Cd180,Retnla,Nr4a1,Dusp1,Csf1r,Anxa1,Ccr1,Casp1,Marco,Atf3,Fcgr2b,Gsn,Il6ra,Tlr2,Sema4a,Ski,Tnfrsf1a,Tyrobp,Itgax,Arhgef6,Btk,Hpgd,Myd88,Flt3,Tlr4,Grn,Fpr1,Il18,Insig1,Vav2,Pik3cg,Cx3cr1,Fpr2,Cebpb,Smad1,Klf10,Nfatc2,Cxcl2,Cd97,Csf2ra,Vrk2,Fgfr1,Hmgb1,Emr1,Itgb1,Sta…	7.13e-27	2.42e-24	Cell communication
Process	GO:0050794	135	9541	10090	10090.ENSMUSP00000000001,10090.ENSMUSP00000000299,10090.ENSMUSP00000000451,10090.ENSMUSP00000001008,10090.ENSMUSP00000002678,10090.ENSMUSP00000002976,10090.ENSMUSP00000003284,10090.ENSMUSP00000003640,10090.ENSMUSP00000003912,10090.ENSMUSP00000004392,10090.ENSMUSP00000004784,10090.ENSMUSP00000004829,10090.ENSMUSP00000004990,10090.ENSMUSP00000005066,10090.ENSMUSP00000005889,10090.ENSMUSP00000005950…	Gnai3,Itgb2,Raf1,Ccl3,Tgfb1,Il17ra,Irf3,Fosb,Calr,Irf5,Cnn2,Cd244,Mapk14,Map2k1,Vav1,Mmp12,Crip1,Ctnnb1,Dnajb6,Mertk,Cybb,Cd83,Ctss,Lpl,Serpinb6a,Rnd3,Ikzf1,Ccl6,Tnfaip3,Dusp6,Ifngr1,Vsir,Havcr2,Btg2,Id2,Nfkbia,Cd180,Cldn1,Retnla,Pros1,Nr4a1,Dusp1,Csf1r,Anxa1,Prdx3,Alox5,Ccr1,Casp1,Marco,Atf3,Fcgr2b,Cytip,Gsn,Fabp4,S100a11,Il6ra,Tlr2,Sema4a,Ski,Tnfrsf1a,Vasp,Tyrobp,Itgax,Arhgef6,Btk,Hpgd,Myd88,S1…	1.06e-26	3.52e-24	Regulation of cellular process
Process	GO:0002237	33	337	10090	10090.ENSMUSP00000001008,10090.ENSMUSP00000002678,10090.ENSMUSP00000003284,10090.ENSMUSP00000004392,10090.ENSMUSP00000004990,10090.ENSMUSP00000019997,10090.ENSMUSP00000020668,10090.ENSMUSP00000021413,10090.ENSMUSP00000022124,10090.ENSMUSP00000023154,10090.ENSMUSP00000023779,10090.ENSMUSP00000025961,10090.ENSMUSP00000027015,10090.ENSMUSP00000027966,10090.ENSMUSP00000028045,10090.ENSMUSP00000029623…	Ccl3,Tgfb1,Irf3,Irf5,Mapk14,Tnfaip3,Havcr2,Nfkbia,Cd180,Cldn1,Nr4a1,Prdx3,Casp1,Fcgr2b,Mrc1,Tlr2,Hpgd,Myd88,Irf8,Tlr4,Il18,Cx3cr1,Cebpb,Cxcl2,Hmgb1,Peli1,Nlrp3,Sirpa,Jun,Cd68,C5ar1,Cd36,Ncf2	1.32e-26	4.27e-24	Response to molecule of bacterial origin
Process	GO:0065007	141	10591	10090	10090.ENSMUSP00000000001,10090.ENSMUSP00000000299,10090.ENSMUSP00000000451,10090.ENSMUSP00000001008,10090.ENSMUSP00000002678,10090.ENSMUSP00000002976,10090.ENSMUSP00000003284,10090.ENSMUSP00000003640,10090.ENSMUSP00000003912,10090.ENSMUSP00000004392,10090.ENSMUSP00000004784,10090.ENSMUSP00000004829,10090.ENSMUSP00000004990,10090.ENSMUSP00000005066,10090.ENSMUSP00000005889,10090.ENSMUSP00000005950…	Gnai3,Itgb2,Raf1,Ccl3,Tgfb1,Il17ra,Irf3,Fosb,Calr,Irf5,Cnn2,Cd244,Mapk14,Map2k1,Vav1,Mmp12,Tep1,Crip1,Ctnnb1,Dnajb6,Mertk,Cybb,Cd83,Ctss,Lpl,Serpinb6a,Rnd3,Ikzf1,Ccl6,Tnfaip3,Dusp6,Ifngr1,Vsir,Havcr2,Btg2,Id2,Nfkbia,Cd180,Cldn1,Retnla,Pros1,Nr4a1,Dusp1,Csf1r,Anxa1,Prdx3,Alox5,Ccr1,Casp1,Marco,Atf3,Fcgr2b,Cytip,Gsn,Fabp4,S100a11,Il6ra,Tlr2,Sema4a,Ski,Olr1,Tnfrsf1a,Vasp,Tyrobp,Itgax,Arhgef6,Btk,Hpg…	1.69e-26	5.33e-24	Biological regulation
Process	GO:0010628	69	2269	10090	10090.ENSMUSP00000000451,10090.ENSMUSP00000001008,10090.ENSMUSP00000002678,10090.ENSMUSP00000002976,10090.ENSMUSP00000003284,10090.ENSMUSP00000003640,10090.ENSMUSP00000003912,10090.ENSMUSP00000004392,10090.ENSMUSP00000004784,10090.ENSMUSP00000004829,10090.ENSMUSP00000004990,10090.ENSMUSP00000005066,10090.ENSMUSP00000005950,10090.ENSMUSP00000007130,10090.ENSMUSP00000015484,10090.ENSMUSP00000015540…	Raf1,Ccl3,Tgfb1,Il17ra,Irf3,Fosb,Calr,Irf5,Cnn2,Cd244,Mapk14,Map2k1,Mmp12,Ctnnb1,Cybb,Cd83,Lpl,Ikzf1,Ifngr1,Vsir,Havcr2,Id2,Nfkbia,Nr4a1,Csf1r,Anxa1,Casp1,Atf3,Gsn,Il6ra,Tlr2,Ski,Tnfrsf1a,Tyrobp,Itgax,Myd88,Flt3,Irf8,Tlr4,Il18,Insig1,Top2a,Cebpb,Smad1,Klf10,Nfatc2,Fgfr1,Hmgb1,Clec9a,Stat6,Peli1,Id1,Cd74,Rhog,Cebpa,Nlrp3,Icosl,Jun,Klf4,Tlr8,Nfyc,Furin,Syk,Cd84,C5ar1,Cd36,Fcgr3,Ccr2,Ptprc	1.75e-26	5.38e-24	Positive regulation of gene expression
Process	GO:0034097	45	818	10090	10090.ENSMUSP00000001008,10090.ENSMUSP00000002976,10090.ENSMUSP00000003284,10090.ENSMUSP00000004392,10090.ENSMUSP00000004990,10090.ENSMUSP00000007130,10090.ENSMUSP00000019071,10090.ENSMUSP00000020188,10090.ENSMUSP00000021413,10090.ENSMUSP00000023154,10090.ENSMUSP00000025025,10090.ENSMUSP00000025523,10090.ENSMUSP00000025561,10090.ENSMUSP00000026911,10090.ENSMUSP00000027015,10090.ENSMUSP00000028045…	Ccl3,Il17ra,Irf3,Irf5,Mapk14,Ctnnb1,Ccl6,Ifngr1,Nfkbia,Cldn1,Dusp1,Csf1r,Anxa1,Ccr1,Casp1,Mrc1,Gsn,Fabp4,Il6ra,Tlr2,Tnfrsf1a,Btk,Myd88,Flt3,Irf8,H2-Ab1,Tlr4,H2-Aa,Il18,Cx3cr1,Cebpb,Cxcl2,Csf2ra,Hmgb1,Stat6,Cd74,Cebpa,Sirpa,Cd47,Jun,Klf4,Skil,Syk,Laptm5,Ccr2	2.14e-26	6.41e-24	Response to cytokine
Process	GO:0007166	61	1741	10090	10090.ENSMUSP00000000299,10090.ENSMUSP00000000451,10090.ENSMUSP00000001008,10090.ENSMUSP00000002678,10090.ENSMUSP00000002976,10090.ENSMUSP00000003284,10090.ENSMUSP00000004392,10090.ENSMUSP00000004990,10090.ENSMUSP00000005889,10090.ENSMUSP00000007130,10090.ENSMUSP00000014505,10090.ENSMUSP00000019071,10090.ENSMUSP00000020188,10090.ENSMUSP00000020301,10090.ENSMUSP00000021413,10090.ENSMUSP00000025523…	Itgb2,Raf1,Ccl3,Tgfb1,Il17ra,Irf3,Irf5,Mapk14,Vav1,Ctnnb1,Mertk,Ccl6,Ifngr1,Vsir,Nfkbia,Csf1r,Anxa1,Ccr1,Fcgr2b,Il6ra,Tlr2,Sema4a,Ski,Tnfrsf1a,Tyrobp,Itgax,Hpgd,Myd88,Flt3,Tlr4,Fpr1,Il18,Cx3cr1,Fpr2,Smad1,Nfatc2,Cxcl2,Cd97,Csf2ra,Vrk2,Fgfr1,Emr1,Itgb1,Stat6,Peli1,Id1,Cd74,Cebpa,Itga4,Icosl,Itgal,Jun,Klf4,Anxa4,Skil,Syk,C5ar1,Cd36,Fcgr3,Ccr2,Ptprc	3.86e-26	1.13e-23	Cell surface receptor signaling pathway
Process	GO:0009617	41	660	10090	10090.ENSMUSP00000001008,10090.ENSMUSP00000002678,10090.ENSMUSP00000003284,10090.ENSMUSP00000004392,10090.ENSMUSP00000004990,10090.ENSMUSP00000015712,10090.ENSMUSP00000019997,10090.ENSMUSP00000020668,10090.ENSMUSP00000021413,10090.ENSMUSP00000022124,10090.ENSMUSP00000023154,10090.ENSMUSP00000023779,10090.ENSMUSP00000025961,10090.ENSMUSP00000027015,10090.ENSMUSP00000027966,10090.ENSMUSP00000028045…	Ccl3,Tgfb1,Irf3,Irf5,Mapk14,Lpl,Tnfaip3,Havcr2,Nfkbia,Cd180,Cldn1,Nr4a1,Prdx3,Casp1,Fcgr2b,Mrc1,Fabp4,Tlr2,Tnfrsf1a,Hpgd,Myd88,Irf8,Tlr4,Il18,Cx3cr1,Fpr2,Cebpb,Cxcl2,Hmgb1,Peli1,Nlrp3,Sirpa,Cd47,Jun,Cd68,Mpeg1,Syk,Tnfaip8,C5ar1,Cd36,Ncf2	6.94e-26	1.99e-23	Response to bacterium
Process	GO:0051249	35	425	10090	10090.ENSMUSP00000002678,10090.ENSMUSP00000004829,10090.ENSMUSP00000007130,10090.ENSMUSP00000014505,10090.ENSMUSP00000015540,10090.ENSMUSP00000018798,10090.ENSMUSP00000019997,10090.ENSMUSP00000020301,10090.ENSMUSP00000020668,10090.ENSMUSP00000020974,10090.ENSMUSP00000025561,10090.ENSMUSP00000027966,10090.ENSMUSP00000028239,10090.ENSMUSP00000032800,10090.ENSMUSP00000033617,10090.ENSMUSP00000035092…	Tgfb1,Cd244,Ctnnb1,Mertk,Cd83,Ikzf1,Tnfaip3,Vsir,Havcr2,Id2,Anxa1,Fcgr2b,Gsn,Tyrobp,Btk,Myd88,H2-DMa,Flt3,H2-Ab1,Tlr4,H2-Aa,Il18,Cebpb,Nfatc2,Stat6,Peli1,Cd74,Nlrp3,Sirpa,Cd47,Icosl,Itgal,Syk,Ccr2,Ptprc	7.34e-26	2.06e-23	Regulation of lymphocyte activation
Process	GO:0032103	34	399	10090	10090.ENSMUSP00000001008,10090.ENSMUSP00000002678,10090.ENSMUSP00000002976,10090.ENSMUSP00000003284,10090.ENSMUSP00000003912,10090.ENSMUSP00000004990,10090.ENSMUSP00000005889,10090.ENSMUSP00000005950,10090.ENSMUSP00000015667,10090.ENSMUSP00000015712,10090.ENSMUSP00000020668,10090.ENSMUSP00000021413,10090.ENSMUSP00000022124,10090.ENSMUSP00000026911,10090.ENSMUSP00000029041,10090.ENSMUSP00000029623…	Ccl3,Tgfb1,Il17ra,Irf3,Calr,Mapk14,Vav1,Mmp12,Ctss,Lpl,Havcr2,Nfkbia,Cd180,Ccr1,Fabp4,Tlr2,Tnfrsf1a,Btk,Myd88,Tlr4,Grn,Pik3cg,Fpr2,Cebpb,Alox5ap,Fgfr1,Hmgb1,Cd74,Cebpa,Cd47,Tlr8,C5ar1,Fcgr3,Ccr2	1.43e-25	3.91e-23	Positive regulation of response to external stimulus
Process	GO:0098542	43	775	10090	10090.ENSMUSP00000001008,10090.ENSMUSP00000002678,10090.ENSMUSP00000002976,10090.ENSMUSP00000003284,10090.ENSMUSP00000004392,10090.ENSMUSP00000004829,10090.ENSMUSP00000015484,10090.ENSMUSP00000019071,10090.ENSMUSP00000020188,10090.ENSMUSP00000020668,10090.ENSMUSP00000022124,10090.ENSMUSP00000023154,10090.ENSMUSP00000025523,10090.ENSMUSP00000025561,10090.ENSMUSP00000027015,10090.ENSMUSP00000027639…	Ccl3,Tgfb1,Il17ra,Irf3,Irf5,Cd244,Cybb,Ccl6,Ifngr1,Havcr2,Cd180,Cldn1,Csf1r,Anxa1,Casp1,Marco,Mrc1,Gsn,Tlr2,Tnfrsf1a,Itgax,Btk,Myd88,Irf8,H2-Ab1,Tlr4,H2-Aa,Il18,Cx3cr1,Fpr2,Cebpb,Hmgb1,Nlrp3,Sirpa,Cd47,Tlr8,Mpeg1,Syk,Tnfaip8,Cd84,C5ar1,Cd36,Ptprc	2.53e-25	6.79e-23	Defense response to other organism
Process	GO:0010604	82	3467	10090	10090.ENSMUSP00000000451,10090.ENSMUSP00000001008,10090.ENSMUSP00000002678,10090.ENSMUSP00000002976,10090.ENSMUSP00000003284,10090.ENSMUSP00000003640,10090.ENSMUSP00000003912,10090.ENSMUSP00000004392,10090.ENSMUSP00000004784,10090.ENSMUSP00000004829,10090.ENSMUSP00000004990,10090.ENSMUSP00000005066,10090.ENSMUSP00000005950,10090.ENSMUSP00000007130,10090.ENSMUSP00000015484,10090.ENSMUSP00000015540…	Raf1,Ccl3,Tgfb1,Il17ra,Irf3,Fosb,Calr,Irf5,Cnn2,Cd244,Mapk14,Map2k1,Mmp12,Ctnnb1,Cybb,Cd83,Lpl,Ikzf1,Ccl6,Tnfaip3,Ifngr1,Vsir,Havcr2,Btg2,Id2,Nfkbia,Nr4a1,Csf1r,Anxa1,Ccr1,Casp1,Marco,Atf3,Fcgr2b,Gsn,Il6ra,Tlr2,Ski,Tnfrsf1a,Tyrobp,Itgax,Myd88,Flt3,Irf8,Tlr4,Grn,Il18,Insig1,Pik3cg,Cx3cr1,Fpr2,Top2a,Cebpb,Smad1,Klf10,Nfatc2,Fgfr1,Hmgb1,Clec9a,Itgb1,Stat6,Peli1,Id1,Cd74,Rhog,Cebpa,Nlrp3,Sqstm1,Icosl…	3.91e-25	1.03e-22	Positive regulation of macromolecule metabolic process
Process	GO:0060255	103	5618	10090	10090.ENSMUSP00000000299,10090.ENSMUSP00000000451,10090.ENSMUSP00000001008,10090.ENSMUSP00000002678,10090.ENSMUSP00000002976,10090.ENSMUSP00000003284,10090.ENSMUSP00000003640,10090.ENSMUSP00000003912,10090.ENSMUSP00000004392,10090.ENSMUSP00000004784,10090.ENSMUSP00000004829,10090.ENSMUSP00000004990,10090.ENSMUSP00000005066,10090.ENSMUSP00000005950,10090.ENSMUSP00000006523,10090.ENSMUSP00000007130…	Itgb2,Raf1,Ccl3,Tgfb1,Il17ra,Irf3,Fosb,Calr,Irf5,Cnn2,Cd244,Mapk14,Map2k1,Mmp12,Crip1,Ctnnb1,Dnajb6,Mertk,Cybb,Cd83,Lpl,Serpinb6a,Ikzf1,Ccl6,Tnfaip3,Dusp6,Ifngr1,Vsir,Havcr2,Btg2,Id2,Nfkbia,Nr4a1,Dusp1,Csf1r,Anxa1,Prdx3,Alox5,Ccr1,Casp1,Marco,Atf3,Fcgr2b,Gsn,Fabp4,Il6ra,Tlr2,Ski,Olr1,Tnfrsf1a,Tyrobp,Itgax,Btk,Myd88,Flt3,Irf8,F11r,Tlr4,Grn,Il18,Insig1,Pik3cg,Cx3cr1,Fpr2,Top2a,Cebpb,Smad1,Klf10,Nfa…	8.33e-25	2.15e-22	Regulation of macromolecule metabolic process
Process	GO:0031347	37	554	10090	10090.ENSMUSP00000001008,10090.ENSMUSP00000002976,10090.ENSMUSP00000003284,10090.ENSMUSP00000004990,10090.ENSMUSP00000005889,10090.ENSMUSP00000005950,10090.ENSMUSP00000015667,10090.ENSMUSP00000015712,10090.ENSMUSP00000019997,10090.ENSMUSP00000020668,10090.ENSMUSP00000021413,10090.ENSMUSP00000025561,10090.ENSMUSP00000026795,10090.ENSMUSP00000026911,10090.ENSMUSP00000027015,10090.ENSMUSP00000027966…	Ccl3,Il17ra,Irf3,Mapk14,Vav1,Mmp12,Ctss,Lpl,Tnfaip3,Havcr2,Nfkbia,Anxa1,Alox5,Ccr1,Casp1,Fcgr2b,Fabp4,Tlr2,Tnfrsf1a,Btk,Myd88,Tlr4,Grn,Pik3cg,Cx3cr1,Fpr2,Cebpb,Alox5ap,Hmgb1,Cd74,Cebpa,Nlrp3,Sirpa,Cd47,Tlr8,Fcgr3,Ccr2	2.36e-24	5.97e-22	Regulation of defense response
Process	GO:0019222	106	6085	10090	10090.ENSMUSP00000000001,10090.ENSMUSP00000000299,10090.ENSMUSP00000000451,10090.ENSMUSP00000001008,10090.ENSMUSP00000002678,10090.ENSMUSP00000002976,10090.ENSMUSP00000003284,10090.ENSMUSP00000003640,10090.ENSMUSP00000003912,10090.ENSMUSP00000004392,10090.ENSMUSP00000004784,10090.ENSMUSP00000004829,10090.ENSMUSP00000004990,10090.ENSMUSP00000005066,10090.ENSMUSP00000005950,10090.ENSMUSP00000006523…	Gnai3,Itgb2,Raf1,Ccl3,Tgfb1,Il17ra,Irf3,Fosb,Calr,Irf5,Cnn2,Cd244,Mapk14,Map2k1,Mmp12,Crip1,Ctnnb1,Dnajb6,Mertk,Cybb,Cd83,Lpl,Serpinb6a,Ikzf1,Ccl6,Tnfaip3,Dusp6,Ifngr1,Vsir,Havcr2,Btg2,Id2,Nfkbia,Nr4a1,Dusp1,Csf1r,Anxa1,Prdx3,Alox5,Ccr1,Casp1,Marco,Atf3,Fcgr2b,Gsn,Fabp4,Il6ra,Tlr2,Ski,Olr1,Tnfrsf1a,Tyrobp,Itgax,Btk,Hpgd,Myd88,Flt3,Irf8,F11r,Tlr4,Grn,Il18,Insig1,Vav2,Pik3cg,Cx3cr1,Fpr2,Top2a,Cebpb…	4.94e-24	1.22e-21	Regulation of metabolic process
Process	GO:0071345	40	698	10090	10090.ENSMUSP00000001008,10090.ENSMUSP00000002976,10090.ENSMUSP00000003284,10090.ENSMUSP00000004392,10090.ENSMUSP00000004990,10090.ENSMUSP00000019071,10090.ENSMUSP00000020188,10090.ENSMUSP00000021413,10090.ENSMUSP00000023154,10090.ENSMUSP00000025025,10090.ENSMUSP00000025523,10090.ENSMUSP00000026911,10090.ENSMUSP00000027015,10090.ENSMUSP00000028045,10090.ENSMUSP00000028239,10090.ENSMUSP00000029041…	Ccl3,Il17ra,Irf3,Irf5,Mapk14,Ccl6,Ifngr1,Nfkbia,Cldn1,Dusp1,Csf1r,Ccr1,Casp1,Mrc1,Gsn,Fabp4,Il6ra,Tlr2,Tnfrsf1a,Btk,Myd88,Flt3,Irf8,H2-Ab1,Tlr4,Il18,Cx3cr1,Cebpb,Cxcl2,Csf2ra,Hmgb1,Stat6,Cd74,Cebpa,Sirpa,Cd47,Klf4,Syk,Laptm5,Ccr2	5.22e-24	1.27e-21	Cellular response to cytokine stimulus
Process	GO:0030155	40	705	10090	10090.ENSMUSP00000000299,10090.ENSMUSP00000002678,10090.ENSMUSP00000003912,10090.ENSMUSP00000004829,10090.ENSMUSP00000004990,10090.ENSMUSP00000005066,10090.ENSMUSP00000005889,10090.ENSMUSP00000005950,10090.ENSMUSP00000015540,10090.ENSMUSP00000018798,10090.ENSMUSP00000019997,10090.ENSMUSP00000020301,10090.ENSMUSP00000020668,10090.ENSMUSP00000025025,10090.ENSMUSP00000025561,10090.ENSMUSP00000026795…	Itgb2,Tgfb1,Calr,Cd244,Mapk14,Map2k1,Vav1,Mmp12,Cd83,Ikzf1,Tnfaip3,Vsir,Havcr2,Dusp1,Anxa1,Alox5,Cytip,Gsn,S100a10,H2-DMa,H2-Ab1,F11r,H2-Aa,Il18,Cebpb,Itgb1,Peli1,Cd74,Nlrp3,Sirpa,Itga4,Cd47,Icosl,Itgal,Klf4,Rin2,Syk,Cd36,Ccr2,Ptprc	7.41e-24	1.77e-21	Regulation of cell adhesion
Process	GO:0002252	33	435	10090	10090.ENSMUSP00000001008,10090.ENSMUSP00000002678,10090.ENSMUSP00000003284,10090.ENSMUSP00000004392,10090.ENSMUSP00000004829,10090.ENSMUSP00000019997,10090.ENSMUSP00000020188,10090.ENSMUSP00000020668,10090.ENSMUSP00000022124,10090.ENSMUSP00000027966,10090.ENSMUSP00000029700,10090.ENSMUSP00000032800,10090.ENSMUSP00000033053,10090.ENSMUSP00000033617,10090.ENSMUSP00000035092,10090.ENSMUSP00000037088…	Ccl3,Tgfb1,Irf3,Irf5,Cd244,Tnfaip3,Ifngr1,Havcr2,Cd180,Fcgr2b,Sema4a,Tyrobp,Itgax,Btk,Myd88,H2-DMa,H2-Ab1,Tlr4,Grn,Il18,Cx3cr1,Cebpb,Hmgb1,Stat6,Cd74,Nlrp3,Cd47,Icosl,Itgal,Tlr8,Syk,Fcgr3,Ptprc	2.43e-23	5.7e-21	Immune effector process
Process	GO:0065009	89	4379	10090	10090.ENSMUSP00000000001,10090.ENSMUSP00000000299,10090.ENSMUSP00000000451,10090.ENSMUSP00000001008,10090.ENSMUSP00000002678,10090.ENSMUSP00000003284,10090.ENSMUSP00000003640,10090.ENSMUSP00000004392,10090.ENSMUSP00000004990,10090.ENSMUSP00000005066,10090.ENSMUSP00000005889,10090.ENSMUSP00000007130,10090.ENSMUSP00000008733,10090.ENSMUSP00000014505,10090.ENSMUSP00000015667,10090.ENSMUSP00000017188…	Gnai3,Itgb2,Raf1,Ccl3,Tgfb1,Irf3,Fosb,Irf5,Mapk14,Map2k1,Vav1,Ctnnb1,Dnajb6,Mertk,Ctss,Serpinb6a,Ikzf1,Ccl6,Tnfaip3,Dusp6,Ifngr1,Vsir,Havcr2,Btg2,Id2,Nfkbia,Retnla,Nr4a1,Dusp1,Csf1r,Anxa1,Prdx3,Alox5,Casp1,Atf3,Fcgr2b,Gsn,Fabp4,Il6ra,Tlr2,Sema4a,Ski,Arhgef6,Myd88,S100a10,Flt3,Irf8,F11r,Tlr4,Grn,Il18,Vav2,Pik3cg,Cx3cr1,Fpr2,Cebpb,Smad1,Alox5ap,Klf10,Nfatc2,Cxcl2,Fgfr1,Hmgb1,Itgb1,Stat6,Peli1,Id1,C…	3.31e-23	7.61e-21	Regulation of molecular function
Process	GO:0032680	24	166	10090	10090.ENSMUSP00000001008,10090.ENSMUSP00000015484,10090.ENSMUSP00000015712,10090.ENSMUSP00000019997,10090.ENSMUSP00000020188,10090.ENSMUSP00000020301,10090.ENSMUSP00000020668,10090.ENSMUSP00000029623,10090.ENSMUSP00000032491,10090.ENSMUSP00000032800,10090.ENSMUSP00000035092,10090.ENSMUSP00000039041,10090.ENSMUSP00000045770,10090.ENSMUSP00000054591,10090.ENSMUSP00000063986,10090.ENSMUSP00000082682…	Ccl3,Cybb,Lpl,Tnfaip3,Ifngr1,Vsir,Havcr2,Tlr2,Tnfrsf1a,Tyrobp,Myd88,Flt3,Tlr4,Il18,Cx3cr1,Hmgb1,Sirpa,Cd47,Syk,Cd84,Cd36,Fcgr3,Ccr2,Ptprc	4.09e-23	9.24e-21	Regulation of tumor necrosis factor production
Process	GO:0071216	26	221	10090	10090.ENSMUSP00000001008,10090.ENSMUSP00000002678,10090.ENSMUSP00000003284,10090.ENSMUSP00000004990,10090.ENSMUSP00000019997,10090.ENSMUSP00000020668,10090.ENSMUSP00000021413,10090.ENSMUSP00000022124,10090.ENSMUSP00000027015,10090.ENSMUSP00000027966,10090.ENSMUSP00000028045,10090.ENSMUSP00000029623,10090.ENSMUSP00000033617,10090.ENSMUSP00000035092,10090.ENSMUSP00000040245,10090.ENSMUSP00000045770…	Ccl3,Tgfb1,Irf3,Mapk14,Tnfaip3,Havcr2,Nfkbia,Cd180,Casp1,Fcgr2b,Mrc1,Tlr2,Btk,Myd88,Irf8,Tlr4,Il18,Cx3cr1,Cebpb,Cxcl2,Hmgb1,Nlrp3,Sirpa,Cd68,Syk,Cd36	6.63e-23	1.45e-20	Cellular response to biotic stimulus
Process	GO:0050727	30	347	10090	10090.ENSMUSP00000001008,10090.ENSMUSP00000002976,10090.ENSMUSP00000003284,10090.ENSMUSP00000004990,10090.ENSMUSP00000015667,10090.ENSMUSP00000015712,10090.ENSMUSP00000019997,10090.ENSMUSP00000021413,10090.ENSMUSP00000025561,10090.ENSMUSP00000026795,10090.ENSMUSP00000027015,10090.ENSMUSP00000027966,10090.ENSMUSP00000029041,10090.ENSMUSP00000029623,10090.ENSMUSP00000032491,10090.ENSMUSP00000033617…	Ccl3,Il17ra,Irf3,Mapk14,Ctss,Lpl,Tnfaip3,Nfkbia,Anxa1,Alox5,Casp1,Fcgr2b,Fabp4,Tlr2,Tnfrsf1a,Btk,Myd88,Tlr4,Grn,Pik3cg,Cx3cr1,Fpr2,Cebpb,Alox5ap,Cebpa,Nlrp3,Sirpa,Cd47,Fcgr3,Ccr2	9.22e-23	1.98e-20	Regulation of inflammatory response
Process	GO:0032496	29	320	10090	10090.ENSMUSP00000001008,10090.ENSMUSP00000002678,10090.ENSMUSP00000003284,10090.ENSMUSP00000004990,10090.ENSMUSP00000019997,10090.ENSMUSP00000020668,10090.ENSMUSP00000021413,10090.ENSMUSP00000022124,10090.ENSMUSP00000023154,10090.ENSMUSP00000023779,10090.ENSMUSP00000025961,10090.ENSMUSP00000027015,10090.ENSMUSP00000028045,10090.ENSMUSP00000034026,10090.ENSMUSP00000035092,10090.ENSMUSP00000040245…	Ccl3,Tgfb1,Irf3,Mapk14,Tnfaip3,Havcr2,Nfkbia,Cd180,Cldn1,Nr4a1,Prdx3,Casp1,Mrc1,Hpgd,Myd88,Irf8,Tlr4,Il18,Cx3cr1,Cebpb,Cxcl2,Hmgb1,Peli1,Nlrp3,Sirpa,Jun,Cd68,Cd36,Ncf2	1.51e-22	3.2e-20	Response to lipopolysaccharide
Process	GO:0031349	27	258	10090	10090.ENSMUSP00000001008,10090.ENSMUSP00000002976,10090.ENSMUSP00000003284,10090.ENSMUSP00000005889,10090.ENSMUSP00000005950,10090.ENSMUSP00000015667,10090.ENSMUSP00000015712,10090.ENSMUSP00000020668,10090.ENSMUSP00000021413,10090.ENSMUSP00000029041,10090.ENSMUSP00000029623,10090.ENSMUSP00000032491,10090.ENSMUSP00000033617,10090.ENSMUSP00000035092,10090.ENSMUSP00000045770,10090.ENSMUSP00000046340…	Ccl3,Il17ra,Irf3,Vav1,Mmp12,Ctss,Lpl,Havcr2,Nfkbia,Fabp4,Tlr2,Tnfrsf1a,Btk,Myd88,Tlr4,Grn,Pik3cg,Fpr2,Cebpb,Alox5ap,Hmgb1,Cd74,Cebpa,Cd47,Tlr8,Fcgr3,Ccr2	1.55e-22	3.23e-20	Positive regulation of defense response
Process	GO:1901700	54	1585	10090	10090.ENSMUSP00000000001,10090.ENSMUSP00000000451,10090.ENSMUSP00000001008,10090.ENSMUSP00000002678,10090.ENSMUSP00000003284,10090.ENSMUSP00000003640,10090.ENSMUSP00000003912,10090.ENSMUSP00000004392,10090.ENSMUSP00000004990,10090.ENSMUSP00000007130,10090.ENSMUSP00000015484,10090.ENSMUSP00000015712,10090.ENSMUSP00000019997,10090.ENSMUSP00000020668,10090.ENSMUSP00000020692,10090.ENSMUSP00000021413…	Gnai3,Raf1,Ccl3,Tgfb1,Irf3,Fosb,Calr,Irf5,Mapk14,Ctnnb1,Cybb,Lpl,Tnfaip3,Havcr2,Btg2,Nfkbia,Cd180,Cldn1,Nr4a1,Dusp1,Anxa1,Prdx3,Casp1,Fcgr2b,Mrc1,Gsn,Tlr2,Btk,Hpgd,Myd88,Irf8,Tlr4,Grn,Il18,Insig1,Pik3cg,Cx3cr1,Fpr2,Cebpb,Klf10,Cxcl2,Hmgb1,Stat6,Peli1,Id1,Nlrp3,Sirpa,Itga4,Jun,Klf4,Cd68,C5ar1,Cd36,Ncf2	2.6e-22	5.32e-20	Response to oxygen-containing compound
Process	GO:0080134	49	1273	10090	10090.ENSMUSP00000001008,10090.ENSMUSP00000002976,10090.ENSMUSP00000003284,10090.ENSMUSP00000004990,10090.ENSMUSP00000005066,10090.ENSMUSP00000005889,10090.ENSMUSP00000005950,10090.ENSMUSP00000007130,10090.ENSMUSP00000015667,10090.ENSMUSP00000015712,10090.ENSMUSP00000019997,10090.ENSMUSP00000020668,10090.ENSMUSP00000021413,10090.ENSMUSP00000023154,10090.ENSMUSP00000023629,10090.ENSMUSP00000025025…	Ccl3,Il17ra,Irf3,Mapk14,Map2k1,Vav1,Mmp12,Ctnnb1,Ctss,Lpl,Tnfaip3,Havcr2,Nfkbia,Cldn1,Pros1,Dusp1,Anxa1,Alox5,Ccr1,Casp1,Fcgr2b,Fabp4,Tlr2,Tnfrsf1a,Btk,Myd88,F11r,Tlr4,Grn,Insig1,Pik3cg,Cx3cr1,Fpr2,Cebpb,Alox5ap,Hmgb1,Itgb1,Cd74,Cebpa,Nlrp3,Sirpa,Cd47,Klf4,Tlr8,Skil,Syk,Cd36,Fcgr3,Ccr2	2.75e-22	5.55e-20	Regulation of response to stress
Process	GO:0050776	37	645	10090	10090.ENSMUSP00000000299,10090.ENSMUSP00000002678,10090.ENSMUSP00000003284,10090.ENSMUSP00000004990,10090.ENSMUSP00000005889,10090.ENSMUSP00000005950,10090.ENSMUSP00000019997,10090.ENSMUSP00000020301,10090.ENSMUSP00000020668,10090.ENSMUSP00000025561,10090.ENSMUSP00000026911,10090.ENSMUSP00000027966,10090.ENSMUSP00000029623,10090.ENSMUSP00000033617,10090.ENSMUSP00000037088,10090.ENSMUSP00000041008…	Itgb2,Tgfb1,Irf3,Mapk14,Vav1,Mmp12,Tnfaip3,Vsir,Havcr2,Anxa1,Ccr1,Fcgr2b,Tlr2,Btk,H2-DMa,H2-Ab1,Tlr4,Grn,Fpr1,Il18,Fpr2,Nfatc2,Hmgb1,Stat6,Cd74,Nlrp3,Cd47,Icosl,Tlr8,Syk,Cd84,C5ar1,Cd36,Fcgr3,Ccr2,H2-D1,Ptprc	3.34e-22	6.62e-20	Regulation of immune response
Process	GO:0051094	53	1533	10090	10090.ENSMUSP00000000299,10090.ENSMUSP00000001008,10090.ENSMUSP00000002678,10090.ENSMUSP00000003912,10090.ENSMUSP00000004990,10090.ENSMUSP00000005066,10090.ENSMUSP00000007130,10090.ENSMUSP00000015484,10090.ENSMUSP00000015540,10090.ENSMUSP00000015712,10090.ENSMUSP00000018798,10090.ENSMUSP00000019997,10090.ENSMUSP00000020301,10090.ENSMUSP00000020974,10090.ENSMUSP00000025523,10090.ENSMUSP00000025561…	Itgb2,Ccl3,Tgfb1,Calr,Mapk14,Map2k1,Ctnnb1,Cybb,Cd83,Lpl,Ikzf1,Tnfaip3,Vsir,Id2,Csf1r,Anxa1,Alox5,Ccr1,Il6ra,Tlr2,Sema4a,Tnfrsf1a,Tyrobp,Itgax,S100a10,H2-DMa,Flt3,F11r,H2-Aa,Grn,Il18,Cx3cr1,Cebpb,Smad1,Klf10,Nfatc2,Cd97,Fgfr1,Hmgb1,Itgb1,Stat6,Cd74,Cebpa,Nlrp3,Jun,Klf4,Rin2,Skil,Syk,C5ar1,Cd36,Ccr2,Ptprc	3.79e-22	7.41e-20	Positive regulation of developmental process
Process	GO:0050867	29	339	10090	10090.ENSMUSP00000000299,10090.ENSMUSP00000002678,10090.ENSMUSP00000004829,10090.ENSMUSP00000015540,10090.ENSMUSP00000018798,10090.ENSMUSP00000020301,10090.ENSMUSP00000020668,10090.ENSMUSP00000025561,10090.ENSMUSP00000032800,10090.ENSMUSP00000035092,10090.ENSMUSP00000037088,10090.ENSMUSP00000041008,10090.ENSMUSP00000041907,10090.ENSMUSP00000045770,10090.ENSMUSP00000046105,10090.ENSMUSP00000054591…	Itgb2,Tgfb1,Cd244,Cd83,Ikzf1,Vsir,Havcr2,Anxa1,Tyrobp,Myd88,H2-DMa,H2-Ab1,F11r,Tlr4,H2-Aa,Il18,Nfatc2,Stat6,Peli1,Cd74,Cebpa,Nlrp3,Sirpa,Cd47,Icosl,Itgal,Syk,Ccr2,Ptprc	6.72e-22	1.29e-19	Positive regulation of cell activation
Process	GO:0033993	41	872	10090	10090.ENSMUSP00000001008,10090.ENSMUSP00000002678,10090.ENSMUSP00000003284,10090.ENSMUSP00000003640,10090.ENSMUSP00000003912,10090.ENSMUSP00000004990,10090.ENSMUSP00000005066,10090.ENSMUSP00000007130,10090.ENSMUSP00000015484,10090.ENSMUSP00000015712,10090.ENSMUSP00000019997,10090.ENSMUSP00000020668,10090.ENSMUSP00000021413,10090.ENSMUSP00000022124,10090.ENSMUSP00000023154,10090.ENSMUSP00000023779…	Ccl3,Tgfb1,Irf3,Fosb,Calr,Mapk14,Map2k1,Ctnnb1,Cybb,Lpl,Tnfaip3,Havcr2,Nfkbia,Cd180,Cldn1,Nr4a1,Dusp1,Anxa1,Prdx3,Casp1,Mrc1,Tlr2,Hpgd,Myd88,Irf8,Tlr4,Grn,Il18,Insig1,Cx3cr1,Cebpb,Cxcl2,Hmgb1,Peli1,Nlrp3,Sirpa,Jun,Klf4,Cd68,Cd36,Ncf2	1.48e-21	2.8e-19	Response to lipid
Process	GO:0071219	24	197	10090	10090.ENSMUSP00000001008,10090.ENSMUSP00000002678,10090.ENSMUSP00000003284,10090.ENSMUSP00000004990,10090.ENSMUSP00000019997,10090.ENSMUSP00000020668,10090.ENSMUSP00000021413,10090.ENSMUSP00000022124,10090.ENSMUSP00000027015,10090.ENSMUSP00000027966,10090.ENSMUSP00000028045,10090.ENSMUSP00000029623,10090.ENSMUSP00000035092,10090.ENSMUSP00000040245,10090.ENSMUSP00000045770,10090.ENSMUSP00000054591…	Ccl3,Tgfb1,Irf3,Mapk14,Tnfaip3,Havcr2,Nfkbia,Cd180,Casp1,Fcgr2b,Mrc1,Tlr2,Myd88,Irf8,Tlr4,Il18,Cx3cr1,Cebpb,Cxcl2,Hmgb1,Nlrp3,Sirpa,Cd68,Cd36	1.59e-21	2.98e-19	Cellular response to molecule of bacterial origin
Process	GO:0002696	28	324	10090	10090.ENSMUSP00000000299,10090.ENSMUSP00000002678,10090.ENSMUSP00000004829,10090.ENSMUSP00000015540,10090.ENSMUSP00000018798,10090.ENSMUSP00000020301,10090.ENSMUSP00000020668,10090.ENSMUSP00000025561,10090.ENSMUSP00000032800,10090.ENSMUSP00000035092,10090.ENSMUSP00000037088,10090.ENSMUSP00000041008,10090.ENSMUSP00000045770,10090.ENSMUSP00000046105,10090.ENSMUSP00000054591,10090.ENSMUSP00000074198…	Itgb2,Tgfb1,Cd244,Cd83,Ikzf1,Vsir,Havcr2,Anxa1,Tyrobp,Myd88,H2-DMa,H2-Ab1,Tlr4,H2-Aa,Il18,Nfatc2,Stat6,Peli1,Cd74,Cebpa,Nlrp3,Sirpa,Cd47,Icosl,Itgal,Syk,Ccr2,Ptprc	2.85e-21	5.24e-19	Positive regulation of leukocyte activation
Process	GO:0032879	69	2806	10090	10090.ENSMUSP00000000299,10090.ENSMUSP00000001008,10090.ENSMUSP00000002678,10090.ENSMUSP00000003284,10090.ENSMUSP00000003912,10090.ENSMUSP00000004784,10090.ENSMUSP00000004990,10090.ENSMUSP00000005066,10090.ENSMUSP00000005950,10090.ENSMUSP00000007130,10090.ENSMUSP00000008733,10090.ENSMUSP00000014505,10090.ENSMUSP00000015484,10090.ENSMUSP00000015667,10090.ENSMUSP00000015712,10090.ENSMUSP00000020188…	Itgb2,Ccl3,Tgfb1,Irf3,Calr,Cnn2,Mapk14,Map2k1,Mmp12,Ctnnb1,Dnajb6,Mertk,Cybb,Ctss,Lpl,Ifngr1,Vsir,Nfkbia,Cldn1,Pros1,Dusp1,Csf1r,Anxa1,Alox5,Ccr1,Casp1,Fcgr2b,Gsn,S100a11,Tlr2,Sema4a,Tnfrsf1a,Tyrobp,Itgax,Myd88,Clic4,Tlr4,Grn,Il18,Arf6,Insig1,Pik3cg,Cx3cr1,Fpr2,Cebpb,Fgfr1,Hmgb1,Clec9a,Itgb1,Cd74,Rhog,Sirpa,Itga4,Sqstm1,Cd47,Jun,Klf4,Rin2,Siglec5,Rab3d,Furin,Syk,Cd84,Ctsd,C5ar1,Cd36,Fcgr3,Ccr2,Pt…	2.87e-21	5.24e-19	Regulation of localization
Process	GO:0051251	26	267	10090	10090.ENSMUSP00000002678,10090.ENSMUSP00000004829,10090.ENSMUSP00000015540,10090.ENSMUSP00000018798,10090.ENSMUSP00000020301,10090.ENSMUSP00000020668,10090.ENSMUSP00000025561,10090.ENSMUSP00000032800,10090.ENSMUSP00000035092,10090.ENSMUSP00000037088,10090.ENSMUSP00000041008,10090.ENSMUSP00000045770,10090.ENSMUSP00000046105,10090.ENSMUSP00000054591,10090.ENSMUSP00000074198,10090.ENSMUSP00000089708…	Tgfb1,Cd244,Cd83,Ikzf1,Vsir,Havcr2,Anxa1,Tyrobp,Myd88,H2-DMa,H2-Ab1,Tlr4,H2-Aa,Il18,Nfatc2,Stat6,Peli1,Cd74,Nlrp3,Sirpa,Cd47,Icosl,Itgal,Syk,Ccr2,Ptprc	5.35e-21	9.57e-19	Positive regulation of lymphocyte activation
Process	GO:0050778	31	450	10090	10090.ENSMUSP00000000299,10090.ENSMUSP00000002678,10090.ENSMUSP00000003284,10090.ENSMUSP00000004990,10090.ENSMUSP00000005889,10090.ENSMUSP00000005950,10090.ENSMUSP00000020668,10090.ENSMUSP00000025561,10090.ENSMUSP00000027966,10090.ENSMUSP00000029623,10090.ENSMUSP00000033617,10090.ENSMUSP00000037088,10090.ENSMUSP00000041008,10090.ENSMUSP00000045770,10090.ENSMUSP00000052894,10090.ENSMUSP00000054591…	Itgb2,Tgfb1,Irf3,Mapk14,Vav1,Mmp12,Havcr2,Anxa1,Fcgr2b,Tlr2,Btk,H2-DMa,H2-Ab1,Tlr4,Fpr1,Il18,Fpr2,Nfatc2,Hmgb1,Stat6,Cd74,Nlrp3,Icosl,Tlr8,Syk,C5ar1,Cd36,Fcgr3,Ccr2,H2-D1,Ptprc	8.56e-21	1.51e-18	Positive regulation of immune response
Process	GO:1901701	43	1026	10090	10090.ENSMUSP00000000001,10090.ENSMUSP00000000451,10090.ENSMUSP00000001008,10090.ENSMUSP00000002678,10090.ENSMUSP00000003284,10090.ENSMUSP00000004990,10090.ENSMUSP00000007130,10090.ENSMUSP00000015484,10090.ENSMUSP00000015712,10090.ENSMUSP00000019997,10090.ENSMUSP00000020668,10090.ENSMUSP00000021413,10090.ENSMUSP00000022124,10090.ENSMUSP00000023154,10090.ENSMUSP00000023779,10090.ENSMUSP00000025561…	Gnai3,Raf1,Ccl3,Tgfb1,Irf3,Mapk14,Ctnnb1,Cybb,Lpl,Tnfaip3,Havcr2,Nfkbia,Cd180,Cldn1,Nr4a1,Anxa1,Prdx3,Casp1,Fcgr2b,Mrc1,Tlr2,Btk,Myd88,Irf8,Tlr4,Il18,Insig1,Pik3cg,Cx3cr1,Fpr2,Cebpb,Klf10,Cxcl2,Hmgb1,Stat6,Id1,Nlrp3,Sirpa,Itga4,Jun,Klf4,Cd68,Cd36	8.53e-21	1.51e-18	Cellular response to oxygen-containing compound
Process	GO:0022407	30	412	10090	10090.ENSMUSP00000000299,10090.ENSMUSP00000002678,10090.ENSMUSP00000004829,10090.ENSMUSP00000004990,10090.ENSMUSP00000005066,10090.ENSMUSP00000015540,10090.ENSMUSP00000018798,10090.ENSMUSP00000019997,10090.ENSMUSP00000020301,10090.ENSMUSP00000020668,10090.ENSMUSP00000025561,10090.ENSMUSP00000026795,10090.ENSMUSP00000037088,10090.ENSMUSP00000041008,10090.ENSMUSP00000041907,10090.ENSMUSP00000046105…	Itgb2,Tgfb1,Cd244,Mapk14,Map2k1,Cd83,Ikzf1,Tnfaip3,Vsir,Havcr2,Anxa1,Alox5,H2-DMa,H2-Ab1,F11r,H2-Aa,Il18,Cebpb,Peli1,Cd74,Nlrp3,Sirpa,Itga4,Cd47,Icosl,Itgal,Klf4,Syk,Ccr2,Ptprc	8.95e-21	1.54e-18	Regulation of cell-cell adhesion
Process	GO:0002697	29	377	10090	10090.ENSMUSP00000000299,10090.ENSMUSP00000002678,10090.ENSMUSP00000004829,10090.ENSMUSP00000004990,10090.ENSMUSP00000005889,10090.ENSMUSP00000005950,10090.ENSMUSP00000019997,10090.ENSMUSP00000020301,10090.ENSMUSP00000020668,10090.ENSMUSP00000025561,10090.ENSMUSP00000027966,10090.ENSMUSP00000029623,10090.ENSMUSP00000032800,10090.ENSMUSP00000033617,10090.ENSMUSP00000045770,10090.ENSMUSP00000046340…	Itgb2,Tgfb1,Cd244,Mapk14,Vav1,Mmp12,Tnfaip3,Vsir,Havcr2,Anxa1,Fcgr2b,Tlr2,Tyrobp,Btk,Tlr4,Grn,Il18,Hmgb1,Stat6,Cd74,Nlrp3,Cd47,Syk,Cd84,Cd36,Fcgr3,Ccr2,H2-D1,Ptprc	1.04e-20	1.76e-18	Regulation of immune effector process
Process	GO:0031325	74	3320	10090	10090.ENSMUSP00000000001,10090.ENSMUSP00000000299,10090.ENSMUSP00000000451,10090.ENSMUSP00000001008,10090.ENSMUSP00000002678,10090.ENSMUSP00000003284,10090.ENSMUSP00000003640,10090.ENSMUSP00000004392,10090.ENSMUSP00000004829,10090.ENSMUSP00000004990,10090.ENSMUSP00000005066,10090.ENSMUSP00000005950,10090.ENSMUSP00000007130,10090.ENSMUSP00000014505,10090.ENSMUSP00000018798,10090.ENSMUSP00000019071…	Gnai3,Itgb2,Raf1,Ccl3,Tgfb1,Irf3,Fosb,Irf5,Cd244,Mapk14,Map2k1,Mmp12,Ctnnb1,Mertk,Ikzf1,Ccl6,Tnfaip3,Ifngr1,Vsir,Havcr2,Btg2,Id2,Nfkbia,Nr4a1,Csf1r,Anxa1,Alox5,Ccr1,Casp1,Marco,Atf3,Fcgr2b,Gsn,Il6ra,Tlr2,Ski,Tnfrsf1a,Tyrobp,Myd88,Flt3,Irf8,Tlr4,Grn,Il18,Insig1,Vav2,Pik3cg,Cx3cr1,Fpr2,Top2a,Cebpb,Smad1,Klf10,Nfatc2,Fgfr1,Hmgb1,Itgb1,Stat6,Peli1,Id1,Cd74,Rhog,Cebpa,Nlrp3,Sqstm1,Jun,Klf4,Nfyc,Syk,Cd…	1.32e-20	2.21e-18	Positive regulation of cellular metabolic process
Process	GO:0048519	92	5108	10090	10090.ENSMUSP00000000001,10090.ENSMUSP00000000451,10090.ENSMUSP00000001008,10090.ENSMUSP00000002678,10090.ENSMUSP00000003912,10090.ENSMUSP00000004784,10090.ENSMUSP00000004990,10090.ENSMUSP00000005066,10090.ENSMUSP00000005950,10090.ENSMUSP00000007130,10090.ENSMUSP00000008733,10090.ENSMUSP00000014505,10090.ENSMUSP00000015540,10090.ENSMUSP00000015712,10090.ENSMUSP00000017188,10090.ENSMUSP00000018798…	Gnai3,Raf1,Ccl3,Tgfb1,Calr,Cnn2,Mapk14,Map2k1,Mmp12,Ctnnb1,Dnajb6,Mertk,Cd83,Lpl,Serpinb6a,Ikzf1,Tnfaip3,Dusp6,Ifngr1,Vsir,Havcr2,Btg2,Id2,Nfkbia,Pros1,Nr4a1,Dusp1,Csf1r,Anxa1,Prdx3,Alox5,Ccr1,Atf3,Fcgr2b,Gsn,Fabp4,Il6ra,Tlr2,Sema4a,Ski,Olr1,Tnfrsf1a,Tyrobp,Btk,Hpgd,Myd88,Flt3,Irf8,H2-Ab1,Clic4,F11r,Tlr4,H2-Aa,Grn,Il18,Arf6,Insig1,Pik3cg,Cx3cr1,Fpr2,Top2a,Cebpb,Smad1,Klf10,Nfatc2,Fgfr1,Itgb1,Stat…	1.76e-20	2.91e-18	Negative regulation of biological process
Process	GO:0045785	30	425	10090	10090.ENSMUSP00000000299,10090.ENSMUSP00000002678,10090.ENSMUSP00000003912,10090.ENSMUSP00000004829,10090.ENSMUSP00000005889,10090.ENSMUSP00000015540,10090.ENSMUSP00000018798,10090.ENSMUSP00000020301,10090.ENSMUSP00000020668,10090.ENSMUSP00000025561,10090.ENSMUSP00000026795,10090.ENSMUSP00000036949,10090.ENSMUSP00000037088,10090.ENSMUSP00000041008,10090.ENSMUSP00000041907,10090.ENSMUSP00000046105…	Itgb2,Tgfb1,Calr,Cd244,Vav1,Cd83,Ikzf1,Vsir,Havcr2,Anxa1,Alox5,S100a10,H2-DMa,H2-Ab1,F11r,H2-Aa,Il18,Itgb1,Cd74,Nlrp3,Sirpa,Itga4,Cd47,Icosl,Itgal,Rin2,Syk,Cd36,Ccr2,Ptprc	2.04e-20	3.33e-18	Positive regulation of cell adhesion
Process	GO:0006909	21	144	10090	10090.ENSMUSP00000000299,10090.ENSMUSP00000005889,10090.ENSMUSP00000014505,10090.ENSMUSP00000025561,10090.ENSMUSP00000027639,10090.ENSMUSP00000027966,10090.ENSMUSP00000028239,10090.ENSMUSP00000032800,10090.ENSMUSP00000035092,10090.ENSMUSP00000040245,10090.ENSMUSP00000045770,10090.ENSMUSP00000082682,10090.ENSMUSP00000087457,10090.ENSMUSP00000095832,10090.ENSMUSP00000099491,10090.ENSMUSP00000099853…	Itgb2,Vav1,Mertk,Anxa1,Marco,Fcgr2b,Gsn,Tyrobp,Myd88,Irf8,Tlr4,Hmgb1,Itgb1,Rhog,Sirpa,Cd47,Itgal,Cd36,Fcgr3,Ccr2,Ncf2	2.11e-20	3.39e-18	Phagocytosis
Process	GO:0032501	102	6272	10090	10090.ENSMUSP00000000001,10090.ENSMUSP00000000299,10090.ENSMUSP00000000451,10090.ENSMUSP00000001008,10090.ENSMUSP00000002678,10090.ENSMUSP00000003284,10090.ENSMUSP00000003640,10090.ENSMUSP00000003912,10090.ENSMUSP00000004784,10090.ENSMUSP00000004990,10090.ENSMUSP00000005066,10090.ENSMUSP00000005889,10090.ENSMUSP00000007130,10090.ENSMUSP00000008733,10090.ENSMUSP00000014505,10090.ENSMUSP00000015667…	Gnai3,Itgb2,Raf1,Ccl3,Tgfb1,Irf3,Fosb,Calr,Cnn2,Mapk14,Map2k1,Vav1,Ctnnb1,Dnajb6,Mertk,Ctss,Lpl,Serpinb6a,Ikzf1,Tnfaip3,Ifngr1,Havcr2,Btg2,Id2,Cldn1,Alcam,Pros1,Nr4a1,Dusp1,Csf1r,Anxa1,Prdx3,Alox5,Ccr1,Casp1,Marco,Atf3,Fcgr2b,Gsn,Fabp4,Il6ra,Tlr2,Sema4a,Ski,Tnfrsf1a,Vasp,Tyrobp,Btk,Hpgd,Man2b1,Myd88,H2-DMa,Flt3,Irf8,H2-Ab1,Clic4,F11r,Tlr4,Grn,Lipa,Il18,Arf6,Insig1,Vav2,Pik3cg,Acox1,Cx3cr1,Fpr2,To…	2.91e-20	4.64e-18	Multicellular organismal process
Process	GO:0045087	33	558	10090	10090.ENSMUSP00000001008,10090.ENSMUSP00000002678,10090.ENSMUSP00000003284,10090.ENSMUSP00000004392,10090.ENSMUSP00000004829,10090.ENSMUSP00000015484,10090.ENSMUSP00000019071,10090.ENSMUSP00000020668,10090.ENSMUSP00000022124,10090.ENSMUSP00000023154,10090.ENSMUSP00000025523,10090.ENSMUSP00000025561,10090.ENSMUSP00000027015,10090.ENSMUSP00000027639,10090.ENSMUSP00000028045,10090.ENSMUSP00000028239…	Ccl3,Tgfb1,Irf3,Irf5,Cd244,Cybb,Ccl6,Havcr2,Cd180,Cldn1,Csf1r,Anxa1,Casp1,Marco,Mrc1,Gsn,Tlr2,Btk,Myd88,Irf8,H2-Ab1,Tlr4,H2-Aa,Il18,Cx3cr1,Hmgb1,Nlrp3,Sirpa,Cd47,Tlr8,Mpeg1,Syk,Cd84	3.41e-20	5.36e-18	Innate immune response
Process	GO:0002683	30	439	10090	10090.ENSMUSP00000001008,10090.ENSMUSP00000002678,10090.ENSMUSP00000005950,10090.ENSMUSP00000007130,10090.ENSMUSP00000014505,10090.ENSMUSP00000019997,10090.ENSMUSP00000020301,10090.ENSMUSP00000020668,10090.ENSMUSP00000020974,10090.ENSMUSP00000021413,10090.ENSMUSP00000025025,10090.ENSMUSP00000025561,10090.ENSMUSP00000026911,10090.ENSMUSP00000027966,10090.ENSMUSP00000032800,10090.ENSMUSP00000033617…	Ccl3,Tgfb1,Mmp12,Ctnnb1,Mertk,Tnfaip3,Vsir,Havcr2,Id2,Nfkbia,Dusp1,Anxa1,Ccr1,Fcgr2b,Tyrobp,Btk,Flt3,H2-Ab1,H2-Aa,Grn,Il18,Cebpb,Stat6,Peli1,Cd74,Cd47,Cd68,Cd84,Ccr2,Ptprc	4.81e-20	7.48e-18	Negative regulation of immune system process
Process	GO:0008284	41	964	10090	10090.ENSMUSP00000000001,10090.ENSMUSP00000002678,10090.ENSMUSP00000003912,10090.ENSMUSP00000004829,10090.ENSMUSP00000004990,10090.ENSMUSP00000005950,10090.ENSMUSP00000007130,10090.ENSMUSP00000019997,10090.ENSMUSP00000020668,10090.ENSMUSP00000020974,10090.ENSMUSP00000023154,10090.ENSMUSP00000023779,10090.ENSMUSP00000025523,10090.ENSMUSP00000025561,10090.ENSMUSP00000025961,10090.ENSMUSP00000027941…	Gnai3,Tgfb1,Calr,Cd244,Mapk14,Mmp12,Ctnnb1,Tnfaip3,Havcr2,Id2,Cldn1,Nr4a1,Csf1r,Anxa1,Prdx3,Atf3,Fabp4,Il6ra,Itgax,Hpgd,Myd88,Tlr4,Grn,Il18,Cx3cr1,Nfatc2,Fgfr1,Hmgb1,Itgb1,Peli1,Id1,Cd74,Itga4,Cd47,Icosl,Itgal,Jun,Syk,C5ar1,Ccr2,Ptprc	4.98e-20	7.65e-18	Positive regulation of cell population proliferation
Process	GO:2000026	59	2150	10090	10090.ENSMUSP00000000299,10090.ENSMUSP00000001008,10090.ENSMUSP00000002678,10090.ENSMUSP00000003912,10090.ENSMUSP00000004990,10090.ENSMUSP00000005066,10090.ENSMUSP00000005950,10090.ENSMUSP00000007130,10090.ENSMUSP00000015484,10090.ENSMUSP00000015540,10090.ENSMUSP00000018798,10090.ENSMUSP00000019997,10090.ENSMUSP00000020118,10090.ENSMUSP00000020301,10090.ENSMUSP00000020668,10090.ENSMUSP00000020974…	Itgb2,Ccl3,Tgfb1,Calr,Mapk14,Map2k1,Mmp12,Ctnnb1,Cybb,Cd83,Ikzf1,Tnfaip3,Dusp6,Vsir,Havcr2,Id2,Nfkbia,Csf1r,Anxa1,Alox5,Ccr1,Il6ra,Tlr2,Sema4a,Ski,Tnfrsf1a,Tyrobp,Itgax,H2-DMa,Flt3,F11r,H2-Aa,Grn,Il18,Arf6,Cx3cr1,Cebpb,Smad1,Klf10,Nfatc2,Cd97,Fgfr1,Hmgb1,Itgb1,Stat6,Id1,Cd74,Nlrp3,Jun,Klf4,Rin2,Skil,Syk,C5ar1,Glg1,Cd36,Ccr2,H2-D1,Ptprc	5.15e-20	7.81e-18	Regulation of multicellular organismal development
Process	GO:1903037	26	295	10090	10090.ENSMUSP00000000299,10090.ENSMUSP00000002678,10090.ENSMUSP00000004829,10090.ENSMUSP00000015540,10090.ENSMUSP00000018798,10090.ENSMUSP00000020301,10090.ENSMUSP00000020668,10090.ENSMUSP00000025561,10090.ENSMUSP00000026795,10090.ENSMUSP00000037088,10090.ENSMUSP00000041008,10090.ENSMUSP00000046105,10090.ENSMUSP00000054591,10090.ENSMUSP00000069850,10090.ENSMUSP00000090979,10090.ENSMUSP00000095171…	Itgb2,Tgfb1,Cd244,Cd83,Ikzf1,Vsir,Havcr2,Anxa1,Alox5,H2-DMa,H2-Ab1,H2-Aa,Il18,Cebpb,Peli1,Cd74,Nlrp3,Sirpa,Itga4,Cd47,Icosl,Itgal,Klf4,Syk,Ccr2,Ptprc	5.39e-20	8.08e-18	Regulation of leukocyte cell-cell adhesion
Process	GO:0002274	20	130	10090	10090.ENSMUSP00000001008,10090.ENSMUSP00000002678,10090.ENSMUSP00000004829,10090.ENSMUSP00000020188,10090.ENSMUSP00000020668,10090.ENSMUSP00000027015,10090.ENSMUSP00000029623,10090.ENSMUSP00000032800,10090.ENSMUSP00000033617,10090.ENSMUSP00000045770,10090.ENSMUSP00000046340,10090.ENSMUSP00000054591,10090.ENSMUSP00000063986,10090.ENSMUSP00000065799,10090.ENSMUSP00000082682,10090.ENSMUSP00000102711…	Ccl3,Tgfb1,Cd244,Ifngr1,Havcr2,Casp1,Tlr2,Tyrobp,Btk,Tlr4,Grn,Il18,Cx3cr1,Fpr2,Hmgb1,Jun,Tlr8,Syk,C5ar1,Fcgr3	6.87e-20	1.02e-17	Myeloid leukocyte activation
Process	GO:1903039	23	210	10090	10090.ENSMUSP00000000299,10090.ENSMUSP00000002678,10090.ENSMUSP00000004829,10090.ENSMUSP00000015540,10090.ENSMUSP00000018798,10090.ENSMUSP00000020301,10090.ENSMUSP00000020668,10090.ENSMUSP00000025561,10090.ENSMUSP00000026795,10090.ENSMUSP00000037088,10090.ENSMUSP00000041008,10090.ENSMUSP00000046105,10090.ENSMUSP00000054591,10090.ENSMUSP00000095171,10090.ENSMUSP00000098707,10090.ENSMUSP00000099491…	Itgb2,Tgfb1,Cd244,Cd83,Ikzf1,Vsir,Havcr2,Anxa1,Alox5,H2-DMa,H2-Ab1,H2-Aa,Il18,Cd74,Nlrp3,Sirpa,Itga4,Cd47,Icosl,Itgal,Syk,Ccr2,Ptprc	1.03e-19	1.51e-17	Positive regulation of leukocyte cell-cell adhesion
Process	GO:0002520	36	727	10090	10090.ENSMUSP00000000451,10090.ENSMUSP00000002678,10090.ENSMUSP00000004784,10090.ENSMUSP00000004990,10090.ENSMUSP00000005066,10090.ENSMUSP00000005889,10090.ENSMUSP00000007130,10090.ENSMUSP00000014505,10090.ENSMUSP00000018798,10090.ENSMUSP00000019997,10090.ENSMUSP00000020668,10090.ENSMUSP00000020974,10090.ENSMUSP00000025523,10090.ENSMUSP00000025561,10090.ENSMUSP00000025961,10090.ENSMUSP00000026911…	Raf1,Tgfb1,Cnn2,Mapk14,Map2k1,Vav1,Ctnnb1,Mertk,Ikzf1,Tnfaip3,Havcr2,Id2,Csf1r,Anxa1,Prdx3,Ccr1,Tlr2,Sema4a,Tyrobp,Btk,H2-DMa,Flt3,Irf8,H2-Ab1,Top2a,Stat6,Cd74,Cebpa,Selplg,Sirpa,Icosl,Jun,Klf4,Syk,Ccr2,Ptprc	1.32e-19	1.92e-17	Immune system development
Process	GO:0071222	22	188	10090	10090.ENSMUSP00000001008,10090.ENSMUSP00000002678,10090.ENSMUSP00000003284,10090.ENSMUSP00000004990,10090.ENSMUSP00000019997,10090.ENSMUSP00000020668,10090.ENSMUSP00000021413,10090.ENSMUSP00000022124,10090.ENSMUSP00000027015,10090.ENSMUSP00000028045,10090.ENSMUSP00000035092,10090.ENSMUSP00000040245,10090.ENSMUSP00000045770,10090.ENSMUSP00000054591,10090.ENSMUSP00000063986,10090.ENSMUSP00000069850…	Ccl3,Tgfb1,Irf3,Mapk14,Tnfaip3,Havcr2,Nfkbia,Cd180,Casp1,Mrc1,Myd88,Irf8,Tlr4,Il18,Cx3cr1,Cebpb,Cxcl2,Hmgb1,Nlrp3,Sirpa,Cd68,Cd36	1.86e-19	2.66e-17	Cellular response to lipopolysaccharide
Process	GO:0009987	147	13330	10090	10090.ENSMUSP00000000001,10090.ENSMUSP00000000299,10090.ENSMUSP00000000451,10090.ENSMUSP00000001008,10090.ENSMUSP00000002678,10090.ENSMUSP00000002976,10090.ENSMUSP00000003284,10090.ENSMUSP00000003640,10090.ENSMUSP00000003912,10090.ENSMUSP00000004392,10090.ENSMUSP00000004784,10090.ENSMUSP00000004829,10090.ENSMUSP00000004990,10090.ENSMUSP00000005066,10090.ENSMUSP00000005889,10090.ENSMUSP00000005950…	Gnai3,Itgb2,Raf1,Ccl3,Tgfb1,Il17ra,Irf3,Fosb,Calr,Irf5,Cnn2,Cd244,Mapk14,Map2k1,Vav1,Mmp12,Tep1,Crip1,Ctnnb1,Dnajb6,Mertk,Cybb,Ctss,Lpl,Lta4h,Serpinb6a,Rnd3,Ikzf1,Ccl6,Tnfaip3,Dusp6,Ifngr1,Vsir,Havcr2,Btg2,Id2,Nfkbia,Cd180,Cldn1,Alcam,Retnla,Nr4a1,Dusp1,Csf1r,Anxa1,Prdx3,Alox5,Ccr1,Casp1,Marco,Atf3,Fcgr2b,Mrc1,Gsn,Fabp4,Il6ra,Tlr2,Sema4a,Ski,Olr1,Tnfrsf1a,Vasp,Tyrobp,Itgax,Arhgef6,Btk,Hpgd,Man2b1…	2.78e-19	3.94e-17	Cellular process
Process	GO:0050670	23	223	10090	10090.ENSMUSP00000002678,10090.ENSMUSP00000004829,10090.ENSMUSP00000007130,10090.ENSMUSP00000020301,10090.ENSMUSP00000020668,10090.ENSMUSP00000025561,10090.ENSMUSP00000027966,10090.ENSMUSP00000032800,10090.ENSMUSP00000033617,10090.ENSMUSP00000035092,10090.ENSMUSP00000041008,10090.ENSMUSP00000045770,10090.ENSMUSP00000046105,10090.ENSMUSP00000054591,10090.ENSMUSP00000069850,10090.ENSMUSP00000074198…	Tgfb1,Cd244,Ctnnb1,Vsir,Havcr2,Anxa1,Fcgr2b,Tyrobp,Btk,Myd88,H2-Ab1,Tlr4,H2-Aa,Il18,Cebpb,Nfatc2,Peli1,Cd74,Icosl,Itgal,Syk,Ccr2,Ptprc	3.55e-19	4.97e-17	Regulation of lymphocyte proliferation
Process	GO:0022409	24	254	10090	10090.ENSMUSP00000000299,10090.ENSMUSP00000002678,10090.ENSMUSP00000004829,10090.ENSMUSP00000015540,10090.ENSMUSP00000018798,10090.ENSMUSP00000020301,10090.ENSMUSP00000020668,10090.ENSMUSP00000025561,10090.ENSMUSP00000026795,10090.ENSMUSP00000037088,10090.ENSMUSP00000041008,10090.ENSMUSP00000041907,10090.ENSMUSP00000046105,10090.ENSMUSP00000054591,10090.ENSMUSP00000095171,10090.ENSMUSP00000098707…	Itgb2,Tgfb1,Cd244,Cd83,Ikzf1,Vsir,Havcr2,Anxa1,Alox5,H2-DMa,H2-Ab1,F11r,H2-Aa,Il18,Cd74,Nlrp3,Sirpa,Itga4,Cd47,Icosl,Itgal,Syk,Ccr2,Ptprc	3.68e-19	5.1e-17	Positive regulation of cell-cell adhesion
Process	GO:0032760	18	99	10090	10090.ENSMUSP00000001008,10090.ENSMUSP00000015484,10090.ENSMUSP00000015712,10090.ENSMUSP00000020188,10090.ENSMUSP00000020668,10090.ENSMUSP00000029623,10090.ENSMUSP00000032491,10090.ENSMUSP00000032800,10090.ENSMUSP00000035092,10090.ENSMUSP00000045770,10090.ENSMUSP00000054591,10090.ENSMUSP00000082682,10090.ENSMUSP00000113852,10090.ENSMUSP00000120881,10090.ENSMUSP00000131832,10090.ENSMUSP00000131938…	Ccl3,Cybb,Lpl,Ifngr1,Havcr2,Tlr2,Tnfrsf1a,Tyrobp,Myd88,Tlr4,Il18,Hmgb1,Syk,Cd84,Cd36,Fcgr3,Ccr2,Ptprc	3.71e-19	5.1e-17	Positive regulation of tumor necrosis factor production
Process	GO:0001818	24	255	10090	10090.ENSMUSP00000002678,10090.ENSMUSP00000014505,10090.ENSMUSP00000015540,10090.ENSMUSP00000019997,10090.ENSMUSP00000020301,10090.ENSMUSP00000020668,10090.ENSMUSP00000025561,10090.ENSMUSP00000027966,10090.ENSMUSP00000029623,10090.ENSMUSP00000032491,10090.ENSMUSP00000032800,10090.ENSMUSP00000033617,10090.ENSMUSP00000039041,10090.ENSMUSP00000045770,10090.ENSMUSP00000063986,10090.ENSMUSP00000081041…	Tgfb1,Mertk,Cd83,Tnfaip3,Vsir,Havcr2,Anxa1,Fcgr2b,Tlr2,Tnfrsf1a,Tyrobp,Btk,Flt3,Tlr4,Cx3cr1,Fgfr1,Nlrp3,Sirpa,Klf4,Tlr8,Anxa4,Furin,Cd84,Ptprc	4e-19	5.43e-17	Negative regulation of cytokine production
Process	GO:0050793	64	2669	10090	10090.ENSMUSP00000000299,10090.ENSMUSP00000001008,10090.ENSMUSP00000002678,10090.ENSMUSP00000003912,10090.ENSMUSP00000004990,10090.ENSMUSP00000005066,10090.ENSMUSP00000005950,10090.ENSMUSP00000007130,10090.ENSMUSP00000015484,10090.ENSMUSP00000015540,10090.ENSMUSP00000015712,10090.ENSMUSP00000018798,10090.ENSMUSP00000019997,10090.ENSMUSP00000020118,10090.ENSMUSP00000020301,10090.ENSMUSP00000020668…	Itgb2,Ccl3,Tgfb1,Calr,Mapk14,Map2k1,Mmp12,Ctnnb1,Cybb,Cd83,Lpl,Ikzf1,Tnfaip3,Dusp6,Vsir,Havcr2,Id2,Nfkbia,Csf1r,Anxa1,Alox5,Ccr1,Il6ra,Tlr2,Sema4a,Ski,Tnfrsf1a,Tyrobp,Itgax,S100a10,H2-DMa,Flt3,F11r,H2-Aa,Grn,Il18,Arf6,Insig1,Cx3cr1,Cebpb,Smad1,Klf10,Nfatc2,Cd97,Fgfr1,Hmgb1,Itgb1,Stat6,Id1,Cd74,Rhog,Cebpa,Nlrp3,Jun,Klf4,Rin2,Skil,Syk,C5ar1,Glg1,Cd36,Ccr2,H2-D1,Ptprc	6.16e-19	8.1e-17	Regulation of developmental process
Process	GO:0044093	51	1711	10090	10090.ENSMUSP00000000001,10090.ENSMUSP00000000299,10090.ENSMUSP00000000451,10090.ENSMUSP00000001008,10090.ENSMUSP00000002678,10090.ENSMUSP00000004990,10090.ENSMUSP00000005066,10090.ENSMUSP00000005889,10090.ENSMUSP00000007130,10090.ENSMUSP00000008733,10090.ENSMUSP00000014505,10090.ENSMUSP00000015667,10090.ENSMUSP00000019071,10090.ENSMUSP00000020188,10090.ENSMUSP00000020301,10090.ENSMUSP00000025523…	Gnai3,Itgb2,Raf1,Ccl3,Tgfb1,Mapk14,Map2k1,Vav1,Ctnnb1,Dnajb6,Mertk,Ctss,Ccl6,Ifngr1,Vsir,Csf1r,Prdx3,Alox5,Casp1,Fcgr2b,Gsn,Il6ra,Tlr2,Ski,Myd88,S100a10,Flt3,F11r,Tlr4,Grn,Il18,Vav2,Pik3cg,Cx3cr1,Fpr2,Alox5ap,Fgfr1,Hmgb1,Itgb1,Cd74,Rhog,Nlrp3,Jun,Klf4,Rin2,Syk,Cd84,Ctsd,Cd36,Ptprc,Ncf2	1.5e-18	1.93e-16	Positive regulation of molecular function
Process	GO:1901698	41	1064	10090	10090.ENSMUSP00000000001,10090.ENSMUSP00000000299,10090.ENSMUSP00000002678,10090.ENSMUSP00000003284,10090.ENSMUSP00000003640,10090.ENSMUSP00000004392,10090.ENSMUSP00000004990,10090.ENSMUSP00000007130,10090.ENSMUSP00000015484,10090.ENSMUSP00000015712,10090.ENSMUSP00000019997,10090.ENSMUSP00000020692,10090.ENSMUSP00000021413,10090.ENSMUSP00000023779,10090.ENSMUSP00000025025,10090.ENSMUSP00000025561…	Gnai3,Itgb2,Tgfb1,Irf3,Fosb,Irf5,Mapk14,Ctnnb1,Cybb,Lpl,Tnfaip3,Btg2,Nfkbia,Nr4a1,Dusp1,Anxa1,Casp1,Fcgr2b,Gsn,Tlr2,Myd88,Tlr4,Il18,Insig1,Pik3cg,Fpr2,Cebpb,Klf10,Cxcl2,Itgb1,Stat6,Peli1,Id1,Nlrp3,Itga4,Jun,Klf4,Cd68,Syk,C5ar1,Cd36	1.52e-18	1.94e-16	Response to nitrogen compound
Process	GO:0043067	48	1510	10090	10090.ENSMUSP00000000001,10090.ENSMUSP00000000451,10090.ENSMUSP00000001008,10090.ENSMUSP00000002678,10090.ENSMUSP00000004392,10090.ENSMUSP00000005066,10090.ENSMUSP00000007130,10090.ENSMUSP00000008733,10090.ENSMUSP00000014505,10090.ENSMUSP00000019997,10090.ENSMUSP00000020118,10090.ENSMUSP00000020692,10090.ENSMUSP00000023779,10090.ENSMUSP00000025025,10090.ENSMUSP00000025523,10090.ENSMUSP00000025561…	Gnai3,Raf1,Ccl3,Tgfb1,Irf5,Map2k1,Ctnnb1,Dnajb6,Mertk,Tnfaip3,Dusp6,Btg2,Nr4a1,Dusp1,Csf1r,Anxa1,Prdx3,Casp1,Atf3,Fcgr2b,Gsn,Tnfrsf1a,Tyrobp,Hpgd,Tlr4,Grn,Il18,Pik3cg,Cx3cr1,Fpr2,Top2a,Cebpb,Fgfr1,Itgb1,Peli1,Id1,Cd74,Nlrp3,Itga4,Jun,Klf4,Skil,Syk,Tnfaip8,Ctsd,C5ar1,Ptprc,Ncf2	1.73e-18	2.18e-16	Regulation of programmed cell death
Process	GO:0048534	34	695	10090	10090.ENSMUSP00000000451,10090.ENSMUSP00000002678,10090.ENSMUSP00000004784,10090.ENSMUSP00000004990,10090.ENSMUSP00000005066,10090.ENSMUSP00000005889,10090.ENSMUSP00000007130,10090.ENSMUSP00000014505,10090.ENSMUSP00000018798,10090.ENSMUSP00000019997,10090.ENSMUSP00000020974,10090.ENSMUSP00000025523,10090.ENSMUSP00000025561,10090.ENSMUSP00000025961,10090.ENSMUSP00000026911,10090.ENSMUSP00000029623…	Raf1,Tgfb1,Cnn2,Mapk14,Map2k1,Vav1,Ctnnb1,Mertk,Ikzf1,Tnfaip3,Id2,Csf1r,Anxa1,Prdx3,Ccr1,Tlr2,Sema4a,Tyrobp,Btk,H2-DMa,Flt3,Irf8,H2-Ab1,Top2a,Stat6,Cd74,Cebpa,Selplg,Sirpa,Jun,Klf4,Syk,Ccr2,Ptprc	2.28e-18	2.85e-16	Hematopoietic or lymphoid organ development
Process	GO:0031323	92	5479	10090	10090.ENSMUSP00000000001,10090.ENSMUSP00000000299,10090.ENSMUSP00000000451,10090.ENSMUSP00000001008,10090.ENSMUSP00000002678,10090.ENSMUSP00000003284,10090.ENSMUSP00000003640,10090.ENSMUSP00000003912,10090.ENSMUSP00000004392,10090.ENSMUSP00000004829,10090.ENSMUSP00000004990,10090.ENSMUSP00000005066,10090.ENSMUSP00000005950,10090.ENSMUSP00000007130,10090.ENSMUSP00000008733,10090.ENSMUSP00000014505…	Gnai3,Itgb2,Raf1,Ccl3,Tgfb1,Irf3,Fosb,Calr,Irf5,Cd244,Mapk14,Map2k1,Mmp12,Ctnnb1,Dnajb6,Mertk,Serpinb6a,Ikzf1,Ccl6,Tnfaip3,Dusp6,Ifngr1,Vsir,Havcr2,Btg2,Id2,Nfkbia,Nr4a1,Dusp1,Csf1r,Anxa1,Prdx3,Alox5,Ccr1,Casp1,Marco,Atf3,Fcgr2b,Gsn,Fabp4,Il6ra,Tlr2,Ski,Tnfrsf1a,Tyrobp,Hpgd,Myd88,Flt3,Irf8,Tlr4,Grn,Il18,Insig1,Vav2,Pik3cg,Cx3cr1,Fpr2,Top2a,Cebpb,Smad1,Klf10,Nfatc2,Vrk2,Fgfr1,Hmgb1,Itgb1,Stat6,Pel…	2.41e-18	2.99e-16	Regulation of cellular metabolic process
Process	GO:1903708	22	217	10090	10090.ENSMUSP00000001008,10090.ENSMUSP00000002678,10090.ENSMUSP00000004990,10090.ENSMUSP00000015540,10090.ENSMUSP00000018798,10090.ENSMUSP00000020301,10090.ENSMUSP00000020974,10090.ENSMUSP00000025523,10090.ENSMUSP00000025561,10090.ENSMUSP00000026911,10090.ENSMUSP00000032800,10090.ENSMUSP00000037088,10090.ENSMUSP00000046105,10090.ENSMUSP00000054591,10090.ENSMUSP00000073690,10090.ENSMUSP00000082682…	Ccl3,Tgfb1,Mapk14,Cd83,Ikzf1,Vsir,Id2,Csf1r,Anxa1,Ccr1,Tyrobp,H2-DMa,H2-Aa,Il18,Klf10,Hmgb1,Cd74,Nlrp3,Jun,Syk,Ccr2,Ptprc	3.1e-18	3.81e-16	Positive regulation of hemopoiesis
Process	GO:0010243	39	975	10090	10090.ENSMUSP00000000001,10090.ENSMUSP00000000299,10090.ENSMUSP00000002678,10090.ENSMUSP00000003640,10090.ENSMUSP00000004392,10090.ENSMUSP00000004990,10090.ENSMUSP00000007130,10090.ENSMUSP00000015484,10090.ENSMUSP00000015712,10090.ENSMUSP00000019997,10090.ENSMUSP00000020692,10090.ENSMUSP00000021413,10090.ENSMUSP00000023779,10090.ENSMUSP00000025025,10090.ENSMUSP00000025561,10090.ENSMUSP00000027015…	Gnai3,Itgb2,Tgfb1,Fosb,Irf5,Mapk14,Ctnnb1,Cybb,Lpl,Tnfaip3,Btg2,Nfkbia,Nr4a1,Dusp1,Anxa1,Casp1,Fcgr2b,Gsn,Tlr2,Myd88,Tlr4,Il18,Insig1,Pik3cg,Fpr2,Cebpb,Klf10,Cxcl2,Itgb1,Stat6,Id1,Nlrp3,Itga4,Jun,Klf4,Cd68,Syk,C5ar1,Cd36	3.68e-18	4.47e-16	Response to organonitrogen compound
Process	GO:0050729	19	139	10090	10090.ENSMUSP00000001008,10090.ENSMUSP00000002976,10090.ENSMUSP00000015667,10090.ENSMUSP00000015712,10090.ENSMUSP00000021413,10090.ENSMUSP00000029041,10090.ENSMUSP00000029623,10090.ENSMUSP00000032491,10090.ENSMUSP00000033617,10090.ENSMUSP00000035092,10090.ENSMUSP00000045770,10090.ENSMUSP00000046340,10090.ENSMUSP00000062864,10090.ENSMUSP00000069850,10090.ENSMUSP00000071130,10090.ENSMUSP00000096129…	Ccl3,Il17ra,Ctss,Lpl,Nfkbia,Fabp4,Tlr2,Tnfrsf1a,Btk,Myd88,Tlr4,Grn,Pik3cg,Cebpb,Alox5ap,Cebpa,Cd47,Fcgr3,Ccr2	4.45e-18	5.36e-16	Positive regulation of inflammatory response
Process	GO:0042981	47	1486	10090	10090.ENSMUSP00000000001,10090.ENSMUSP00000000451,10090.ENSMUSP00000001008,10090.ENSMUSP00000002678,10090.ENSMUSP00000004392,10090.ENSMUSP00000005066,10090.ENSMUSP00000007130,10090.ENSMUSP00000008733,10090.ENSMUSP00000014505,10090.ENSMUSP00000019997,10090.ENSMUSP00000020118,10090.ENSMUSP00000020692,10090.ENSMUSP00000023779,10090.ENSMUSP00000025025,10090.ENSMUSP00000025523,10090.ENSMUSP00000025561…	Gnai3,Raf1,Ccl3,Tgfb1,Irf5,Map2k1,Ctnnb1,Dnajb6,Mertk,Tnfaip3,Dusp6,Btg2,Nr4a1,Dusp1,Csf1r,Anxa1,Prdx3,Casp1,Atf3,Fcgr2b,Gsn,Tnfrsf1a,Tyrobp,Hpgd,Tlr4,Grn,Il18,Pik3cg,Cx3cr1,Fpr2,Top2a,Cebpb,Fgfr1,Itgb1,Id1,Cd74,Nlrp3,Itga4,Jun,Klf4,Skil,Syk,Tnfaip8,Ctsd,C5ar1,Ptprc,Ncf2	5.29e-18	6.32e-16	Regulation of apoptotic process
Process	GO:1902531	48	1556	10090	10090.ENSMUSP00000000451,10090.ENSMUSP00000001008,10090.ENSMUSP00000002678,10090.ENSMUSP00000003284,10090.ENSMUSP00000003912,10090.ENSMUSP00000005066,10090.ENSMUSP00000007130,10090.ENSMUSP00000019071,10090.ENSMUSP00000019997,10090.ENSMUSP00000020118,10090.ENSMUSP00000020668,10090.ENSMUSP00000025025,10090.ENSMUSP00000025523,10090.ENSMUSP00000026911,10090.ENSMUSP00000027015,10090.ENSMUSP00000027639…	Raf1,Ccl3,Tgfb1,Irf3,Calr,Map2k1,Ctnnb1,Ccl6,Tnfaip3,Dusp6,Havcr2,Dusp1,Csf1r,Ccr1,Casp1,Marco,Atf3,Fcgr2b,Il6ra,Tlr2,Tnfrsf1a,Myd88,F11r,Tlr4,Il18,Arf6,Pik3cg,Cx3cr1,Fpr2,Vrk2,Fgfr1,Hmgb1,Itgb1,Peli1,Id1,Cd74,Nlrp3,Sirpa,Sqstm1,Itgal,Jun,Klf4,Skil,Syk,Cd84,C5ar1,Cd36,Ptprc	5.58e-18	6.6e-16	Regulation of intracellular signal transduction
Process	GO:0051241	44	1304	10090	10090.ENSMUSP00000001008,10090.ENSMUSP00000002678,10090.ENSMUSP00000003912,10090.ENSMUSP00000007130,10090.ENSMUSP00000014505,10090.ENSMUSP00000015540,10090.ENSMUSP00000019997,10090.ENSMUSP00000020188,10090.ENSMUSP00000020301,10090.ENSMUSP00000020668,10090.ENSMUSP00000020974,10090.ENSMUSP00000021413,10090.ENSMUSP00000023629,10090.ENSMUSP00000025561,10090.ENSMUSP00000026795,10090.ENSMUSP00000026911…	Ccl3,Tgfb1,Calr,Ctnnb1,Mertk,Cd83,Tnfaip3,Ifngr1,Vsir,Havcr2,Id2,Nfkbia,Pros1,Anxa1,Alox5,Ccr1,Fcgr2b,Tlr2,Sema4a,Ski,Tnfrsf1a,Tyrobp,Btk,Flt3,Tlr4,Grn,Arf6,Cx3cr1,Nfatc2,Fgfr1,Itgb1,Id1,Cd74,Nlrp3,Sirpa,Klf4,Tlr8,Anxa4,Furin,Cd84,Cd36,Ccr2,H2-D1,Ptprc	7.98e-18	9.35e-16	Negative regulation of multicellular organismal process
Process	GO:0040011	42	1183	10090	10090.ENSMUSP00000000299,10090.ENSMUSP00000001008,10090.ENSMUSP00000002678,10090.ENSMUSP00000002976,10090.ENSMUSP00000005066,10090.ENSMUSP00000005889,10090.ENSMUSP00000005950,10090.ENSMUSP00000007130,10090.ENSMUSP00000014505,10090.ENSMUSP00000019071,10090.ENSMUSP00000019997,10090.ENSMUSP00000020974,10090.ENSMUSP00000023312,10090.ENSMUSP00000023779,10090.ENSMUSP00000025523,10090.ENSMUSP00000025561…	Itgb2,Ccl3,Tgfb1,Il17ra,Map2k1,Vav1,Mmp12,Ctnnb1,Mertk,Ccl6,Tnfaip3,Id2,Alcam,Nr4a1,Csf1r,Anxa1,Alox5,Ccr1,Sema4a,Vasp,F11r,Fpr1,Vav2,Pik3cg,Cx3cr1,Fpr2,Nfatc2,Cxcl2,Fgfr1,Hmgb1,Itgb1,Rhog,Selplg,Sirpa,Itga4,Cd47,Itgal,Syk,C5ar1,Fcgr3,Ccr2,Ptprc	9.25e-18	1.07e-15	Locomotion
Process	GO:0045595	52	1868	10090	10090.ENSMUSP00000001008,10090.ENSMUSP00000002678,10090.ENSMUSP00000003912,10090.ENSMUSP00000004990,10090.ENSMUSP00000005066,10090.ENSMUSP00000007130,10090.ENSMUSP00000015540,10090.ENSMUSP00000015712,10090.ENSMUSP00000018798,10090.ENSMUSP00000020301,10090.ENSMUSP00000020974,10090.ENSMUSP00000021413,10090.ENSMUSP00000025523,10090.ENSMUSP00000025561,10090.ENSMUSP00000026795,10090.ENSMUSP00000026911…	Ccl3,Tgfb1,Calr,Mapk14,Map2k1,Ctnnb1,Cd83,Lpl,Ikzf1,Vsir,Id2,Nfkbia,Csf1r,Anxa1,Alox5,Ccr1,Tlr2,Sema4a,Ski,Tnfrsf1a,Tyrobp,S100a10,H2-DMa,Flt3,F11r,H2-Aa,Grn,Il18,Arf6,Insig1,Cx3cr1,Cebpb,Smad1,Klf10,Nfatc2,Fgfr1,Hmgb1,Itgb1,Id1,Cd74,Cebpa,Nlrp3,Jun,Klf4,Rin2,Skil,Syk,Glg1,Cd36,Ccr2,H2-D1,Ptprc	1.07e-17	1.23e-15	Regulation of cell differentiation
Process	GO:0032268	62	2657	10090	10090.ENSMUSP00000000299,10090.ENSMUSP00000000451,10090.ENSMUSP00000001008,10090.ENSMUSP00000002678,10090.ENSMUSP00000003912,10090.ENSMUSP00000004990,10090.ENSMUSP00000005066,10090.ENSMUSP00000007130,10090.ENSMUSP00000008733,10090.ENSMUSP00000017188,10090.ENSMUSP00000019071,10090.ENSMUSP00000019997,10090.ENSMUSP00000020118,10090.ENSMUSP00000020301,10090.ENSMUSP00000020668,10090.ENSMUSP00000020692…	Itgb2,Raf1,Ccl3,Tgfb1,Calr,Mapk14,Map2k1,Ctnnb1,Dnajb6,Serpinb6a,Ccl6,Tnfaip3,Dusp6,Vsir,Havcr2,Btg2,Nfkbia,Nr4a1,Dusp1,Csf1r,Prdx3,Ccr1,Casp1,Marco,Atf3,Fcgr2b,Gsn,Fabp4,Il6ra,Tlr2,Ski,Tnfrsf1a,Myd88,Flt3,Tlr4,Grn,Il18,Pik3cg,Cx3cr1,Fpr2,Vrk2,Fgfr1,Hmgb1,Itgb1,Peli1,Id1,Cd74,Nlrp3,Sirpa,Sqstm1,Jun,Klf4,Tlr8,Furin,Syk,Tnfaip8,Cd84,Ctsd,C5ar1,Glg1,Cd36,Ptprc	1.08e-17	1.24e-15	Regulation of cellular protein metabolic process
Process	GO:0050900	21	202	10090	10090.ENSMUSP00000000299,10090.ENSMUSP00000001008,10090.ENSMUSP00000002976,10090.ENSMUSP00000005889,10090.ENSMUSP00000019071,10090.ENSMUSP00000025561,10090.ENSMUSP00000026795,10090.ENSMUSP00000026911,10090.ENSMUSP00000041907,10090.ENSMUSP00000063986,10090.ENSMUSP00000074885,10090.ENSMUSP00000087457,10090.ENSMUSP00000098436,10090.ENSMUSP00000099491,10090.ENSMUSP00000099718,10090.ENSMUSP00000099853…	Itgb2,Ccl3,Il17ra,Vav1,Ccl6,Anxa1,Alox5,Ccr1,F11r,Cx3cr1,Cxcl2,Itgb1,Selplg,Sirpa,Itga4,Cd47,Itgal,Syk,C5ar1,Fcgr3,Ccr2	1.19e-17	1.34e-15	Leukocyte migration
Process	GO:0030097	32	637	10090	10090.ENSMUSP00000002678,10090.ENSMUSP00000004784,10090.ENSMUSP00000004990,10090.ENSMUSP00000005889,10090.ENSMUSP00000007130,10090.ENSMUSP00000014505,10090.ENSMUSP00000018798,10090.ENSMUSP00000019997,10090.ENSMUSP00000020974,10090.ENSMUSP00000025523,10090.ENSMUSP00000025561,10090.ENSMUSP00000025961,10090.ENSMUSP00000026911,10090.ENSMUSP00000029623,10090.ENSMUSP00000029700,10090.ENSMUSP00000032800…	Tgfb1,Cnn2,Mapk14,Vav1,Ctnnb1,Mertk,Ikzf1,Tnfaip3,Id2,Csf1r,Anxa1,Prdx3,Ccr1,Tlr2,Sema4a,Tyrobp,Btk,H2-DMa,Flt3,Irf8,H2-Ab1,Top2a,Stat6,Cd74,Cebpa,Selplg,Sirpa,Jun,Klf4,Syk,Ccr2,Ptprc	1.27e-17	1.42e-15	Hemopoiesis
Process	GO:0010941	49	1661	10090	10090.ENSMUSP00000000001,10090.ENSMUSP00000000451,10090.ENSMUSP00000001008,10090.ENSMUSP00000002678,10090.ENSMUSP00000004392,10090.ENSMUSP00000005066,10090.ENSMUSP00000007130,10090.ENSMUSP00000008733,10090.ENSMUSP00000014505,10090.ENSMUSP00000019997,10090.ENSMUSP00000020118,10090.ENSMUSP00000020692,10090.ENSMUSP00000023779,10090.ENSMUSP00000025025,10090.ENSMUSP00000025523,10090.ENSMUSP00000025561…	Gnai3,Raf1,Ccl3,Tgfb1,Irf5,Map2k1,Ctnnb1,Dnajb6,Mertk,Tnfaip3,Dusp6,Btg2,Nr4a1,Dusp1,Csf1r,Anxa1,Prdx3,Casp1,Atf3,Fcgr2b,Gsn,Tnfrsf1a,Tyrobp,Hpgd,Tlr4,Grn,Il18,Pik3cg,Cx3cr1,Fpr2,Top2a,Cebpb,Fgfr1,Itgb1,Peli1,Id1,Cd74,Nlrp3,Itga4,Jun,Klf4,Skil,Syk,Tnfaip8,Ctsd,C5ar1,Cd36,Ptprc,Ncf2	1.33e-17	1.47e-15	Regulation of cell death
Process	GO:1902107	20	175	10090	10090.ENSMUSP00000001008,10090.ENSMUSP00000002678,10090.ENSMUSP00000015540,10090.ENSMUSP00000018798,10090.ENSMUSP00000020301,10090.ENSMUSP00000020974,10090.ENSMUSP00000025523,10090.ENSMUSP00000025561,10090.ENSMUSP00000026911,10090.ENSMUSP00000032800,10090.ENSMUSP00000037088,10090.ENSMUSP00000046105,10090.ENSMUSP00000054591,10090.ENSMUSP00000073690,10090.ENSMUSP00000095171,10090.ENSMUSP00000098707…	Ccl3,Tgfb1,Cd83,Ikzf1,Vsir,Id2,Csf1r,Anxa1,Ccr1,Tyrobp,H2-DMa,H2-Aa,Il18,Klf10,Cd74,Nlrp3,Jun,Syk,Ccr2,Ptprc	1.37e-17	1.5e-15	Positive regulation of leukocyte differentiation
Process	GO:0010629	51	1811	10090	10090.ENSMUSP00000001008,10090.ENSMUSP00000002678,10090.ENSMUSP00000003912,10090.ENSMUSP00000005066,10090.ENSMUSP00000005950,10090.ENSMUSP00000007130,10090.ENSMUSP00000008733,10090.ENSMUSP00000014505,10090.ENSMUSP00000015540,10090.ENSMUSP00000018798,10090.ENSMUSP00000019997,10090.ENSMUSP00000020301,10090.ENSMUSP00000020668,10090.ENSMUSP00000020692,10090.ENSMUSP00000020974,10090.ENSMUSP00000025561…	Ccl3,Tgfb1,Calr,Map2k1,Mmp12,Ctnnb1,Dnajb6,Mertk,Cd83,Ikzf1,Tnfaip3,Vsir,Havcr2,Btg2,Id2,Anxa1,Ccr1,Atf3,Fcgr2b,Fabp4,Tlr2,Ski,Olr1,Tnfrsf1a,Tyrobp,Btk,Flt3,Irf8,Tlr4,Cx3cr1,Cebpb,Klf10,Nfatc2,Fgfr1,Stat6,Id1,Cebpa,Nlrp3,Sirpa,Sqstm1,Hist2h2aa1,Jun,Klf4,Tlr8,Anxa4,Skil,Furin,Cd84,Glg1,Cd36,Ptprc	1.54e-17	1.68e-15	Negative regulation of gene expression
Process	GO:0032502	92	5629	10090	10090.ENSMUSP00000000001,10090.ENSMUSP00000000451,10090.ENSMUSP00000001008,10090.ENSMUSP00000002678,10090.ENSMUSP00000003912,10090.ENSMUSP00000004784,10090.ENSMUSP00000004990,10090.ENSMUSP00000005066,10090.ENSMUSP00000005889,10090.ENSMUSP00000005950,10090.ENSMUSP00000007130,10090.ENSMUSP00000008733,10090.ENSMUSP00000014505,10090.ENSMUSP00000017188,10090.ENSMUSP00000018798,10090.ENSMUSP00000019997…	Gnai3,Raf1,Ccl3,Tgfb1,Calr,Cnn2,Mapk14,Map2k1,Vav1,Mmp12,Ctnnb1,Dnajb6,Mertk,Serpinb6a,Ikzf1,Tnfaip3,Dusp6,Ifngr1,Vsir,Havcr2,Btg2,Id2,Cldn1,Alcam,Nr4a1,Dusp1,Csf1r,Anxa1,Prdx3,Ccr1,Casp1,Atf3,Fcgr2b,Gsn,Fabp4,Il6ra,Tlr2,Sema4a,Ski,Tnfrsf1a,Vasp,Tyrobp,Btk,Hpgd,Myd88,H2-DMa,Flt3,Irf8,H2-Ab1,Clic4,F11r,Tlr4,Grn,Lipa,Il18,Arf6,Insig1,Vav2,Pik3cg,Acox1,Cx3cr1,Fpr2,Top2a,Cebpb,Smad1,Klf10,Nfatc2,Fgfr…	1.55e-17	1.68e-15	Developmental process
Process	GO:0050863	24	304	10090	10090.ENSMUSP00000002678,10090.ENSMUSP00000004829,10090.ENSMUSP00000007130,10090.ENSMUSP00000015540,10090.ENSMUSP00000018798,10090.ENSMUSP00000020301,10090.ENSMUSP00000020668,10090.ENSMUSP00000025561,10090.ENSMUSP00000028239,10090.ENSMUSP00000037088,10090.ENSMUSP00000041008,10090.ENSMUSP00000046105,10090.ENSMUSP00000054591,10090.ENSMUSP00000069850,10090.ENSMUSP00000090979,10090.ENSMUSP00000095171…	Tgfb1,Cd244,Ctnnb1,Cd83,Ikzf1,Vsir,Havcr2,Anxa1,Gsn,H2-DMa,H2-Ab1,H2-Aa,Il18,Cebpb,Peli1,Cd74,Nlrp3,Sirpa,Cd47,Icosl,Itgal,Syk,Ccr2,Ptprc	1.7e-17	1.82e-15	Regulation of T cell activation
Process	GO:0051173	67	3119	10090	10090.ENSMUSP00000000299,10090.ENSMUSP00000000451,10090.ENSMUSP00000001008,10090.ENSMUSP00000002678,10090.ENSMUSP00000003284,10090.ENSMUSP00000003640,10090.ENSMUSP00000004392,10090.ENSMUSP00000004990,10090.ENSMUSP00000005066,10090.ENSMUSP00000005950,10090.ENSMUSP00000007130,10090.ENSMUSP00000018798,10090.ENSMUSP00000019071,10090.ENSMUSP00000019997,10090.ENSMUSP00000020188,10090.ENSMUSP00000020301…	Itgb2,Raf1,Ccl3,Tgfb1,Irf3,Fosb,Irf5,Mapk14,Map2k1,Mmp12,Ctnnb1,Ikzf1,Ccl6,Tnfaip3,Ifngr1,Vsir,Havcr2,Btg2,Id2,Nfkbia,Nr4a1,Csf1r,Ccr1,Casp1,Marco,Atf3,Fcgr2b,Gsn,Il6ra,Tlr2,Ski,Tnfrsf1a,Myd88,Flt3,Irf8,Tlr4,Grn,Il18,Insig1,Pik3cg,Cx3cr1,Fpr2,Top2a,Cebpb,Smad1,Klf10,Nfatc2,Fgfr1,Hmgb1,Itgb1,Stat6,Peli1,Id1,Cd74,Rhog,Cebpa,Nlrp3,Sqstm1,Jun,Klf4,Nfyc,Syk,Cd84,Ctsd,C5ar1,Cd36,Ptprc	1.79e-17	1.91e-15	Positive regulation of nitrogen compound metabolic process
Process	GO:0048523	83	4672	10090	10090.ENSMUSP00000000001,10090.ENSMUSP00000000451,10090.ENSMUSP00000001008,10090.ENSMUSP00000002678,10090.ENSMUSP00000003912,10090.ENSMUSP00000004784,10090.ENSMUSP00000004990,10090.ENSMUSP00000005066,10090.ENSMUSP00000005950,10090.ENSMUSP00000007130,10090.ENSMUSP00000008733,10090.ENSMUSP00000014505,10090.ENSMUSP00000015712,10090.ENSMUSP00000017188,10090.ENSMUSP00000018798,10090.ENSMUSP00000019997…	Gnai3,Raf1,Ccl3,Tgfb1,Calr,Cnn2,Mapk14,Map2k1,Mmp12,Ctnnb1,Dnajb6,Mertk,Lpl,Serpinb6a,Ikzf1,Tnfaip3,Dusp6,Vsir,Havcr2,Btg2,Id2,Nfkbia,Nr4a1,Dusp1,Csf1r,Anxa1,Prdx3,Alox5,Atf3,Fcgr2b,Gsn,Fabp4,Tlr2,Sema4a,Ski,Tnfrsf1a,Tyrobp,Btk,Hpgd,Myd88,Flt3,Irf8,H2-Ab1,Clic4,F11r,Tlr4,H2-Aa,Grn,Il18,Arf6,Insig1,Pik3cg,Cx3cr1,Fpr2,Top2a,Cebpb,Smad1,Klf10,Nfatc2,Fgfr1,Itgb1,Stat6,Peli1,Id1,Cd74,Cebpa,Nlrp3,Sirpa…	1.94e-17	2.05e-15	Negative regulation of cellular process
Process	GO:0030334	37	915	10090	10090.ENSMUSP00000001008,10090.ENSMUSP00000002678,10090.ENSMUSP00000003912,10090.ENSMUSP00000004784,10090.ENSMUSP00000004990,10090.ENSMUSP00000005066,10090.ENSMUSP00000005950,10090.ENSMUSP00000020301,10090.ENSMUSP00000023154,10090.ENSMUSP00000025025,10090.ENSMUSP00000025523,10090.ENSMUSP00000025561,10090.ENSMUSP00000026911,10090.ENSMUSP00000029515,10090.ENSMUSP00000029623,10090.ENSMUSP00000029700…	Ccl3,Tgfb1,Calr,Cnn2,Mapk14,Map2k1,Mmp12,Vsir,Cldn1,Dusp1,Csf1r,Anxa1,Ccr1,S100a11,Tlr2,Sema4a,Itgax,Myd88,Clic4,Grn,Il18,Arf6,Cx3cr1,Fpr2,Fgfr1,Hmgb1,Itgb1,Cd74,Rhog,Itga4,Jun,Klf4,Rin2,Furin,C5ar1,Ccr2,Ptprc	2.25e-17	2.36e-15	Regulation of cell migration
Process	GO:0032675	19	153	10090	10090.ENSMUSP00000015712,10090.ENSMUSP00000019997,10090.ENSMUSP00000020668,10090.ENSMUSP00000029559,10090.ENSMUSP00000029623,10090.ENSMUSP00000032491,10090.ENSMUSP00000032800,10090.ENSMUSP00000035092,10090.ENSMUSP00000039041,10090.ENSMUSP00000045770,10090.ENSMUSP00000069850,10090.ENSMUSP00000082682,10090.ENSMUSP00000095171,10090.ENSMUSP00000099491,10090.ENSMUSP00000099853,10090.ENSMUSP00000107793…	Lpl,Tnfaip3,Havcr2,Il6ra,Tlr2,Tnfrsf1a,Tyrobp,Myd88,Flt3,Tlr4,Cebpb,Hmgb1,Cd74,Sirpa,Cd47,Tlr8,Syk,Cd84,Cd36	2.26e-17	2.36e-15	Regulation of interleukin-6 production
Process	GO:0051246	63	2799	10090	10090.ENSMUSP00000000299,10090.ENSMUSP00000000451,10090.ENSMUSP00000001008,10090.ENSMUSP00000002678,10090.ENSMUSP00000003912,10090.ENSMUSP00000004990,10090.ENSMUSP00000005066,10090.ENSMUSP00000007130,10090.ENSMUSP00000008733,10090.ENSMUSP00000017188,10090.ENSMUSP00000019071,10090.ENSMUSP00000019997,10090.ENSMUSP00000020118,10090.ENSMUSP00000020188,10090.ENSMUSP00000020301,10090.ENSMUSP00000020668…	Itgb2,Raf1,Ccl3,Tgfb1,Calr,Mapk14,Map2k1,Ctnnb1,Dnajb6,Serpinb6a,Ccl6,Tnfaip3,Dusp6,Ifngr1,Vsir,Havcr2,Btg2,Nfkbia,Nr4a1,Dusp1,Csf1r,Prdx3,Ccr1,Casp1,Marco,Atf3,Fcgr2b,Gsn,Fabp4,Il6ra,Tlr2,Ski,Tnfrsf1a,Myd88,Flt3,Tlr4,Grn,Il18,Pik3cg,Cx3cr1,Fpr2,Vrk2,Fgfr1,Hmgb1,Itgb1,Peli1,Id1,Cd74,Nlrp3,Sirpa,Sqstm1,Jun,Klf4,Tlr8,Furin,Syk,Tnfaip8,Cd84,Ctsd,C5ar1,Glg1,Cd36,Ptprc	2.98e-17	3.08e-15	Regulation of protein metabolic process
Process	GO:0042116	14	52	10090	10090.ENSMUSP00000020188,10090.ENSMUSP00000020668,10090.ENSMUSP00000027015,10090.ENSMUSP00000029623,10090.ENSMUSP00000032800,10090.ENSMUSP00000045770,10090.ENSMUSP00000046340,10090.ENSMUSP00000063986,10090.ENSMUSP00000065799,10090.ENSMUSP00000082682,10090.ENSMUSP00000102711,10090.ENSMUSP00000107793,10090.ENSMUSP00000113852,10090.ENSMUSP00000129972	Ifngr1,Havcr2,Casp1,Tlr2,Tyrobp,Tlr4,Grn,Cx3cr1,Fpr2,Hmgb1,Jun,Tlr8,Syk,C5ar1	3.19e-17	3.26e-15	Macrophage activation
Process	GO:0045597	40	1103	10090	10090.ENSMUSP00000001008,10090.ENSMUSP00000002678,10090.ENSMUSP00000003912,10090.ENSMUSP00000004990,10090.ENSMUSP00000005066,10090.ENSMUSP00000007130,10090.ENSMUSP00000015540,10090.ENSMUSP00000015712,10090.ENSMUSP00000018798,10090.ENSMUSP00000020301,10090.ENSMUSP00000020974,10090.ENSMUSP00000025523,10090.ENSMUSP00000025561,10090.ENSMUSP00000026911,10090.ENSMUSP00000029623,10090.ENSMUSP00000032800…	Ccl3,Tgfb1,Calr,Mapk14,Map2k1,Ctnnb1,Cd83,Lpl,Ikzf1,Vsir,Id2,Csf1r,Anxa1,Ccr1,Tlr2,Tyrobp,S100a10,H2-DMa,F11r,H2-Aa,Grn,Il18,Cx3cr1,Cebpb,Smad1,Klf10,Nfatc2,Fgfr1,Hmgb1,Itgb1,Cd74,Cebpa,Nlrp3,Jun,Rin2,Skil,Syk,Cd36,Ccr2,Ptprc	3.3e-17	3.35e-15	Positive regulation of cell differentiation
Process	GO:0002250	23	280	10090	10090.ENSMUSP00000002678,10090.ENSMUSP00000004829,10090.ENSMUSP00000020668,10090.ENSMUSP00000023312,10090.ENSMUSP00000025561,10090.ENSMUSP00000027966,10090.ENSMUSP00000029700,10090.ENSMUSP00000033617,10090.ENSMUSP00000035092,10090.ENSMUSP00000037088,10090.ENSMUSP00000041008,10090.ENSMUSP00000046105,10090.ENSMUSP00000054591,10090.ENSMUSP00000074143,10090.ENSMUSP00000082682,10090.ENSMUSP00000083971…	Tgfb1,Cd244,Havcr2,Alcam,Anxa1,Fcgr2b,Sema4a,Btk,Myd88,H2-DMa,H2-Ab1,H2-Aa,Il18,H2-Eb1,Hmgb1,Emr1,Stat6,Cd74,Icosl,H2-DMb1,Syk,Cd84,Fcgr3	3.73e-17	3.76e-15	Adaptive immune response
Process	GO:0030335	30	567	10090	10090.ENSMUSP00000001008,10090.ENSMUSP00000002678,10090.ENSMUSP00000003912,10090.ENSMUSP00000004990,10090.ENSMUSP00000005066,10090.ENSMUSP00000020301,10090.ENSMUSP00000023154,10090.ENSMUSP00000025523,10090.ENSMUSP00000025561,10090.ENSMUSP00000026911,10090.ENSMUSP00000029515,10090.ENSMUSP00000029623,10090.ENSMUSP00000029700,10090.ENSMUSP00000033053,10090.ENSMUSP00000046340,10090.ENSMUSP00000054591…	Ccl3,Tgfb1,Calr,Mapk14,Map2k1,Vsir,Cldn1,Csf1r,Anxa1,Ccr1,S100a11,Tlr2,Sema4a,Itgax,Grn,Il18,Arf6,Cx3cr1,Fpr2,Fgfr1,Hmgb1,Itgb1,Cd74,Itga4,Jun,Rin2,Furin,C5ar1,Ccr2,Ptprc	3.93e-17	3.92e-15	Positive regulation of cell migration
Process	GO:0050870	20	189	10090	10090.ENSMUSP00000002678,10090.ENSMUSP00000004829,10090.ENSMUSP00000015540,10090.ENSMUSP00000018798,10090.ENSMUSP00000020301,10090.ENSMUSP00000020668,10090.ENSMUSP00000025561,10090.ENSMUSP00000037088,10090.ENSMUSP00000041008,10090.ENSMUSP00000046105,10090.ENSMUSP00000054591,10090.ENSMUSP00000095171,10090.ENSMUSP00000098707,10090.ENSMUSP00000099491,10090.ENSMUSP00000099853,10090.ENSMUSP00000101032…	Tgfb1,Cd244,Cd83,Ikzf1,Vsir,Havcr2,Anxa1,H2-DMa,H2-Ab1,H2-Aa,Il18,Cd74,Nlrp3,Sirpa,Cd47,Icosl,Itgal,Syk,Ccr2,Ptprc	5.38e-17	5.34e-15	Positive regulation of T cell activation
Process	GO:0043408	33	723	10090	10090.ENSMUSP00000000451,10090.ENSMUSP00000001008,10090.ENSMUSP00000002678,10090.ENSMUSP00000005066,10090.ENSMUSP00000007130,10090.ENSMUSP00000019071,10090.ENSMUSP00000020118,10090.ENSMUSP00000020668,10090.ENSMUSP00000025025,10090.ENSMUSP00000025523,10090.ENSMUSP00000026911,10090.ENSMUSP00000027639,10090.ENSMUSP00000027941,10090.ENSMUSP00000027966,10090.ENSMUSP00000029559,10090.ENSMUSP00000029623…	Raf1,Ccl3,Tgfb1,Map2k1,Ctnnb1,Ccl6,Dusp6,Havcr2,Dusp1,Csf1r,Ccr1,Marco,Atf3,Fcgr2b,Il6ra,Tlr2,Myd88,Tlr4,Pik3cg,Fpr2,Vrk2,Fgfr1,Hmgb1,Id1,Cd74,Sirpa,Jun,Klf4,Syk,Cd84,C5ar1,Cd36,Ptprc	5.49e-17	5.4e-15	Regulation of MAPK cascade
Process	GO:0048731	79	4350	10090	10090.ENSMUSP00000000001,10090.ENSMUSP00000000451,10090.ENSMUSP00000001008,10090.ENSMUSP00000002678,10090.ENSMUSP00000003912,10090.ENSMUSP00000004784,10090.ENSMUSP00000004990,10090.ENSMUSP00000005066,10090.ENSMUSP00000005889,10090.ENSMUSP00000007130,10090.ENSMUSP00000008733,10090.ENSMUSP00000014505,10090.ENSMUSP00000017188,10090.ENSMUSP00000018798,10090.ENSMUSP00000019997,10090.ENSMUSP00000020188…	Gnai3,Raf1,Ccl3,Tgfb1,Calr,Cnn2,Mapk14,Map2k1,Vav1,Ctnnb1,Dnajb6,Mertk,Serpinb6a,Ikzf1,Tnfaip3,Ifngr1,Havcr2,Btg2,Id2,Cldn1,Alcam,Nr4a1,Csf1r,Anxa1,Prdx3,Ccr1,Atf3,Fcgr2b,Gsn,Il6ra,Tlr2,Sema4a,Ski,Tnfrsf1a,Vasp,Tyrobp,Btk,Hpgd,H2-DMa,Flt3,Irf8,H2-Ab1,Clic4,Tlr4,Grn,Lipa,Il18,Arf6,Insig1,Vav2,Pik3cg,Cx3cr1,Fpr2,Top2a,Cebpb,Smad1,Klf10,Fgfr1,Hmgb1,Itgb1,Stat6,Id1,Cd74,Rhog,Cebpa,Selplg,Sirpa,Itga4,…	6.41e-17	6.26e-15	System development
Process	GO:1903706	26	403	10090	10090.ENSMUSP00000001008,10090.ENSMUSP00000002678,10090.ENSMUSP00000004990,10090.ENSMUSP00000007130,10090.ENSMUSP00000015540,10090.ENSMUSP00000018798,10090.ENSMUSP00000020301,10090.ENSMUSP00000020974,10090.ENSMUSP00000021413,10090.ENSMUSP00000025523,10090.ENSMUSP00000025561,10090.ENSMUSP00000026911,10090.ENSMUSP00000032800,10090.ENSMUSP00000037088,10090.ENSMUSP00000039041,10090.ENSMUSP00000046105…	Ccl3,Tgfb1,Mapk14,Ctnnb1,Cd83,Ikzf1,Vsir,Id2,Nfkbia,Csf1r,Anxa1,Ccr1,Tyrobp,H2-DMa,Flt3,H2-Aa,Il18,Cebpb,Klf10,Hmgb1,Cd74,Nlrp3,Jun,Syk,Ccr2,Ptprc	7e-17	6.79e-15	Regulation of hemopoiesis
Process	GO:0002699	21	223	10090	10090.ENSMUSP00000000299,10090.ENSMUSP00000002678,10090.ENSMUSP00000004829,10090.ENSMUSP00000004990,10090.ENSMUSP00000005889,10090.ENSMUSP00000025561,10090.ENSMUSP00000029623,10090.ENSMUSP00000032800,10090.ENSMUSP00000033617,10090.ENSMUSP00000045770,10090.ENSMUSP00000054591,10090.ENSMUSP00000089708,10090.ENSMUSP00000095171,10090.ENSMUSP00000098707,10090.ENSMUSP00000113852,10090.ENSMUSP00000120881…	Itgb2,Tgfb1,Cd244,Mapk14,Vav1,Anxa1,Tlr2,Tyrobp,Btk,Tlr4,Il18,Stat6,Cd74,Nlrp3,Syk,Cd84,Cd36,Fcgr3,Ccr2,H2-D1,Ptprc	7.54e-17	7.25e-15	Positive regulation of immune effector process
Process	GO:0016477	35	845	10090	10090.ENSMUSP00000000299,10090.ENSMUSP00000001008,10090.ENSMUSP00000002678,10090.ENSMUSP00000002976,10090.ENSMUSP00000005889,10090.ENSMUSP00000005950,10090.ENSMUSP00000007130,10090.ENSMUSP00000014505,10090.ENSMUSP00000019071,10090.ENSMUSP00000019997,10090.ENSMUSP00000023779,10090.ENSMUSP00000025561,10090.ENSMUSP00000026795,10090.ENSMUSP00000026911,10090.ENSMUSP00000029700,10090.ENSMUSP00000041907…	Itgb2,Ccl3,Tgfb1,Il17ra,Vav1,Mmp12,Ctnnb1,Mertk,Ccl6,Tnfaip3,Nr4a1,Anxa1,Alox5,Ccr1,Sema4a,F11r,Vav2,Pik3cg,Cx3cr1,Nfatc2,Cxcl2,Fgfr1,Hmgb1,Itgb1,Rhog,Selplg,Sirpa,Itga4,Cd47,Itgal,Syk,C5ar1,Fcgr3,Ccr2,Ptprc	9.47e-17	9.05e-15	Cell migration
Process	GO:1902533	37	967	10090	10090.ENSMUSP00000000451,10090.ENSMUSP00000001008,10090.ENSMUSP00000002678,10090.ENSMUSP00000003284,10090.ENSMUSP00000003912,10090.ENSMUSP00000005066,10090.ENSMUSP00000007130,10090.ENSMUSP00000019071,10090.ENSMUSP00000020668,10090.ENSMUSP00000025523,10090.ENSMUSP00000026911,10090.ENSMUSP00000027015,10090.ENSMUSP00000027639,10090.ENSMUSP00000027966,10090.ENSMUSP00000029559,10090.ENSMUSP00000029623…	Raf1,Ccl3,Tgfb1,Irf3,Calr,Map2k1,Ctnnb1,Ccl6,Havcr2,Csf1r,Ccr1,Casp1,Marco,Fcgr2b,Il6ra,Tlr2,Tnfrsf1a,Myd88,F11r,Tlr4,Il18,Pik3cg,Cx3cr1,Fpr2,Fgfr1,Hmgb1,Itgb1,Peli1,Cd74,Itgal,Jun,Skil,Syk,Cd84,C5ar1,Cd36,Ptprc	1.25e-16	1.16e-14	Positive regulation of intracellular signal transduction
Process	GO:0009892	63	2895	10090	10090.ENSMUSP00000001008,10090.ENSMUSP00000002678,10090.ENSMUSP00000003912,10090.ENSMUSP00000005066,10090.ENSMUSP00000005950,10090.ENSMUSP00000007130,10090.ENSMUSP00000008733,10090.ENSMUSP00000014505,10090.ENSMUSP00000015540,10090.ENSMUSP00000017188,10090.ENSMUSP00000018798,10090.ENSMUSP00000019997,10090.ENSMUSP00000020118,10090.ENSMUSP00000020301,10090.ENSMUSP00000020668,10090.ENSMUSP00000020692…	Ccl3,Tgfb1,Calr,Map2k1,Mmp12,Ctnnb1,Dnajb6,Mertk,Cd83,Serpinb6a,Ikzf1,Tnfaip3,Dusp6,Vsir,Havcr2,Btg2,Id2,Nr4a1,Dusp1,Anxa1,Prdx3,Ccr1,Atf3,Fcgr2b,Fabp4,Il6ra,Tlr2,Ski,Olr1,Tnfrsf1a,Tyrobp,Btk,Myd88,Flt3,Irf8,Tlr4,Grn,Il18,Insig1,Pik3cg,Cx3cr1,Cebpb,Klf10,Nfatc2,Fgfr1,Stat6,Id1,Cebpa,Nlrp3,Sirpa,Sqstm1,Hist2h2aa1,Jun,Klf4,Tlr8,Anxa4,Skil,Furin,Tnfaip8,Cd84,Glg1,Cd36,Ptprc	1.52e-16	1.41e-14	Negative regulation of metabolic process
Process	GO:1902105	23	300	10090	10090.ENSMUSP00000001008,10090.ENSMUSP00000002678,10090.ENSMUSP00000007130,10090.ENSMUSP00000015540,10090.ENSMUSP00000018798,10090.ENSMUSP00000020301,10090.ENSMUSP00000020974,10090.ENSMUSP00000025523,10090.ENSMUSP00000025561,10090.ENSMUSP00000026911,10090.ENSMUSP00000032800,10090.ENSMUSP00000037088,10090.ENSMUSP00000039041,10090.ENSMUSP00000046105,10090.ENSMUSP00000054591,10090.ENSMUSP00000069850…	Ccl3,Tgfb1,Ctnnb1,Cd83,Ikzf1,Vsir,Id2,Csf1r,Anxa1,Ccr1,Tyrobp,H2-DMa,Flt3,H2-Aa,Il18,Cebpb,Klf10,Cd74,Nlrp3,Jun,Syk,Ccr2,Ptprc	1.52e-16	1.41e-14	Regulation of leukocyte differentiation
Process	GO:0071396	28	507	10090	10090.ENSMUSP00000001008,10090.ENSMUSP00000002678,10090.ENSMUSP00000003284,10090.ENSMUSP00000004990,10090.ENSMUSP00000015712,10090.ENSMUSP00000019997,10090.ENSMUSP00000020668,10090.ENSMUSP00000021413,10090.ENSMUSP00000022124,10090.ENSMUSP00000023154,10090.ENSMUSP00000023779,10090.ENSMUSP00000025561,10090.ENSMUSP00000027015,10090.ENSMUSP00000028045,10090.ENSMUSP00000035092,10090.ENSMUSP00000040245…	Ccl3,Tgfb1,Irf3,Mapk14,Lpl,Tnfaip3,Havcr2,Nfkbia,Cd180,Cldn1,Nr4a1,Anxa1,Casp1,Mrc1,Myd88,Irf8,Tlr4,Il18,Insig1,Cx3cr1,Cebpb,Cxcl2,Hmgb1,Nlrp3,Sirpa,Klf4,Cd68,Cd36	1.77e-16	1.61e-14	Cellular response to lipid
Process	GO:0080090	87	5290	10090	10090.ENSMUSP00000000299,10090.ENSMUSP00000000451,10090.ENSMUSP00000001008,10090.ENSMUSP00000002678,10090.ENSMUSP00000003284,10090.ENSMUSP00000003640,10090.ENSMUSP00000003912,10090.ENSMUSP00000004392,10090.ENSMUSP00000004829,10090.ENSMUSP00000004990,10090.ENSMUSP00000005066,10090.ENSMUSP00000005950,10090.ENSMUSP00000007130,10090.ENSMUSP00000008733,10090.ENSMUSP00000017188,10090.ENSMUSP00000018798…	Itgb2,Raf1,Ccl3,Tgfb1,Irf3,Fosb,Calr,Irf5,Cd244,Mapk14,Map2k1,Mmp12,Ctnnb1,Dnajb6,Serpinb6a,Ikzf1,Ccl6,Tnfaip3,Dusp6,Ifngr1,Vsir,Havcr2,Btg2,Id2,Nfkbia,Nr4a1,Dusp1,Csf1r,Anxa1,Prdx3,Ccr1,Casp1,Marco,Atf3,Fcgr2b,Gsn,Fabp4,Il6ra,Tlr2,Ski,Tnfrsf1a,Hpgd,Myd88,Flt3,Irf8,Tlr4,Grn,Il18,Insig1,Vav2,Pik3cg,Cx3cr1,Fpr2,Top2a,Cebpb,Smad1,Klf10,Nfatc2,Vrk2,Fgfr1,Hmgb1,Itgb1,Stat6,Peli1,Id1,Cd74,Rhog,Cebpa,Nl…	2.13e-16	1.92e-14	Regulation of primary metabolic process
Process	GO:0009719	43	1370	10090	10090.ENSMUSP00000000001,10090.ENSMUSP00000000299,10090.ENSMUSP00000002678,10090.ENSMUSP00000003640,10090.ENSMUSP00000005066,10090.ENSMUSP00000007130,10090.ENSMUSP00000015484,10090.ENSMUSP00000015712,10090.ENSMUSP00000020301,10090.ENSMUSP00000020692,10090.ENSMUSP00000023154,10090.ENSMUSP00000023779,10090.ENSMUSP00000025025,10090.ENSMUSP00000025561,10090.ENSMUSP00000027966,10090.ENSMUSP00000029623…	Gnai3,Itgb2,Tgfb1,Fosb,Map2k1,Ctnnb1,Cybb,Lpl,Vsir,Btg2,Cldn1,Nr4a1,Dusp1,Anxa1,Fcgr2b,Tlr2,Hpgd,Myd88,Tlr4,Il18,Arf6,Insig1,Pik3cg,Cx3cr1,Fpr2,Cebpb,Smad1,Klf10,Cxcl2,Fgfr1,Hmgb1,Itgb1,Stat6,Id1,Nlrp3,Itga4,Jun,Klf4,Cd68,Skil,Syk,Cd36,Ncf2	2.63e-16	2.34e-14	Response to endogenous stimulus
Process	GO:0070372	23	311	10090	10090.ENSMUSP00000001008,10090.ENSMUSP00000002678,10090.ENSMUSP00000005066,10090.ENSMUSP00000019071,10090.ENSMUSP00000020118,10090.ENSMUSP00000020668,10090.ENSMUSP00000025025,10090.ENSMUSP00000025523,10090.ENSMUSP00000026911,10090.ENSMUSP00000027639,10090.ENSMUSP00000027941,10090.ENSMUSP00000029623,10090.ENSMUSP00000045770,10090.ENSMUSP00000065799,10090.ENSMUSP00000082682,10090.ENSMUSP00000095171…	Ccl3,Tgfb1,Map2k1,Ccl6,Dusp6,Havcr2,Dusp1,Csf1r,Ccr1,Marco,Atf3,Tlr2,Tlr4,Fpr2,Hmgb1,Cd74,Sirpa,Jun,Klf4,Syk,C5ar1,Cd36,Ptprc	3.16e-16	2.79e-14	Regulation of ERK1 and ERK2 cascade
Process	GO:0009966	61	2767	10090	10090.ENSMUSP00000000001,10090.ENSMUSP00000000451,10090.ENSMUSP00000001008,10090.ENSMUSP00000002678,10090.ENSMUSP00000003284,10090.ENSMUSP00000003912,10090.ENSMUSP00000004990,10090.ENSMUSP00000005066,10090.ENSMUSP00000005950,10090.ENSMUSP00000007130,10090.ENSMUSP00000019071,10090.ENSMUSP00000019997,10090.ENSMUSP00000020118,10090.ENSMUSP00000020188,10090.ENSMUSP00000020301,10090.ENSMUSP00000020668…	Gnai3,Raf1,Ccl3,Tgfb1,Irf3,Calr,Mapk14,Map2k1,Mmp12,Ctnnb1,Ccl6,Tnfaip3,Dusp6,Ifngr1,Vsir,Havcr2,Nfkbia,Cd180,Dusp1,Csf1r,Ccr1,Casp1,Marco,Atf3,Fcgr2b,Gsn,Il6ra,Tlr2,Ski,Tnfrsf1a,Myd88,F11r,Tlr4,Il18,Arf6,Insig1,Pik3cg,Cx3cr1,Fpr2,Vrk2,Fgfr1,Hmgb1,Itgb1,Peli1,Id1,Cd74,Nlrp3,Sirpa,Sqstm1,Cd47,Itgal,Jun,Klf4,Skil,Furin,Syk,Cd84,C5ar1,Glg1,Cd36,Ptprc	3.27e-16	2.87e-14	Regulation of signal transduction
Process	GO:0010646	66	3215	10090	10090.ENSMUSP00000000001,10090.ENSMUSP00000000451,10090.ENSMUSP00000001008,10090.ENSMUSP00000002678,10090.ENSMUSP00000003284,10090.ENSMUSP00000003912,10090.ENSMUSP00000004990,10090.ENSMUSP00000005066,10090.ENSMUSP00000005950,10090.ENSMUSP00000007130,10090.ENSMUSP00000019071,10090.ENSMUSP00000019997,10090.ENSMUSP00000020118,10090.ENSMUSP00000020188,10090.ENSMUSP00000020301,10090.ENSMUSP00000020668…	Gnai3,Raf1,Ccl3,Tgfb1,Irf3,Calr,Mapk14,Map2k1,Mmp12,Ctnnb1,Ccl6,Tnfaip3,Dusp6,Ifngr1,Vsir,Havcr2,Nfkbia,Cd180,Dusp1,Csf1r,Anxa1,Alox5,Ccr1,Casp1,Marco,Atf3,Fcgr2b,Gsn,Il6ra,Tlr2,Ski,Tnfrsf1a,Tyrobp,Myd88,F11r,Tlr4,Il18,Arf6,Insig1,Pik3cg,Cx3cr1,Fpr2,Vrk2,Fgfr1,Hmgb1,Clec9a,Itgb1,Peli1,Id1,Cd74,Nlrp3,Sirpa,Sqstm1,Cd47,Itgal,Jun,Klf4,Skil,Furin,Syk,Cd84,C5ar1,Glg1,Cd36,Ccr2,Ptprc	3.49e-16	3.04e-14	Regulation of cell communication
Process	GO:0042325	46	1591	10090	10090.ENSMUSP00000000299,10090.ENSMUSP00000000451,10090.ENSMUSP00000001008,10090.ENSMUSP00000002678,10090.ENSMUSP00000005066,10090.ENSMUSP00000007130,10090.ENSMUSP00000014505,10090.ENSMUSP00000019071,10090.ENSMUSP00000019997,10090.ENSMUSP00000020118,10090.ENSMUSP00000020668,10090.ENSMUSP00000025025,10090.ENSMUSP00000025523,10090.ENSMUSP00000025961,10090.ENSMUSP00000026911,10090.ENSMUSP00000027639…	Itgb2,Raf1,Ccl3,Tgfb1,Map2k1,Ctnnb1,Mertk,Ccl6,Tnfaip3,Dusp6,Havcr2,Dusp1,Csf1r,Prdx3,Ccr1,Marco,Atf3,Fcgr2b,Fabp4,Il6ra,Tlr2,Tnfrsf1a,Myd88,Flt3,Tlr4,Il18,Vav2,Pik3cg,Cx3cr1,Fpr2,Vrk2,Fgfr1,Hmgb1,Itgb1,Id1,Cd74,Sirpa,Sqstm1,Jun,Klf4,Tlr8,Syk,Cd84,C5ar1,Cd36,Ptprc	3.71e-16	3.21e-14	Regulation of phosphorylation
Process	GO:0023051	66	3227	10090	10090.ENSMUSP00000000001,10090.ENSMUSP00000000451,10090.ENSMUSP00000001008,10090.ENSMUSP00000002678,10090.ENSMUSP00000003284,10090.ENSMUSP00000003912,10090.ENSMUSP00000004990,10090.ENSMUSP00000005066,10090.ENSMUSP00000005950,10090.ENSMUSP00000007130,10090.ENSMUSP00000019071,10090.ENSMUSP00000019997,10090.ENSMUSP00000020118,10090.ENSMUSP00000020188,10090.ENSMUSP00000020301,10090.ENSMUSP00000020668…	Gnai3,Raf1,Ccl3,Tgfb1,Irf3,Calr,Mapk14,Map2k1,Mmp12,Ctnnb1,Ccl6,Tnfaip3,Dusp6,Ifngr1,Vsir,Havcr2,Nfkbia,Cd180,Dusp1,Csf1r,Anxa1,Alox5,Ccr1,Casp1,Marco,Atf3,Fcgr2b,Gsn,Il6ra,Tlr2,Ski,Tnfrsf1a,Tyrobp,Myd88,F11r,Tlr4,Il18,Arf6,Insig1,Pik3cg,Cx3cr1,Fpr2,Vrk2,Fgfr1,Hmgb1,Clec9a,Itgb1,Peli1,Id1,Cd74,Nlrp3,Sirpa,Sqstm1,Cd47,Itgal,Jun,Klf4,Skil,Furin,Syk,Cd84,C5ar1,Glg1,Cd36,Ccr2,Ptprc	4.2e-16	3.61e-14	Regulation of signaling
Process	GO:0002695	19	182	10090	10090.ENSMUSP00000002678,10090.ENSMUSP00000014505,10090.ENSMUSP00000019997,10090.ENSMUSP00000020301,10090.ENSMUSP00000020668,10090.ENSMUSP00000020974,10090.ENSMUSP00000025561,10090.ENSMUSP00000027966,10090.ENSMUSP00000032800,10090.ENSMUSP00000033617,10090.ENSMUSP00000039041,10090.ENSMUSP00000041008,10090.ENSMUSP00000046105,10090.ENSMUSP00000046340,10090.ENSMUSP00000069850,10090.ENSMUSP00000090979…	Tgfb1,Mertk,Tnfaip3,Vsir,Havcr2,Id2,Anxa1,Fcgr2b,Tyrobp,Btk,Flt3,H2-Ab1,H2-Aa,Grn,Cebpb,Peli1,Cd74,Cd84,Ccr2	4.26e-16	3.64e-14	Negative regulation of leukocyte activation
Process	GO:0002703	20	214	10090	10090.ENSMUSP00000000299,10090.ENSMUSP00000002678,10090.ENSMUSP00000005889,10090.ENSMUSP00000020301,10090.ENSMUSP00000020668,10090.ENSMUSP00000027966,10090.ENSMUSP00000029623,10090.ENSMUSP00000032800,10090.ENSMUSP00000033617,10090.ENSMUSP00000045770,10090.ENSMUSP00000054591,10090.ENSMUSP00000082682,10090.ENSMUSP00000089708,10090.ENSMUSP00000098707,10090.ENSMUSP00000113852,10090.ENSMUSP00000120881…	Itgb2,Tgfb1,Vav1,Vsir,Havcr2,Fcgr2b,Tlr2,Tyrobp,Btk,Tlr4,Il18,Hmgb1,Stat6,Nlrp3,Syk,Cd84,Fcgr3,Ccr2,H2-D1,Ptprc	4.91e-16	4.14e-14	Regulation of leukocyte mediated immunity
Process	GO:0048856	86	5258	10090	10090.ENSMUSP00000000001,10090.ENSMUSP00000000451,10090.ENSMUSP00000001008,10090.ENSMUSP00000002678,10090.ENSMUSP00000003912,10090.ENSMUSP00000004784,10090.ENSMUSP00000004990,10090.ENSMUSP00000005066,10090.ENSMUSP00000005889,10090.ENSMUSP00000005950,10090.ENSMUSP00000007130,10090.ENSMUSP00000008733,10090.ENSMUSP00000014505,10090.ENSMUSP00000017188,10090.ENSMUSP00000018798,10090.ENSMUSP00000019997…	Gnai3,Raf1,Ccl3,Tgfb1,Calr,Cnn2,Mapk14,Map2k1,Vav1,Mmp12,Ctnnb1,Dnajb6,Mertk,Serpinb6a,Ikzf1,Tnfaip3,Ifngr1,Havcr2,Btg2,Id2,Cldn1,Alcam,Nr4a1,Dusp1,Csf1r,Anxa1,Prdx3,Ccr1,Casp1,Atf3,Fcgr2b,Gsn,Il6ra,Tlr2,Sema4a,Ski,Tnfrsf1a,Vasp,Tyrobp,Btk,Hpgd,Myd88,H2-DMa,Flt3,Irf8,H2-Ab1,Clic4,F11r,Tlr4,Grn,Lipa,Il18,Arf6,Insig1,Vav2,Pik3cg,Cx3cr1,Fpr2,Top2a,Cebpb,Smad1,Klf10,Nfatc2,Fgfr1,Hmgb1,Itgb1,Stat6,Id1…	5.42e-16	4.54e-14	Anatomical structure development
Process	GO:0009967	45	1538	10090	10090.ENSMUSP00000000451,10090.ENSMUSP00000001008,10090.ENSMUSP00000002678,10090.ENSMUSP00000003284,10090.ENSMUSP00000003912,10090.ENSMUSP00000005066,10090.ENSMUSP00000005950,10090.ENSMUSP00000007130,10090.ENSMUSP00000019071,10090.ENSMUSP00000019997,10090.ENSMUSP00000020188,10090.ENSMUSP00000020301,10090.ENSMUSP00000020668,10090.ENSMUSP00000022124,10090.ENSMUSP00000025523,10090.ENSMUSP00000026911…	Raf1,Ccl3,Tgfb1,Irf3,Calr,Map2k1,Mmp12,Ctnnb1,Ccl6,Tnfaip3,Ifngr1,Vsir,Havcr2,Cd180,Csf1r,Ccr1,Casp1,Marco,Atf3,Fcgr2b,Gsn,Il6ra,Tlr2,Tnfrsf1a,Myd88,F11r,Tlr4,Il18,Pik3cg,Cx3cr1,Fpr2,Fgfr1,Hmgb1,Itgb1,Peli1,Cd74,Itgal,Jun,Skil,Furin,Syk,Cd84,C5ar1,Cd36,Ptprc	5.58e-16	4.64e-14	Positive regulation of signal transduction
Process	GO:0010647	48	1762	10090	10090.ENSMUSP00000000451,10090.ENSMUSP00000001008,10090.ENSMUSP00000002678,10090.ENSMUSP00000003284,10090.ENSMUSP00000003912,10090.ENSMUSP00000005066,10090.ENSMUSP00000005950,10090.ENSMUSP00000007130,10090.ENSMUSP00000019071,10090.ENSMUSP00000019997,10090.ENSMUSP00000020188,10090.ENSMUSP00000020301,10090.ENSMUSP00000020668,10090.ENSMUSP00000022124,10090.ENSMUSP00000025523,10090.ENSMUSP00000026911…	Raf1,Ccl3,Tgfb1,Irf3,Calr,Map2k1,Mmp12,Ctnnb1,Ccl6,Tnfaip3,Ifngr1,Vsir,Havcr2,Cd180,Csf1r,Ccr1,Casp1,Marco,Atf3,Fcgr2b,Gsn,Il6ra,Tlr2,Tnfrsf1a,Myd88,F11r,Tlr4,Il18,Pik3cg,Cx3cr1,Fpr2,Fgfr1,Hmgb1,Clec9a,Itgb1,Peli1,Cd74,Sqstm1,Itgal,Jun,Skil,Furin,Syk,Cd84,C5ar1,Cd36,Ccr2,Ptprc	6.67e-16	5.51e-14	Positive regulation of cell communication
Process	GO:0002366	18	159	10090	10090.ENSMUSP00000001008,10090.ENSMUSP00000002678,10090.ENSMUSP00000004829,10090.ENSMUSP00000019997,10090.ENSMUSP00000020668,10090.ENSMUSP00000022124,10090.ENSMUSP00000029700,10090.ENSMUSP00000032800,10090.ENSMUSP00000033617,10090.ENSMUSP00000045770,10090.ENSMUSP00000046340,10090.ENSMUSP00000063986,10090.ENSMUSP00000082682,10090.ENSMUSP00000089708,10090.ENSMUSP00000095171,10090.ENSMUSP00000101032…	Ccl3,Tgfb1,Cd244,Tnfaip3,Havcr2,Cd180,Sema4a,Tyrobp,Btk,Tlr4,Grn,Cx3cr1,Hmgb1,Stat6,Cd74,Icosl,Itgal,Syk	7.19e-16	5.9e-14	Leukocyte activation involved in immune response
Process	GO:0010605	59	2646	10090	10090.ENSMUSP00000001008,10090.ENSMUSP00000002678,10090.ENSMUSP00000003912,10090.ENSMUSP00000005066,10090.ENSMUSP00000005950,10090.ENSMUSP00000007130,10090.ENSMUSP00000008733,10090.ENSMUSP00000014505,10090.ENSMUSP00000015540,10090.ENSMUSP00000017188,10090.ENSMUSP00000018798,10090.ENSMUSP00000019997,10090.ENSMUSP00000020118,10090.ENSMUSP00000020301,10090.ENSMUSP00000020668,10090.ENSMUSP00000020692…	Ccl3,Tgfb1,Calr,Map2k1,Mmp12,Ctnnb1,Dnajb6,Mertk,Cd83,Serpinb6a,Ikzf1,Tnfaip3,Dusp6,Vsir,Havcr2,Btg2,Id2,Nr4a1,Dusp1,Anxa1,Prdx3,Ccr1,Atf3,Fcgr2b,Fabp4,Tlr2,Ski,Olr1,Tnfrsf1a,Tyrobp,Btk,Myd88,Flt3,Irf8,Tlr4,Il18,Cx3cr1,Cebpb,Klf10,Nfatc2,Fgfr1,Stat6,Id1,Cebpa,Nlrp3,Sirpa,Sqstm1,Hist2h2aa1,Jun,Klf4,Tlr8,Anxa4,Skil,Furin,Tnfaip8,Cd84,Glg1,Cd36,Ptprc	7.69e-16	6.28e-14	Negative regulation of macromolecule metabolic process
Process	GO:0023056	48	1769	10090	10090.ENSMUSP00000000451,10090.ENSMUSP00000001008,10090.ENSMUSP00000002678,10090.ENSMUSP00000003284,10090.ENSMUSP00000003912,10090.ENSMUSP00000005066,10090.ENSMUSP00000005950,10090.ENSMUSP00000007130,10090.ENSMUSP00000019071,10090.ENSMUSP00000019997,10090.ENSMUSP00000020188,10090.ENSMUSP00000020301,10090.ENSMUSP00000020668,10090.ENSMUSP00000022124,10090.ENSMUSP00000025523,10090.ENSMUSP00000026911…	Raf1,Ccl3,Tgfb1,Irf3,Calr,Map2k1,Mmp12,Ctnnb1,Ccl6,Tnfaip3,Ifngr1,Vsir,Havcr2,Cd180,Csf1r,Ccr1,Casp1,Marco,Atf3,Fcgr2b,Gsn,Il6ra,Tlr2,Tnfrsf1a,Myd88,F11r,Tlr4,Il18,Pik3cg,Cx3cr1,Fpr2,Fgfr1,Hmgb1,Clec9a,Itgb1,Peli1,Cd74,Sqstm1,Itgal,Jun,Skil,Furin,Syk,Cd84,C5ar1,Cd36,Ccr2,Ptprc	7.75e-16	6.28e-14	Positive regulation of signaling
Process	GO:0048870	36	971	10090	10090.ENSMUSP00000000299,10090.ENSMUSP00000001008,10090.ENSMUSP00000002678,10090.ENSMUSP00000002976,10090.ENSMUSP00000005066,10090.ENSMUSP00000005889,10090.ENSMUSP00000005950,10090.ENSMUSP00000007130,10090.ENSMUSP00000014505,10090.ENSMUSP00000019071,10090.ENSMUSP00000019997,10090.ENSMUSP00000023779,10090.ENSMUSP00000025561,10090.ENSMUSP00000026795,10090.ENSMUSP00000026911,10090.ENSMUSP00000029700…	Itgb2,Ccl3,Tgfb1,Il17ra,Map2k1,Vav1,Mmp12,Ctnnb1,Mertk,Ccl6,Tnfaip3,Nr4a1,Anxa1,Alox5,Ccr1,Sema4a,F11r,Vav2,Pik3cg,Cx3cr1,Nfatc2,Cxcl2,Fgfr1,Hmgb1,Itgb1,Rhog,Selplg,Sirpa,Itga4,Cd47,Itgal,Syk,C5ar1,Fcgr3,Ccr2,Ptprc	8.93e-16	7.2e-14	Cell motility
Process	GO:0046649	25	410	10090	10090.ENSMUSP00000000299,10090.ENSMUSP00000002678,10090.ENSMUSP00000004829,10090.ENSMUSP00000005889,10090.ENSMUSP00000007130,10090.ENSMUSP00000014505,10090.ENSMUSP00000018798,10090.ENSMUSP00000019997,10090.ENSMUSP00000020974,10090.ENSMUSP00000022124,10090.ENSMUSP00000025561,10090.ENSMUSP00000029700,10090.ENSMUSP00000033617,10090.ENSMUSP00000037088,10090.ENSMUSP00000039041,10090.ENSMUSP00000041008…	Itgb2,Tgfb1,Cd244,Vav1,Ctnnb1,Mertk,Ikzf1,Tnfaip3,Id2,Cd180,Anxa1,Sema4a,Btk,H2-DMa,Flt3,H2-Ab1,Tlr4,Il18,Cebpb,Stat6,Cd74,Icosl,Itgal,Syk,Ptprc	1e-15	7.92e-14	Lymphocyte activation
Process	GO:0030154	70	3674	10090	10090.ENSMUSP00000000451,10090.ENSMUSP00000001008,10090.ENSMUSP00000002678,10090.ENSMUSP00000003912,10090.ENSMUSP00000004990,10090.ENSMUSP00000005066,10090.ENSMUSP00000005889,10090.ENSMUSP00000007130,10090.ENSMUSP00000008733,10090.ENSMUSP00000014505,10090.ENSMUSP00000018798,10090.ENSMUSP00000019997,10090.ENSMUSP00000020118,10090.ENSMUSP00000020188,10090.ENSMUSP00000020301,10090.ENSMUSP00000020692…	Raf1,Ccl3,Tgfb1,Calr,Mapk14,Map2k1,Vav1,Ctnnb1,Dnajb6,Mertk,Ikzf1,Tnfaip3,Dusp6,Ifngr1,Vsir,Btg2,Id2,Cldn1,Alcam,Nr4a1,Csf1r,Anxa1,Prdx3,Ccr1,Casp1,Atf3,Fcgr2b,Gsn,Fabp4,Tlr2,Sema4a,Ski,Vasp,Tyrobp,Btk,Myd88,H2-DMa,Flt3,Irf8,H2-Ab1,Clic4,F11r,Tlr4,Grn,Arf6,Cx3cr1,Fpr2,Top2a,Cebpb,Smad1,Nfatc2,Fgfr1,Itgb1,Stat6,Id1,Cd74,Rhog,Cebpa,Sirpa,Itga4,Sqstm1,Jun,Klf4,Anxa4,Skil,Syk,C5ar1,Ccr2,H2-D1,Ptprc	1.21e-15	9.52e-14	Cell differentiation
Process	GO:0019221	22	295	10090	10090.ENSMUSP00000001008,10090.ENSMUSP00000002976,10090.ENSMUSP00000003284,10090.ENSMUSP00000004392,10090.ENSMUSP00000019071,10090.ENSMUSP00000020188,10090.ENSMUSP00000021413,10090.ENSMUSP00000025523,10090.ENSMUSP00000026911,10090.ENSMUSP00000029559,10090.ENSMUSP00000032491,10090.ENSMUSP00000035092,10090.ENSMUSP00000039041,10090.ENSMUSP00000054591,10090.ENSMUSP00000063986,10090.ENSMUSP00000074885…	Ccl3,Il17ra,Irf3,Irf5,Ccl6,Ifngr1,Nfkbia,Csf1r,Ccr1,Il6ra,Tnfrsf1a,Myd88,Flt3,Il18,Cx3cr1,Cxcl2,Csf2ra,Stat6,Cd74,Cebpa,Syk,Ccr2	1.25e-15	9.73e-14	Cytokine-mediated signaling pathway
Process	GO:0051171	84	5126	10090	10090.ENSMUSP00000000299,10090.ENSMUSP00000000451,10090.ENSMUSP00000001008,10090.ENSMUSP00000002678,10090.ENSMUSP00000003284,10090.ENSMUSP00000003640,10090.ENSMUSP00000003912,10090.ENSMUSP00000004392,10090.ENSMUSP00000004990,10090.ENSMUSP00000005066,10090.ENSMUSP00000005950,10090.ENSMUSP00000007130,10090.ENSMUSP00000008733,10090.ENSMUSP00000017188,10090.ENSMUSP00000018798,10090.ENSMUSP00000019071…	Itgb2,Raf1,Ccl3,Tgfb1,Irf3,Fosb,Calr,Irf5,Mapk14,Map2k1,Mmp12,Ctnnb1,Dnajb6,Serpinb6a,Ikzf1,Ccl6,Tnfaip3,Dusp6,Ifngr1,Vsir,Havcr2,Btg2,Id2,Nfkbia,Nr4a1,Dusp1,Csf1r,Prdx3,Ccr1,Casp1,Marco,Atf3,Fcgr2b,Gsn,Fabp4,Il6ra,Tlr2,Ski,Tnfrsf1a,Myd88,Flt3,Irf8,Tlr4,Grn,Il18,Insig1,Pik3cg,Cx3cr1,Fpr2,Top2a,Cebpb,Smad1,Klf10,Nfatc2,Vrk2,Fgfr1,Hmgb1,Itgb1,Stat6,Peli1,Id1,Cd74,Rhog,Cebpa,Nlrp3,Sirpa,Sqstm1,Cd47,…	1.52e-15	1.17e-13	Regulation of nitrogen compound metabolic process
Process	GO:0014070	35	930	10090	10090.ENSMUSP00000000001,10090.ENSMUSP00000001008,10090.ENSMUSP00000002678,10090.ENSMUSP00000003284,10090.ENSMUSP00000003640,10090.ENSMUSP00000003912,10090.ENSMUSP00000005066,10090.ENSMUSP00000007130,10090.ENSMUSP00000015484,10090.ENSMUSP00000015540,10090.ENSMUSP00000020118,10090.ENSMUSP00000020692,10090.ENSMUSP00000021413,10090.ENSMUSP00000023154,10090.ENSMUSP00000023779,10090.ENSMUSP00000025025…	Gnai3,Ccl3,Tgfb1,Irf3,Fosb,Calr,Map2k1,Ctnnb1,Cybb,Cd83,Dusp6,Btg2,Nfkbia,Cldn1,Nr4a1,Dusp1,Anxa1,Casp1,Gsn,Hpgd,Grn,Il18,Insig1,Pik3cg,Cebpb,Smad1,Cxcl2,Hmgb1,Peli1,Id1,Cebpa,Jun,Klf4,Cd36,Ncf2	1.56e-15	1.2e-13	Response to organic cyclic compound
Process	GO:0001932	43	1449	10090	10090.ENSMUSP00000000299,10090.ENSMUSP00000000451,10090.ENSMUSP00000001008,10090.ENSMUSP00000002678,10090.ENSMUSP00000005066,10090.ENSMUSP00000007130,10090.ENSMUSP00000019071,10090.ENSMUSP00000019997,10090.ENSMUSP00000020118,10090.ENSMUSP00000020668,10090.ENSMUSP00000025025,10090.ENSMUSP00000025523,10090.ENSMUSP00000026911,10090.ENSMUSP00000027639,10090.ENSMUSP00000027941,10090.ENSMUSP00000027966…	Itgb2,Raf1,Ccl3,Tgfb1,Map2k1,Ctnnb1,Ccl6,Tnfaip3,Dusp6,Havcr2,Dusp1,Csf1r,Ccr1,Marco,Atf3,Fcgr2b,Fabp4,Il6ra,Tlr2,Tnfrsf1a,Myd88,Flt3,Tlr4,Il18,Pik3cg,Cx3cr1,Fpr2,Vrk2,Fgfr1,Hmgb1,Itgb1,Id1,Cd74,Sirpa,Sqstm1,Jun,Klf4,Tlr8,Syk,Cd84,C5ar1,Cd36,Ptprc	1.83e-15	1.4e-13	Regulation of protein phosphorylation
Process	GO:0050790	53	2202	10090	10090.ENSMUSP00000000001,10090.ENSMUSP00000000451,10090.ENSMUSP00000001008,10090.ENSMUSP00000002678,10090.ENSMUSP00000004990,10090.ENSMUSP00000005066,10090.ENSMUSP00000005889,10090.ENSMUSP00000007130,10090.ENSMUSP00000008733,10090.ENSMUSP00000014505,10090.ENSMUSP00000017188,10090.ENSMUSP00000019071,10090.ENSMUSP00000019997,10090.ENSMUSP00000020118,10090.ENSMUSP00000020301,10090.ENSMUSP00000023779…	Gnai3,Raf1,Ccl3,Tgfb1,Mapk14,Map2k1,Vav1,Ctnnb1,Dnajb6,Mertk,Serpinb6a,Ccl6,Tnfaip3,Dusp6,Vsir,Nr4a1,Dusp1,Csf1r,Anxa1,Prdx3,Alox5,Casp1,Gsn,Fabp4,Il6ra,Ski,S100a10,Flt3,F11r,Tlr4,Grn,Il18,Vav2,Pik3cg,Fpr2,Alox5ap,Fgfr1,Hmgb1,Itgb1,Cd74,Rhog,Nlrp3,Sirpa,Jun,Klf4,Rin2,Furin,Syk,Tnfaip8,Ctsd,C5ar1,Ptprc,Ncf2	1.97e-15	1.5e-13	Regulation of catalytic activity
Process	GO:0065008	71	3822	10090	10090.ENSMUSP00000000451,10090.ENSMUSP00000001008,10090.ENSMUSP00000002678,10090.ENSMUSP00000003912,10090.ENSMUSP00000004990,10090.ENSMUSP00000005066,10090.ENSMUSP00000005889,10090.ENSMUSP00000006444,10090.ENSMUSP00000007130,10090.ENSMUSP00000014505,10090.ENSMUSP00000015667,10090.ENSMUSP00000015712,10090.ENSMUSP00000018798,10090.ENSMUSP00000019997,10090.ENSMUSP00000020974,10090.ENSMUSP00000021413…	Raf1,Ccl3,Tgfb1,Calr,Mapk14,Map2k1,Vav1,Tep1,Ctnnb1,Mertk,Ctss,Lpl,Ikzf1,Tnfaip3,Id2,Nfkbia,Cldn1,Pros1,Csf1r,Anxa1,Prdx3,Alox5,Ccr1,Casp1,Fcgr2b,Gsn,Fabp4,Tlr2,Sema4a,Vasp,Tyrobp,Btk,Myd88,Flt3,Clic4,F11r,Tlr4,Grn,Fpr1,Lipa,Il18,Arf6,Insig1,Vav2,Pik3cg,Acox1,Cx3cr1,Fpr2,Cebpb,Smad1,Cxcl2,Cd97,Fgfr1,Hmgb1,Itgb1,Stat6,Id1,Cd74,Rhog,Cebpa,Sqstm1,Jun,Skil,Rab3d,Furin,Syk,C5ar1,Cd36,Ccr2,Ptprc,Ncf2	2.46e-15	1.86e-13	Regulation of biological quality
Process	GO:0002819	18	172	10090	10090.ENSMUSP00000002678,10090.ENSMUSP00000019997,10090.ENSMUSP00000020301,10090.ENSMUSP00000020668,10090.ENSMUSP00000025561,10090.ENSMUSP00000027966,10090.ENSMUSP00000033617,10090.ENSMUSP00000037088,10090.ENSMUSP00000041008,10090.ENSMUSP00000054591,10090.ENSMUSP00000082682,10090.ENSMUSP00000089708,10090.ENSMUSP00000095171,10090.ENSMUSP00000098707,10090.ENSMUSP00000131938,10090.ENSMUSP00000132453…	Tgfb1,Tnfaip3,Vsir,Havcr2,Anxa1,Fcgr2b,Btk,H2-DMa,H2-Ab1,Il18,Hmgb1,Stat6,Cd74,Nlrp3,Fcgr3,Ccr2,H2-D1,Ptprc	2.53e-15	1.9e-13	Regulation of adaptive immune response
Process	GO:0016192	38	1130	10090	10090.ENSMUSP00000000001,10090.ENSMUSP00000000299,10090.ENSMUSP00000001008,10090.ENSMUSP00000005889,10090.ENSMUSP00000007130,10090.ENSMUSP00000014505,10090.ENSMUSP00000025561,10090.ENSMUSP00000026911,10090.ENSMUSP00000027639,10090.ENSMUSP00000027966,10090.ENSMUSP00000028045,10090.ENSMUSP00000028239,10090.ENSMUSP00000032265,10090.ENSMUSP00000032800,10090.ENSMUSP00000033617,10090.ENSMUSP00000035092…	Gnai3,Itgb2,Ccl3,Vav1,Ctnnb1,Mertk,Anxa1,Ccr1,Marco,Fcgr2b,Mrc1,Gsn,Olr1,Tyrobp,Btk,Myd88,S100a10,Irf8,Tlr4,Grn,Arf6,Pik3cg,Fpr2,Hmgb1,Clec9a,Itgb1,Rhog,Sirpa,Itga4,Cd47,Itgal,Rin2,Rab3d,Syk,Cd36,Fcgr3,Ccr2,Ncf2	2.54e-15	1.9e-13	Vesicle-mediated transport
Process	GO:0019220	47	1776	10090	10090.ENSMUSP00000000299,10090.ENSMUSP00000000451,10090.ENSMUSP00000001008,10090.ENSMUSP00000002678,10090.ENSMUSP00000004829,10090.ENSMUSP00000005066,10090.ENSMUSP00000007130,10090.ENSMUSP00000014505,10090.ENSMUSP00000019071,10090.ENSMUSP00000019997,10090.ENSMUSP00000020118,10090.ENSMUSP00000020668,10090.ENSMUSP00000025025,10090.ENSMUSP00000025523,10090.ENSMUSP00000025961,10090.ENSMUSP00000026911…	Itgb2,Raf1,Ccl3,Tgfb1,Cd244,Map2k1,Ctnnb1,Mertk,Ccl6,Tnfaip3,Dusp6,Havcr2,Dusp1,Csf1r,Prdx3,Ccr1,Marco,Atf3,Fcgr2b,Fabp4,Il6ra,Tlr2,Tnfrsf1a,Myd88,Flt3,Tlr4,Il18,Vav2,Pik3cg,Cx3cr1,Fpr2,Vrk2,Fgfr1,Hmgb1,Itgb1,Id1,Cd74,Sirpa,Sqstm1,Jun,Klf4,Tlr8,Syk,Cd84,C5ar1,Cd36,Ptprc	4.3e-15	3.15e-13	Regulation of phosphate metabolic process
Process	GO:0007275	81	4921	10090	10090.ENSMUSP00000000001,10090.ENSMUSP00000000451,10090.ENSMUSP00000001008,10090.ENSMUSP00000002678,10090.ENSMUSP00000003912,10090.ENSMUSP00000004784,10090.ENSMUSP00000004990,10090.ENSMUSP00000005066,10090.ENSMUSP00000005889,10090.ENSMUSP00000007130,10090.ENSMUSP00000008733,10090.ENSMUSP00000014505,10090.ENSMUSP00000017188,10090.ENSMUSP00000018798,10090.ENSMUSP00000019997,10090.ENSMUSP00000020188…	Gnai3,Raf1,Ccl3,Tgfb1,Calr,Cnn2,Mapk14,Map2k1,Vav1,Ctnnb1,Dnajb6,Mertk,Serpinb6a,Ikzf1,Tnfaip3,Ifngr1,Havcr2,Btg2,Id2,Cldn1,Alcam,Nr4a1,Dusp1,Csf1r,Anxa1,Prdx3,Ccr1,Atf3,Fcgr2b,Gsn,Il6ra,Tlr2,Sema4a,Ski,Tnfrsf1a,Vasp,Tyrobp,Btk,Hpgd,H2-DMa,Flt3,Irf8,H2-Ab1,Clic4,Tlr4,Grn,Lipa,Il18,Arf6,Insig1,Vav2,Pik3cg,Cx3cr1,Fpr2,Top2a,Cebpb,Smad1,Klf10,Fgfr1,Hmgb1,Itgb1,Stat6,Id1,Cd74,Rhog,Cebpa,Selplg,Sirpa,…	6.23e-15	4.51e-13	Multicellular organism development
Process	GO:0002521	23	362	10090	10090.ENSMUSP00000002678,10090.ENSMUSP00000004990,10090.ENSMUSP00000005889,10090.ENSMUSP00000007130,10090.ENSMUSP00000014505,10090.ENSMUSP00000018798,10090.ENSMUSP00000019997,10090.ENSMUSP00000020974,10090.ENSMUSP00000025523,10090.ENSMUSP00000025561,10090.ENSMUSP00000029623,10090.ENSMUSP00000029700,10090.ENSMUSP00000032800,10090.ENSMUSP00000033617,10090.ENSMUSP00000037088,10090.ENSMUSP00000039041…	Tgfb1,Mapk14,Vav1,Ctnnb1,Mertk,Ikzf1,Tnfaip3,Id2,Csf1r,Anxa1,Tlr2,Sema4a,Tyrobp,Btk,H2-DMa,Flt3,H2-Ab1,Stat6,Cd74,Cebpa,Jun,Syk,Ptprc	6.79e-15	4.89e-13	Leukocyte differentiation
Process	GO:0048513	64	3230	10090	10090.ENSMUSP00000000001,10090.ENSMUSP00000000451,10090.ENSMUSP00000002678,10090.ENSMUSP00000003912,10090.ENSMUSP00000004784,10090.ENSMUSP00000004990,10090.ENSMUSP00000005066,10090.ENSMUSP00000005889,10090.ENSMUSP00000007130,10090.ENSMUSP00000008733,10090.ENSMUSP00000014505,10090.ENSMUSP00000017188,10090.ENSMUSP00000018798,10090.ENSMUSP00000019997,10090.ENSMUSP00000020692,10090.ENSMUSP00000020974…	Gnai3,Raf1,Tgfb1,Calr,Cnn2,Mapk14,Map2k1,Vav1,Ctnnb1,Dnajb6,Mertk,Serpinb6a,Ikzf1,Tnfaip3,Btg2,Id2,Cldn1,Nr4a1,Csf1r,Anxa1,Prdx3,Ccr1,Atf3,Fcgr2b,Il6ra,Tlr2,Sema4a,Ski,Tnfrsf1a,Tyrobp,Btk,Hpgd,H2-DMa,Flt3,Irf8,H2-Ab1,Clic4,Lipa,Arf6,Insig1,Cx3cr1,Top2a,Cebpb,Smad1,Klf10,Fgfr1,Hmgb1,Itgb1,Stat6,Id1,Cd74,Cebpa,Selplg,Sirpa,Itga4,Jun,Klf4,Anxa4,Skil,Syk,C5ar1,Glg1,Ccr2,Ptprc	6.92e-15	4.96e-13	Animal organ development
Process	GO:0002822	17	156	10090	10090.ENSMUSP00000002678,10090.ENSMUSP00000019997,10090.ENSMUSP00000020301,10090.ENSMUSP00000020668,10090.ENSMUSP00000025561,10090.ENSMUSP00000027966,10090.ENSMUSP00000033617,10090.ENSMUSP00000037088,10090.ENSMUSP00000041008,10090.ENSMUSP00000054591,10090.ENSMUSP00000082682,10090.ENSMUSP00000089708,10090.ENSMUSP00000098707,10090.ENSMUSP00000131938,10090.ENSMUSP00000132453,10090.ENSMUSP00000134570…	Tgfb1,Tnfaip3,Vsir,Havcr2,Anxa1,Fcgr2b,Btk,H2-DMa,H2-Ab1,Il18,Hmgb1,Stat6,Nlrp3,Fcgr3,Ccr2,H2-D1,Ptprc	8.47e-15	6.04e-13	Regulation of adaptive immune response based on somatic recombination of immune receptors built from immunoglobulin superfamily domains
Process	GO:0010942	30	708	10090	10090.ENSMUSP00000001008,10090.ENSMUSP00000002678,10090.ENSMUSP00000004392,10090.ENSMUSP00000007130,10090.ENSMUSP00000020118,10090.ENSMUSP00000023779,10090.ENSMUSP00000025025,10090.ENSMUSP00000025561,10090.ENSMUSP00000027015,10090.ENSMUSP00000027941,10090.ENSMUSP00000027966,10090.ENSMUSP00000028239,10090.ENSMUSP00000032491,10090.ENSMUSP00000032800,10090.ENSMUSP00000034026,10090.ENSMUSP00000045770…	Ccl3,Tgfb1,Irf5,Ctnnb1,Dusp6,Nr4a1,Dusp1,Anxa1,Casp1,Atf3,Fcgr2b,Gsn,Tnfrsf1a,Tyrobp,Hpgd,Tlr4,Grn,Il18,Top2a,Itgb1,Nlrp3,Itga4,Jun,Skil,Syk,Tnfaip8,Ctsd,Cd36,Ptprc,Ncf2	1.15e-14	8.17e-13	Positive regulation of cell death
Process	GO:0001774	11	33	10090	10090.ENSMUSP00000020188,10090.ENSMUSP00000027015,10090.ENSMUSP00000029623,10090.ENSMUSP00000032800,10090.ENSMUSP00000045770,10090.ENSMUSP00000046340,10090.ENSMUSP00000063986,10090.ENSMUSP00000065799,10090.ENSMUSP00000102711,10090.ENSMUSP00000107793,10090.ENSMUSP00000129972	Ifngr1,Casp1,Tlr2,Tyrobp,Tlr4,Grn,Cx3cr1,Fpr2,Jun,Tlr8,C5ar1	1.2e-14	8.44e-13	Microglial cell activation
Process	GO:0043085	40	1341	10090	10090.ENSMUSP00000000001,10090.ENSMUSP00000000451,10090.ENSMUSP00000001008,10090.ENSMUSP00000002678,10090.ENSMUSP00000004990,10090.ENSMUSP00000005066,10090.ENSMUSP00000005889,10090.ENSMUSP00000007130,10090.ENSMUSP00000008733,10090.ENSMUSP00000014505,10090.ENSMUSP00000019071,10090.ENSMUSP00000020301,10090.ENSMUSP00000025523,10090.ENSMUSP00000026795,10090.ENSMUSP00000027015,10090.ENSMUSP00000028239…	Gnai3,Raf1,Ccl3,Tgfb1,Mapk14,Map2k1,Vav1,Ctnnb1,Dnajb6,Mertk,Ccl6,Vsir,Csf1r,Alox5,Casp1,Gsn,Il6ra,S100a10,Flt3,F11r,Tlr4,Grn,Il18,Vav2,Pik3cg,Fpr2,Alox5ap,Fgfr1,Hmgb1,Itgb1,Cd74,Rhog,Nlrp3,Jun,Klf4,Rin2,Syk,Ctsd,Ptprc,Ncf2	1.91e-14	1.33e-12	Positive regulation of catalytic activity
Process	GO:0032642	14	88	10090	10090.ENSMUSP00000015712,10090.ENSMUSP00000020668,10090.ENSMUSP00000025523,10090.ENSMUSP00000029559,10090.ENSMUSP00000029623,10090.ENSMUSP00000035092,10090.ENSMUSP00000045770,10090.ENSMUSP00000054591,10090.ENSMUSP00000082682,10090.ENSMUSP00000095171,10090.ENSMUSP00000099491,10090.ENSMUSP00000103245,10090.ENSMUSP00000113852,10090.ENSMUSP00000120881	Lpl,Havcr2,Csf1r,Il6ra,Tlr2,Myd88,Tlr4,Il18,Hmgb1,Cd74,Sirpa,Klf4,Syk,Cd84	1.96e-14	1.36e-12	Regulation of chemokine production
Process	GO:0009889	66	3526	10090	10090.ENSMUSP00000000299,10090.ENSMUSP00000000451,10090.ENSMUSP00000001008,10090.ENSMUSP00000002678,10090.ENSMUSP00000003284,10090.ENSMUSP00000003640,10090.ENSMUSP00000003912,10090.ENSMUSP00000004392,10090.ENSMUSP00000004829,10090.ENSMUSP00000004990,10090.ENSMUSP00000005066,10090.ENSMUSP00000005950,10090.ENSMUSP00000007130,10090.ENSMUSP00000008733,10090.ENSMUSP00000018798,10090.ENSMUSP00000019997…	Itgb2,Raf1,Ccl3,Tgfb1,Irf3,Fosb,Calr,Irf5,Cd244,Mapk14,Map2k1,Mmp12,Ctnnb1,Dnajb6,Ikzf1,Tnfaip3,Havcr2,Btg2,Id2,Nfkbia,Nr4a1,Dusp1,Anxa1,Prdx3,Alox5,Atf3,Fcgr2b,Fabp4,Il6ra,Tlr2,Ski,Tnfrsf1a,Myd88,Irf8,Tlr4,Il18,Insig1,Cx3cr1,Fpr2,Top2a,Cebpb,Smad1,Klf10,Nfatc2,Fgfr1,Hmgb1,Stat6,Peli1,Id1,Cd74,Rhog,Cebpa,Nlrp3,Sirpa,Sqstm1,Cd47,Hist2h2aa1,Jun,Klf4,Anxa4,Nfyc,Skil,Furin,Syk,Cd84,Cd36	3.17e-14	2.19e-12	Regulation of biosynthetic process
Process	GO:0043410	26	531	10090	10090.ENSMUSP00000000451,10090.ENSMUSP00000001008,10090.ENSMUSP00000002678,10090.ENSMUSP00000005066,10090.ENSMUSP00000007130,10090.ENSMUSP00000019071,10090.ENSMUSP00000020668,10090.ENSMUSP00000025523,10090.ENSMUSP00000026911,10090.ENSMUSP00000027639,10090.ENSMUSP00000027966,10090.ENSMUSP00000029559,10090.ENSMUSP00000029623,10090.ENSMUSP00000035092,10090.ENSMUSP00000045770,10090.ENSMUSP00000062864…	Raf1,Ccl3,Tgfb1,Map2k1,Ctnnb1,Ccl6,Havcr2,Csf1r,Ccr1,Marco,Fcgr2b,Il6ra,Tlr2,Myd88,Tlr4,Pik3cg,Fpr2,Fgfr1,Hmgb1,Cd74,Jun,Syk,Cd84,C5ar1,Cd36,Ptprc	3.49e-14	2.39e-12	Positive regulation of MAPK cascade
Process	GO:0006355	57	2720	10090	10090.ENSMUSP00000000299,10090.ENSMUSP00000000451,10090.ENSMUSP00000001008,10090.ENSMUSP00000002678,10090.ENSMUSP00000003284,10090.ENSMUSP00000003640,10090.ENSMUSP00000003912,10090.ENSMUSP00000004392,10090.ENSMUSP00000004990,10090.ENSMUSP00000005066,10090.ENSMUSP00000005950,10090.ENSMUSP00000007130,10090.ENSMUSP00000008733,10090.ENSMUSP00000018798,10090.ENSMUSP00000019997,10090.ENSMUSP00000020668…	Itgb2,Raf1,Ccl3,Tgfb1,Irf3,Fosb,Calr,Irf5,Mapk14,Map2k1,Mmp12,Ctnnb1,Dnajb6,Ikzf1,Tnfaip3,Havcr2,Btg2,Id2,Nfkbia,Nr4a1,Prdx3,Atf3,Fcgr2b,Fabp4,Tlr2,Ski,Tnfrsf1a,Myd88,Irf8,Tlr4,Il18,Insig1,Cx3cr1,Top2a,Cebpb,Smad1,Klf10,Nfatc2,Fgfr1,Hmgb1,Stat6,Peli1,Id1,Cd74,Rhog,Cebpa,Nlrp3,Sqstm1,Hist2h2aa1,Jun,Klf4,Anxa4,Nfyc,Skil,Syk,Cd84,Cd36	4.28e-14	2.92e-12	Regulation of transcription, DNA-templated
Process	GO:0042330	25	490	10090	10090.ENSMUSP00000000299,10090.ENSMUSP00000001008,10090.ENSMUSP00000002976,10090.ENSMUSP00000005889,10090.ENSMUSP00000019071,10090.ENSMUSP00000020974,10090.ENSMUSP00000023312,10090.ENSMUSP00000023779,10090.ENSMUSP00000025523,10090.ENSMUSP00000025561,10090.ENSMUSP00000026795,10090.ENSMUSP00000026911,10090.ENSMUSP00000029700,10090.ENSMUSP00000032561,10090.ENSMUSP00000052894,10090.ENSMUSP00000062864…	Itgb2,Ccl3,Il17ra,Vav1,Ccl6,Id2,Alcam,Nr4a1,Csf1r,Anxa1,Alox5,Ccr1,Sema4a,Vasp,Fpr1,Pik3cg,Cx3cr1,Fpr2,Cxcl2,Hmgb1,Rhog,Syk,C5ar1,Fcgr3,Ccr2	4.73e-14	3.21e-12	Taxis
Process	GO:0043065	28	641	10090	10090.ENSMUSP00000001008,10090.ENSMUSP00000002678,10090.ENSMUSP00000004392,10090.ENSMUSP00000007130,10090.ENSMUSP00000020118,10090.ENSMUSP00000023779,10090.ENSMUSP00000025025,10090.ENSMUSP00000025561,10090.ENSMUSP00000027015,10090.ENSMUSP00000027941,10090.ENSMUSP00000028239,10090.ENSMUSP00000032491,10090.ENSMUSP00000032800,10090.ENSMUSP00000034026,10090.ENSMUSP00000045770,10090.ENSMUSP00000046340…	Ccl3,Tgfb1,Irf5,Ctnnb1,Dusp6,Nr4a1,Dusp1,Anxa1,Casp1,Atf3,Gsn,Tnfrsf1a,Tyrobp,Hpgd,Tlr4,Grn,Il18,Top2a,Itgb1,Nlrp3,Itga4,Jun,Skil,Syk,Tnfaip8,Ctsd,Ptprc,Ncf2	4.85e-14	3.28e-12	Positive regulation of apoptotic process
Process	GO:0032270	43	1600	10090	10090.ENSMUSP00000000451,10090.ENSMUSP00000001008,10090.ENSMUSP00000002678,10090.ENSMUSP00000004990,10090.ENSMUSP00000005066,10090.ENSMUSP00000007130,10090.ENSMUSP00000019071,10090.ENSMUSP00000019997,10090.ENSMUSP00000020301,10090.ENSMUSP00000020668,10090.ENSMUSP00000021413,10090.ENSMUSP00000025523,10090.ENSMUSP00000026911,10090.ENSMUSP00000027015,10090.ENSMUSP00000027639,10090.ENSMUSP00000027966…	Raf1,Ccl3,Tgfb1,Mapk14,Map2k1,Ctnnb1,Ccl6,Tnfaip3,Vsir,Havcr2,Nfkbia,Csf1r,Ccr1,Casp1,Marco,Fcgr2b,Gsn,Il6ra,Tlr2,Tnfrsf1a,Myd88,Flt3,Tlr4,Grn,Il18,Pik3cg,Cx3cr1,Fpr2,Fgfr1,Hmgb1,Itgb1,Peli1,Cd74,Nlrp3,Sqstm1,Jun,Klf4,Syk,Cd84,Ctsd,C5ar1,Cd36,Ptprc	5.32e-14	3.57e-12	Positive regulation of cellular protein metabolic process
Process	GO:0051247	44	1675	10090	10090.ENSMUSP00000000451,10090.ENSMUSP00000001008,10090.ENSMUSP00000002678,10090.ENSMUSP00000004990,10090.ENSMUSP00000005066,10090.ENSMUSP00000007130,10090.ENSMUSP00000019071,10090.ENSMUSP00000019997,10090.ENSMUSP00000020188,10090.ENSMUSP00000020301,10090.ENSMUSP00000020668,10090.ENSMUSP00000021413,10090.ENSMUSP00000025523,10090.ENSMUSP00000026911,10090.ENSMUSP00000027015,10090.ENSMUSP00000027639…	Raf1,Ccl3,Tgfb1,Mapk14,Map2k1,Ctnnb1,Ccl6,Tnfaip3,Ifngr1,Vsir,Havcr2,Nfkbia,Csf1r,Ccr1,Casp1,Marco,Fcgr2b,Gsn,Il6ra,Tlr2,Tnfrsf1a,Myd88,Flt3,Tlr4,Grn,Il18,Pik3cg,Cx3cr1,Fpr2,Fgfr1,Hmgb1,Itgb1,Peli1,Cd74,Nlrp3,Sqstm1,Jun,Klf4,Syk,Cd84,Ctsd,C5ar1,Cd36,Ptprc	5.43e-14	3.62e-12	Positive regulation of protein metabolic process
Process	GO:0032652	14	97	10090	10090.ENSMUSP00000001008,10090.ENSMUSP00000015712,10090.ENSMUSP00000019997,10090.ENSMUSP00000020668,10090.ENSMUSP00000025561,10090.ENSMUSP00000027015,10090.ENSMUSP00000029623,10090.ENSMUSP00000032800,10090.ENSMUSP00000045770,10090.ENSMUSP00000063986,10090.ENSMUSP00000082682,10090.ENSMUSP00000098707,10090.ENSMUSP00000099491,10090.ENSMUSP00000107793	Ccl3,Lpl,Tnfaip3,Havcr2,Anxa1,Casp1,Tlr2,Tyrobp,Tlr4,Cx3cr1,Hmgb1,Nlrp3,Sirpa,Tlr8	6.56e-14	4.34e-12	Regulation of interleukin-1 production
Process	GO:0007159	12	56	10090	10090.ENSMUSP00000000299,10090.ENSMUSP00000032265,10090.ENSMUSP00000041907,10090.ENSMUSP00000063986,10090.ENSMUSP00000087457,10090.ENSMUSP00000098436,10090.ENSMUSP00000099718,10090.ENSMUSP00000099853,10090.ENSMUSP00000101913,10090.ENSMUSP00000113852,10090.ENSMUSP00000132453,10090.ENSMUSP00000138350	Itgb2,Olr1,F11r,Cx3cr1,Itgb1,Selplg,Itga4,Cd47,Itgal,Syk,Ccr2,Ptprc	6.62e-14	4.36e-12	Leukocyte cell-cell adhesion
Process	GO:0048002	11	40	10090	10090.ENSMUSP00000003912,10090.ENSMUSP00000015667,10090.ENSMUSP00000027966,10090.ENSMUSP00000037088,10090.ENSMUSP00000041008,10090.ENSMUSP00000046105,10090.ENSMUSP00000074143,10090.ENSMUSP00000095171,10090.ENSMUSP00000109870,10090.ENSMUSP00000131938,10090.ENSMUSP00000134570	Calr,Ctss,Fcgr2b,H2-DMa,H2-Ab1,H2-Aa,H2-Eb1,Cd74,H2-DMb1,Fcgr3,H2-D1	7.12e-14	4.66e-12	Antigen processing and presentation of peptide antigen
Process	GO:0051250	16	151	10090	10090.ENSMUSP00000002678,10090.ENSMUSP00000014505,10090.ENSMUSP00000019997,10090.ENSMUSP00000020301,10090.ENSMUSP00000020668,10090.ENSMUSP00000020974,10090.ENSMUSP00000025561,10090.ENSMUSP00000027966,10090.ENSMUSP00000032800,10090.ENSMUSP00000033617,10090.ENSMUSP00000039041,10090.ENSMUSP00000041008,10090.ENSMUSP00000046105,10090.ENSMUSP00000069850,10090.ENSMUSP00000090979,10090.ENSMUSP00000095171	Tgfb1,Mertk,Tnfaip3,Vsir,Havcr2,Id2,Anxa1,Fcgr2b,Tyrobp,Btk,Flt3,H2-Ab1,H2-Aa,Cebpb,Peli1,Cd74	8.05e-14	5.24e-12	Negative regulation of lymphocyte activation
Process	GO:0050764	14	100	10090	10090.ENSMUSP00000002678,10090.ENSMUSP00000003912,10090.ENSMUSP00000004784,10090.ENSMUSP00000014505,10090.ENSMUSP00000023629,10090.ENSMUSP00000027966,10090.ENSMUSP00000029623,10090.ENSMUSP00000065799,10090.ENSMUSP00000099491,10090.ENSMUSP00000099853,10090.ENSMUSP00000113852,10090.ENSMUSP00000131832,10090.ENSMUSP00000131938,10090.ENSMUSP00000138350	Tgfb1,Calr,Cnn2,Mertk,Pros1,Fcgr2b,Tlr2,Fpr2,Sirpa,Cd47,Syk,Cd36,Fcgr3,Ptprc	9.58e-14	6.12e-12	Regulation of phagocytosis
Process	GO:0022603	35	1090	10090	10090.ENSMUSP00000000299,10090.ENSMUSP00000001008,10090.ENSMUSP00000002678,10090.ENSMUSP00000003912,10090.ENSMUSP00000004990,10090.ENSMUSP00000005066,10090.ENSMUSP00000007130,10090.ENSMUSP00000015484,10090.ENSMUSP00000019997,10090.ENSMUSP00000025523,10090.ENSMUSP00000025561,10090.ENSMUSP00000026795,10090.ENSMUSP00000029700,10090.ENSMUSP00000032491,10090.ENSMUSP00000032800,10090.ENSMUSP00000033053…	Itgb2,Ccl3,Tgfb1,Calr,Mapk14,Map2k1,Ctnnb1,Cybb,Tnfaip3,Csf1r,Anxa1,Alox5,Sema4a,Tnfrsf1a,Tyrobp,Itgax,S100a10,H2-DMa,F11r,Grn,Il18,Cx3cr1,Smad1,Nfatc2,Fgfr1,Hmgb1,Itgb1,Id1,Rhog,Klf4,Rin2,Skil,C5ar1,Cd36,Ccr2	1.47e-13	9.3e-12	Regulation of anatomical structure morphogenesis
Process	GO:0032722	12	63	10090	10090.ENSMUSP00000015712,10090.ENSMUSP00000020668,10090.ENSMUSP00000025523,10090.ENSMUSP00000029559,10090.ENSMUSP00000029623,10090.ENSMUSP00000035092,10090.ENSMUSP00000045770,10090.ENSMUSP00000054591,10090.ENSMUSP00000082682,10090.ENSMUSP00000095171,10090.ENSMUSP00000113852,10090.ENSMUSP00000120881	Lpl,Havcr2,Csf1r,Il6ra,Tlr2,Myd88,Tlr4,Il18,Hmgb1,Cd74,Syk,Cd84	2.28e-13	1.43e-11	Positive regulation of chemokine production
Process	GO:0006928	39	1382	10090	10090.ENSMUSP00000000299,10090.ENSMUSP00000001008,10090.ENSMUSP00000002678,10090.ENSMUSP00000002976,10090.ENSMUSP00000005066,10090.ENSMUSP00000005889,10090.ENSMUSP00000005950,10090.ENSMUSP00000007130,10090.ENSMUSP00000014505,10090.ENSMUSP00000019071,10090.ENSMUSP00000019997,10090.ENSMUSP00000023312,10090.ENSMUSP00000023779,10090.ENSMUSP00000025523,10090.ENSMUSP00000025561,10090.ENSMUSP00000026795…	Itgb2,Ccl3,Tgfb1,Il17ra,Map2k1,Vav1,Mmp12,Ctnnb1,Mertk,Ccl6,Tnfaip3,Alcam,Nr4a1,Csf1r,Anxa1,Alox5,Ccr1,Sema4a,Vasp,F11r,Vav2,Pik3cg,Cx3cr1,Nfatc2,Cxcl2,Fgfr1,Hmgb1,Itgb1,Rhog,Selplg,Sirpa,Itga4,Cd47,Itgal,Syk,C5ar1,Fcgr3,Ccr2,Ptprc	2.42e-13	1.52e-11	Movement of cell or subcellular component
Process	GO:0060326	17	197	10090	10090.ENSMUSP00000000299,10090.ENSMUSP00000001008,10090.ENSMUSP00000002976,10090.ENSMUSP00000005889,10090.ENSMUSP00000019071,10090.ENSMUSP00000023779,10090.ENSMUSP00000025561,10090.ENSMUSP00000026795,10090.ENSMUSP00000026911,10090.ENSMUSP00000063986,10090.ENSMUSP00000074885,10090.ENSMUSP00000082682,10090.ENSMUSP00000095832,10090.ENSMUSP00000113852,10090.ENSMUSP00000129972,10090.ENSMUSP00000131938…	Itgb2,Ccl3,Il17ra,Vav1,Ccl6,Nr4a1,Anxa1,Alox5,Ccr1,Cx3cr1,Cxcl2,Hmgb1,Rhog,Syk,C5ar1,Fcgr3,Ccr2	2.87e-13	1.79e-11	Cell chemotaxis
Process	GO:1901342	21	349	10090	10090.ENSMUSP00000000299,10090.ENSMUSP00000007130,10090.ENSMUSP00000015484,10090.ENSMUSP00000025561,10090.ENSMUSP00000026795,10090.ENSMUSP00000029559,10090.ENSMUSP00000029700,10090.ENSMUSP00000032491,10090.ENSMUSP00000033053,10090.ENSMUSP00000046340,10090.ENSMUSP00000063986,10090.ENSMUSP00000071035,10090.ENSMUSP00000074198,10090.ENSMUSP00000082682,10090.ENSMUSP00000087457,10090.ENSMUSP00000092019…	Itgb2,Ctnnb1,Cybb,Anxa1,Alox5,Il6ra,Sema4a,Tnfrsf1a,Itgax,Grn,Cx3cr1,Smad1,Nfatc2,Hmgb1,Itgb1,Id1,Klf4,Rin2,C5ar1,Cd36,Ccr2	3e-13	1.86e-11	Regulation of vasculature development
Process	GO:0006935	24	487	10090	10090.ENSMUSP00000000299,10090.ENSMUSP00000001008,10090.ENSMUSP00000002976,10090.ENSMUSP00000005889,10090.ENSMUSP00000019071,10090.ENSMUSP00000023312,10090.ENSMUSP00000023779,10090.ENSMUSP00000025523,10090.ENSMUSP00000025561,10090.ENSMUSP00000026795,10090.ENSMUSP00000026911,10090.ENSMUSP00000029700,10090.ENSMUSP00000032561,10090.ENSMUSP00000052894,10090.ENSMUSP00000062864,10090.ENSMUSP00000063986…	Itgb2,Ccl3,Il17ra,Vav1,Ccl6,Alcam,Nr4a1,Csf1r,Anxa1,Alox5,Ccr1,Sema4a,Vasp,Fpr1,Pik3cg,Cx3cr1,Fpr2,Cxcl2,Hmgb1,Rhog,Syk,C5ar1,Fcgr3,Ccr2	3.25e-13	2e-11	Chemotaxis
Process	GO:0042129	16	168	10090	10090.ENSMUSP00000002678,10090.ENSMUSP00000004829,10090.ENSMUSP00000007130,10090.ENSMUSP00000020301,10090.ENSMUSP00000020668,10090.ENSMUSP00000025561,10090.ENSMUSP00000041008,10090.ENSMUSP00000046105,10090.ENSMUSP00000054591,10090.ENSMUSP00000069850,10090.ENSMUSP00000090979,10090.ENSMUSP00000101032,10090.ENSMUSP00000101913,10090.ENSMUSP00000113852,10090.ENSMUSP00000132453,10090.ENSMUSP00000138350	Tgfb1,Cd244,Ctnnb1,Vsir,Havcr2,Anxa1,H2-Ab1,H2-Aa,Il18,Cebpb,Peli1,Icosl,Itgal,Syk,Ccr2,Ptprc	3.67e-13	2.25e-11	Regulation of T cell proliferation
Process	GO:0031399	45	1856	10090	10090.ENSMUSP00000000299,10090.ENSMUSP00000000451,10090.ENSMUSP00000001008,10090.ENSMUSP00000002678,10090.ENSMUSP00000005066,10090.ENSMUSP00000007130,10090.ENSMUSP00000019071,10090.ENSMUSP00000019997,10090.ENSMUSP00000020118,10090.ENSMUSP00000020668,10090.ENSMUSP00000025025,10090.ENSMUSP00000025523,10090.ENSMUSP00000026911,10090.ENSMUSP00000027639,10090.ENSMUSP00000027941,10090.ENSMUSP00000027966…	Itgb2,Raf1,Ccl3,Tgfb1,Map2k1,Ctnnb1,Ccl6,Tnfaip3,Dusp6,Havcr2,Dusp1,Csf1r,Ccr1,Marco,Atf3,Fcgr2b,Fabp4,Il6ra,Tlr2,Ski,Tnfrsf1a,Myd88,Flt3,Tlr4,Il18,Pik3cg,Cx3cr1,Fpr2,Vrk2,Fgfr1,Hmgb1,Itgb1,Peli1,Id1,Cd74,Sirpa,Sqstm1,Jun,Klf4,Tlr8,Syk,Cd84,C5ar1,Cd36,Ptprc	4.12e-13	2.52e-11	Regulation of protein modification process
Process	GO:0051179	75	4646	10090	10090.ENSMUSP00000000001,10090.ENSMUSP00000000299,10090.ENSMUSP00000000451,10090.ENSMUSP00000001008,10090.ENSMUSP00000002678,10090.ENSMUSP00000002976,10090.ENSMUSP00000003912,10090.ENSMUSP00000005066,10090.ENSMUSP00000005889,10090.ENSMUSP00000005950,10090.ENSMUSP00000007130,10090.ENSMUSP00000008733,10090.ENSMUSP00000014505,10090.ENSMUSP00000015484,10090.ENSMUSP00000018798,10090.ENSMUSP00000019071…	Gnai3,Itgb2,Raf1,Ccl3,Tgfb1,Il17ra,Calr,Map2k1,Vav1,Mmp12,Ctnnb1,Dnajb6,Mertk,Cybb,Ikzf1,Ccl6,Tnfaip3,Nfkbia,Cldn1,Nr4a1,Anxa1,Alox5,Ccr1,Casp1,Marco,Fcgr2b,Mrc1,Gsn,Fabp4,Tlr2,Sema4a,Olr1,Tnfrsf1a,Tyrobp,Btk,Myd88,S100a10,H2-DMa,Irf8,Clic4,F11r,Tlr4,Grn,Arf6,Insig1,Vav2,Pik3cg,Cx3cr1,Fpr2,Nfatc2,Cxcl2,Fgfr1,Hmgb1,Clec9a,Itgb1,Cd74,Rhog,Selplg,Nlrp3,Sirpa,Itga4,Sqstm1,Cd47,Itgal,Cd68,Rin2,Rab3d,F…	4.24e-13	2.58e-11	Localization
Process	GO:0097529	14	113	10090	10090.ENSMUSP00000000299,10090.ENSMUSP00000001008,10090.ENSMUSP00000002976,10090.ENSMUSP00000005889,10090.ENSMUSP00000019071,10090.ENSMUSP00000025561,10090.ENSMUSP00000063986,10090.ENSMUSP00000074885,10090.ENSMUSP00000099491,10090.ENSMUSP00000099853,10090.ENSMUSP00000113852,10090.ENSMUSP00000129972,10090.ENSMUSP00000131938,10090.ENSMUSP00000132453	Itgb2,Ccl3,Il17ra,Vav1,Ccl6,Anxa1,Cx3cr1,Cxcl2,Sirpa,Cd47,Syk,C5ar1,Fcgr3,Ccr2	4.38e-13	2.65e-11	Myeloid leukocyte migration
Process	GO:0032677	12	68	10090	10090.ENSMUSP00000004829,10090.ENSMUSP00000025561,10090.ENSMUSP00000029623,10090.ENSMUSP00000035092,10090.ENSMUSP00000045770,10090.ENSMUSP00000054591,10090.ENSMUSP00000095171,10090.ENSMUSP00000103245,10090.ENSMUSP00000107793,10090.ENSMUSP00000109305,10090.ENSMUSP00000113852,10090.ENSMUSP00000138350	Cd244,Anxa1,Tlr2,Myd88,Tlr4,Il18,Cd74,Klf4,Tlr8,Anxa4,Syk,Ptprc	5.09e-13	3.07e-11	Regulation of interleukin-8 production
Process	GO:0031326	63	3448	10090	10090.ENSMUSP00000000299,10090.ENSMUSP00000000451,10090.ENSMUSP00000001008,10090.ENSMUSP00000002678,10090.ENSMUSP00000003284,10090.ENSMUSP00000003640,10090.ENSMUSP00000003912,10090.ENSMUSP00000004392,10090.ENSMUSP00000004829,10090.ENSMUSP00000004990,10090.ENSMUSP00000005066,10090.ENSMUSP00000005950,10090.ENSMUSP00000007130,10090.ENSMUSP00000008733,10090.ENSMUSP00000018798,10090.ENSMUSP00000019997…	Itgb2,Raf1,Ccl3,Tgfb1,Irf3,Fosb,Calr,Irf5,Cd244,Mapk14,Map2k1,Mmp12,Ctnnb1,Dnajb6,Ikzf1,Tnfaip3,Havcr2,Btg2,Id2,Nfkbia,Nr4a1,Dusp1,Anxa1,Prdx3,Atf3,Fcgr2b,Fabp4,Tlr2,Ski,Tnfrsf1a,Myd88,Irf8,Tlr4,Il18,Insig1,Cx3cr1,Fpr2,Top2a,Cebpb,Smad1,Klf10,Nfatc2,Fgfr1,Hmgb1,Stat6,Peli1,Id1,Cd74,Rhog,Cebpa,Nlrp3,Sirpa,Sqstm1,Cd47,Hist2h2aa1,Jun,Klf4,Anxa4,Nfyc,Skil,Syk,Cd84,Cd36	5.19e-13	3.11e-11	Regulation of cellular biosynthetic process
Process	GO:0051090	22	405	10090	10090.ENSMUSP00000000299,10090.ENSMUSP00000002678,10090.ENSMUSP00000007130,10090.ENSMUSP00000019997,10090.ENSMUSP00000020668,10090.ENSMUSP00000020974,10090.ENSMUSP00000021413,10090.ENSMUSP00000025961,10090.ENSMUSP00000027966,10090.ENSMUSP00000029623,10090.ENSMUSP00000035092,10090.ENSMUSP00000045770,10090.ENSMUSP00000054591,10090.ENSMUSP00000063986,10090.ENSMUSP00000090979,10090.ENSMUSP00000092019…	Itgb2,Tgfb1,Ctnnb1,Tnfaip3,Havcr2,Id2,Nfkbia,Prdx3,Fcgr2b,Tlr2,Myd88,Tlr4,Il18,Cx3cr1,Peli1,Id1,Nlrp3,Klf4,Anxa4,Syk,Cd84,Cd36	5.47e-13	3.27e-11	Regulation of DNA-binding transcription factor activity
Process	GO:0048585	41	1571	10090	10090.ENSMUSP00000000001,10090.ENSMUSP00000000451,10090.ENSMUSP00000002678,10090.ENSMUSP00000003912,10090.ENSMUSP00000004990,10090.ENSMUSP00000005066,10090.ENSMUSP00000005950,10090.ENSMUSP00000007130,10090.ENSMUSP00000015712,10090.ENSMUSP00000019997,10090.ENSMUSP00000020118,10090.ENSMUSP00000020301,10090.ENSMUSP00000020668,10090.ENSMUSP00000021413,10090.ENSMUSP00000023629,10090.ENSMUSP00000025025…	Gnai3,Raf1,Tgfb1,Calr,Mapk14,Map2k1,Mmp12,Ctnnb1,Lpl,Tnfaip3,Dusp6,Vsir,Havcr2,Nfkbia,Pros1,Dusp1,Anxa1,Alox5,Ccr1,Atf3,Fcgr2b,Sema4a,Ski,Tnfrsf1a,Tlr4,Grn,Insig1,Cx3cr1,Fpr2,Itgb1,Stat6,Cd74,Nlrp3,Sirpa,Cd47,Klf4,Skil,Cd84,Glg1,Ccr2,Ptprc	6.12e-13	3.64e-11	Negative regulation of response to stimulus
Process	GO:0042327	34	1085	10090	10090.ENSMUSP00000000451,10090.ENSMUSP00000001008,10090.ENSMUSP00000002678,10090.ENSMUSP00000005066,10090.ENSMUSP00000007130,10090.ENSMUSP00000014505,10090.ENSMUSP00000019071,10090.ENSMUSP00000020668,10090.ENSMUSP00000025523,10090.ENSMUSP00000026911,10090.ENSMUSP00000027639,10090.ENSMUSP00000027966,10090.ENSMUSP00000029559,10090.ENSMUSP00000029623,10090.ENSMUSP00000032491,10090.ENSMUSP00000035092…	Raf1,Ccl3,Tgfb1,Map2k1,Ctnnb1,Mertk,Ccl6,Havcr2,Csf1r,Ccr1,Marco,Fcgr2b,Il6ra,Tlr2,Tnfrsf1a,Myd88,Flt3,Tlr4,Il18,Vav2,Pik3cg,Cx3cr1,Fpr2,Fgfr1,Hmgb1,Itgb1,Cd74,Sqstm1,Jun,Syk,Cd84,C5ar1,Cd36,Ptprc	6.82e-13	4.03e-11	Positive regulation of phosphorylation
Process	GO:0002700	15	147	10090	10090.ENSMUSP00000002678,10090.ENSMUSP00000004829,10090.ENSMUSP00000004990,10090.ENSMUSP00000019997,10090.ENSMUSP00000020301,10090.ENSMUSP00000027966,10090.ENSMUSP00000029623,10090.ENSMUSP00000045770,10090.ENSMUSP00000054591,10090.ENSMUSP00000089708,10090.ENSMUSP00000095171,10090.ENSMUSP00000098707,10090.ENSMUSP00000131832,10090.ENSMUSP00000132453,10090.ENSMUSP00000138350	Tgfb1,Cd244,Mapk14,Tnfaip3,Vsir,Fcgr2b,Tlr2,Tlr4,Il18,Stat6,Cd74,Nlrp3,Cd36,Ccr2,Ptprc	8.23e-13	4.83e-11	Regulation of production of molecular mediator of immune response
Process	GO:0045937	35	1159	10090	10090.ENSMUSP00000000451,10090.ENSMUSP00000001008,10090.ENSMUSP00000002678,10090.ENSMUSP00000004829,10090.ENSMUSP00000005066,10090.ENSMUSP00000007130,10090.ENSMUSP00000014505,10090.ENSMUSP00000019071,10090.ENSMUSP00000020668,10090.ENSMUSP00000025523,10090.ENSMUSP00000026911,10090.ENSMUSP00000027639,10090.ENSMUSP00000027966,10090.ENSMUSP00000029559,10090.ENSMUSP00000029623,10090.ENSMUSP00000032491…	Raf1,Ccl3,Tgfb1,Cd244,Map2k1,Ctnnb1,Mertk,Ccl6,Havcr2,Csf1r,Ccr1,Marco,Fcgr2b,Il6ra,Tlr2,Tnfrsf1a,Myd88,Flt3,Tlr4,Il18,Vav2,Pik3cg,Cx3cr1,Fpr2,Fgfr1,Hmgb1,Itgb1,Cd74,Sqstm1,Jun,Syk,Cd84,C5ar1,Cd36,Ptprc	8.21e-13	4.83e-11	Positive regulation of phosphate metabolic process
Process	GO:0019882	12	73	10090	10090.ENSMUSP00000003912,10090.ENSMUSP00000015667,10090.ENSMUSP00000027966,10090.ENSMUSP00000037088,10090.ENSMUSP00000039041,10090.ENSMUSP00000041008,10090.ENSMUSP00000046105,10090.ENSMUSP00000074143,10090.ENSMUSP00000095171,10090.ENSMUSP00000109870,10090.ENSMUSP00000131938,10090.ENSMUSP00000134570	Calr,Ctss,Fcgr2b,H2-DMa,Flt3,H2-Ab1,H2-Aa,H2-Eb1,Cd74,H2-DMb1,Fcgr3,H2-D1	1.08e-12	6.26e-11	Antigen processing and presentation
Process	GO:0045582	13	97	10090	10090.ENSMUSP00000002678,10090.ENSMUSP00000015540,10090.ENSMUSP00000018798,10090.ENSMUSP00000020301,10090.ENSMUSP00000025561,10090.ENSMUSP00000037088,10090.ENSMUSP00000046105,10090.ENSMUSP00000054591,10090.ENSMUSP00000095171,10090.ENSMUSP00000098707,10090.ENSMUSP00000113852,10090.ENSMUSP00000132453,10090.ENSMUSP00000138350	Tgfb1,Cd83,Ikzf1,Vsir,Anxa1,H2-DMa,H2-Aa,Il18,Cd74,Nlrp3,Syk,Ccr2,Ptprc	1.25e-12	7.22e-11	Positive regulation of T cell differentiation
Process	GO:0070374	17	219	10090	10090.ENSMUSP00000001008,10090.ENSMUSP00000002678,10090.ENSMUSP00000005066,10090.ENSMUSP00000019071,10090.ENSMUSP00000020668,10090.ENSMUSP00000025523,10090.ENSMUSP00000026911,10090.ENSMUSP00000027639,10090.ENSMUSP00000029623,10090.ENSMUSP00000045770,10090.ENSMUSP00000065799,10090.ENSMUSP00000082682,10090.ENSMUSP00000095171,10090.ENSMUSP00000102711,10090.ENSMUSP00000129972,10090.ENSMUSP00000131832…	Ccl3,Tgfb1,Map2k1,Ccl6,Havcr2,Csf1r,Ccr1,Marco,Tlr2,Tlr4,Fpr2,Hmgb1,Cd74,Jun,C5ar1,Cd36,Ptprc	1.41e-12	8.12e-11	Positive regulation of ERK1 and ERK2 cascade
Process	GO:0030595	14	125	10090	10090.ENSMUSP00000000299,10090.ENSMUSP00000001008,10090.ENSMUSP00000002976,10090.ENSMUSP00000005889,10090.ENSMUSP00000019071,10090.ENSMUSP00000025561,10090.ENSMUSP00000026795,10090.ENSMUSP00000026911,10090.ENSMUSP00000063986,10090.ENSMUSP00000074885,10090.ENSMUSP00000113852,10090.ENSMUSP00000129972,10090.ENSMUSP00000131938,10090.ENSMUSP00000132453	Itgb2,Ccl3,Il17ra,Vav1,Ccl6,Anxa1,Alox5,Ccr1,Cx3cr1,Cxcl2,Syk,C5ar1,Fcgr3,Ccr2	1.54e-12	8.82e-11	Leukocyte chemotaxis
Process	GO:0035556	38	1402	10090	10090.ENSMUSP00000000451,10090.ENSMUSP00000001008,10090.ENSMUSP00000002678,10090.ENSMUSP00000004990,10090.ENSMUSP00000005066,10090.ENSMUSP00000005889,10090.ENSMUSP00000006523,10090.ENSMUSP00000014505,10090.ENSMUSP00000017288,10090.ENSMUSP00000021413,10090.ENSMUSP00000025025,10090.ENSMUSP00000025523,10090.ENSMUSP00000026911,10090.ENSMUSP00000028239,10090.ENSMUSP00000029623,10090.ENSMUSP00000032491…	Raf1,Ccl3,Tgfb1,Mapk14,Map2k1,Vav1,Crip1,Mertk,Rnd3,Nfkbia,Dusp1,Csf1r,Ccr1,Gsn,Tlr2,Tnfrsf1a,Arhgef6,Btk,Myd88,Tlr4,Il18,Vav2,Pik3cg,Cx3cr1,Fpr2,Cebpb,Smad1,Nfatc2,Cd97,Emr1,Rhog,Jun,Tlr8,Rab3d,Syk,Cd36,Ccr2,Ptprc	1.75e-12	9.97e-11	Intracellular signal transduction
Process	GO:0042592	41	1634	10090	10090.ENSMUSP00000000451,10090.ENSMUSP00000001008,10090.ENSMUSP00000002678,10090.ENSMUSP00000005066,10090.ENSMUSP00000006444,10090.ENSMUSP00000007130,10090.ENSMUSP00000014505,10090.ENSMUSP00000015667,10090.ENSMUSP00000015712,10090.ENSMUSP00000018798,10090.ENSMUSP00000019997,10090.ENSMUSP00000020974,10090.ENSMUSP00000023154,10090.ENSMUSP00000025561,10090.ENSMUSP00000025961,10090.ENSMUSP00000026795…	Raf1,Ccl3,Tgfb1,Map2k1,Tep1,Ctnnb1,Mertk,Ctss,Lpl,Ikzf1,Tnfaip3,Id2,Cldn1,Anxa1,Prdx3,Alox5,Ccr1,Fabp4,Flt3,Clic4,Tlr4,Grn,Fpr1,Lipa,Il18,Insig1,Pik3cg,Acox1,Cx3cr1,Fpr2,Smad1,Cxcl2,Hmgb1,Itgb1,Cebpa,Skil,Rab3d,C5ar1,Cd36,Ccr2,Ptprc	2.11e-12	1.2e-10	Homeostatic process
Process	GO:0032651	12	79	10090	10090.ENSMUSP00000001008,10090.ENSMUSP00000015712,10090.ENSMUSP00000019997,10090.ENSMUSP00000027015,10090.ENSMUSP00000029623,10090.ENSMUSP00000032800,10090.ENSMUSP00000045770,10090.ENSMUSP00000063986,10090.ENSMUSP00000082682,10090.ENSMUSP00000098707,10090.ENSMUSP00000099491,10090.ENSMUSP00000107793	Ccl3,Lpl,Tnfaip3,Casp1,Tlr2,Tyrobp,Tlr4,Cx3cr1,Hmgb1,Nlrp3,Sirpa,Tlr8	2.49e-12	1.41e-10	Regulation of interleukin-1 beta production
Process	GO:0071495	33	1075	10090	10090.ENSMUSP00000000001,10090.ENSMUSP00000002678,10090.ENSMUSP00000003640,10090.ENSMUSP00000007130,10090.ENSMUSP00000015484,10090.ENSMUSP00000020301,10090.ENSMUSP00000023154,10090.ENSMUSP00000023779,10090.ENSMUSP00000025025,10090.ENSMUSP00000025561,10090.ENSMUSP00000027966,10090.ENSMUSP00000029623,10090.ENSMUSP00000034026,10090.ENSMUSP00000045770,10090.ENSMUSP00000054591,10090.ENSMUSP00000055862…	Gnai3,Tgfb1,Fosb,Ctnnb1,Cybb,Vsir,Cldn1,Nr4a1,Dusp1,Anxa1,Fcgr2b,Tlr2,Hpgd,Tlr4,Il18,Arf6,Insig1,Pik3cg,Cx3cr1,Fpr2,Cebpb,Smad1,Klf10,Fgfr1,Stat6,Id1,Nlrp3,Itga4,Jun,Klf4,Skil,Cd36,Ncf2	2.72e-12	1.53e-10	Cellular response to endogenous stimulus
Process	GO:0001934	32	1010	10090	10090.ENSMUSP00000000451,10090.ENSMUSP00000001008,10090.ENSMUSP00000002678,10090.ENSMUSP00000005066,10090.ENSMUSP00000007130,10090.ENSMUSP00000019071,10090.ENSMUSP00000020668,10090.ENSMUSP00000025523,10090.ENSMUSP00000026911,10090.ENSMUSP00000027639,10090.ENSMUSP00000027966,10090.ENSMUSP00000029559,10090.ENSMUSP00000029623,10090.ENSMUSP00000032491,10090.ENSMUSP00000035092,10090.ENSMUSP00000039041…	Raf1,Ccl3,Tgfb1,Map2k1,Ctnnb1,Ccl6,Havcr2,Csf1r,Ccr1,Marco,Fcgr2b,Il6ra,Tlr2,Tnfrsf1a,Myd88,Flt3,Tlr4,Il18,Pik3cg,Cx3cr1,Fpr2,Fgfr1,Hmgb1,Itgb1,Cd74,Sqstm1,Jun,Syk,Cd84,C5ar1,Cd36,Ptprc	2.76e-12	1.55e-10	Positive regulation of protein phosphorylation
Process	GO:0050864	14	132	10090	10090.ENSMUSP00000002678,10090.ENSMUSP00000019997,10090.ENSMUSP00000020974,10090.ENSMUSP00000027966,10090.ENSMUSP00000032800,10090.ENSMUSP00000033617,10090.ENSMUSP00000039041,10090.ENSMUSP00000045770,10090.ENSMUSP00000074198,10090.ENSMUSP00000089708,10090.ENSMUSP00000090979,10090.ENSMUSP00000095171,10090.ENSMUSP00000113852,10090.ENSMUSP00000138350	Tgfb1,Tnfaip3,Id2,Fcgr2b,Tyrobp,Btk,Flt3,Tlr4,Nfatc2,Stat6,Peli1,Cd74,Syk,Ptprc	3.03e-12	1.69e-10	Regulation of B cell activation
Process	GO:0051050	32	1020	10090	10090.ENSMUSP00000000299,10090.ENSMUSP00000001008,10090.ENSMUSP00000002678,10090.ENSMUSP00000003284,10090.ENSMUSP00000003912,10090.ENSMUSP00000004990,10090.ENSMUSP00000014505,10090.ENSMUSP00000015667,10090.ENSMUSP00000020188,10090.ENSMUSP00000021413,10090.ENSMUSP00000023629,10090.ENSMUSP00000025561,10090.ENSMUSP00000026795,10090.ENSMUSP00000026911,10090.ENSMUSP00000027015,10090.ENSMUSP00000027966…	Itgb2,Ccl3,Tgfb1,Irf3,Calr,Mapk14,Mertk,Ctss,Ifngr1,Nfkbia,Pros1,Anxa1,Alox5,Ccr1,Casp1,Fcgr2b,Tlr2,Tnfrsf1a,Tlr4,Arf6,Fpr2,Cebpb,Fgfr1,Clec9a,Itgb1,Sirpa,Cd47,Rab3d,Syk,Cd36,Fcgr3,Ptprc	3.55e-12	1.97e-10	Positive regulation of transport
Process	GO:0050671	14	134	10090	10090.ENSMUSP00000004829,10090.ENSMUSP00000020668,10090.ENSMUSP00000025561,10090.ENSMUSP00000035092,10090.ENSMUSP00000045770,10090.ENSMUSP00000054591,10090.ENSMUSP00000074198,10090.ENSMUSP00000090979,10090.ENSMUSP00000095171,10090.ENSMUSP00000101032,10090.ENSMUSP00000101913,10090.ENSMUSP00000113852,10090.ENSMUSP00000132453,10090.ENSMUSP00000138350	Cd244,Havcr2,Anxa1,Myd88,Tlr4,Il18,Nfatc2,Peli1,Cd74,Icosl,Itgal,Syk,Ccr2,Ptprc	3.66e-12	2.01e-10	Positive regulation of lymphocyte proliferation
Process	GO:0045123	10	44	10090	10090.ENSMUSP00000000299,10090.ENSMUSP00000041907,10090.ENSMUSP00000063986,10090.ENSMUSP00000087457,10090.ENSMUSP00000098436,10090.ENSMUSP00000099491,10090.ENSMUSP00000099718,10090.ENSMUSP00000099853,10090.ENSMUSP00000101913,10090.ENSMUSP00000132453	Itgb2,F11r,Cx3cr1,Itgb1,Selplg,Sirpa,Itga4,Cd47,Itgal,Ccr2	5.17e-12	2.82e-10	Cellular extravasation
Process	GO:2000377	16	205	10090	10090.ENSMUSP00000000001,10090.ENSMUSP00000000299,10090.ENSMUSP00000002678,10090.ENSMUSP00000004990,10090.ENSMUSP00000026795,10090.ENSMUSP00000029623,10090.ENSMUSP00000032800,10090.ENSMUSP00000045770,10090.ENSMUSP00000054591,10090.ENSMUSP00000063986,10090.ENSMUSP00000065799,10090.ENSMUSP00000099491,10090.ENSMUSP00000099853,10090.ENSMUSP00000103245,10090.ENSMUSP00000113852,10090.ENSMUSP00000131832	Gnai3,Itgb2,Tgfb1,Mapk14,Alox5,Tlr2,Tyrobp,Tlr4,Il18,Cx3cr1,Fpr2,Sirpa,Cd47,Klf4,Syk,Cd36	6.15e-12	3.35e-10	Regulation of reactive oxygen species metabolic process
Process	GO:0019219	59	3265	10090	10090.ENSMUSP00000000299,10090.ENSMUSP00000000451,10090.ENSMUSP00000001008,10090.ENSMUSP00000002678,10090.ENSMUSP00000003284,10090.ENSMUSP00000003640,10090.ENSMUSP00000003912,10090.ENSMUSP00000004392,10090.ENSMUSP00000004990,10090.ENSMUSP00000005066,10090.ENSMUSP00000005950,10090.ENSMUSP00000007130,10090.ENSMUSP00000008733,10090.ENSMUSP00000018798,10090.ENSMUSP00000019997,10090.ENSMUSP00000020668…	Itgb2,Raf1,Ccl3,Tgfb1,Irf3,Fosb,Calr,Irf5,Mapk14,Map2k1,Mmp12,Ctnnb1,Dnajb6,Ikzf1,Tnfaip3,Havcr2,Btg2,Id2,Nfkbia,Nr4a1,Dusp1,Prdx3,Atf3,Fcgr2b,Fabp4,Tlr2,Ski,Tnfrsf1a,Myd88,Irf8,Tlr4,Il18,Insig1,Cx3cr1,Top2a,Cebpb,Smad1,Klf10,Nfatc2,Fgfr1,Hmgb1,Stat6,Peli1,Id1,Cd74,Rhog,Cebpa,Nlrp3,Sqstm1,Hist2h2aa1,Jun,Klf4,Anxa4,Nfyc,Skil,Syk,Cd84,Cd36,Ptprc	6.85e-12	3.69e-10	Regulation of nucleobase-containing compound metabolic process
Process	GO:0031328	44	1940	10090	10090.ENSMUSP00000000299,10090.ENSMUSP00000000451,10090.ENSMUSP00000001008,10090.ENSMUSP00000002678,10090.ENSMUSP00000003284,10090.ENSMUSP00000003640,10090.ENSMUSP00000004392,10090.ENSMUSP00000004829,10090.ENSMUSP00000004990,10090.ENSMUSP00000005066,10090.ENSMUSP00000005950,10090.ENSMUSP00000007130,10090.ENSMUSP00000018798,10090.ENSMUSP00000020974,10090.ENSMUSP00000021413,10090.ENSMUSP00000023779…	Itgb2,Raf1,Ccl3,Tgfb1,Irf3,Fosb,Irf5,Cd244,Mapk14,Map2k1,Mmp12,Ctnnb1,Ikzf1,Id2,Nfkbia,Nr4a1,Anxa1,Atf3,Tlr2,Ski,Tnfrsf1a,Irf8,Tlr4,Il18,Insig1,Fpr2,Top2a,Cebpb,Smad1,Klf10,Nfatc2,Fgfr1,Hmgb1,Stat6,Id1,Cd74,Rhog,Cebpa,Nlrp3,Jun,Klf4,Nfyc,Syk,Cd36	7.4e-12	3.96e-10	Positive regulation of cellular biosynthetic process
Process	GO:0008285	26	680	10090	10090.ENSMUSP00000000451,10090.ENSMUSP00000002678,10090.ENSMUSP00000005066,10090.ENSMUSP00000007130,10090.ENSMUSP00000019997,10090.ENSMUSP00000020301,10090.ENSMUSP00000020668,10090.ENSMUSP00000020692,10090.ENSMUSP00000025025,10090.ENSMUSP00000025523,10090.ENSMUSP00000026795,10090.ENSMUSP00000027966,10090.ENSMUSP00000029623,10090.ENSMUSP00000030917,10090.ENSMUSP00000032800,10090.ENSMUSP00000033617…	Raf1,Tgfb1,Map2k1,Ctnnb1,Tnfaip3,Vsir,Havcr2,Btg2,Dusp1,Csf1r,Alox5,Fcgr2b,Tlr2,Ski,Tyrobp,Btk,Flt3,H2-Ab1,H2-Aa,Cebpb,Smad1,Itgb1,Peli1,Cebpa,Jun,Klf4	7.74e-12	4.12e-10	Negative regulation of cell population proliferation
Process	GO:0051049	43	1862	10090	10090.ENSMUSP00000000299,10090.ENSMUSP00000001008,10090.ENSMUSP00000002678,10090.ENSMUSP00000003284,10090.ENSMUSP00000003912,10090.ENSMUSP00000004784,10090.ENSMUSP00000004990,10090.ENSMUSP00000005066,10090.ENSMUSP00000007130,10090.ENSMUSP00000014505,10090.ENSMUSP00000015484,10090.ENSMUSP00000015667,10090.ENSMUSP00000020188,10090.ENSMUSP00000021413,10090.ENSMUSP00000023629,10090.ENSMUSP00000025561…	Itgb2,Ccl3,Tgfb1,Irf3,Calr,Cnn2,Mapk14,Map2k1,Ctnnb1,Mertk,Cybb,Ctss,Ifngr1,Nfkbia,Pros1,Anxa1,Alox5,Ccr1,Casp1,Fcgr2b,Tlr2,Tnfrsf1a,Clic4,Tlr4,Arf6,Insig1,Pik3cg,Fpr2,Cebpb,Fgfr1,Clec9a,Itgb1,Cd74,Sirpa,Cd47,Siglec5,Rab3d,Syk,Cd84,Cd36,Fcgr3,Ccr2,Ptprc	7.75e-12	4.12e-10	Regulation of transport
Process	GO:0002821	13	116	10090	10090.ENSMUSP00000002678,10090.ENSMUSP00000025561,10090.ENSMUSP00000033617,10090.ENSMUSP00000037088,10090.ENSMUSP00000041008,10090.ENSMUSP00000054591,10090.ENSMUSP00000089708,10090.ENSMUSP00000095171,10090.ENSMUSP00000098707,10090.ENSMUSP00000131938,10090.ENSMUSP00000132453,10090.ENSMUSP00000134570,10090.ENSMUSP00000138350	Tgfb1,Anxa1,Btk,H2-DMa,H2-Ab1,Il18,Stat6,Cd74,Nlrp3,Fcgr3,Ccr2,H2-D1,Ptprc	9.86e-12	5.21e-10	Positive regulation of adaptive immune response
Process	GO:0010556	59	3294	10090	10090.ENSMUSP00000000299,10090.ENSMUSP00000000451,10090.ENSMUSP00000001008,10090.ENSMUSP00000002678,10090.ENSMUSP00000003284,10090.ENSMUSP00000003640,10090.ENSMUSP00000003912,10090.ENSMUSP00000004392,10090.ENSMUSP00000004990,10090.ENSMUSP00000005066,10090.ENSMUSP00000005950,10090.ENSMUSP00000007130,10090.ENSMUSP00000008733,10090.ENSMUSP00000018798,10090.ENSMUSP00000019997,10090.ENSMUSP00000020668…	Itgb2,Raf1,Ccl3,Tgfb1,Irf3,Fosb,Calr,Irf5,Mapk14,Map2k1,Mmp12,Ctnnb1,Dnajb6,Ikzf1,Tnfaip3,Havcr2,Btg2,Id2,Nfkbia,Nr4a1,Dusp1,Prdx3,Atf3,Fcgr2b,Fabp4,Tlr2,Ski,Tnfrsf1a,Myd88,Irf8,Tlr4,Il18,Insig1,Cx3cr1,Top2a,Cebpb,Smad1,Klf10,Nfatc2,Fgfr1,Hmgb1,Stat6,Peli1,Id1,Cd74,Rhog,Cebpa,Nlrp3,Sqstm1,Hist2h2aa1,Jun,Klf4,Anxa4,Nfyc,Skil,Furin,Syk,Cd84,Cd36	9.87e-12	5.21e-10	Regulation of macromolecule biosynthetic process
Process	GO:2000112	58	3203	10090	10090.ENSMUSP00000000299,10090.ENSMUSP00000000451,10090.ENSMUSP00000001008,10090.ENSMUSP00000002678,10090.ENSMUSP00000003284,10090.ENSMUSP00000003640,10090.ENSMUSP00000003912,10090.ENSMUSP00000004392,10090.ENSMUSP00000004990,10090.ENSMUSP00000005066,10090.ENSMUSP00000005950,10090.ENSMUSP00000007130,10090.ENSMUSP00000008733,10090.ENSMUSP00000018798,10090.ENSMUSP00000019997,10090.ENSMUSP00000020668…	Itgb2,Raf1,Ccl3,Tgfb1,Irf3,Fosb,Calr,Irf5,Mapk14,Map2k1,Mmp12,Ctnnb1,Dnajb6,Ikzf1,Tnfaip3,Havcr2,Btg2,Id2,Nfkbia,Nr4a1,Dusp1,Prdx3,Atf3,Fcgr2b,Fabp4,Tlr2,Ski,Tnfrsf1a,Myd88,Irf8,Tlr4,Il18,Insig1,Cx3cr1,Top2a,Cebpb,Smad1,Klf10,Nfatc2,Fgfr1,Hmgb1,Stat6,Peli1,Id1,Cd74,Rhog,Cebpa,Nlrp3,Sqstm1,Hist2h2aa1,Jun,Klf4,Anxa4,Nfyc,Skil,Syk,Cd84,Cd36	1.05e-11	5.49e-10	Regulation of cellular macromolecule biosynthetic process
Process	GO:0006357	43	1897	10090	10090.ENSMUSP00000000451,10090.ENSMUSP00000001008,10090.ENSMUSP00000002678,10090.ENSMUSP00000003284,10090.ENSMUSP00000003640,10090.ENSMUSP00000003912,10090.ENSMUSP00000004392,10090.ENSMUSP00000004990,10090.ENSMUSP00000005066,10090.ENSMUSP00000005950,10090.ENSMUSP00000007130,10090.ENSMUSP00000018798,10090.ENSMUSP00000020668,10090.ENSMUSP00000020692,10090.ENSMUSP00000020974,10090.ENSMUSP00000021413…	Raf1,Ccl3,Tgfb1,Irf3,Fosb,Calr,Irf5,Mapk14,Map2k1,Mmp12,Ctnnb1,Ikzf1,Havcr2,Btg2,Id2,Nfkbia,Nr4a1,Atf3,Tlr2,Ski,Tnfrsf1a,Irf8,Tlr4,Il18,Insig1,Top2a,Cebpb,Smad1,Klf10,Nfatc2,Fgfr1,Hmgb1,Stat6,Id1,Cebpa,Nlrp3,Sqstm1,Jun,Klf4,Anxa4,Nfyc,Skil,Cd36	1.41e-11	7.34e-10	Regulation of transcription by RNA polymerase II
Process	GO:0002685	16	218	10090	10090.ENSMUSP00000001008,10090.ENSMUSP00000002678,10090.ENSMUSP00000003912,10090.ENSMUSP00000004990,10090.ENSMUSP00000025025,10090.ENSMUSP00000025561,10090.ENSMUSP00000026911,10090.ENSMUSP00000029623,10090.ENSMUSP00000035092,10090.ENSMUSP00000063986,10090.ENSMUSP00000065799,10090.ENSMUSP00000095171,10090.ENSMUSP00000095832,10090.ENSMUSP00000099718,10090.ENSMUSP00000129972,10090.ENSMUSP00000132453	Ccl3,Tgfb1,Calr,Mapk14,Dusp1,Anxa1,Ccr1,Tlr2,Myd88,Cx3cr1,Fpr2,Cd74,Rhog,Itga4,C5ar1,Ccr2	1.46e-11	7.6e-10	Regulation of leukocyte migration
Process	GO:0002706	14	150	10090	10090.ENSMUSP00000002678,10090.ENSMUSP00000005889,10090.ENSMUSP00000020301,10090.ENSMUSP00000020668,10090.ENSMUSP00000027966,10090.ENSMUSP00000033617,10090.ENSMUSP00000054591,10090.ENSMUSP00000082682,10090.ENSMUSP00000089708,10090.ENSMUSP00000098707,10090.ENSMUSP00000131938,10090.ENSMUSP00000132453,10090.ENSMUSP00000134570,10090.ENSMUSP00000138350	Tgfb1,Vav1,Vsir,Havcr2,Fcgr2b,Btk,Il18,Hmgb1,Stat6,Nlrp3,Fcgr3,Ccr2,H2-D1,Ptprc	1.49e-11	7.69e-10	Regulation of lymphocyte mediated immunity
Process	GO:0045619	15	183	10090	10090.ENSMUSP00000002678,10090.ENSMUSP00000015540,10090.ENSMUSP00000018798,10090.ENSMUSP00000020301,10090.ENSMUSP00000020974,10090.ENSMUSP00000025561,10090.ENSMUSP00000037088,10090.ENSMUSP00000039041,10090.ENSMUSP00000046105,10090.ENSMUSP00000054591,10090.ENSMUSP00000095171,10090.ENSMUSP00000098707,10090.ENSMUSP00000113852,10090.ENSMUSP00000132453,10090.ENSMUSP00000138350	Tgfb1,Cd83,Ikzf1,Vsir,Id2,Anxa1,H2-DMa,Flt3,H2-Aa,Il18,Cd74,Nlrp3,Syk,Ccr2,Ptprc	1.52e-11	7.81e-10	Regulation of lymphocyte differentiation
Process	GO:0030098	17	258	10090	10090.ENSMUSP00000002678,10090.ENSMUSP00000005889,10090.ENSMUSP00000007130,10090.ENSMUSP00000014505,10090.ENSMUSP00000018798,10090.ENSMUSP00000019997,10090.ENSMUSP00000020974,10090.ENSMUSP00000025561,10090.ENSMUSP00000029700,10090.ENSMUSP00000033617,10090.ENSMUSP00000037088,10090.ENSMUSP00000039041,10090.ENSMUSP00000041008,10090.ENSMUSP00000089708,10090.ENSMUSP00000095171,10090.ENSMUSP00000113852…	Tgfb1,Vav1,Ctnnb1,Mertk,Ikzf1,Tnfaip3,Id2,Anxa1,Sema4a,Btk,H2-DMa,Flt3,H2-Ab1,Stat6,Cd74,Syk,Ptprc	1.63e-11	8.33e-10	Lymphocyte differentiation
Process	GO:0034341	13	122	10090	10090.ENSMUSP00000001008,10090.ENSMUSP00000019071,10090.ENSMUSP00000023154,10090.ENSMUSP00000027015,10090.ENSMUSP00000028045,10090.ENSMUSP00000028239,10090.ENSMUSP00000029623,10090.ENSMUSP00000040245,10090.ENSMUSP00000041008,10090.ENSMUSP00000045770,10090.ENSMUSP00000046105,10090.ENSMUSP00000099491,10090.ENSMUSP00000099853	Ccl3,Ccl6,Cldn1,Casp1,Mrc1,Gsn,Tlr2,Irf8,H2-Ab1,Tlr4,H2-Aa,Sirpa,Cd47	1.77e-11	9e-10	Response to interferon-gamma
Process	GO:0045944	34	1239	10090	10090.ENSMUSP00000000451,10090.ENSMUSP00000001008,10090.ENSMUSP00000002678,10090.ENSMUSP00000003284,10090.ENSMUSP00000003640,10090.ENSMUSP00000004392,10090.ENSMUSP00000004990,10090.ENSMUSP00000005066,10090.ENSMUSP00000005950,10090.ENSMUSP00000007130,10090.ENSMUSP00000018798,10090.ENSMUSP00000021413,10090.ENSMUSP00000023779,10090.ENSMUSP00000027941,10090.ENSMUSP00000029623,10090.ENSMUSP00000030917…	Raf1,Ccl3,Tgfb1,Irf3,Fosb,Irf5,Mapk14,Map2k1,Mmp12,Ctnnb1,Ikzf1,Nfkbia,Nr4a1,Atf3,Tlr2,Ski,Tnfrsf1a,Irf8,Tlr4,Il18,Insig1,Top2a,Cebpb,Smad1,Klf10,Nfatc2,Fgfr1,Hmgb1,Stat6,Cebpa,Nlrp3,Jun,Klf4,Nfyc	2.38e-11	1.21e-09	Positive regulation of transcription by RNA polymerase II
Process	GO:0046634	12	100	10090	10090.ENSMUSP00000002678,10090.ENSMUSP00000004829,10090.ENSMUSP00000015540,10090.ENSMUSP00000018798,10090.ENSMUSP00000020301,10090.ENSMUSP00000025561,10090.ENSMUSP00000041008,10090.ENSMUSP00000054591,10090.ENSMUSP00000098707,10090.ENSMUSP00000113852,10090.ENSMUSP00000132453,10090.ENSMUSP00000138350	Tgfb1,Cd244,Cd83,Ikzf1,Vsir,Anxa1,H2-Ab1,Il18,Nlrp3,Syk,Ccr2,Ptprc	3.06e-11	1.55e-09	Regulation of alpha-beta T cell activation
Process	GO:0071346	12	100	10090	10090.ENSMUSP00000001008,10090.ENSMUSP00000019071,10090.ENSMUSP00000023154,10090.ENSMUSP00000027015,10090.ENSMUSP00000028045,10090.ENSMUSP00000028239,10090.ENSMUSP00000029623,10090.ENSMUSP00000040245,10090.ENSMUSP00000041008,10090.ENSMUSP00000045770,10090.ENSMUSP00000099491,10090.ENSMUSP00000099853	Ccl3,Ccl6,Cldn1,Casp1,Mrc1,Gsn,Tlr2,Irf8,H2-Ab1,Tlr4,Sirpa,Cd47	3.06e-11	1.55e-09	Cellular response to interferon-gamma
Process	GO:0002478	8	22	10090	10090.ENSMUSP00000027966,10090.ENSMUSP00000037088,10090.ENSMUSP00000041008,10090.ENSMUSP00000046105,10090.ENSMUSP00000074143,10090.ENSMUSP00000095171,10090.ENSMUSP00000109870,10090.ENSMUSP00000131938	Fcgr2b,H2-DMa,H2-Ab1,H2-Aa,H2-Eb1,Cd74,H2-DMb1,Fcgr3	3.11e-11	1.56e-09	Antigen processing and presentation of exogenous peptide antigen
Process	GO:0045765	18	313	10090	10090.ENSMUSP00000000299,10090.ENSMUSP00000007130,10090.ENSMUSP00000015484,10090.ENSMUSP00000025561,10090.ENSMUSP00000026795,10090.ENSMUSP00000029700,10090.ENSMUSP00000032491,10090.ENSMUSP00000033053,10090.ENSMUSP00000046340,10090.ENSMUSP00000063986,10090.ENSMUSP00000071035,10090.ENSMUSP00000082682,10090.ENSMUSP00000087457,10090.ENSMUSP00000092019,10090.ENSMUSP00000103245,10090.ENSMUSP00000129972…	Itgb2,Ctnnb1,Cybb,Anxa1,Alox5,Sema4a,Tnfrsf1a,Itgax,Grn,Cx3cr1,Smad1,Hmgb1,Itgb1,Id1,Klf4,C5ar1,Cd36,Ccr2	3.35e-11	1.67e-09	Regulation of angiogenesis
Process	GO:0019886	7	12	10090	10090.ENSMUSP00000027966,10090.ENSMUSP00000037088,10090.ENSMUSP00000041008,10090.ENSMUSP00000046105,10090.ENSMUSP00000074143,10090.ENSMUSP00000095171,10090.ENSMUSP00000109870	Fcgr2b,H2-DMa,H2-Ab1,H2-Aa,H2-Eb1,Cd74,H2-DMb1	4.14e-11	2.06e-09	Antigen processing and presentation of exogenous peptide antigen via MHC class II
Process	GO:1901652	21	463	10090	10090.ENSMUSP00000002678,10090.ENSMUSP00000004392,10090.ENSMUSP00000004990,10090.ENSMUSP00000007130,10090.ENSMUSP00000015484,10090.ENSMUSP00000019997,10090.ENSMUSP00000020692,10090.ENSMUSP00000021413,10090.ENSMUSP00000023779,10090.ENSMUSP00000025561,10090.ENSMUSP00000027966,10090.ENSMUSP00000045770,10090.ENSMUSP00000054591,10090.ENSMUSP00000061877,10090.ENSMUSP00000065799,10090.ENSMUSP00000073690…	Tgfb1,Irf5,Mapk14,Ctnnb1,Cybb,Tnfaip3,Btg2,Nfkbia,Nr4a1,Anxa1,Fcgr2b,Tlr4,Il18,Insig1,Fpr2,Klf10,Stat6,Id1,Itga4,Klf4,Cd36	4.85e-11	2.4e-09	Response to peptide
Process	GO:0032479	11	80	10090	10090.ENSMUSP00000003284,10090.ENSMUSP00000005950,10090.ENSMUSP00000020668,10090.ENSMUSP00000029623,10090.ENSMUSP00000035092,10090.ENSMUSP00000039041,10090.ENSMUSP00000045770,10090.ENSMUSP00000082682,10090.ENSMUSP00000099491,10090.ENSMUSP00000107793,10090.ENSMUSP00000113852	Irf3,Mmp12,Havcr2,Tlr2,Myd88,Flt3,Tlr4,Hmgb1,Sirpa,Tlr8,Syk	5.53e-11	2.73e-09	Regulation of type I interferon production
Process	GO:0045639	12	106	10090	10090.ENSMUSP00000001008,10090.ENSMUSP00000002678,10090.ENSMUSP00000004990,10090.ENSMUSP00000018798,10090.ENSMUSP00000020974,10090.ENSMUSP00000025523,10090.ENSMUSP00000026911,10090.ENSMUSP00000032800,10090.ENSMUSP00000073690,10090.ENSMUSP00000082682,10090.ENSMUSP00000095171,10090.ENSMUSP00000102711	Ccl3,Tgfb1,Mapk14,Ikzf1,Id2,Csf1r,Ccr1,Tyrobp,Klf10,Hmgb1,Cd74,Jun	5.7e-11	2.8e-09	Positive regulation of myeloid cell differentiation
Process	GO:0032732	10	59	10090	10090.ENSMUSP00000001008,10090.ENSMUSP00000015712,10090.ENSMUSP00000020668,10090.ENSMUSP00000027015,10090.ENSMUSP00000029623,10090.ENSMUSP00000032800,10090.ENSMUSP00000045770,10090.ENSMUSP00000082682,10090.ENSMUSP00000098707,10090.ENSMUSP00000107793	Ccl3,Lpl,Havcr2,Casp1,Tlr2,Tyrobp,Tlr4,Hmgb1,Nlrp3,Tlr8	6.7e-11	3.28e-09	Positive regulation of interleukin-1 production
Process	GO:0002824	12	109	10090	10090.ENSMUSP00000002678,10090.ENSMUSP00000025561,10090.ENSMUSP00000033617,10090.ENSMUSP00000037088,10090.ENSMUSP00000041008,10090.ENSMUSP00000054591,10090.ENSMUSP00000089708,10090.ENSMUSP00000098707,10090.ENSMUSP00000131938,10090.ENSMUSP00000132453,10090.ENSMUSP00000134570,10090.ENSMUSP00000138350	Tgfb1,Anxa1,Btk,H2-DMa,H2-Ab1,Il18,Stat6,Nlrp3,Fcgr3,Ccr2,H2-D1,Ptprc	7.67e-11	3.75e-09	Positive regulation of adaptive immune response based on somatic recombination of immune receptors built from immunoglobulin superfamily domains
Process	GO:1903508	38	1602	10090	10090.ENSMUSP00000000451,10090.ENSMUSP00000001008,10090.ENSMUSP00000002678,10090.ENSMUSP00000003284,10090.ENSMUSP00000003640,10090.ENSMUSP00000004392,10090.ENSMUSP00000004990,10090.ENSMUSP00000005066,10090.ENSMUSP00000005950,10090.ENSMUSP00000007130,10090.ENSMUSP00000018798,10090.ENSMUSP00000020974,10090.ENSMUSP00000021413,10090.ENSMUSP00000023779,10090.ENSMUSP00000027941,10090.ENSMUSP00000029623…	Raf1,Ccl3,Tgfb1,Irf3,Fosb,Irf5,Mapk14,Map2k1,Mmp12,Ctnnb1,Ikzf1,Id2,Nfkbia,Nr4a1,Atf3,Tlr2,Ski,Tnfrsf1a,Irf8,Tlr4,Il18,Insig1,Top2a,Cebpb,Smad1,Klf10,Nfatc2,Fgfr1,Hmgb1,Stat6,Id1,Cd74,Rhog,Cebpa,Nlrp3,Jun,Klf4,Nfyc	8.29e-11	4.03e-09	Positive regulation of nucleic acid-templated transcription
Process	GO:2000379	12	111	10090	10090.ENSMUSP00000000001,10090.ENSMUSP00000000299,10090.ENSMUSP00000002678,10090.ENSMUSP00000004990,10090.ENSMUSP00000029623,10090.ENSMUSP00000032800,10090.ENSMUSP00000045770,10090.ENSMUSP00000054591,10090.ENSMUSP00000065799,10090.ENSMUSP00000103245,10090.ENSMUSP00000113852,10090.ENSMUSP00000131832	Gnai3,Itgb2,Tgfb1,Mapk14,Tlr2,Tyrobp,Tlr4,Il18,Fpr2,Klf4,Syk,Cd36	9.32e-11	4.5e-09	Positive regulation of reactive oxygen species metabolic process
Process	GO:0045637	15	211	10090	10090.ENSMUSP00000001008,10090.ENSMUSP00000002678,10090.ENSMUSP00000004990,10090.ENSMUSP00000007130,10090.ENSMUSP00000018798,10090.ENSMUSP00000020974,10090.ENSMUSP00000021413,10090.ENSMUSP00000025523,10090.ENSMUSP00000026911,10090.ENSMUSP00000032800,10090.ENSMUSP00000069850,10090.ENSMUSP00000073690,10090.ENSMUSP00000082682,10090.ENSMUSP00000095171,10090.ENSMUSP00000102711	Ccl3,Tgfb1,Mapk14,Ctnnb1,Ikzf1,Id2,Nfkbia,Csf1r,Ccr1,Tyrobp,Cebpb,Klf10,Hmgb1,Cd74,Jun	9.93e-11	4.74e-09	Regulation of myeloid cell differentiation
Process	GO:0051254	39	1696	10090	10090.ENSMUSP00000000451,10090.ENSMUSP00000001008,10090.ENSMUSP00000002678,10090.ENSMUSP00000003284,10090.ENSMUSP00000003640,10090.ENSMUSP00000004392,10090.ENSMUSP00000004990,10090.ENSMUSP00000005066,10090.ENSMUSP00000005950,10090.ENSMUSP00000007130,10090.ENSMUSP00000018798,10090.ENSMUSP00000020692,10090.ENSMUSP00000020974,10090.ENSMUSP00000021413,10090.ENSMUSP00000023779,10090.ENSMUSP00000027941…	Raf1,Ccl3,Tgfb1,Irf3,Fosb,Irf5,Mapk14,Map2k1,Mmp12,Ctnnb1,Ikzf1,Btg2,Id2,Nfkbia,Nr4a1,Atf3,Tlr2,Ski,Tnfrsf1a,Irf8,Tlr4,Il18,Insig1,Top2a,Cebpb,Smad1,Klf10,Nfatc2,Fgfr1,Hmgb1,Stat6,Id1,Cd74,Rhog,Cebpa,Nlrp3,Jun,Klf4,Nfyc	1.08e-10	5.13e-09	Positive regulation of RNA metabolic process
Process	GO:0045893	37	1541	10090	10090.ENSMUSP00000000451,10090.ENSMUSP00000001008,10090.ENSMUSP00000002678,10090.ENSMUSP00000003284,10090.ENSMUSP00000003640,10090.ENSMUSP00000004392,10090.ENSMUSP00000004990,10090.ENSMUSP00000005066,10090.ENSMUSP00000005950,10090.ENSMUSP00000007130,10090.ENSMUSP00000018798,10090.ENSMUSP00000020974,10090.ENSMUSP00000021413,10090.ENSMUSP00000023779,10090.ENSMUSP00000027941,10090.ENSMUSP00000029623…	Raf1,Ccl3,Tgfb1,Irf3,Fosb,Irf5,Mapk14,Map2k1,Mmp12,Ctnnb1,Ikzf1,Id2,Nfkbia,Nr4a1,Atf3,Tlr2,Ski,Tnfrsf1a,Irf8,Tlr4,Il18,Insig1,Top2a,Cebpb,Smad1,Klf10,Nfatc2,Fgfr1,Hmgb1,Stat6,Cd74,Rhog,Cebpa,Nlrp3,Jun,Klf4,Nfyc	1.12e-10	5.29e-09	Positive regulation of transcription, DNA-templated
Process	GO:0031401	33	1243	10090	10090.ENSMUSP00000000451,10090.ENSMUSP00000001008,10090.ENSMUSP00000002678,10090.ENSMUSP00000005066,10090.ENSMUSP00000007130,10090.ENSMUSP00000019071,10090.ENSMUSP00000020668,10090.ENSMUSP00000025523,10090.ENSMUSP00000026911,10090.ENSMUSP00000027639,10090.ENSMUSP00000027966,10090.ENSMUSP00000029559,10090.ENSMUSP00000029623,10090.ENSMUSP00000032491,10090.ENSMUSP00000035092,10090.ENSMUSP00000039041…	Raf1,Ccl3,Tgfb1,Map2k1,Ctnnb1,Ccl6,Havcr2,Csf1r,Ccr1,Marco,Fcgr2b,Il6ra,Tlr2,Tnfrsf1a,Myd88,Flt3,Tlr4,Il18,Pik3cg,Cx3cr1,Fpr2,Fgfr1,Hmgb1,Itgb1,Peli1,Cd74,Sqstm1,Jun,Syk,Cd84,C5ar1,Cd36,Ptprc	1.15e-10	5.43e-09	Positive regulation of protein modification process
Process	GO:0060627	23	600	10090	10090.ENSMUSP00000000299,10090.ENSMUSP00000002678,10090.ENSMUSP00000003912,10090.ENSMUSP00000004784,10090.ENSMUSP00000005066,10090.ENSMUSP00000014505,10090.ENSMUSP00000023629,10090.ENSMUSP00000025561,10090.ENSMUSP00000027966,10090.ENSMUSP00000029623,10090.ENSMUSP00000061877,10090.ENSMUSP00000065799,10090.ENSMUSP00000087457,10090.ENSMUSP00000099491,10090.ENSMUSP00000099853,10090.ENSMUSP00000113245…	Itgb2,Tgfb1,Calr,Cnn2,Map2k1,Mertk,Pros1,Anxa1,Fcgr2b,Tlr2,Insig1,Fpr2,Itgb1,Sirpa,Cd47,Siglec5,Rab3d,Syk,Cd84,Cd36,Fcgr3,Ccr2,Ptprc	1.35e-10	6.34e-09	Regulation of vesicle-mediated transport
Process	GO:0046635	10	64	10090	10090.ENSMUSP00000004829,10090.ENSMUSP00000015540,10090.ENSMUSP00000018798,10090.ENSMUSP00000025561,10090.ENSMUSP00000041008,10090.ENSMUSP00000054591,10090.ENSMUSP00000098707,10090.ENSMUSP00000113852,10090.ENSMUSP00000132453,10090.ENSMUSP00000138350	Cd244,Cd83,Ikzf1,Anxa1,H2-Ab1,Il18,Nlrp3,Syk,Ccr2,Ptprc	1.37e-10	6.43e-09	Positive regulation of alpha-beta T cell activation
Process	GO:0097530	11	88	10090	10090.ENSMUSP00000000299,10090.ENSMUSP00000001008,10090.ENSMUSP00000002976,10090.ENSMUSP00000005889,10090.ENSMUSP00000019071,10090.ENSMUSP00000025561,10090.ENSMUSP00000074885,10090.ENSMUSP00000099491,10090.ENSMUSP00000113852,10090.ENSMUSP00000129972,10090.ENSMUSP00000131938	Itgb2,Ccl3,Il17ra,Vav1,Ccl6,Anxa1,Cxcl2,Sirpa,Syk,C5ar1,Fcgr3	1.4e-10	6.55e-09	Granulocyte migration
Process	GO:0051234	59	3522	10090	10090.ENSMUSP00000000001,10090.ENSMUSP00000000299,10090.ENSMUSP00000000451,10090.ENSMUSP00000001008,10090.ENSMUSP00000002678,10090.ENSMUSP00000003912,10090.ENSMUSP00000005066,10090.ENSMUSP00000005889,10090.ENSMUSP00000005950,10090.ENSMUSP00000007130,10090.ENSMUSP00000014505,10090.ENSMUSP00000015484,10090.ENSMUSP00000018798,10090.ENSMUSP00000019997,10090.ENSMUSP00000021413,10090.ENSMUSP00000023154…	Gnai3,Itgb2,Raf1,Ccl3,Tgfb1,Calr,Map2k1,Vav1,Mmp12,Ctnnb1,Mertk,Cybb,Ikzf1,Tnfaip3,Nfkbia,Cldn1,Anxa1,Ccr1,Casp1,Marco,Fcgr2b,Mrc1,Gsn,Fabp4,Tlr2,Olr1,Tyrobp,Btk,Myd88,S100a10,H2-DMa,Irf8,Clic4,F11r,Tlr4,Grn,Arf6,Pik3cg,Fpr2,Hmgb1,Clec9a,Itgb1,Cd74,Rhog,Nlrp3,Sirpa,Itga4,Cd47,Itgal,Cd68,Rin2,Rab3d,Furin,Syk,Cd36,Fcgr3,Ccr2,Ptprc,Ncf2	1.49e-10	6.95e-09	Establishment of localization
Process	GO:0055094	8	28	10090	10090.ENSMUSP00000000299,10090.ENSMUSP00000015712,10090.ENSMUSP00000035092,10090.ENSMUSP00000045770,10090.ENSMUSP00000087457,10090.ENSMUSP00000104294,10090.ENSMUSP00000113852,10090.ENSMUSP00000131832	Itgb2,Lpl,Myd88,Tlr4,Itgb1,Cd68,Syk,Cd36	1.55e-10	7.2e-09	Response to lipoprotein particle
Process	GO:0042110	16	262	10090	10090.ENSMUSP00000000299,10090.ENSMUSP00000002678,10090.ENSMUSP00000005889,10090.ENSMUSP00000007130,10090.ENSMUSP00000018798,10090.ENSMUSP00000025561,10090.ENSMUSP00000029700,10090.ENSMUSP00000037088,10090.ENSMUSP00000039041,10090.ENSMUSP00000069850,10090.ENSMUSP00000089708,10090.ENSMUSP00000095171,10090.ENSMUSP00000101032,10090.ENSMUSP00000101913,10090.ENSMUSP00000113852,10090.ENSMUSP00000138350	Itgb2,Tgfb1,Vav1,Ctnnb1,Ikzf1,Anxa1,Sema4a,H2-DMa,Flt3,Cebpb,Stat6,Cd74,Icosl,Itgal,Syk,Ptprc	1.91e-10	8.8e-09	T cell activation
Process	GO:0009612	15	222	10090	10090.ENSMUSP00000000451,10090.ENSMUSP00000002678,10090.ENSMUSP00000003640,10090.ENSMUSP00000004784,10090.ENSMUSP00000004990,10090.ENSMUSP00000007130,10090.ENSMUSP00000020692,10090.ENSMUSP00000021413,10090.ENSMUSP00000032491,10090.ENSMUSP00000041907,10090.ENSMUSP00000045770,10090.ENSMUSP00000054591,10090.ENSMUSP00000102711,10090.ENSMUSP00000107793,10090.ENSMUSP00000131832	Raf1,Tgfb1,Fosb,Cnn2,Mapk14,Ctnnb1,Btg2,Nfkbia,Tnfrsf1a,F11r,Tlr4,Il18,Jun,Tlr8,Cd36	1.94e-10	8.88e-09	Response to mechanical stimulus
Process	GO:0006897	19	400	10090	10090.ENSMUSP00000000299,10090.ENSMUSP00000027639,10090.ENSMUSP00000027966,10090.ENSMUSP00000028045,10090.ENSMUSP00000028239,10090.ENSMUSP00000032265,10090.ENSMUSP00000046340,10090.ENSMUSP00000055862,10090.ENSMUSP00000062864,10090.ENSMUSP00000065799,10090.ENSMUSP00000085394,10090.ENSMUSP00000087457,10090.ENSMUSP00000095832,10090.ENSMUSP00000099491,10090.ENSMUSP00000099718,10090.ENSMUSP00000105632…	Itgb2,Marco,Fcgr2b,Mrc1,Gsn,Olr1,Grn,Arf6,Pik3cg,Fpr2,Clec9a,Itgb1,Rhog,Sirpa,Itga4,Rin2,Syk,Cd36,Fcgr3	2.06e-10	9.43e-09	Endocytosis
Process	GO:0002763	10	68	10090	10090.ENSMUSP00000001008,10090.ENSMUSP00000002678,10090.ENSMUSP00000018798,10090.ENSMUSP00000020974,10090.ENSMUSP00000025523,10090.ENSMUSP00000026911,10090.ENSMUSP00000032800,10090.ENSMUSP00000073690,10090.ENSMUSP00000095171,10090.ENSMUSP00000102711	Ccl3,Tgfb1,Ikzf1,Id2,Csf1r,Ccr1,Tyrobp,Klf10,Cd74,Jun	2.35e-10	1.06e-08	Positive regulation of myeloid leukocyte differentiation
Process	GO:0043069	28	933	10090	10090.ENSMUSP00000000001,10090.ENSMUSP00000000451,10090.ENSMUSP00000005066,10090.ENSMUSP00000007130,10090.ENSMUSP00000008733,10090.ENSMUSP00000014505,10090.ENSMUSP00000019997,10090.ENSMUSP00000020692,10090.ENSMUSP00000023779,10090.ENSMUSP00000025025,10090.ENSMUSP00000025523,10090.ENSMUSP00000025961,10090.ENSMUSP00000027966,10090.ENSMUSP00000032491,10090.ENSMUSP00000046340,10090.ENSMUSP00000054591…	Gnai3,Raf1,Map2k1,Ctnnb1,Dnajb6,Mertk,Tnfaip3,Btg2,Nr4a1,Dusp1,Csf1r,Prdx3,Fcgr2b,Tnfrsf1a,Grn,Il18,Pik3cg,Cx3cr1,Fpr2,Cebpb,Itgb1,Peli1,Id1,Cd74,Jun,Klf4,Tnfaip8,C5ar1	2.6e-10	1.18e-08	Negative regulation of programmed cell death
Process	GO:0050777	13	155	10090	10090.ENSMUSP00000002678,10090.ENSMUSP00000005950,10090.ENSMUSP00000019997,10090.ENSMUSP00000020301,10090.ENSMUSP00000020668,10090.ENSMUSP00000025561,10090.ENSMUSP00000026911,10090.ENSMUSP00000027966,10090.ENSMUSP00000046340,10090.ENSMUSP00000089708,10090.ENSMUSP00000120881,10090.ENSMUSP00000132453,10090.ENSMUSP00000138350	Tgfb1,Mmp12,Tnfaip3,Vsir,Havcr2,Anxa1,Ccr1,Fcgr2b,Grn,Stat6,Cd84,Ccr2,Ptprc	2.79e-10	1.26e-08	Negative regulation of immune response
Process	GO:0071402	8	31	10090	10090.ENSMUSP00000000299,10090.ENSMUSP00000015712,10090.ENSMUSP00000035092,10090.ENSMUSP00000045770,10090.ENSMUSP00000087457,10090.ENSMUSP00000104294,10090.ENSMUSP00000113852,10090.ENSMUSP00000131832	Itgb2,Lpl,Myd88,Tlr4,Itgb1,Cd68,Syk,Cd36	3.1e-10	1.39e-08	Cellular response to lipoprotein particle stimulus
Process	GO:0032731	9	50	10090	10090.ENSMUSP00000001008,10090.ENSMUSP00000015712,10090.ENSMUSP00000027015,10090.ENSMUSP00000029623,10090.ENSMUSP00000032800,10090.ENSMUSP00000045770,10090.ENSMUSP00000082682,10090.ENSMUSP00000098707,10090.ENSMUSP00000107793	Ccl3,Lpl,Casp1,Tlr2,Tyrobp,Tlr4,Hmgb1,Nlrp3,Tlr8	3.85e-10	1.72e-08	Positive regulation of interleukin-1 beta production
Process	GO:0001816	13	160	10090	10090.ENSMUSP00000003284,10090.ENSMUSP00000027015,10090.ENSMUSP00000029041,10090.ENSMUSP00000029623,10090.ENSMUSP00000035092,10090.ENSMUSP00000045770,10090.ENSMUSP00000053270,10090.ENSMUSP00000054591,10090.ENSMUSP00000074198,10090.ENSMUSP00000081041,10090.ENSMUSP00000098707,10090.ENSMUSP00000119041,10090.ENSMUSP00000131832	Irf3,Casp1,Fabp4,Tlr2,Myd88,Tlr4,Lipa,Il18,Nfatc2,Fgfr1,Nlrp3,Tnfaip8,Cd36	4.01e-10	1.79e-08	Cytokine production
Process	GO:0045935	40	1859	10090	10090.ENSMUSP00000000451,10090.ENSMUSP00000001008,10090.ENSMUSP00000002678,10090.ENSMUSP00000003284,10090.ENSMUSP00000003640,10090.ENSMUSP00000004392,10090.ENSMUSP00000004990,10090.ENSMUSP00000005066,10090.ENSMUSP00000005950,10090.ENSMUSP00000007130,10090.ENSMUSP00000018798,10090.ENSMUSP00000020692,10090.ENSMUSP00000020974,10090.ENSMUSP00000021413,10090.ENSMUSP00000023779,10090.ENSMUSP00000027941…	Raf1,Ccl3,Tgfb1,Irf3,Fosb,Irf5,Mapk14,Map2k1,Mmp12,Ctnnb1,Ikzf1,Btg2,Id2,Nfkbia,Nr4a1,Atf3,Tlr2,Ski,Tnfrsf1a,Irf8,Tlr4,Il18,Insig1,Top2a,Cebpb,Smad1,Klf10,Nfatc2,Fgfr1,Hmgb1,Stat6,Id1,Cd74,Rhog,Cebpa,Nlrp3,Jun,Klf4,Nfyc,Ptprc	4.07e-10	1.81e-08	Positive regulation of nucleobase-containing compound metabolic process
Process	GO:0050766	10	73	10090	10090.ENSMUSP00000003912,10090.ENSMUSP00000014505,10090.ENSMUSP00000023629,10090.ENSMUSP00000027966,10090.ENSMUSP00000065799,10090.ENSMUSP00000099491,10090.ENSMUSP00000099853,10090.ENSMUSP00000131832,10090.ENSMUSP00000131938,10090.ENSMUSP00000138350	Calr,Mertk,Pros1,Fcgr2b,Fpr2,Sirpa,Cd47,Cd36,Fcgr3,Ptprc	4.4e-10	1.95e-08	Positive regulation of phagocytosis
Process	GO:0032755	11	99	10090	10090.ENSMUSP00000015712,10090.ENSMUSP00000029559,10090.ENSMUSP00000029623,10090.ENSMUSP00000032800,10090.ENSMUSP00000035092,10090.ENSMUSP00000045770,10090.ENSMUSP00000082682,10090.ENSMUSP00000095171,10090.ENSMUSP00000107793,10090.ENSMUSP00000113852,10090.ENSMUSP00000131832	Lpl,Il6ra,Tlr2,Tyrobp,Myd88,Tlr4,Hmgb1,Cd74,Tlr8,Syk,Cd36	4.43e-10	1.96e-08	Positive regulation of interleukin-6 production
Process	GO:0032481	9	51	10090	10090.ENSMUSP00000003284,10090.ENSMUSP00000005950,10090.ENSMUSP00000029623,10090.ENSMUSP00000035092,10090.ENSMUSP00000039041,10090.ENSMUSP00000045770,10090.ENSMUSP00000082682,10090.ENSMUSP00000107793,10090.ENSMUSP00000113852	Irf3,Mmp12,Tlr2,Myd88,Flt3,Tlr4,Hmgb1,Tlr8,Syk	4.5e-10	1.98e-08	Positive regulation of type I interferon production
Process	GO:0032653	9	51	10090	10090.ENSMUSP00000015540,10090.ENSMUSP00000020301,10090.ENSMUSP00000027966,10090.ENSMUSP00000029623,10090.ENSMUSP00000032800,10090.ENSMUSP00000045770,10090.ENSMUSP00000099853,10090.ENSMUSP00000113852,10090.ENSMUSP00000120881	Cd83,Vsir,Fcgr2b,Tlr2,Tyrobp,Tlr4,Cd47,Syk,Cd84	4.5e-10	1.98e-08	Regulation of interleukin-10 production
Process	GO:0071621	10	74	10090	10090.ENSMUSP00000000299,10090.ENSMUSP00000001008,10090.ENSMUSP00000002976,10090.ENSMUSP00000005889,10090.ENSMUSP00000019071,10090.ENSMUSP00000025561,10090.ENSMUSP00000074885,10090.ENSMUSP00000113852,10090.ENSMUSP00000129972,10090.ENSMUSP00000131938	Itgb2,Ccl3,Il17ra,Vav1,Ccl6,Anxa1,Cxcl2,Syk,C5ar1,Fcgr3	4.96e-10	2.17e-08	Granulocyte chemotaxis
Process	GO:0002761	12	131	10090	10090.ENSMUSP00000001008,10090.ENSMUSP00000002678,10090.ENSMUSP00000007130,10090.ENSMUSP00000018798,10090.ENSMUSP00000020974,10090.ENSMUSP00000025523,10090.ENSMUSP00000026911,10090.ENSMUSP00000032800,10090.ENSMUSP00000069850,10090.ENSMUSP00000073690,10090.ENSMUSP00000095171,10090.ENSMUSP00000102711	Ccl3,Tgfb1,Ctnnb1,Ikzf1,Id2,Csf1r,Ccr1,Tyrobp,Cebpb,Klf10,Cd74,Jun	5.44e-10	2.37e-08	Regulation of myeloid leukocyte differentiation
Process	GO:1904018	14	201	10090	10090.ENSMUSP00000000299,10090.ENSMUSP00000015484,10090.ENSMUSP00000025561,10090.ENSMUSP00000029559,10090.ENSMUSP00000032491,10090.ENSMUSP00000033053,10090.ENSMUSP00000046340,10090.ENSMUSP00000063986,10090.ENSMUSP00000071035,10090.ENSMUSP00000082682,10090.ENSMUSP00000087457,10090.ENSMUSP00000103245,10090.ENSMUSP00000105632,10090.ENSMUSP00000129972	Itgb2,Cybb,Anxa1,Il6ra,Tnfrsf1a,Itgax,Grn,Cx3cr1,Smad1,Hmgb1,Itgb1,Klf4,Rin2,C5ar1	5.52e-10	2.39e-08	Positive regulation of vasculature development
Process	GO:0002702	11	102	10090	10090.ENSMUSP00000002678,10090.ENSMUSP00000004829,10090.ENSMUSP00000004990,10090.ENSMUSP00000029623,10090.ENSMUSP00000045770,10090.ENSMUSP00000054591,10090.ENSMUSP00000089708,10090.ENSMUSP00000095171,10090.ENSMUSP00000098707,10090.ENSMUSP00000131832,10090.ENSMUSP00000138350	Tgfb1,Cd244,Mapk14,Tlr2,Tlr4,Il18,Stat6,Cd74,Nlrp3,Cd36,Ptprc	5.93e-10	2.57e-08	Positive regulation of production of molecular mediator of immune response
Process	GO:0032649	11	102	10090	10090.ENSMUSP00000004829,10090.ENSMUSP00000020301,10090.ENSMUSP00000020668,10090.ENSMUSP00000039041,10090.ENSMUSP00000040245,10090.ENSMUSP00000045770,10090.ENSMUSP00000054591,10090.ENSMUSP00000099491,10090.ENSMUSP00000099853,10090.ENSMUSP00000107793,10090.ENSMUSP00000132453	Cd244,Vsir,Havcr2,Flt3,Irf8,Tlr4,Il18,Sirpa,Cd47,Tlr8,Ccr2	5.93e-10	2.57e-08	Regulation of interferon-gamma production
Process	GO:0031663	8	35	10090	10090.ENSMUSP00000001008,10090.ENSMUSP00000002678,10090.ENSMUSP00000003284,10090.ENSMUSP00000004990,10090.ENSMUSP00000021413,10090.ENSMUSP00000035092,10090.ENSMUSP00000045770,10090.ENSMUSP00000054591	Ccl3,Tgfb1,Irf3,Mapk14,Nfkbia,Myd88,Tlr4,Il18	7.13e-10	3.06e-08	Lipopolysaccharide-mediated signaling pathway
Process	GO:0008283	21	541	10090	10090.ENSMUSP00000000299,10090.ENSMUSP00000002678,10090.ENSMUSP00000005066,10090.ENSMUSP00000007130,10090.ENSMUSP00000020974,10090.ENSMUSP00000022124,10090.ENSMUSP00000025523,10090.ENSMUSP00000039041,10090.ENSMUSP00000045770,10090.ENSMUSP00000046340,10090.ENSMUSP00000053270,10090.ENSMUSP00000054591,10090.ENSMUSP00000069850,10090.ENSMUSP00000071035,10090.ENSMUSP00000081041,10090.ENSMUSP00000082682…	Itgb2,Tgfb1,Map2k1,Ctnnb1,Id2,Cd180,Csf1r,Flt3,Tlr4,Grn,Lipa,Il18,Cebpb,Smad1,Fgfr1,Hmgb1,Stat6,Cd74,Itgal,C5ar1,Ptprc	7.4e-10	3.17e-08	Cell population proliferation
Process	GO:0043066	27	913	10090	10090.ENSMUSP00000000001,10090.ENSMUSP00000000451,10090.ENSMUSP00000005066,10090.ENSMUSP00000007130,10090.ENSMUSP00000008733,10090.ENSMUSP00000014505,10090.ENSMUSP00000019997,10090.ENSMUSP00000020692,10090.ENSMUSP00000023779,10090.ENSMUSP00000025025,10090.ENSMUSP00000025523,10090.ENSMUSP00000025961,10090.ENSMUSP00000027966,10090.ENSMUSP00000032491,10090.ENSMUSP00000046340,10090.ENSMUSP00000054591…	Gnai3,Raf1,Map2k1,Ctnnb1,Dnajb6,Mertk,Tnfaip3,Btg2,Nr4a1,Dusp1,Csf1r,Prdx3,Fcgr2b,Tnfrsf1a,Grn,Il18,Pik3cg,Cx3cr1,Fpr2,Cebpb,Itgb1,Id1,Cd74,Jun,Klf4,Tnfaip8,C5ar1	7.75e-10	3.31e-08	Negative regulation of apoptotic process
Process	GO:0050679	14	207	10090	10090.ENSMUSP00000002678,10090.ENSMUSP00000005950,10090.ENSMUSP00000007130,10090.ENSMUSP00000019997,10090.ENSMUSP00000023154,10090.ENSMUSP00000023779,10090.ENSMUSP00000045770,10090.ENSMUSP00000046340,10090.ENSMUSP00000054591,10090.ENSMUSP00000081041,10090.ENSMUSP00000092019,10090.ENSMUSP00000099718,10090.ENSMUSP00000102711,10090.ENSMUSP00000129972	Tgfb1,Mmp12,Ctnnb1,Tnfaip3,Cldn1,Nr4a1,Tlr4,Grn,Il18,Fgfr1,Id1,Itga4,Jun,C5ar1	7.91e-10	3.37e-08	Positive regulation of epithelial cell proliferation
Process	GO:0045088	13	171	10090	10090.ENSMUSP00000003284,10090.ENSMUSP00000005889,10090.ENSMUSP00000005950,10090.ENSMUSP00000019997,10090.ENSMUSP00000020668,10090.ENSMUSP00000026911,10090.ENSMUSP00000029623,10090.ENSMUSP00000045770,10090.ENSMUSP00000046340,10090.ENSMUSP00000065799,10090.ENSMUSP00000082682,10090.ENSMUSP00000095171,10090.ENSMUSP00000107793	Irf3,Vav1,Mmp12,Tnfaip3,Havcr2,Ccr1,Tlr2,Tlr4,Grn,Fpr2,Hmgb1,Cd74,Tlr8	8.6e-10	3.65e-08	Regulation of innate immune response
Process	GO:0006810	56	3382	10090	10090.ENSMUSP00000000001,10090.ENSMUSP00000000299,10090.ENSMUSP00000000451,10090.ENSMUSP00000001008,10090.ENSMUSP00000002678,10090.ENSMUSP00000003912,10090.ENSMUSP00000005066,10090.ENSMUSP00000005889,10090.ENSMUSP00000005950,10090.ENSMUSP00000007130,10090.ENSMUSP00000014505,10090.ENSMUSP00000015484,10090.ENSMUSP00000021413,10090.ENSMUSP00000023154,10090.ENSMUSP00000025561,10090.ENSMUSP00000026911…	Gnai3,Itgb2,Raf1,Ccl3,Tgfb1,Calr,Map2k1,Vav1,Mmp12,Ctnnb1,Mertk,Cybb,Nfkbia,Cldn1,Anxa1,Ccr1,Casp1,Marco,Fcgr2b,Mrc1,Gsn,Fabp4,Tlr2,Olr1,Tyrobp,Btk,Myd88,S100a10,H2-DMa,Irf8,Clic4,F11r,Tlr4,Grn,Arf6,Pik3cg,Fpr2,Hmgb1,Clec9a,Itgb1,Cd74,Rhog,Nlrp3,Sirpa,Itga4,Cd47,Itgal,Rin2,Rab3d,Furin,Syk,Cd36,Fcgr3,Ccr2,Ptprc,Ncf2	8.75e-10	3.7e-08	Transport
Process	GO:0010557	39	1837	10090	10090.ENSMUSP00000000451,10090.ENSMUSP00000001008,10090.ENSMUSP00000002678,10090.ENSMUSP00000003284,10090.ENSMUSP00000003640,10090.ENSMUSP00000004392,10090.ENSMUSP00000004990,10090.ENSMUSP00000005066,10090.ENSMUSP00000005950,10090.ENSMUSP00000007130,10090.ENSMUSP00000018798,10090.ENSMUSP00000020974,10090.ENSMUSP00000021413,10090.ENSMUSP00000023779,10090.ENSMUSP00000027941,10090.ENSMUSP00000029623…	Raf1,Ccl3,Tgfb1,Irf3,Fosb,Irf5,Mapk14,Map2k1,Mmp12,Ctnnb1,Ikzf1,Id2,Nfkbia,Nr4a1,Atf3,Tlr2,Ski,Tnfrsf1a,Irf8,Tlr4,Il18,Insig1,Top2a,Cebpb,Smad1,Klf10,Nfatc2,Fgfr1,Hmgb1,Stat6,Id1,Cd74,Rhog,Cebpa,Nlrp3,Jun,Klf4,Nfyc,Syk	1.04e-09	4.4e-08	Positive regulation of macromolecule biosynthetic process
Process	GO:0042063	15	255	10090	10090.ENSMUSP00000001008,10090.ENSMUSP00000002678,10090.ENSMUSP00000005066,10090.ENSMUSP00000007130,10090.ENSMUSP00000020188,10090.ENSMUSP00000020974,10090.ENSMUSP00000025523,10090.ENSMUSP00000025561,10090.ENSMUSP00000028239,10090.ENSMUSP00000029623,10090.ENSMUSP00000030917,10090.ENSMUSP00000045770,10090.ENSMUSP00000046340,10090.ENSMUSP00000065799,10090.ENSMUSP00000129972	Ccl3,Tgfb1,Map2k1,Ctnnb1,Ifngr1,Id2,Csf1r,Anxa1,Gsn,Tlr2,Ski,Tlr4,Grn,Fpr2,C5ar1	1.18e-09	4.96e-08	Gliogenesis
Process	GO:1903034	13	176	10090	10090.ENSMUSP00000005066,10090.ENSMUSP00000023154,10090.ENSMUSP00000023629,10090.ENSMUSP00000025561,10090.ENSMUSP00000026795,10090.ENSMUSP00000041907,10090.ENSMUSP00000045770,10090.ENSMUSP00000046340,10090.ENSMUSP00000082682,10090.ENSMUSP00000087457,10090.ENSMUSP00000103245,10090.ENSMUSP00000113852,10090.ENSMUSP00000131832	Map2k1,Cldn1,Pros1,Anxa1,Alox5,F11r,Tlr4,Grn,Hmgb1,Itgb1,Klf4,Syk,Cd36	1.2e-09	5e-08	Regulation of response to wounding
Process	GO:0032655	9	58	10090	10090.ENSMUSP00000004990,10090.ENSMUSP00000029623,10090.ENSMUSP00000039041,10090.ENSMUSP00000040245,10090.ENSMUSP00000045770,10090.ENSMUSP00000099853,10090.ENSMUSP00000107793,10090.ENSMUSP00000113852,10090.ENSMUSP00000131832	Mapk14,Tlr2,Flt3,Irf8,Tlr4,Cd47,Tlr8,Syk,Cd36	1.25e-09	5.21e-08	Regulation of interleukin-12 production
Process	GO:0090322	8	38	10090	10090.ENSMUSP00000000001,10090.ENSMUSP00000000299,10090.ENSMUSP00000002678,10090.ENSMUSP00000032800,10090.ENSMUSP00000054591,10090.ENSMUSP00000065799,10090.ENSMUSP00000113852,10090.ENSMUSP00000131832	Gnai3,Itgb2,Tgfb1,Tyrobp,Il18,Fpr2,Syk,Cd36	1.26e-09	5.24e-08	Regulation of superoxide metabolic process
Process	GO:0098609	18	398	10090	10090.ENSMUSP00000000299,10090.ENSMUSP00000007130,10090.ENSMUSP00000008733,10090.ENSMUSP00000023154,10090.ENSMUSP00000023312,10090.ENSMUSP00000032265,10090.ENSMUSP00000033053,10090.ENSMUSP00000041907,10090.ENSMUSP00000063986,10090.ENSMUSP00000087457,10090.ENSMUSP00000098436,10090.ENSMUSP00000099491,10090.ENSMUSP00000099718,10090.ENSMUSP00000099853,10090.ENSMUSP00000101913,10090.ENSMUSP00000113852…	Itgb2,Ctnnb1,Dnajb6,Cldn1,Alcam,Olr1,Itgax,F11r,Cx3cr1,Itgb1,Selplg,Sirpa,Itga4,Cd47,Itgal,Syk,Ccr2,Ptprc	1.34e-09	5.56e-08	Cell-cell adhesion
Process	GO:0050672	10	83	10090	10090.ENSMUSP00000002678,10090.ENSMUSP00000020301,10090.ENSMUSP00000020668,10090.ENSMUSP00000027966,10090.ENSMUSP00000032800,10090.ENSMUSP00000033617,10090.ENSMUSP00000041008,10090.ENSMUSP00000046105,10090.ENSMUSP00000069850,10090.ENSMUSP00000090979	Tgfb1,Vsir,Havcr2,Fcgr2b,Tyrobp,Btk,H2-Ab1,H2-Aa,Cebpb,Peli1	1.37e-09	5.67e-08	Negative regulation of lymphocyte proliferation
Process	GO:0007155	24	744	10090	10090.ENSMUSP00000000299,10090.ENSMUSP00000007130,10090.ENSMUSP00000008733,10090.ENSMUSP00000014505,10090.ENSMUSP00000023154,10090.ENSMUSP00000023312,10090.ENSMUSP00000032265,10090.ENSMUSP00000033053,10090.ENSMUSP00000041907,10090.ENSMUSP00000063986,10090.ENSMUSP00000075240,10090.ENSMUSP00000087457,10090.ENSMUSP00000092019,10090.ENSMUSP00000098436,10090.ENSMUSP00000099491,10090.ENSMUSP00000099718…	Itgb2,Ctnnb1,Dnajb6,Mertk,Cldn1,Alcam,Olr1,Itgax,F11r,Cx3cr1,Cd97,Itgb1,Id1,Selplg,Sirpa,Itga4,Cd47,Itgal,Siglec5,Syk,Cd84,Cd36,Ccr2,Ptprc	1.47e-09	6.05e-08	Cell adhesion
Process	GO:0002705	12	144	10090	10090.ENSMUSP00000000299,10090.ENSMUSP00000002678,10090.ENSMUSP00000005889,10090.ENSMUSP00000032800,10090.ENSMUSP00000033617,10090.ENSMUSP00000054591,10090.ENSMUSP00000089708,10090.ENSMUSP00000098707,10090.ENSMUSP00000113852,10090.ENSMUSP00000131938,10090.ENSMUSP00000134570,10090.ENSMUSP00000138350	Itgb2,Tgfb1,Vav1,Tyrobp,Btk,Il18,Stat6,Nlrp3,Syk,Fcgr3,H2-D1,Ptprc	1.48e-09	6.09e-08	Positive regulation of leukocyte mediated immunity
Process	GO:0032930	7	23	10090	10090.ENSMUSP00000000001,10090.ENSMUSP00000000299,10090.ENSMUSP00000002678,10090.ENSMUSP00000032800,10090.ENSMUSP00000054591,10090.ENSMUSP00000065799,10090.ENSMUSP00000113852	Gnai3,Itgb2,Tgfb1,Tyrobp,Il18,Fpr2,Syk	1.56e-09	6.38e-08	Positive regulation of superoxide anion generation
Process	GO:0002718	10	85	10090	10090.ENSMUSP00000002678,10090.ENSMUSP00000004990,10090.ENSMUSP00000020301,10090.ENSMUSP00000029623,10090.ENSMUSP00000045770,10090.ENSMUSP00000054591,10090.ENSMUSP00000095171,10090.ENSMUSP00000098707,10090.ENSMUSP00000131832,10090.ENSMUSP00000132453	Tgfb1,Mapk14,Vsir,Tlr2,Tlr4,Il18,Cd74,Nlrp3,Cd36,Ccr2	1.7e-09	6.9e-08	Regulation of cytokine production involved in immune response
Process	GO:0002833	12	146	10090	10090.ENSMUSP00000003284,10090.ENSMUSP00000005889,10090.ENSMUSP00000005950,10090.ENSMUSP00000020668,10090.ENSMUSP00000022124,10090.ENSMUSP00000029623,10090.ENSMUSP00000045770,10090.ENSMUSP00000046340,10090.ENSMUSP00000065799,10090.ENSMUSP00000082682,10090.ENSMUSP00000095171,10090.ENSMUSP00000107793	Irf3,Vav1,Mmp12,Havcr2,Cd180,Tlr2,Tlr4,Grn,Fpr2,Hmgb1,Cd74,Tlr8	1.72e-09	6.96e-08	Positive regulation of response to biotic stimulus
Process	GO:0043277	8	42	10090	10090.ENSMUSP00000014505,10090.ENSMUSP00000025561,10090.ENSMUSP00000027639,10090.ENSMUSP00000032800,10090.ENSMUSP00000082682,10090.ENSMUSP00000095832,10090.ENSMUSP00000131832,10090.ENSMUSP00000132453	Mertk,Anxa1,Marco,Tyrobp,Hmgb1,Rhog,Cd36,Ccr2	2.53e-09	1.02e-07	Apoptotic cell clearance
Process	GO:0002460	12	152	10090	10090.ENSMUSP00000002678,10090.ENSMUSP00000027966,10090.ENSMUSP00000029700,10090.ENSMUSP00000033617,10090.ENSMUSP00000035092,10090.ENSMUSP00000037088,10090.ENSMUSP00000041008,10090.ENSMUSP00000054591,10090.ENSMUSP00000089708,10090.ENSMUSP00000095171,10090.ENSMUSP00000101032,10090.ENSMUSP00000131938	Tgfb1,Fcgr2b,Sema4a,Btk,Myd88,H2-DMa,H2-Ab1,Il18,Stat6,Cd74,Icosl,Fcgr3	2.63e-09	1.05e-07	Adaptive immune response based on somatic recombination of immune receptors built from immunoglobulin superfamily domains
Process	GO:0002831	15	274	10090	10090.ENSMUSP00000003284,10090.ENSMUSP00000005889,10090.ENSMUSP00000005950,10090.ENSMUSP00000019997,10090.ENSMUSP00000020668,10090.ENSMUSP00000022124,10090.ENSMUSP00000026911,10090.ENSMUSP00000029623,10090.ENSMUSP00000045770,10090.ENSMUSP00000046340,10090.ENSMUSP00000065799,10090.ENSMUSP00000082682,10090.ENSMUSP00000095171,10090.ENSMUSP00000107793,10090.ENSMUSP00000120881	Irf3,Vav1,Mmp12,Tnfaip3,Havcr2,Cd180,Ccr1,Tlr2,Tlr4,Grn,Fpr2,Hmgb1,Cd74,Tlr8,Cd84	2.99e-09	1.19e-07	Regulation of response to biotic stimulus
Process	GO:0008219	26	906	10090	10090.ENSMUSP00000000451,10090.ENSMUSP00000002678,10090.ENSMUSP00000003284,10090.ENSMUSP00000004990,10090.ENSMUSP00000006523,10090.ENSMUSP00000019997,10090.ENSMUSP00000023779,10090.ENSMUSP00000025961,10090.ENSMUSP00000027015,10090.ENSMUSP00000028239,10090.ENSMUSP00000032265,10090.ENSMUSP00000032491,10090.ENSMUSP00000032800,10090.ENSMUSP00000033617,10090.ENSMUSP00000035092,10090.ENSMUSP00000054591…	Raf1,Tgfb1,Irf3,Mapk14,Crip1,Tnfaip3,Nr4a1,Prdx3,Casp1,Gsn,Olr1,Tnfrsf1a,Tyrobp,Btk,Myd88,Il18,Arf6,Pik3cg,Top2a,Cebpb,Cxcl2,Sqstm1,Jun,Emp1,Tnfaip8,C5ar1	3.06e-09	1.22e-07	Cell death
Process	GO:0002687	12	156	10090	10090.ENSMUSP00000001008,10090.ENSMUSP00000002678,10090.ENSMUSP00000003912,10090.ENSMUSP00000004990,10090.ENSMUSP00000026911,10090.ENSMUSP00000029623,10090.ENSMUSP00000063986,10090.ENSMUSP00000065799,10090.ENSMUSP00000095171,10090.ENSMUSP00000099718,10090.ENSMUSP00000129972,10090.ENSMUSP00000132453	Ccl3,Tgfb1,Calr,Mapk14,Ccr1,Tlr2,Cx3cr1,Fpr2,Cd74,Itga4,C5ar1,Ccr2	3.46e-09	1.36e-07	Positive regulation of leukocyte migration
Process	GO:0009628	29	1126	10090	10090.ENSMUSP00000000451,10090.ENSMUSP00000002678,10090.ENSMUSP00000003640,10090.ENSMUSP00000004784,10090.ENSMUSP00000004990,10090.ENSMUSP00000006523,10090.ENSMUSP00000007130,10090.ENSMUSP00000015484,10090.ENSMUSP00000015667,10090.ENSMUSP00000015712,10090.ENSMUSP00000017188,10090.ENSMUSP00000020692,10090.ENSMUSP00000020974,10090.ENSMUSP00000021413,10090.ENSMUSP00000023154,10090.ENSMUSP00000023779…	Raf1,Tgfb1,Fosb,Cnn2,Mapk14,Crip1,Ctnnb1,Cybb,Ctss,Lpl,Serpinb6a,Btg2,Id2,Nfkbia,Cldn1,Nr4a1,Dusp1,Anxa1,Casp1,Tnfrsf1a,F11r,Tlr4,Il18,Cxcl2,Itgb1,Jun,Tlr8,Cd36,Ptprc	3.64e-09	1.42e-07	Response to abiotic stimulus
Process	GO:0043122	13	194	10090	10090.ENSMUSP00000003284,10090.ENSMUSP00000007130,10090.ENSMUSP00000019997,10090.ENSMUSP00000027015,10090.ENSMUSP00000032491,10090.ENSMUSP00000035092,10090.ENSMUSP00000045770,10090.ENSMUSP00000063986,10090.ENSMUSP00000090979,10090.ENSMUSP00000095171,10090.ENSMUSP00000099491,10090.ENSMUSP00000099835,10090.ENSMUSP00000131832	Irf3,Ctnnb1,Tnfaip3,Casp1,Tnfrsf1a,Myd88,Tlr4,Cx3cr1,Peli1,Cd74,Sirpa,Sqstm1,Cd36	3.62e-09	1.42e-07	Regulation of I-kappaB kinase/NF-kappaB signaling
Process	GO:0007162	15	283	10090	10090.ENSMUSP00000002678,10090.ENSMUSP00000005066,10090.ENSMUSP00000005950,10090.ENSMUSP00000019997,10090.ENSMUSP00000020301,10090.ENSMUSP00000020668,10090.ENSMUSP00000025025,10090.ENSMUSP00000025561,10090.ENSMUSP00000041008,10090.ENSMUSP00000046105,10090.ENSMUSP00000069850,10090.ENSMUSP00000090979,10090.ENSMUSP00000095171,10090.ENSMUSP00000103245,10090.ENSMUSP00000138350	Tgfb1,Map2k1,Mmp12,Tnfaip3,Vsir,Havcr2,Dusp1,Anxa1,H2-Ab1,H2-Aa,Cebpb,Peli1,Cd74,Klf4,Ptprc	4.53e-09	1.77e-07	Negative regulation of cell adhesion
Process	GO:0002698	11	127	10090	10090.ENSMUSP00000002678,10090.ENSMUSP00000019997,10090.ENSMUSP00000020301,10090.ENSMUSP00000020668,10090.ENSMUSP00000025561,10090.ENSMUSP00000027966,10090.ENSMUSP00000046340,10090.ENSMUSP00000099853,10090.ENSMUSP00000120881,10090.ENSMUSP00000132453,10090.ENSMUSP00000138350	Tgfb1,Tnfaip3,Vsir,Havcr2,Anxa1,Fcgr2b,Grn,Cd47,Cd84,Ccr2,Ptprc	5.03e-09	1.95e-07	Negative regulation of immune effector process
Process	GO:0032647	7	28	10090	10090.ENSMUSP00000003284,10090.ENSMUSP00000005950,10090.ENSMUSP00000020668,10090.ENSMUSP00000039041,10090.ENSMUSP00000045770,10090.ENSMUSP00000082682,10090.ENSMUSP00000107793	Irf3,Mmp12,Havcr2,Flt3,Tlr4,Hmgb1,Tlr8	5.01e-09	1.95e-07	Regulation of interferon-alpha production
Process	GO:0030217	12	162	10090	10090.ENSMUSP00000002678,10090.ENSMUSP00000005889,10090.ENSMUSP00000007130,10090.ENSMUSP00000018798,10090.ENSMUSP00000025561,10090.ENSMUSP00000029700,10090.ENSMUSP00000037088,10090.ENSMUSP00000039041,10090.ENSMUSP00000089708,10090.ENSMUSP00000095171,10090.ENSMUSP00000113852,10090.ENSMUSP00000138350	Tgfb1,Vav1,Ctnnb1,Ikzf1,Anxa1,Sema4a,H2-DMa,Flt3,Stat6,Cd74,Syk,Ptprc	5.16e-09	2e-07	T cell differentiation
Process	GO:0071417	20	549	10090	10090.ENSMUSP00000000001,10090.ENSMUSP00000002678,10090.ENSMUSP00000007130,10090.ENSMUSP00000015484,10090.ENSMUSP00000023779,10090.ENSMUSP00000027966,10090.ENSMUSP00000029623,10090.ENSMUSP00000045770,10090.ENSMUSP00000054591,10090.ENSMUSP00000061877,10090.ENSMUSP00000062864,10090.ENSMUSP00000065799,10090.ENSMUSP00000069850,10090.ENSMUSP00000073690,10090.ENSMUSP00000089708,10090.ENSMUSP00000092019…	Gnai3,Tgfb1,Ctnnb1,Cybb,Nr4a1,Fcgr2b,Tlr2,Tlr4,Il18,Insig1,Pik3cg,Fpr2,Cebpb,Klf10,Stat6,Id1,Nlrp3,Itga4,Klf4,Cd36	5.49e-09	2.12e-07	Cellular response to organonitrogen compound
Process	GO:0006690	10	99	10090	10090.ENSMUSP00000016033,10090.ENSMUSP00000026795,10090.ENSMUSP00000029623,10090.ENSMUSP00000032491,10090.ENSMUSP00000034026,10090.ENSMUSP00000045770,10090.ENSMUSP00000063325,10090.ENSMUSP00000071130,10090.ENSMUSP00000095171,10090.ENSMUSP00000113852	Lta4h,Alox5,Tlr2,Tnfrsf1a,Hpgd,Tlr4,Acox1,Alox5ap,Cd74,Syk	6.57e-09	2.53e-07	Icosanoid metabolic process
Process	GO:1901699	21	615	10090	10090.ENSMUSP00000000001,10090.ENSMUSP00000002678,10090.ENSMUSP00000003284,10090.ENSMUSP00000007130,10090.ENSMUSP00000015484,10090.ENSMUSP00000023779,10090.ENSMUSP00000027966,10090.ENSMUSP00000029623,10090.ENSMUSP00000045770,10090.ENSMUSP00000054591,10090.ENSMUSP00000061877,10090.ENSMUSP00000062864,10090.ENSMUSP00000065799,10090.ENSMUSP00000069850,10090.ENSMUSP00000073690,10090.ENSMUSP00000089708…	Gnai3,Tgfb1,Irf3,Ctnnb1,Cybb,Nr4a1,Fcgr2b,Tlr2,Tlr4,Il18,Insig1,Pik3cg,Fpr2,Cebpb,Klf10,Stat6,Id1,Nlrp3,Itga4,Klf4,Cd36	6.62e-09	2.54e-07	Cellular response to nitrogen compound
Process	GO:0010035	20	556	10090	10090.ENSMUSP00000003640,10090.ENSMUSP00000003912,10090.ENSMUSP00000006523,10090.ENSMUSP00000015484,10090.ENSMUSP00000019997,10090.ENSMUSP00000020974,10090.ENSMUSP00000023154,10090.ENSMUSP00000023779,10090.ENSMUSP00000025025,10090.ENSMUSP00000025561,10090.ENSMUSP00000025961,10090.ENSMUSP00000028239,10090.ENSMUSP00000029041,10090.ENSMUSP00000041453,10090.ENSMUSP00000071130,10090.ENSMUSP00000089708…	Fosb,Calr,Crip1,Cybb,Tnfaip3,Id2,Cldn1,Nr4a1,Dusp1,Anxa1,Prdx3,Gsn,Fabp4,Clic4,Alox5ap,Stat6,Cebpa,Sirpa,Jun,Klf4	6.74e-09	2.58e-07	Response to inorganic substance
Process	GO:0032757	8	50	10090	10090.ENSMUSP00000004829,10090.ENSMUSP00000029623,10090.ENSMUSP00000035092,10090.ENSMUSP00000045770,10090.ENSMUSP00000054591,10090.ENSMUSP00000095171,10090.ENSMUSP00000107793,10090.ENSMUSP00000113852	Cd244,Tlr2,Myd88,Tlr4,Il18,Cd74,Tlr8,Syk	8.6e-09	3.28e-07	Positive regulation of interleukin-8 production
Process	GO:0051092	11	135	10090	10090.ENSMUSP00000000299,10090.ENSMUSP00000002678,10090.ENSMUSP00000025961,10090.ENSMUSP00000029623,10090.ENSMUSP00000035092,10090.ENSMUSP00000045770,10090.ENSMUSP00000054591,10090.ENSMUSP00000063986,10090.ENSMUSP00000098707,10090.ENSMUSP00000120881,10090.ENSMUSP00000131832	Itgb2,Tgfb1,Prdx3,Tlr2,Myd88,Tlr4,Il18,Cx3cr1,Nlrp3,Cd84,Cd36	9.11e-09	3.46e-07	Positive regulation of NF-kappaB transcription factor activity
Process	GO:0051336	29	1184	10090	10090.ENSMUSP00000001008,10090.ENSMUSP00000004990,10090.ENSMUSP00000005066,10090.ENSMUSP00000005889,10090.ENSMUSP00000008733,10090.ENSMUSP00000017188,10090.ENSMUSP00000019071,10090.ENSMUSP00000020301,10090.ENSMUSP00000023779,10090.ENSMUSP00000025561,10090.ENSMUSP00000025961,10090.ENSMUSP00000027015,10090.ENSMUSP00000028239,10090.ENSMUSP00000036949,10090.ENSMUSP00000041907,10090.ENSMUSP00000046340…	Ccl3,Mapk14,Map2k1,Vav1,Dnajb6,Serpinb6a,Ccl6,Vsir,Nr4a1,Anxa1,Prdx3,Casp1,Gsn,S100a10,F11r,Grn,Vav2,Fgfr1,Itgb1,Rhog,Nlrp3,Jun,Klf4,Rin2,Furin,Syk,Tnfaip8,Ctsd,Ptprc	1.08e-08	4.11e-07	Regulation of hydrolase activity
Process	GO:0045089	10	105	10090	10090.ENSMUSP00000003284,10090.ENSMUSP00000005889,10090.ENSMUSP00000005950,10090.ENSMUSP00000020668,10090.ENSMUSP00000029623,10090.ENSMUSP00000045770,10090.ENSMUSP00000065799,10090.ENSMUSP00000082682,10090.ENSMUSP00000095171,10090.ENSMUSP00000107793	Irf3,Vav1,Mmp12,Havcr2,Tlr2,Tlr4,Fpr2,Hmgb1,Cd74,Tlr8	1.11e-08	4.18e-07	Positive regulation of innate immune response
Process	GO:0034113	7	32	10090	10090.ENSMUSP00000000299,10090.ENSMUSP00000033053,10090.ENSMUSP00000087457,10090.ENSMUSP00000099491,10090.ENSMUSP00000099718,10090.ENSMUSP00000099853,10090.ENSMUSP00000138350	Itgb2,Itgax,Itgb1,Sirpa,Itga4,Cd47,Ptprc	1.12e-08	4.22e-07	Heterotypic cell-cell adhesion
Process	GO:0002281	6	17	10090	10090.ENSMUSP00000020668,10090.ENSMUSP00000032800,10090.ENSMUSP00000046340,10090.ENSMUSP00000063986,10090.ENSMUSP00000082682,10090.ENSMUSP00000113852	Havcr2,Tyrobp,Grn,Cx3cr1,Hmgb1,Syk	1.16e-08	4.36e-07	Macrophage activation involved in immune response
Process	GO:0051093	27	1043	10090	10090.ENSMUSP00000001008,10090.ENSMUSP00000002678,10090.ENSMUSP00000003912,10090.ENSMUSP00000007130,10090.ENSMUSP00000020974,10090.ENSMUSP00000021413,10090.ENSMUSP00000025561,10090.ENSMUSP00000026795,10090.ENSMUSP00000026911,10090.ENSMUSP00000029623,10090.ENSMUSP00000029700,10090.ENSMUSP00000030917,10090.ENSMUSP00000039041,10090.ENSMUSP00000054591,10090.ENSMUSP00000055862,10090.ENSMUSP00000061877…	Ccl3,Tgfb1,Calr,Ctnnb1,Id2,Nfkbia,Anxa1,Alox5,Ccr1,Tlr2,Sema4a,Ski,Flt3,Il18,Arf6,Insig1,Cx3cr1,Nfatc2,Fgfr1,Itgb1,Id1,Cd74,Klf4,Skil,Cd36,Ccr2,H2-D1	1.23e-08	4.61e-07	Negative regulation of developmental process
Process	GO:0042742	14	260	10090	10090.ENSMUSP00000020668,10090.ENSMUSP00000029623,10090.ENSMUSP00000032491,10090.ENSMUSP00000035092,10090.ENSMUSP00000040245,10090.ENSMUSP00000045770,10090.ENSMUSP00000065799,10090.ENSMUSP00000069850,10090.ENSMUSP00000098707,10090.ENSMUSP00000108573,10090.ENSMUSP00000113852,10090.ENSMUSP00000119041,10090.ENSMUSP00000129972,10090.ENSMUSP00000131832	Havcr2,Tlr2,Tnfrsf1a,Myd88,Irf8,Tlr4,Fpr2,Cebpb,Nlrp3,Mpeg1,Syk,Tnfaip8,C5ar1,Cd36	1.26e-08	4.69e-07	Defense response to bacterium
Process	GO:0002275	8	53	10090	10090.ENSMUSP00000001008,10090.ENSMUSP00000020668,10090.ENSMUSP00000032800,10090.ENSMUSP00000033617,10090.ENSMUSP00000046340,10090.ENSMUSP00000063986,10090.ENSMUSP00000082682,10090.ENSMUSP00000113852	Ccl3,Havcr2,Tyrobp,Btk,Grn,Cx3cr1,Hmgb1,Syk	1.3e-08	4.83e-07	Myeloid cell activation involved in immune response
Process	GO:0002285	10	109	10090	10090.ENSMUSP00000002678,10090.ENSMUSP00000004829,10090.ENSMUSP00000019997,10090.ENSMUSP00000022124,10090.ENSMUSP00000029700,10090.ENSMUSP00000045770,10090.ENSMUSP00000089708,10090.ENSMUSP00000095171,10090.ENSMUSP00000101032,10090.ENSMUSP00000101913	Tgfb1,Cd244,Tnfaip3,Cd180,Sema4a,Tlr4,Stat6,Cd74,Icosl,Itgal	1.54e-08	5.72e-07	Lymphocyte activation involved in immune response
Process	GO:0045766	12	181	10090	10090.ENSMUSP00000000299,10090.ENSMUSP00000015484,10090.ENSMUSP00000025561,10090.ENSMUSP00000032491,10090.ENSMUSP00000033053,10090.ENSMUSP00000046340,10090.ENSMUSP00000063986,10090.ENSMUSP00000071035,10090.ENSMUSP00000082682,10090.ENSMUSP00000087457,10090.ENSMUSP00000103245,10090.ENSMUSP00000129972	Itgb2,Cybb,Anxa1,Tnfrsf1a,Itgax,Grn,Cx3cr1,Smad1,Hmgb1,Itgb1,Klf4,C5ar1	1.65e-08	6.13e-07	Positive regulation of angiogenesis
Process	GO:0002224	8	55	10090	10090.ENSMUSP00000003284,10090.ENSMUSP00000020668,10090.ENSMUSP00000021413,10090.ENSMUSP00000022124,10090.ENSMUSP00000029623,10090.ENSMUSP00000035092,10090.ENSMUSP00000045770,10090.ENSMUSP00000107793	Irf3,Havcr2,Nfkbia,Cd180,Tlr2,Myd88,Tlr4,Tlr8	1.68e-08	6.22e-07	Toll-like receptor signaling pathway
Process	GO:0043549	24	850	10090	10090.ENSMUSP00000000451,10090.ENSMUSP00000002678,10090.ENSMUSP00000005066,10090.ENSMUSP00000014505,10090.ENSMUSP00000019997,10090.ENSMUSP00000020118,10090.ENSMUSP00000025025,10090.ENSMUSP00000025523,10090.ENSMUSP00000025961,10090.ENSMUSP00000029041,10090.ENSMUSP00000029559,10090.ENSMUSP00000039041,10090.ENSMUSP00000045770,10090.ENSMUSP00000054591,10090.ENSMUSP00000062782,10090.ENSMUSP00000062864…	Raf1,Tgfb1,Map2k1,Mertk,Tnfaip3,Dusp6,Dusp1,Csf1r,Prdx3,Fabp4,Il6ra,Flt3,Tlr4,Il18,Vav2,Pik3cg,Fpr2,Fgfr1,Hmgb1,Cd74,Klf4,Syk,C5ar1,Ptprc	1.8e-08	6.63e-07	Regulation of kinase activity
Process	GO:0043523	14	270	10090	10090.ENSMUSP00000001008,10090.ENSMUSP00000007130,10090.ENSMUSP00000020692,10090.ENSMUSP00000025961,10090.ENSMUSP00000032491,10090.ENSMUSP00000032800,10090.ENSMUSP00000046340,10090.ENSMUSP00000054591,10090.ENSMUSP00000063986,10090.ENSMUSP00000065799,10090.ENSMUSP00000069850,10090.ENSMUSP00000102711,10090.ENSMUSP00000129972,10090.ENSMUSP00000140404	Ccl3,Ctnnb1,Btg2,Prdx3,Tnfrsf1a,Tyrobp,Grn,Il18,Cx3cr1,Fpr2,Cebpb,Jun,C5ar1,Ncf2	1.97e-08	7.25e-07	Regulation of neuron apoptotic process
Process	GO:0050920	13	226	10090	10090.ENSMUSP00000001008,10090.ENSMUSP00000002678,10090.ENSMUSP00000003912,10090.ENSMUSP00000004990,10090.ENSMUSP00000025025,10090.ENSMUSP00000026911,10090.ENSMUSP00000029700,10090.ENSMUSP00000065799,10090.ENSMUSP00000081041,10090.ENSMUSP00000082682,10090.ENSMUSP00000095171,10090.ENSMUSP00000129972,10090.ENSMUSP00000132453	Ccl3,Tgfb1,Calr,Mapk14,Dusp1,Ccr1,Sema4a,Fpr2,Fgfr1,Hmgb1,Cd74,C5ar1,Ccr2	2.03e-08	7.44e-07	Regulation of chemotaxis
Process	GO:0022408	12	186	10090	10090.ENSMUSP00000002678,10090.ENSMUSP00000005066,10090.ENSMUSP00000019997,10090.ENSMUSP00000020301,10090.ENSMUSP00000020668,10090.ENSMUSP00000025561,10090.ENSMUSP00000041008,10090.ENSMUSP00000046105,10090.ENSMUSP00000069850,10090.ENSMUSP00000090979,10090.ENSMUSP00000095171,10090.ENSMUSP00000103245	Tgfb1,Map2k1,Tnfaip3,Vsir,Havcr2,Anxa1,H2-Ab1,H2-Aa,Cebpb,Peli1,Cd74,Klf4	2.2e-08	8.03e-07	Negative regulation of cell-cell adhesion
Process	GO:0050921	11	150	10090	10090.ENSMUSP00000001008,10090.ENSMUSP00000002678,10090.ENSMUSP00000003912,10090.ENSMUSP00000004990,10090.ENSMUSP00000026911,10090.ENSMUSP00000065799,10090.ENSMUSP00000081041,10090.ENSMUSP00000082682,10090.ENSMUSP00000095171,10090.ENSMUSP00000129972,10090.ENSMUSP00000132453	Ccl3,Tgfb1,Calr,Mapk14,Ccr1,Fpr2,Fgfr1,Hmgb1,Cd74,C5ar1,Ccr2	2.53e-08	9.2e-07	Positive regulation of chemotaxis
Process	GO:1901214	16	375	10090	10090.ENSMUSP00000001008,10090.ENSMUSP00000007130,10090.ENSMUSP00000020692,10090.ENSMUSP00000025961,10090.ENSMUSP00000027966,10090.ENSMUSP00000032491,10090.ENSMUSP00000032800,10090.ENSMUSP00000045770,10090.ENSMUSP00000046340,10090.ENSMUSP00000054591,10090.ENSMUSP00000063986,10090.ENSMUSP00000065799,10090.ENSMUSP00000069850,10090.ENSMUSP00000102711,10090.ENSMUSP00000129972,10090.ENSMUSP00000140404	Ccl3,Ctnnb1,Btg2,Prdx3,Fcgr2b,Tnfrsf1a,Tyrobp,Tlr4,Grn,Il18,Cx3cr1,Fpr2,Cebpb,Jun,C5ar1,Ncf2	2.54e-08	9.23e-07	Regulation of neuron death
Process	GO:0070848	18	485	10090	10090.ENSMUSP00000000451,10090.ENSMUSP00000002678,10090.ENSMUSP00000004990,10090.ENSMUSP00000007130,10090.ENSMUSP00000020118,10090.ENSMUSP00000020301,10090.ENSMUSP00000023154,10090.ENSMUSP00000023779,10090.ENSMUSP00000025561,10090.ENSMUSP00000034026,10090.ENSMUSP00000055862,10090.ENSMUSP00000063986,10090.ENSMUSP00000071035,10090.ENSMUSP00000081041,10090.ENSMUSP00000092019,10090.ENSMUSP00000102711…	Raf1,Tgfb1,Mapk14,Ctnnb1,Dusp6,Vsir,Cldn1,Nr4a1,Anxa1,Hpgd,Arf6,Cx3cr1,Smad1,Fgfr1,Id1,Jun,Klf4,Skil	2.56e-08	9.28e-07	Response to growth factor
Process	GO:0021782	10	118	10090	10090.ENSMUSP00000002678,10090.ENSMUSP00000020188,10090.ENSMUSP00000020974,10090.ENSMUSP00000028239,10090.ENSMUSP00000029623,10090.ENSMUSP00000030917,10090.ENSMUSP00000045770,10090.ENSMUSP00000046340,10090.ENSMUSP00000065799,10090.ENSMUSP00000129972	Tgfb1,Ifngr1,Id2,Gsn,Tlr2,Ski,Tlr4,Grn,Fpr2,C5ar1	3.11e-08	1.12e-06	Glial cell development
Process	GO:0051338	25	948	10090	10090.ENSMUSP00000000451,10090.ENSMUSP00000002678,10090.ENSMUSP00000005066,10090.ENSMUSP00000007130,10090.ENSMUSP00000014505,10090.ENSMUSP00000019997,10090.ENSMUSP00000020118,10090.ENSMUSP00000025025,10090.ENSMUSP00000025523,10090.ENSMUSP00000025961,10090.ENSMUSP00000029041,10090.ENSMUSP00000029559,10090.ENSMUSP00000039041,10090.ENSMUSP00000045770,10090.ENSMUSP00000054591,10090.ENSMUSP00000062782…	Raf1,Tgfb1,Map2k1,Ctnnb1,Mertk,Tnfaip3,Dusp6,Dusp1,Csf1r,Prdx3,Fabp4,Il6ra,Flt3,Tlr4,Il18,Vav2,Pik3cg,Fpr2,Fgfr1,Hmgb1,Cd74,Klf4,Syk,C5ar1,Ptprc	3.23e-08	1.16e-06	Regulation of transferase activity
Process	GO:0060759	10	120	10090	10090.ENSMUSP00000003284,10090.ENSMUSP00000005950,10090.ENSMUSP00000027015,10090.ENSMUSP00000029623,10090.ENSMUSP00000045770,10090.ENSMUSP00000077471,10090.ENSMUSP00000095171,10090.ENSMUSP00000103245,10090.ENSMUSP00000113852,10090.ENSMUSP00000138350	Irf3,Mmp12,Casp1,Tlr2,Tlr4,Vrk2,Cd74,Klf4,Syk,Ptprc	3.61e-08	1.29e-06	Regulation of response to cytokine stimulus
Process	GO:0002764	11	156	10090	10090.ENSMUSP00000027966,10090.ENSMUSP00000029623,10090.ENSMUSP00000045770,10090.ENSMUSP00000052894,10090.ENSMUSP00000065799,10090.ENSMUSP00000074198,10090.ENSMUSP00000101032,10090.ENSMUSP00000113852,10090.ENSMUSP00000129972,10090.ENSMUSP00000131938,10090.ENSMUSP00000138350	Fcgr2b,Tlr2,Tlr4,Fpr1,Fpr2,Nfatc2,Icosl,Syk,C5ar1,Fcgr3,Ptprc	3.69e-08	1.32e-06	Immune response-regulating signaling pathway
Process	GO:0051345	21	682	10090	10090.ENSMUSP00000001008,10090.ENSMUSP00000004990,10090.ENSMUSP00000005066,10090.ENSMUSP00000005889,10090.ENSMUSP00000008733,10090.ENSMUSP00000019071,10090.ENSMUSP00000020301,10090.ENSMUSP00000027015,10090.ENSMUSP00000028239,10090.ENSMUSP00000036949,10090.ENSMUSP00000041907,10090.ENSMUSP00000046340,10090.ENSMUSP00000081041,10090.ENSMUSP00000087457,10090.ENSMUSP00000095832,10090.ENSMUSP00000098707…	Ccl3,Mapk14,Map2k1,Vav1,Dnajb6,Ccl6,Vsir,Casp1,Gsn,S100a10,F11r,Grn,Fgfr1,Itgb1,Rhog,Nlrp3,Jun,Rin2,Syk,Ctsd,Ptprc	3.72e-08	1.33e-06	Positive regulation of hydrolase activity
Process	GO:0006691	6	22	10090	10090.ENSMUSP00000016033,10090.ENSMUSP00000026795,10090.ENSMUSP00000029623,10090.ENSMUSP00000045770,10090.ENSMUSP00000071130,10090.ENSMUSP00000113852	Lta4h,Alox5,Tlr2,Tlr4,Alox5ap,Syk	4.21e-08	1.5e-06	Leukotriene metabolic process
Process	GO:0010001	12	201	10090	10090.ENSMUSP00000002678,10090.ENSMUSP00000005066,10090.ENSMUSP00000007130,10090.ENSMUSP00000020188,10090.ENSMUSP00000020974,10090.ENSMUSP00000028239,10090.ENSMUSP00000029623,10090.ENSMUSP00000030917,10090.ENSMUSP00000045770,10090.ENSMUSP00000046340,10090.ENSMUSP00000065799,10090.ENSMUSP00000129972	Tgfb1,Map2k1,Ctnnb1,Ifngr1,Id2,Gsn,Tlr2,Ski,Tlr4,Grn,Fpr2,C5ar1	4.93e-08	1.75e-06	Glial cell differentiation
Process	GO:0032735	7	41	10090	10090.ENSMUSP00000004990,10090.ENSMUSP00000029623,10090.ENSMUSP00000039041,10090.ENSMUSP00000040245,10090.ENSMUSP00000045770,10090.ENSMUSP00000113852,10090.ENSMUSP00000131832	Mapk14,Tlr2,Flt3,Irf8,Tlr4,Syk,Cd36	5.07e-08	1.8e-06	Positive regulation of interleukin-12 production
Process	GO:0050765	6	23	10090	10090.ENSMUSP00000002678,10090.ENSMUSP00000004784,10090.ENSMUSP00000027966,10090.ENSMUSP00000029623,10090.ENSMUSP00000099491,10090.ENSMUSP00000099853	Tgfb1,Cnn2,Fcgr2b,Tlr2,Sirpa,Cd47	5.27e-08	1.86e-06	Negative regulation of phagocytosis
Process	GO:0030099	13	247	10090	10090.ENSMUSP00000002678,10090.ENSMUSP00000004990,10090.ENSMUSP00000007130,10090.ENSMUSP00000018798,10090.ENSMUSP00000020974,10090.ENSMUSP00000025523,10090.ENSMUSP00000025961,10090.ENSMUSP00000026911,10090.ENSMUSP00000029623,10090.ENSMUSP00000032800,10090.ENSMUSP00000040245,10090.ENSMUSP00000096129,10090.ENSMUSP00000102711	Tgfb1,Mapk14,Ctnnb1,Ikzf1,Id2,Csf1r,Prdx3,Ccr1,Tlr2,Tyrobp,Irf8,Cebpa,Jun	5.48e-08	1.93e-06	Myeloid cell differentiation
Process	GO:0046637	8	65	10090	10090.ENSMUSP00000002678,10090.ENSMUSP00000015540,10090.ENSMUSP00000018798,10090.ENSMUSP00000025561,10090.ENSMUSP00000054591,10090.ENSMUSP00000098707,10090.ENSMUSP00000113852,10090.ENSMUSP00000132453	Tgfb1,Cd83,Ikzf1,Anxa1,Il18,Nlrp3,Syk,Ccr2	5.5e-08	1.93e-06	Regulation of alpha-beta T cell differentiation
Process	GO:1901216	10	126	10090	10090.ENSMUSP00000001008,10090.ENSMUSP00000007130,10090.ENSMUSP00000027966,10090.ENSMUSP00000032491,10090.ENSMUSP00000032800,10090.ENSMUSP00000045770,10090.ENSMUSP00000046340,10090.ENSMUSP00000054591,10090.ENSMUSP00000102711,10090.ENSMUSP00000140404	Ccl3,Ctnnb1,Fcgr2b,Tnfrsf1a,Tyrobp,Tlr4,Grn,Il18,Jun,Ncf2	5.54e-08	1.94e-06	Positive regulation of neuron death
Process	GO:0045428	8	66	10090	10090.ENSMUSP00000000299,10090.ENSMUSP00000029623,10090.ENSMUSP00000045770,10090.ENSMUSP00000063986,10090.ENSMUSP00000099491,10090.ENSMUSP00000099853,10090.ENSMUSP00000103245,10090.ENSMUSP00000131832	Itgb2,Tlr2,Tlr4,Cx3cr1,Sirpa,Cd47,Klf4,Cd36	6.13e-08	2.14e-06	Regulation of nitric oxide biosynthetic process
Process	GO:1903038	10	128	10090	10090.ENSMUSP00000002678,10090.ENSMUSP00000020301,10090.ENSMUSP00000020668,10090.ENSMUSP00000025561,10090.ENSMUSP00000041008,10090.ENSMUSP00000046105,10090.ENSMUSP00000069850,10090.ENSMUSP00000090979,10090.ENSMUSP00000095171,10090.ENSMUSP00000103245	Tgfb1,Vsir,Havcr2,Anxa1,H2-Ab1,H2-Aa,Cebpb,Peli1,Cd74,Klf4	6.37e-08	2.22e-06	Negative regulation of leukocyte cell-cell adhesion
Process	GO:0022008	35	1784	10090	10090.ENSMUSP00000001008,10090.ENSMUSP00000002678,10090.ENSMUSP00000003912,10090.ENSMUSP00000005066,10090.ENSMUSP00000007130,10090.ENSMUSP00000018798,10090.ENSMUSP00000020188,10090.ENSMUSP00000020692,10090.ENSMUSP00000020974,10090.ENSMUSP00000023312,10090.ENSMUSP00000025523,10090.ENSMUSP00000025561,10090.ENSMUSP00000027966,10090.ENSMUSP00000028239,10090.ENSMUSP00000029623,10090.ENSMUSP00000029700…	Ccl3,Tgfb1,Calr,Map2k1,Ctnnb1,Ikzf1,Ifngr1,Btg2,Id2,Alcam,Csf1r,Anxa1,Fcgr2b,Gsn,Tlr2,Sema4a,Ski,Vasp,Tlr4,Grn,Arf6,Cx3cr1,Fpr2,Cebpb,Fgfr1,Itgb1,Id1,Rhog,Itga4,Jun,Klf4,Skil,C5ar1,Ccr2,H2-D1	6.43e-08	2.23e-06	Neurogenesis
Process	GO:0032727	6	24	10090	10090.ENSMUSP00000003284,10090.ENSMUSP00000005950,10090.ENSMUSP00000039041,10090.ENSMUSP00000045770,10090.ENSMUSP00000082682,10090.ENSMUSP00000107793	Irf3,Mmp12,Flt3,Tlr4,Hmgb1,Tlr8	6.55e-08	2.27e-06	Positive regulation of interferon-alpha production
Process	GO:0071363	17	459	10090	10090.ENSMUSP00000000451,10090.ENSMUSP00000002678,10090.ENSMUSP00000004990,10090.ENSMUSP00000007130,10090.ENSMUSP00000020301,10090.ENSMUSP00000023154,10090.ENSMUSP00000023779,10090.ENSMUSP00000025561,10090.ENSMUSP00000034026,10090.ENSMUSP00000055862,10090.ENSMUSP00000063986,10090.ENSMUSP00000071035,10090.ENSMUSP00000081041,10090.ENSMUSP00000092019,10090.ENSMUSP00000102711,10090.ENSMUSP00000103245…	Raf1,Tgfb1,Mapk14,Ctnnb1,Vsir,Cldn1,Nr4a1,Anxa1,Hpgd,Arf6,Cx3cr1,Smad1,Fgfr1,Id1,Jun,Klf4,Skil	6.6e-08	2.28e-06	Cellular response to growth factor stimulus
Process	GO:1901653	14	299	10090	10090.ENSMUSP00000002678,10090.ENSMUSP00000007130,10090.ENSMUSP00000023779,10090.ENSMUSP00000027966,10090.ENSMUSP00000045770,10090.ENSMUSP00000054591,10090.ENSMUSP00000061877,10090.ENSMUSP00000065799,10090.ENSMUSP00000073690,10090.ENSMUSP00000089708,10090.ENSMUSP00000092019,10090.ENSMUSP00000099718,10090.ENSMUSP00000103245,10090.ENSMUSP00000131832	Tgfb1,Ctnnb1,Nr4a1,Fcgr2b,Tlr4,Il18,Insig1,Fpr2,Klf10,Stat6,Id1,Itga4,Klf4,Cd36	6.64e-08	2.29e-06	Cellular response to peptide
Process	GO:0030593	8	67	10090	10090.ENSMUSP00000000299,10090.ENSMUSP00000001008,10090.ENSMUSP00000005889,10090.ENSMUSP00000019071,10090.ENSMUSP00000074885,10090.ENSMUSP00000113852,10090.ENSMUSP00000129972,10090.ENSMUSP00000131938	Itgb2,Ccl3,Vav1,Ccl6,Cxcl2,Syk,C5ar1,Fcgr3	6.82e-08	2.35e-06	Neutrophil chemotaxis
Process	GO:0030888	8	67	10090	10090.ENSMUSP00000027966,10090.ENSMUSP00000032800,10090.ENSMUSP00000033617,10090.ENSMUSP00000045770,10090.ENSMUSP00000074198,10090.ENSMUSP00000090979,10090.ENSMUSP00000095171,10090.ENSMUSP00000138350	Fcgr2b,Tyrobp,Btk,Tlr4,Nfatc2,Peli1,Cd74,Ptprc	6.82e-08	2.35e-06	Regulation of B cell proliferation
Process	GO:0051091	13	253	10090	10090.ENSMUSP00000000299,10090.ENSMUSP00000002678,10090.ENSMUSP00000007130,10090.ENSMUSP00000025961,10090.ENSMUSP00000027966,10090.ENSMUSP00000029623,10090.ENSMUSP00000035092,10090.ENSMUSP00000045770,10090.ENSMUSP00000054591,10090.ENSMUSP00000063986,10090.ENSMUSP00000098707,10090.ENSMUSP00000120881,10090.ENSMUSP00000131832	Itgb2,Tgfb1,Ctnnb1,Prdx3,Fcgr2b,Tlr2,Myd88,Tlr4,Il18,Cx3cr1,Nlrp3,Cd84,Cd36	7.15e-08	2.44e-06	Positive regulation of DNA-binding transcription factor activity
Process	GO:0071496	14	302	10090	10090.ENSMUSP00000002678,10090.ENSMUSP00000004784,10090.ENSMUSP00000007130,10090.ENSMUSP00000015712,10090.ENSMUSP00000027941,10090.ENSMUSP00000032491,10090.ENSMUSP00000041907,10090.ENSMUSP00000045770,10090.ENSMUSP00000073690,10090.ENSMUSP00000099718,10090.ENSMUSP00000102711,10090.ENSMUSP00000104294,10090.ENSMUSP00000107793,10090.ENSMUSP00000138350	Tgfb1,Cnn2,Ctnnb1,Lpl,Atf3,Tnfrsf1a,F11r,Tlr4,Klf10,Itga4,Jun,Cd68,Tlr8,Ptprc	7.47e-08	2.54e-06	Cellular response to external stimulus
Process	GO:0042102	9	97	10090	10090.ENSMUSP00000004829,10090.ENSMUSP00000020668,10090.ENSMUSP00000025561,10090.ENSMUSP00000054591,10090.ENSMUSP00000101032,10090.ENSMUSP00000101913,10090.ENSMUSP00000113852,10090.ENSMUSP00000132453,10090.ENSMUSP00000138350	Cd244,Havcr2,Anxa1,Il18,Icosl,Itgal,Syk,Ccr2,Ptprc	7.55e-08	2.56e-06	Positive regulation of T cell proliferation
Process	GO:0009653	40	2244	10090	10090.ENSMUSP00000002678,10090.ENSMUSP00000004990,10090.ENSMUSP00000005066,10090.ENSMUSP00000005950,10090.ENSMUSP00000007130,10090.ENSMUSP00000008733,10090.ENSMUSP00000014505,10090.ENSMUSP00000018798,10090.ENSMUSP00000020974,10090.ENSMUSP00000023312,10090.ENSMUSP00000023779,10090.ENSMUSP00000025025,10090.ENSMUSP00000025523,10090.ENSMUSP00000027015,10090.ENSMUSP00000029623,10090.ENSMUSP00000029700…	Tgfb1,Mapk14,Map2k1,Mmp12,Ctnnb1,Dnajb6,Mertk,Ikzf1,Id2,Alcam,Nr4a1,Dusp1,Csf1r,Casp1,Tlr2,Sema4a,Ski,Vasp,Hpgd,Clic4,Lipa,Il18,Insig1,Vav2,Pik3cg,Cebpb,Smad1,Fgfr1,Itgb1,Stat6,Id1,Rhog,Itga4,Jun,Klf4,Skil,Furin,Syk,Glg1,Ccr2	7.65e-08	2.59e-06	Anatomical structure morphogenesis
Process	GO:0006911	7	44	10090	10090.ENSMUSP00000000299,10090.ENSMUSP00000027639,10090.ENSMUSP00000027966,10090.ENSMUSP00000028239,10090.ENSMUSP00000095832,10090.ENSMUSP00000099491,10090.ENSMUSP00000131938	Itgb2,Marco,Fcgr2b,Gsn,Rhog,Sirpa,Fcgr3	7.84e-08	2.64e-06	Phagocytosis, engulfment
Process	GO:0009888	34	1720	10090	10090.ENSMUSP00000002678,10090.ENSMUSP00000003912,10090.ENSMUSP00000004990,10090.ENSMUSP00000005066,10090.ENSMUSP00000005950,10090.ENSMUSP00000007130,10090.ENSMUSP00000018798,10090.ENSMUSP00000020692,10090.ENSMUSP00000020974,10090.ENSMUSP00000023154,10090.ENSMUSP00000023779,10090.ENSMUSP00000025025,10090.ENSMUSP00000025561,10090.ENSMUSP00000027941,10090.ENSMUSP00000028239,10090.ENSMUSP00000029700…	Tgfb1,Calr,Mapk14,Map2k1,Mmp12,Ctnnb1,Ikzf1,Btg2,Id2,Cldn1,Nr4a1,Dusp1,Anxa1,Atf3,Gsn,Sema4a,Ski,Vasp,Myd88,Clic4,F11r,Cebpb,Smad1,Klf10,Fgfr1,Itgb1,Stat6,Id1,Itga4,Jun,Klf4,Anxa4,Skil,Ptprc	8.68e-08	2.92e-06	Tissue development
Process	GO:0031348	12	213	10090	10090.ENSMUSP00000005950,10090.ENSMUSP00000019997,10090.ENSMUSP00000020668,10090.ENSMUSP00000026795,10090.ENSMUSP00000026911,10090.ENSMUSP00000027966,10090.ENSMUSP00000032491,10090.ENSMUSP00000046340,10090.ENSMUSP00000063986,10090.ENSMUSP00000065799,10090.ENSMUSP00000098707,10090.ENSMUSP00000099491	Mmp12,Tnfaip3,Havcr2,Alox5,Ccr1,Fcgr2b,Tnfrsf1a,Grn,Cx3cr1,Fpr2,Nlrp3,Sirpa	8.99e-08	3.02e-06	Negative regulation of defense response
Process	GO:0007399	41	2358	10090	10090.ENSMUSP00000000001,10090.ENSMUSP00000001008,10090.ENSMUSP00000002678,10090.ENSMUSP00000003912,10090.ENSMUSP00000005066,10090.ENSMUSP00000007130,10090.ENSMUSP00000014505,10090.ENSMUSP00000018798,10090.ENSMUSP00000020188,10090.ENSMUSP00000020692,10090.ENSMUSP00000020974,10090.ENSMUSP00000023154,10090.ENSMUSP00000023312,10090.ENSMUSP00000025523,10090.ENSMUSP00000025561,10090.ENSMUSP00000026911…	Gnai3,Ccl3,Tgfb1,Calr,Map2k1,Ctnnb1,Mertk,Ikzf1,Ifngr1,Btg2,Id2,Cldn1,Alcam,Csf1r,Anxa1,Ccr1,Fcgr2b,Gsn,Tlr2,Sema4a,Ski,Vasp,Tyrobp,Tlr4,Grn,Arf6,Cx3cr1,Fpr2,Cebpb,Smad1,Fgfr1,Itgb1,Id1,Rhog,Itga4,Jun,Klf4,Skil,C5ar1,Ccr2,H2-D1	9.81e-08	3.28e-06	Nervous system development
Process	GO:0032102	15	363	10090	10090.ENSMUSP00000005950,10090.ENSMUSP00000019997,10090.ENSMUSP00000020668,10090.ENSMUSP00000023629,10090.ENSMUSP00000025025,10090.ENSMUSP00000026795,10090.ENSMUSP00000026911,10090.ENSMUSP00000027966,10090.ENSMUSP00000029700,10090.ENSMUSP00000032491,10090.ENSMUSP00000046340,10090.ENSMUSP00000063986,10090.ENSMUSP00000065799,10090.ENSMUSP00000098707,10090.ENSMUSP00000099491	Mmp12,Tnfaip3,Havcr2,Pros1,Dusp1,Alox5,Ccr1,Fcgr2b,Sema4a,Tnfrsf1a,Grn,Cx3cr1,Fpr2,Nlrp3,Sirpa	1.06e-07	3.52e-06	Negative regulation of response to external stimulus
Process	GO:0012501	23	866	10090	10090.ENSMUSP00000000451,10090.ENSMUSP00000002678,10090.ENSMUSP00000003284,10090.ENSMUSP00000004990,10090.ENSMUSP00000006523,10090.ENSMUSP00000019997,10090.ENSMUSP00000023779,10090.ENSMUSP00000025961,10090.ENSMUSP00000027015,10090.ENSMUSP00000028239,10090.ENSMUSP00000032491,10090.ENSMUSP00000032800,10090.ENSMUSP00000033617,10090.ENSMUSP00000035092,10090.ENSMUSP00000054591,10090.ENSMUSP00000055862…	Raf1,Tgfb1,Irf3,Mapk14,Crip1,Tnfaip3,Nr4a1,Prdx3,Casp1,Gsn,Tnfrsf1a,Tyrobp,Btk,Myd88,Il18,Arf6,Pik3cg,Top2a,Cebpb,Sqstm1,Jun,Tnfaip8,C5ar1	1.08e-07	3.59e-06	Programmed cell death
Process	GO:0061041	10	136	10090	10090.ENSMUSP00000023154,10090.ENSMUSP00000023629,10090.ENSMUSP00000025561,10090.ENSMUSP00000026795,10090.ENSMUSP00000041907,10090.ENSMUSP00000045770,10090.ENSMUSP00000082682,10090.ENSMUSP00000087457,10090.ENSMUSP00000113852,10090.ENSMUSP00000131832	Cldn1,Pros1,Anxa1,Alox5,F11r,Tlr4,Hmgb1,Itgb1,Syk,Cd36	1.09e-07	3.6e-06	Regulation of wound healing
Process	GO:0050678	15	365	10090	10090.ENSMUSP00000002678,10090.ENSMUSP00000005950,10090.ENSMUSP00000007130,10090.ENSMUSP00000019997,10090.ENSMUSP00000023154,10090.ENSMUSP00000023779,10090.ENSMUSP00000026795,10090.ENSMUSP00000045770,10090.ENSMUSP00000046340,10090.ENSMUSP00000054591,10090.ENSMUSP00000081041,10090.ENSMUSP00000092019,10090.ENSMUSP00000099718,10090.ENSMUSP00000102711,10090.ENSMUSP00000129972	Tgfb1,Mmp12,Ctnnb1,Tnfaip3,Cldn1,Nr4a1,Alox5,Tlr4,Grn,Il18,Fgfr1,Id1,Itga4,Jun,C5ar1	1.13e-07	3.74e-06	Regulation of epithelial cell proliferation
Process	GO:0032729	8	72	10090	10090.ENSMUSP00000004829,10090.ENSMUSP00000020668,10090.ENSMUSP00000039041,10090.ENSMUSP00000040245,10090.ENSMUSP00000045770,10090.ENSMUSP00000054591,10090.ENSMUSP00000107793,10090.ENSMUSP00000132453	Cd244,Havcr2,Flt3,Irf8,Tlr4,Il18,Tlr8,Ccr2	1.14e-07	3.75e-06	Positive regulation of interferon-gamma production
Process	GO:0043123	10	137	10090	10090.ENSMUSP00000003284,10090.ENSMUSP00000007130,10090.ENSMUSP00000027015,10090.ENSMUSP00000032491,10090.ENSMUSP00000035092,10090.ENSMUSP00000045770,10090.ENSMUSP00000063986,10090.ENSMUSP00000090979,10090.ENSMUSP00000095171,10090.ENSMUSP00000131832	Irf3,Ctnnb1,Casp1,Tnfrsf1a,Myd88,Tlr4,Cx3cr1,Peli1,Cd74,Cd36	1.16e-07	3.81e-06	Positive regulation of I-kappaB kinase/NF-kappaB signaling
Process	GO:0046638	7	47	10090	10090.ENSMUSP00000015540,10090.ENSMUSP00000018798,10090.ENSMUSP00000025561,10090.ENSMUSP00000054591,10090.ENSMUSP00000098707,10090.ENSMUSP00000113852,10090.ENSMUSP00000132453	Cd83,Ikzf1,Anxa1,Il18,Nlrp3,Syk,Ccr2	1.18e-07	3.86e-06	Positive regulation of alpha-beta T cell differentiation
Process	GO:0002708	9	104	10090	10090.ENSMUSP00000002678,10090.ENSMUSP00000005889,10090.ENSMUSP00000033617,10090.ENSMUSP00000054591,10090.ENSMUSP00000089708,10090.ENSMUSP00000098707,10090.ENSMUSP00000131938,10090.ENSMUSP00000134570,10090.ENSMUSP00000138350	Tgfb1,Vav1,Btk,Il18,Stat6,Nlrp3,Fcgr3,H2-D1,Ptprc	1.31e-07	4.3e-06	Positive regulation of lymphocyte mediated immunity
Process	GO:1903426	9	104	10090	10090.ENSMUSP00000000299,10090.ENSMUSP00000026795,10090.ENSMUSP00000029623,10090.ENSMUSP00000045770,10090.ENSMUSP00000063986,10090.ENSMUSP00000099491,10090.ENSMUSP00000099853,10090.ENSMUSP00000103245,10090.ENSMUSP00000131832	Itgb2,Alox5,Tlr2,Tlr4,Cx3cr1,Sirpa,Cd47,Klf4,Cd36	1.31e-07	4.3e-06	Regulation of reactive oxygen species biosynthetic process
Process	GO:1903036	8	74	10090	10090.ENSMUSP00000023154,10090.ENSMUSP00000025561,10090.ENSMUSP00000041907,10090.ENSMUSP00000045770,10090.ENSMUSP00000046340,10090.ENSMUSP00000082682,10090.ENSMUSP00000087457,10090.ENSMUSP00000131832	Cldn1,Anxa1,F11r,Tlr4,Grn,Hmgb1,Itgb1,Cd36	1.38e-07	4.5e-06	Positive regulation of response to wounding
Process	GO:0032673	6	28	10090	10090.ENSMUSP00000015540,10090.ENSMUSP00000020668,10090.ENSMUSP00000069850,10090.ENSMUSP00000098707,10090.ENSMUSP00000101032,10090.ENSMUSP00000113852	Cd83,Havcr2,Cebpb,Nlrp3,Icosl,Syk	1.45e-07	4.7e-06	Regulation of interleukin-4 production
Process	GO:0002757	10	141	10090	10090.ENSMUSP00000027966,10090.ENSMUSP00000029623,10090.ENSMUSP00000045770,10090.ENSMUSP00000052894,10090.ENSMUSP00000065799,10090.ENSMUSP00000074198,10090.ENSMUSP00000101032,10090.ENSMUSP00000113852,10090.ENSMUSP00000129972,10090.ENSMUSP00000138350	Fcgr2b,Tlr2,Tlr4,Fpr1,Fpr2,Nfatc2,Icosl,Syk,C5ar1,Ptprc	1.49e-07	4.83e-06	Immune response-activating signal transduction
Process	GO:0030278	12	224	10090	10090.ENSMUSP00000002678,10090.ENSMUSP00000004990,10090.ENSMUSP00000007130,10090.ENSMUSP00000020974,10090.ENSMUSP00000026795,10090.ENSMUSP00000026911,10090.ENSMUSP00000030917,10090.ENSMUSP00000069850,10090.ENSMUSP00000071035,10090.ENSMUSP00000081041,10090.ENSMUSP00000092019,10090.ENSMUSP00000096129	Tgfb1,Mapk14,Ctnnb1,Id2,Alox5,Ccr1,Ski,Cebpb,Smad1,Fgfr1,Id1,Cebpa	1.51e-07	4.88e-06	Regulation of ossification
Process	GO:0030101	7	49	10090	10090.ENSMUSP00000000299,10090.ENSMUSP00000004829,10090.ENSMUSP00000014505,10090.ENSMUSP00000018798,10090.ENSMUSP00000020974,10090.ENSMUSP00000054591,10090.ENSMUSP00000138350	Itgb2,Cd244,Mertk,Ikzf1,Id2,Il18,Ptprc	1.52e-07	4.91e-06	Natural killer cell activation
Process	GO:0032715	7	49	10090	10090.ENSMUSP00000019997,10090.ENSMUSP00000020668,10090.ENSMUSP00000032491,10090.ENSMUSP00000039041,10090.ENSMUSP00000045770,10090.ENSMUSP00000099491,10090.ENSMUSP00000120881	Tnfaip3,Havcr2,Tnfrsf1a,Flt3,Tlr4,Sirpa,Cd84	1.52e-07	4.91e-06	Negative regulation of interleukin-6 production
Process	GO:0035295	24	961	10090	10090.ENSMUSP00000002678,10090.ENSMUSP00000004990,10090.ENSMUSP00000005066,10090.ENSMUSP00000007130,10090.ENSMUSP00000020974,10090.ENSMUSP00000023779,10090.ENSMUSP00000029700,10090.ENSMUSP00000030917,10090.ENSMUSP00000032561,10090.ENSMUSP00000034026,10090.ENSMUSP00000041453,10090.ENSMUSP00000053270,10090.ENSMUSP00000054591,10090.ENSMUSP00000062782,10090.ENSMUSP00000062864,10090.ENSMUSP00000071035…	Tgfb1,Mapk14,Map2k1,Ctnnb1,Id2,Nr4a1,Sema4a,Ski,Vasp,Hpgd,Clic4,Lipa,Il18,Vav2,Pik3cg,Smad1,Fgfr1,Hmgb1,Itgb1,Id1,Cebpa,Jun,Syk,Ccr2	1.68e-07	5.37e-06	Tube development
Process	GO:0006898	10	143	10090	10090.ENSMUSP00000000299,10090.ENSMUSP00000027639,10090.ENSMUSP00000027966,10090.ENSMUSP00000028045,10090.ENSMUSP00000065799,10090.ENSMUSP00000085394,10090.ENSMUSP00000087457,10090.ENSMUSP00000099718,10090.ENSMUSP00000113852,10090.ENSMUSP00000131832	Itgb2,Marco,Fcgr2b,Mrc1,Fpr2,Clec9a,Itgb1,Itga4,Syk,Cd36	1.69e-07	5.39e-06	Receptor-mediated endocytosis
Process	GO:0010935	5	14	10090	10090.ENSMUSP00000002678,10090.ENSMUSP00000029623,10090.ENSMUSP00000045770,10090.ENSMUSP00000095171,10090.ENSMUSP00000131832	Tgfb1,Tlr2,Tlr4,Cd74,Cd36	1.95e-07	6.22e-06	Regulation of macrophage cytokine production
Process	GO:0006915	22	825	10090	10090.ENSMUSP00000000451,10090.ENSMUSP00000002678,10090.ENSMUSP00000004990,10090.ENSMUSP00000006523,10090.ENSMUSP00000019997,10090.ENSMUSP00000023779,10090.ENSMUSP00000025961,10090.ENSMUSP00000027015,10090.ENSMUSP00000028239,10090.ENSMUSP00000032491,10090.ENSMUSP00000032800,10090.ENSMUSP00000033617,10090.ENSMUSP00000035092,10090.ENSMUSP00000054591,10090.ENSMUSP00000055862,10090.ENSMUSP00000062864…	Raf1,Tgfb1,Mapk14,Crip1,Tnfaip3,Nr4a1,Prdx3,Casp1,Gsn,Tnfrsf1a,Tyrobp,Btk,Myd88,Il18,Arf6,Pik3cg,Top2a,Cebpb,Sqstm1,Jun,Tnfaip8,C5ar1	1.96e-07	6.24e-06	Apoptotic process
Process	GO:0007229	8	79	10090	10090.ENSMUSP00000000299,10090.ENSMUSP00000005889,10090.ENSMUSP00000032800,10090.ENSMUSP00000033053,10090.ENSMUSP00000087457,10090.ENSMUSP00000099718,10090.ENSMUSP00000101913,10090.ENSMUSP00000113852	Itgb2,Vav1,Tyrobp,Itgax,Itgb1,Itga4,Itgal,Syk	2.2e-07	6.96e-06	Integrin-mediated signaling pathway
Process	GO:0016064	8	80	10090	10090.ENSMUSP00000027966,10090.ENSMUSP00000033617,10090.ENSMUSP00000035092,10090.ENSMUSP00000037088,10090.ENSMUSP00000041008,10090.ENSMUSP00000095171,10090.ENSMUSP00000101032,10090.ENSMUSP00000131938	Fcgr2b,Btk,Myd88,H2-DMa,H2-Ab1,Cd74,Icosl,Fcgr3	2.4e-07	7.59e-06	Immunoglobulin mediated immune response
Process	GO:0002828	6	31	10090	10090.ENSMUSP00000025561,10090.ENSMUSP00000054591,10090.ENSMUSP00000089708,10090.ENSMUSP00000095171,10090.ENSMUSP00000098707,10090.ENSMUSP00000132453	Anxa1,Il18,Stat6,Cd74,Nlrp3,Ccr2	2.46e-07	7.75e-06	Regulation of type 2 immune response
Process	GO:0007417	24	984	10090	10090.ENSMUSP00000000001,10090.ENSMUSP00000002678,10090.ENSMUSP00000005066,10090.ENSMUSP00000007130,10090.ENSMUSP00000018798,10090.ENSMUSP00000020188,10090.ENSMUSP00000020692,10090.ENSMUSP00000020974,10090.ENSMUSP00000025523,10090.ENSMUSP00000026911,10090.ENSMUSP00000027966,10090.ENSMUSP00000028239,10090.ENSMUSP00000029623,10090.ENSMUSP00000030917,10090.ENSMUSP00000032800,10090.ENSMUSP00000045770…	Gnai3,Tgfb1,Map2k1,Ctnnb1,Ikzf1,Ifngr1,Btg2,Id2,Csf1r,Ccr1,Fcgr2b,Gsn,Tlr2,Ski,Tyrobp,Tlr4,Grn,Cx3cr1,Fpr2,Smad1,Fgfr1,Itgb1,Id1,C5ar1	2.55e-07	8e-06	Central nervous system development
Process	GO:0032494	5	15	10090	10090.ENSMUSP00000004392,10090.ENSMUSP00000029623,10090.ENSMUSP00000035092,10090.ENSMUSP00000098707,10090.ENSMUSP00000129972	Irf5,Tlr2,Myd88,Nlrp3,C5ar1	2.59e-07	8.1e-06	Response to peptidoglycan
Process	GO:0043525	8	82	10090	10090.ENSMUSP00000001008,10090.ENSMUSP00000007130,10090.ENSMUSP00000032491,10090.ENSMUSP00000032800,10090.ENSMUSP00000046340,10090.ENSMUSP00000054591,10090.ENSMUSP00000102711,10090.ENSMUSP00000140404	Ccl3,Ctnnb1,Tnfrsf1a,Tyrobp,Grn,Il18,Jun,Ncf2	2.86e-07	8.93e-06	Positive regulation of neuron apoptotic process
Process	GO:0002720	7	55	10090	10090.ENSMUSP00000004990,10090.ENSMUSP00000029623,10090.ENSMUSP00000045770,10090.ENSMUSP00000054591,10090.ENSMUSP00000095171,10090.ENSMUSP00000098707,10090.ENSMUSP00000131832	Mapk14,Tlr2,Tlr4,Il18,Cd74,Nlrp3,Cd36	3.11e-07	9.7e-06	Positive regulation of cytokine production involved in immune response
Process	GO:0048468	33	1730	10090	10090.ENSMUSP00000002678,10090.ENSMUSP00000005066,10090.ENSMUSP00000007130,10090.ENSMUSP00000014505,10090.ENSMUSP00000020188,10090.ENSMUSP00000020692,10090.ENSMUSP00000020974,10090.ENSMUSP00000023154,10090.ENSMUSP00000023312,10090.ENSMUSP00000025523,10090.ENSMUSP00000027966,10090.ENSMUSP00000028239,10090.ENSMUSP00000029623,10090.ENSMUSP00000029700,10090.ENSMUSP00000030917,10090.ENSMUSP00000032561…	Tgfb1,Map2k1,Ctnnb1,Mertk,Ifngr1,Btg2,Id2,Cldn1,Alcam,Csf1r,Fcgr2b,Gsn,Tlr2,Sema4a,Ski,Vasp,Btk,Myd88,Clic4,F11r,Tlr4,Grn,Fpr2,Nfatc2,Fgfr1,Itgb1,Id1,Rhog,Cebpa,Itga4,Jun,C5ar1,Ptprc	3.14e-07	9.7e-06	Cell development
Process	GO:0050868	9	116	10090	10090.ENSMUSP00000002678,10090.ENSMUSP00000020301,10090.ENSMUSP00000020668,10090.ENSMUSP00000025561,10090.ENSMUSP00000041008,10090.ENSMUSP00000046105,10090.ENSMUSP00000069850,10090.ENSMUSP00000090979,10090.ENSMUSP00000095171	Tgfb1,Vsir,Havcr2,Anxa1,H2-Ab1,H2-Aa,Cebpb,Peli1,Cd74	3.13e-07	9.7e-06	Negative regulation of T cell activation
Process	GO:0071675	7	55	10090	10090.ENSMUSP00000002678,10090.ENSMUSP00000004990,10090.ENSMUSP00000025025,10090.ENSMUSP00000026911,10090.ENSMUSP00000065799,10090.ENSMUSP00000129972,10090.ENSMUSP00000132453	Tgfb1,Mapk14,Dusp1,Ccr1,Fpr2,C5ar1,Ccr2	3.11e-07	9.7e-06	Regulation of mononuclear cell migration
Process	GO:0051347	19	642	10090	10090.ENSMUSP00000000451,10090.ENSMUSP00000002678,10090.ENSMUSP00000005066,10090.ENSMUSP00000007130,10090.ENSMUSP00000014505,10090.ENSMUSP00000025523,10090.ENSMUSP00000029559,10090.ENSMUSP00000039041,10090.ENSMUSP00000045770,10090.ENSMUSP00000054591,10090.ENSMUSP00000062782,10090.ENSMUSP00000062864,10090.ENSMUSP00000065799,10090.ENSMUSP00000081041,10090.ENSMUSP00000082682,10090.ENSMUSP00000095171…	Raf1,Tgfb1,Map2k1,Ctnnb1,Mertk,Csf1r,Il6ra,Flt3,Tlr4,Il18,Vav2,Pik3cg,Fpr2,Fgfr1,Hmgb1,Cd74,Klf4,Syk,Ptprc	3.15e-07	9.71e-06	Positive regulation of transferase activity
Process	GO:0097350	4	5	10090	10090.ENSMUSP00000014505,10090.ENSMUSP00000025561,10090.ENSMUSP00000082682,10090.ENSMUSP00000132453	Mertk,Anxa1,Hmgb1,Ccr2	3.18e-07	9.78e-06	Neutrophil clearance
Process	GO:0002768	10	154	10090	10090.ENSMUSP00000027966,10090.ENSMUSP00000029623,10090.ENSMUSP00000052894,10090.ENSMUSP00000065799,10090.ENSMUSP00000074198,10090.ENSMUSP00000101032,10090.ENSMUSP00000113852,10090.ENSMUSP00000129972,10090.ENSMUSP00000131938,10090.ENSMUSP00000138350	Fcgr2b,Tlr2,Fpr1,Fpr2,Nfatc2,Icosl,Syk,C5ar1,Fcgr3,Ptprc	3.22e-07	9.88e-06	Immune response-regulating cell surface receptor signaling pathway
Process	GO:0071248	11	196	10090	10090.ENSMUSP00000003640,10090.ENSMUSP00000003912,10090.ENSMUSP00000015484,10090.ENSMUSP00000020974,10090.ENSMUSP00000023154,10090.ENSMUSP00000028239,10090.ENSMUSP00000029041,10090.ENSMUSP00000041453,10090.ENSMUSP00000071130,10090.ENSMUSP00000096129,10090.ENSMUSP00000102711	Fosb,Calr,Cybb,Id2,Cldn1,Gsn,Fabp4,Clic4,Alox5ap,Cebpa,Jun	3.27e-07	1e-05	Cellular response to metal ion
Process	GO:0032660	6	33	10090	10090.ENSMUSP00000002678,10090.ENSMUSP00000020301,10090.ENSMUSP00000029623,10090.ENSMUSP00000035092,10090.ENSMUSP00000045770,10090.ENSMUSP00000054591	Tgfb1,Vsir,Tlr2,Myd88,Tlr4,Il18	3.41e-07	1.04e-05	Regulation of interleukin-17 production
Process	GO:0090303	7	56	10090	10090.ENSMUSP00000023154,10090.ENSMUSP00000025561,10090.ENSMUSP00000041907,10090.ENSMUSP00000045770,10090.ENSMUSP00000082682,10090.ENSMUSP00000087457,10090.ENSMUSP00000131832	Cldn1,Anxa1,F11r,Tlr4,Hmgb1,Itgb1,Cd36	3.48e-07	1.06e-05	Positive regulation of wound healing
Process	GO:0050731	11	200	10090	10090.ENSMUSP00000002678,10090.ENSMUSP00000025523,10090.ENSMUSP00000029559,10090.ENSMUSP00000032491,10090.ENSMUSP00000045770,10090.ENSMUSP00000054591,10090.ENSMUSP00000087457,10090.ENSMUSP00000095171,10090.ENSMUSP00000113852,10090.ENSMUSP00000131832,10090.ENSMUSP00000138350	Tgfb1,Csf1r,Il6ra,Tnfrsf1a,Tlr4,Il18,Itgb1,Cd74,Syk,Cd36,Ptprc	3.95e-07	1.2e-05	Positive regulation of peptidyl-tyrosine phosphorylation
Process	GO:0001776	8	86	10090	10090.ENSMUSP00000002678,10090.ENSMUSP00000014505,10090.ENSMUSP00000019997,10090.ENSMUSP00000025561,10090.ENSMUSP00000039041,10090.ENSMUSP00000082682,10090.ENSMUSP00000113256,10090.ENSMUSP00000132453	Tgfb1,Mertk,Tnfaip3,Anxa1,Flt3,Hmgb1,Skil,Ccr2	4.01e-07	1.21e-05	Leukocyte homeostasis
Process	GO:0050869	6	34	10090	10090.ENSMUSP00000019997,10090.ENSMUSP00000020974,10090.ENSMUSP00000027966,10090.ENSMUSP00000032800,10090.ENSMUSP00000033617,10090.ENSMUSP00000039041	Tnfaip3,Id2,Fcgr2b,Tyrobp,Btk,Flt3	3.99e-07	1.21e-05	Negative regulation of B cell activation
Process	GO:0050871	8	86	10090	10090.ENSMUSP00000002678,10090.ENSMUSP00000045770,10090.ENSMUSP00000074198,10090.ENSMUSP00000089708,10090.ENSMUSP00000090979,10090.ENSMUSP00000095171,10090.ENSMUSP00000113852,10090.ENSMUSP00000138350	Tgfb1,Tlr4,Nfatc2,Stat6,Peli1,Cd74,Syk,Ptprc	4.01e-07	1.21e-05	Positive regulation of B cell activation
Process	GO:0072359	23	936	10090	10090.ENSMUSP00000000451,10090.ENSMUSP00000002678,10090.ENSMUSP00000003912,10090.ENSMUSP00000004990,10090.ENSMUSP00000005066,10090.ENSMUSP00000007130,10090.ENSMUSP00000020974,10090.ENSMUSP00000023779,10090.ENSMUSP00000029700,10090.ENSMUSP00000032491,10090.ENSMUSP00000034026,10090.ENSMUSP00000041453,10090.ENSMUSP00000054591,10090.ENSMUSP00000062782,10090.ENSMUSP00000062864,10090.ENSMUSP00000071035…	Raf1,Tgfb1,Calr,Mapk14,Map2k1,Ctnnb1,Id2,Nr4a1,Sema4a,Tnfrsf1a,Hpgd,Clic4,Il18,Vav2,Pik3cg,Smad1,Fgfr1,Itgb1,Id1,Itga4,Jun,Syk,Ccr2	4.11e-07	1.24e-05	Circulatory system development
Process	GO:0031324	41	2497	10090	10090.ENSMUSP00000002678,10090.ENSMUSP00000003912,10090.ENSMUSP00000005950,10090.ENSMUSP00000007130,10090.ENSMUSP00000008733,10090.ENSMUSP00000017188,10090.ENSMUSP00000018798,10090.ENSMUSP00000019997,10090.ENSMUSP00000020118,10090.ENSMUSP00000020692,10090.ENSMUSP00000020974,10090.ENSMUSP00000023779,10090.ENSMUSP00000025025,10090.ENSMUSP00000025961,10090.ENSMUSP00000027941,10090.ENSMUSP00000029041…	Tgfb1,Calr,Mmp12,Ctnnb1,Dnajb6,Serpinb6a,Ikzf1,Tnfaip3,Dusp6,Btg2,Id2,Nr4a1,Dusp1,Prdx3,Atf3,Fabp4,Ski,Myd88,Irf8,Tlr4,Il18,Insig1,Pik3cg,Cebpb,Klf10,Nfatc2,Fgfr1,Stat6,Id1,Cebpa,Sirpa,Sqstm1,Hist2h2aa1,Jun,Klf4,Skil,Furin,Tnfaip8,Glg1,Cd36,Ptprc	4.49e-07	1.35e-05	Negative regulation of cellular metabolic process
Process	GO:0002688	9	122	10090	10090.ENSMUSP00000001008,10090.ENSMUSP00000003912,10090.ENSMUSP00000004990,10090.ENSMUSP00000025025,10090.ENSMUSP00000026911,10090.ENSMUSP00000065799,10090.ENSMUSP00000095171,10090.ENSMUSP00000129972,10090.ENSMUSP00000132453	Ccl3,Calr,Mapk14,Dusp1,Ccr1,Fpr2,Cd74,C5ar1,Ccr2	4.66e-07	1.39e-05	Regulation of leukocyte chemotaxis
Process	GO:0051172	39	2310	10090	10090.ENSMUSP00000002678,10090.ENSMUSP00000003912,10090.ENSMUSP00000005950,10090.ENSMUSP00000007130,10090.ENSMUSP00000008733,10090.ENSMUSP00000017188,10090.ENSMUSP00000018798,10090.ENSMUSP00000019997,10090.ENSMUSP00000020118,10090.ENSMUSP00000020692,10090.ENSMUSP00000020974,10090.ENSMUSP00000023779,10090.ENSMUSP00000025025,10090.ENSMUSP00000025961,10090.ENSMUSP00000027941,10090.ENSMUSP00000029041…	Tgfb1,Calr,Mmp12,Ctnnb1,Dnajb6,Serpinb6a,Ikzf1,Tnfaip3,Dusp6,Btg2,Id2,Nr4a1,Dusp1,Prdx3,Atf3,Fabp4,Ski,Myd88,Irf8,Tlr4,Il18,Cebpb,Klf10,Nfatc2,Fgfr1,Stat6,Id1,Cebpa,Sirpa,Sqstm1,Hist2h2aa1,Jun,Klf4,Skil,Furin,Tnfaip8,Glg1,Cd36,Ptprc	4.67e-07	1.4e-05	Negative regulation of nitrogen compound metabolic process
Process	GO:0009968	26	1181	10090	10090.ENSMUSP00000000001,10090.ENSMUSP00000000451,10090.ENSMUSP00000003912,10090.ENSMUSP00000004990,10090.ENSMUSP00000005066,10090.ENSMUSP00000005950,10090.ENSMUSP00000007130,10090.ENSMUSP00000019997,10090.ENSMUSP00000020118,10090.ENSMUSP00000021413,10090.ENSMUSP00000025025,10090.ENSMUSP00000027941,10090.ENSMUSP00000027966,10090.ENSMUSP00000030917,10090.ENSMUSP00000045770,10090.ENSMUSP00000061877…	Gnai3,Raf1,Calr,Mapk14,Map2k1,Mmp12,Ctnnb1,Tnfaip3,Dusp6,Nfkbia,Dusp1,Atf3,Fcgr2b,Ski,Tlr4,Insig1,Cx3cr1,Itgb1,Cd74,Nlrp3,Sirpa,Cd47,Klf4,Skil,Glg1,Ptprc	5.23e-07	1.55e-05	Negative regulation of signal transduction
Process	GO:0046640	6	36	10090	10090.ENSMUSP00000004829,10090.ENSMUSP00000020301,10090.ENSMUSP00000054591,10090.ENSMUSP00000113852,10090.ENSMUSP00000132453,10090.ENSMUSP00000138350	Cd244,Vsir,Il18,Syk,Ccr2,Ptprc	5.39e-07	1.6e-05	Regulation of alpha-beta T cell proliferation
Process	GO:0048646	23	952	10090	10090.ENSMUSP00000002678,10090.ENSMUSP00000004990,10090.ENSMUSP00000005066,10090.ENSMUSP00000007130,10090.ENSMUSP00000023779,10090.ENSMUSP00000025025,10090.ENSMUSP00000027015,10090.ENSMUSP00000029623,10090.ENSMUSP00000029700,10090.ENSMUSP00000030917,10090.ENSMUSP00000032561,10090.ENSMUSP00000041453,10090.ENSMUSP00000054591,10090.ENSMUSP00000062782,10090.ENSMUSP00000062864,10090.ENSMUSP00000071035…	Tgfb1,Mapk14,Map2k1,Ctnnb1,Nr4a1,Dusp1,Casp1,Tlr2,Sema4a,Ski,Vasp,Clic4,Il18,Vav2,Pik3cg,Smad1,Fgfr1,Itgb1,Jun,Skil,Furin,Syk,Ccr2	5.48e-07	1.62e-05	Anatomical structure formation involved in morphogenesis
Process	GO:0032611	5	18	10090	10090.ENSMUSP00000027015,10090.ENSMUSP00000045770,10090.ENSMUSP00000098707,10090.ENSMUSP00000119041,10090.ENSMUSP00000131832	Casp1,Tlr4,Nlrp3,Tnfaip8,Cd36	5.52e-07	1.63e-05	interleukin-1 beta production
Process	GO:2000341	5	18	10090	10090.ENSMUSP00000015712,10090.ENSMUSP00000035092,10090.ENSMUSP00000045770,10090.ENSMUSP00000095171,10090.ENSMUSP00000103245	Lpl,Myd88,Tlr4,Cd74,Klf4	5.52e-07	1.63e-05	Regulation of chemokine (C-X-C motif) ligand 2 production
Process	GO:0048660	10	166	10090	10090.ENSMUSP00000000001,10090.ENSMUSP00000007130,10090.ENSMUSP00000019997,10090.ENSMUSP00000020974,10090.ENSMUSP00000029559,10090.ENSMUSP00000034026,10090.ENSMUSP00000035092,10090.ENSMUSP00000054591,10090.ENSMUSP00000102711,10090.ENSMUSP00000103245	Gnai3,Ctnnb1,Tnfaip3,Id2,Il6ra,Hpgd,Myd88,Il18,Jun,Klf4	6.18e-07	1.81e-05	Regulation of smooth muscle cell proliferation
Process	GO:2000514	7	62	10090	10090.ENSMUSP00000002678,10090.ENSMUSP00000015540,10090.ENSMUSP00000020301,10090.ENSMUSP00000025561,10090.ENSMUSP00000054591,10090.ENSMUSP00000098707,10090.ENSMUSP00000132453	Tgfb1,Cd83,Vsir,Anxa1,Il18,Nlrp3,Ccr2	6.55e-07	1.92e-05	Regulation of CD4-positive, alpha-beta T cell activation
Process	GO:0051128	40	2438	10090	10090.ENSMUSP00000000451,10090.ENSMUSP00000002678,10090.ENSMUSP00000003912,10090.ENSMUSP00000004990,10090.ENSMUSP00000005066,10090.ENSMUSP00000007130,10090.ENSMUSP00000008733,10090.ENSMUSP00000018798,10090.ENSMUSP00000023154,10090.ENSMUSP00000025025,10090.ENSMUSP00000025523,10090.ENSMUSP00000025561,10090.ENSMUSP00000027966,10090.ENSMUSP00000028239,10090.ENSMUSP00000029623,10090.ENSMUSP00000029700…	Raf1,Tgfb1,Calr,Mapk14,Map2k1,Ctnnb1,Dnajb6,Ikzf1,Cldn1,Dusp1,Csf1r,Anxa1,Fcgr2b,Gsn,Tlr2,Sema4a,Ski,Tnfrsf1a,Vasp,Tyrobp,S100a10,F11r,Tlr4,Grn,Arf6,Insig1,Top2a,Nfatc2,Cd97,Fgfr1,Itgb1,Id1,Rhog,Cd47,Klf4,Siglec5,Skil,Syk,Cd36,H2-D1	6.62e-07	1.94e-05	Regulation of cellular component organization
Process	GO:0071404	5	19	10090	10090.ENSMUSP00000000299,10090.ENSMUSP00000015712,10090.ENSMUSP00000087457,10090.ENSMUSP00000113852,10090.ENSMUSP00000131832	Itgb2,Lpl,Itgb1,Syk,Cd36	6.94e-07	2.02e-05	Cellular response to low-density lipoprotein particle stimulus
Process	GO:0002253	11	213	10090	10090.ENSMUSP00000027966,10090.ENSMUSP00000029623,10090.ENSMUSP00000045770,10090.ENSMUSP00000052894,10090.ENSMUSP00000065799,10090.ENSMUSP00000074198,10090.ENSMUSP00000082682,10090.ENSMUSP00000101032,10090.ENSMUSP00000113852,10090.ENSMUSP00000129972,10090.ENSMUSP00000138350	Fcgr2b,Tlr2,Tlr4,Fpr1,Fpr2,Nfatc2,Hmgb1,Icosl,Syk,C5ar1,Ptprc	7.16e-07	2.08e-05	Activation of immune response
Process	GO:0032269	24	1047	10090	10090.ENSMUSP00000002678,10090.ENSMUSP00000003912,10090.ENSMUSP00000007130,10090.ENSMUSP00000008733,10090.ENSMUSP00000017188,10090.ENSMUSP00000019997,10090.ENSMUSP00000020118,10090.ENSMUSP00000020692,10090.ENSMUSP00000023779,10090.ENSMUSP00000025025,10090.ENSMUSP00000025961,10090.ENSMUSP00000027941,10090.ENSMUSP00000029041,10090.ENSMUSP00000030917,10090.ENSMUSP00000045770,10090.ENSMUSP00000054591…	Tgfb1,Calr,Ctnnb1,Dnajb6,Serpinb6a,Tnfaip3,Dusp6,Btg2,Nr4a1,Dusp1,Prdx3,Atf3,Fabp4,Ski,Tlr4,Il18,Sirpa,Sqstm1,Jun,Klf4,Furin,Tnfaip8,Glg1,Ptprc	7.57e-07	2.19e-05	Negative regulation of cellular protein metabolic process
Process	GO:0016043	62	4769	10090	10090.ENSMUSP00000000001,10090.ENSMUSP00000000299,10090.ENSMUSP00000000451,10090.ENSMUSP00000001008,10090.ENSMUSP00000002678,10090.ENSMUSP00000003912,10090.ENSMUSP00000004784,10090.ENSMUSP00000005066,10090.ENSMUSP00000005889,10090.ENSMUSP00000005950,10090.ENSMUSP00000006444,10090.ENSMUSP00000007130,10090.ENSMUSP00000008733,10090.ENSMUSP00000015667,10090.ENSMUSP00000015712,10090.ENSMUSP00000018798…	Gnai3,Itgb2,Raf1,Ccl3,Tgfb1,Calr,Cnn2,Map2k1,Vav1,Mmp12,Tep1,Ctnnb1,Dnajb6,Ctss,Lpl,Ikzf1,Tnfaip3,Btg2,Cldn1,Alcam,Csf1r,Anxa1,Prdx3,Marco,Fcgr2b,Gsn,Tlr2,Sema4a,Ski,Vasp,Tyrobp,Arhgef6,S100a10,H2-DMa,F11r,Grn,Arf6,Vav2,Acox1,Cx3cr1,Top2a,Smad1,Alox5ap,Fgfr1,Hmgb1,Itgb1,Cd74,Rhog,Cebpa,Nlrp3,Sirpa,Itga4,Sqstm1,Hist2h2aa1,Jun,Emp1,Ctsd,C5ar1,Cd36,Fcgr3,Ptprc,Tuba4a	7.67e-07	2.22e-05	Cellular component organization
Process	GO:0002238	4	7	10090	10090.ENSMUSP00000029623,10090.ENSMUSP00000033617,10090.ENSMUSP00000035092,10090.ENSMUSP00000113852	Tlr2,Btk,Myd88,Syk	8.23e-07	2.37e-05	Response to molecule of fungal origin
Process	GO:0050715	6	39	10090	10090.ENSMUSP00000003284,10090.ENSMUSP00000027015,10090.ENSMUSP00000029623,10090.ENSMUSP00000085394,10090.ENSMUSP00000113852,10090.ENSMUSP00000131832	Irf3,Casp1,Tlr2,Clec9a,Syk,Cd36	8.22e-07	2.37e-05	Positive regulation of cytokine secretion
Process	GO:0032880	23	978	10090	10090.ENSMUSP00000002678,10090.ENSMUSP00000003284,10090.ENSMUSP00000004990,10090.ENSMUSP00000005066,10090.ENSMUSP00000007130,10090.ENSMUSP00000008733,10090.ENSMUSP00000025561,10090.ENSMUSP00000026795,10090.ENSMUSP00000027015,10090.ENSMUSP00000028239,10090.ENSMUSP00000029623,10090.ENSMUSP00000032491,10090.ENSMUSP00000032800,10090.ENSMUSP00000045770,10090.ENSMUSP00000055862,10090.ENSMUSP00000061877…	Tgfb1,Irf3,Mapk14,Map2k1,Ctnnb1,Dnajb6,Anxa1,Alox5,Casp1,Gsn,Tlr2,Tnfrsf1a,Tyrobp,Tlr4,Arf6,Insig1,Clec9a,Itgb1,Rhog,Sqstm1,Syk,Ctsd,Cd36	8.62e-07	2.48e-05	Regulation of protein localization
Process	GO:0002449	9	132	10090	10090.ENSMUSP00000027966,10090.ENSMUSP00000033617,10090.ENSMUSP00000035092,10090.ENSMUSP00000037088,10090.ENSMUSP00000041008,10090.ENSMUSP00000054591,10090.ENSMUSP00000095171,10090.ENSMUSP00000101032,10090.ENSMUSP00000131938	Fcgr2b,Btk,Myd88,H2-DMa,H2-Ab1,Il18,Cd74,Icosl,Fcgr3	8.67e-07	2.49e-05	Lymphocyte mediated immunity
Process	GO:0002886	7	65	10090	10090.ENSMUSP00000000299,10090.ENSMUSP00000032800,10090.ENSMUSP00000033617,10090.ENSMUSP00000113852,10090.ENSMUSP00000120881,10090.ENSMUSP00000131938,10090.ENSMUSP00000132453	Itgb2,Tyrobp,Btk,Syk,Cd84,Fcgr3,Ccr2	8.78e-07	2.51e-05	Regulation of myeloid leukocyte mediated immunity
Process	GO:0002443	10	173	10090	10090.ENSMUSP00000001008,10090.ENSMUSP00000027966,10090.ENSMUSP00000033617,10090.ENSMUSP00000035092,10090.ENSMUSP00000037088,10090.ENSMUSP00000041008,10090.ENSMUSP00000054591,10090.ENSMUSP00000095171,10090.ENSMUSP00000101032,10090.ENSMUSP00000131938	Ccl3,Fcgr2b,Btk,Myd88,H2-DMa,H2-Ab1,Il18,Cd74,Icosl,Fcgr3	8.83e-07	2.52e-05	Leukocyte mediated immunity
Process	GO:0048514	15	433	10090	10090.ENSMUSP00000002678,10090.ENSMUSP00000004990,10090.ENSMUSP00000007130,10090.ENSMUSP00000023779,10090.ENSMUSP00000029700,10090.ENSMUSP00000034026,10090.ENSMUSP00000041453,10090.ENSMUSP00000054591,10090.ENSMUSP00000062782,10090.ENSMUSP00000062864,10090.ENSMUSP00000081041,10090.ENSMUSP00000087457,10090.ENSMUSP00000102711,10090.ENSMUSP00000113852,10090.ENSMUSP00000132453	Tgfb1,Mapk14,Ctnnb1,Nr4a1,Sema4a,Hpgd,Clic4,Il18,Vav2,Pik3cg,Fgfr1,Itgb1,Jun,Syk,Ccr2	9.18e-07	2.61e-05	Blood vessel morphogenesis
Process	GO:0045596	20	761	10090	10090.ENSMUSP00000001008,10090.ENSMUSP00000002678,10090.ENSMUSP00000003912,10090.ENSMUSP00000007130,10090.ENSMUSP00000020974,10090.ENSMUSP00000021413,10090.ENSMUSP00000025561,10090.ENSMUSP00000029700,10090.ENSMUSP00000030917,10090.ENSMUSP00000039041,10090.ENSMUSP00000054591,10090.ENSMUSP00000055862,10090.ENSMUSP00000061877,10090.ENSMUSP00000074198,10090.ENSMUSP00000081041,10090.ENSMUSP00000087457…	Ccl3,Tgfb1,Calr,Ctnnb1,Id2,Nfkbia,Anxa1,Sema4a,Ski,Flt3,Il18,Arf6,Insig1,Nfatc2,Fgfr1,Itgb1,Id1,Cd74,Skil,H2-D1	9.24e-07	2.62e-05	Negative regulation of cell differentiation
Process	GO:0007167	17	558	10090	10090.ENSMUSP00000000451,10090.ENSMUSP00000002678,10090.ENSMUSP00000004990,10090.ENSMUSP00000014505,10090.ENSMUSP00000020301,10090.ENSMUSP00000025523,10090.ENSMUSP00000030917,10090.ENSMUSP00000034026,10090.ENSMUSP00000035092,10090.ENSMUSP00000039041,10090.ENSMUSP00000071035,10090.ENSMUSP00000081041,10090.ENSMUSP00000089708,10090.ENSMUSP00000092019,10090.ENSMUSP00000102711,10090.ENSMUSP00000113256…	Raf1,Tgfb1,Mapk14,Mertk,Vsir,Csf1r,Ski,Hpgd,Myd88,Flt3,Smad1,Fgfr1,Stat6,Id1,Jun,Skil,Syk	9.35e-07	2.65e-05	Enzyme linked receptor protein signaling pathway
Process	GO:0002690	8	97	10090	10090.ENSMUSP00000001008,10090.ENSMUSP00000003912,10090.ENSMUSP00000004990,10090.ENSMUSP00000026911,10090.ENSMUSP00000065799,10090.ENSMUSP00000095171,10090.ENSMUSP00000129972,10090.ENSMUSP00000132453	Ccl3,Calr,Mapk14,Ccr1,Fpr2,Cd74,C5ar1,Ccr2	9.39e-07	2.66e-05	Positive regulation of leukocyte chemotaxis
Process	GO:0071674	6	40	10090	10090.ENSMUSP00000001008,10090.ENSMUSP00000019071,10090.ENSMUSP00000025561,10090.ENSMUSP00000099491,10090.ENSMUSP00000099853,10090.ENSMUSP00000132453	Ccl3,Ccl6,Anxa1,Sirpa,Cd47,Ccr2	9.4e-07	2.66e-05	Mononuclear cell migration
Process	GO:0001944	17	562	10090	10090.ENSMUSP00000002678,10090.ENSMUSP00000004990,10090.ENSMUSP00000005066,10090.ENSMUSP00000007130,10090.ENSMUSP00000023779,10090.ENSMUSP00000029700,10090.ENSMUSP00000034026,10090.ENSMUSP00000041453,10090.ENSMUSP00000054591,10090.ENSMUSP00000062782,10090.ENSMUSP00000062864,10090.ENSMUSP00000081041,10090.ENSMUSP00000087457,10090.ENSMUSP00000092019,10090.ENSMUSP00000102711,10090.ENSMUSP00000113852…	Tgfb1,Mapk14,Map2k1,Ctnnb1,Nr4a1,Sema4a,Hpgd,Clic4,Il18,Vav2,Pik3cg,Fgfr1,Itgb1,Id1,Jun,Syk,Ccr2	1.03e-06	2.89e-05	Vasculature development
Process	GO:0050730	12	271	10090	10090.ENSMUSP00000000299,10090.ENSMUSP00000002678,10090.ENSMUSP00000025523,10090.ENSMUSP00000029559,10090.ENSMUSP00000032491,10090.ENSMUSP00000045770,10090.ENSMUSP00000054591,10090.ENSMUSP00000087457,10090.ENSMUSP00000095171,10090.ENSMUSP00000113852,10090.ENSMUSP00000131832,10090.ENSMUSP00000138350	Itgb2,Tgfb1,Csf1r,Il6ra,Tnfrsf1a,Tlr4,Il18,Itgb1,Cd74,Syk,Cd36,Ptprc	1.05e-06	2.95e-05	Regulation of peptidyl-tyrosine phosphorylation
Process	GO:0002532	5	21	10090	10090.ENSMUSP00000026795,10090.ENSMUSP00000033617,10090.ENSMUSP00000045770,10090.ENSMUSP00000071130,10090.ENSMUSP00000113852	Alox5,Btk,Tlr4,Alox5ap,Syk	1.06e-06	2.97e-05	Production of molecular mediator involved in inflammatory response
Process	GO:0002709	7	67	10090	10090.ENSMUSP00000020301,10090.ENSMUSP00000054591,10090.ENSMUSP00000082682,10090.ENSMUSP00000098707,10090.ENSMUSP00000132453,10090.ENSMUSP00000134570,10090.ENSMUSP00000138350	Vsir,Il18,Hmgb1,Nlrp3,Ccr2,H2-D1,Ptprc	1.06e-06	2.97e-05	Regulation of T cell mediated immunity
Process	GO:0046641	5	21	10090	10090.ENSMUSP00000004829,10090.ENSMUSP00000054591,10090.ENSMUSP00000113852,10090.ENSMUSP00000132453,10090.ENSMUSP00000138350	Cd244,Il18,Syk,Ccr2,Ptprc	1.06e-06	2.97e-05	Positive regulation of alpha-beta T cell proliferation
Process	GO:0001525	13	325	10090	10090.ENSMUSP00000004990,10090.ENSMUSP00000007130,10090.ENSMUSP00000023779,10090.ENSMUSP00000029700,10090.ENSMUSP00000041453,10090.ENSMUSP00000054591,10090.ENSMUSP00000062782,10090.ENSMUSP00000062864,10090.ENSMUSP00000081041,10090.ENSMUSP00000087457,10090.ENSMUSP00000102711,10090.ENSMUSP00000113852,10090.ENSMUSP00000132453	Mapk14,Ctnnb1,Nr4a1,Sema4a,Clic4,Il18,Vav2,Pik3cg,Fgfr1,Itgb1,Jun,Syk,Ccr2	1.1e-06	3.06e-05	Angiogenesis
Process	GO:0042130	7	68	10090	10090.ENSMUSP00000002678,10090.ENSMUSP00000020301,10090.ENSMUSP00000020668,10090.ENSMUSP00000041008,10090.ENSMUSP00000046105,10090.ENSMUSP00000069850,10090.ENSMUSP00000090979	Tgfb1,Vsir,Havcr2,H2-Ab1,H2-Aa,Cebpb,Peli1	1.16e-06	3.23e-05	Negative regulation of T cell proliferation
Process	GO:0052547	15	443	10090	10090.ENSMUSP00000004990,10090.ENSMUSP00000008733,10090.ENSMUSP00000017188,10090.ENSMUSP00000020301,10090.ENSMUSP00000023779,10090.ENSMUSP00000025961,10090.ENSMUSP00000027015,10090.ENSMUSP00000028239,10090.ENSMUSP00000046340,10090.ENSMUSP00000098707,10090.ENSMUSP00000103245,10090.ENSMUSP00000113370,10090.ENSMUSP00000113852,10090.ENSMUSP00000119041,10090.ENSMUSP00000121203	Mapk14,Dnajb6,Serpinb6a,Vsir,Nr4a1,Prdx3,Casp1,Gsn,Grn,Nlrp3,Klf4,Furin,Syk,Tnfaip8,Ctsd	1.21e-06	3.35e-05	Regulation of peptidase activity
Process	GO:0032667	4	8	10090	10090.ENSMUSP00000002678,10090.ENSMUSP00000002976,10090.ENSMUSP00000035092,10090.ENSMUSP00000045770	Tgfb1,Il17ra,Myd88,Tlr4	1.23e-06	3.4e-05	Regulation of interleukin-23 production
Process	GO:0033674	17	570	10090	10090.ENSMUSP00000000451,10090.ENSMUSP00000002678,10090.ENSMUSP00000005066,10090.ENSMUSP00000014505,10090.ENSMUSP00000025523,10090.ENSMUSP00000029559,10090.ENSMUSP00000039041,10090.ENSMUSP00000045770,10090.ENSMUSP00000054591,10090.ENSMUSP00000062782,10090.ENSMUSP00000062864,10090.ENSMUSP00000065799,10090.ENSMUSP00000081041,10090.ENSMUSP00000082682,10090.ENSMUSP00000095171,10090.ENSMUSP00000113852…	Raf1,Tgfb1,Map2k1,Mertk,Csf1r,Il6ra,Flt3,Tlr4,Il18,Vav2,Pik3cg,Fpr2,Fgfr1,Hmgb1,Cd74,Syk,Ptprc	1.24e-06	3.42e-05	Positive regulation of kinase activity
Process	GO:0071260	7	69	10090	10090.ENSMUSP00000002678,10090.ENSMUSP00000004784,10090.ENSMUSP00000007130,10090.ENSMUSP00000032491,10090.ENSMUSP00000041907,10090.ENSMUSP00000045770,10090.ENSMUSP00000107793	Tgfb1,Cnn2,Ctnnb1,Tnfrsf1a,F11r,Tlr4,Tlr8	1.27e-06	3.51e-05	Cellular response to mechanical stimulus
Process	GO:0033554	29	1493	10090	10090.ENSMUSP00000003912,10090.ENSMUSP00000004990,10090.ENSMUSP00000005066,10090.ENSMUSP00000006523,10090.ENSMUSP00000015484,10090.ENSMUSP00000017188,10090.ENSMUSP00000019997,10090.ENSMUSP00000020692,10090.ENSMUSP00000020974,10090.ENSMUSP00000025561,10090.ENSMUSP00000025961,10090.ENSMUSP00000027941,10090.ENSMUSP00000032491,10090.ENSMUSP00000033617,10090.ENSMUSP00000035092,10090.ENSMUSP00000061877…	Calr,Mapk14,Map2k1,Crip1,Cybb,Serpinb6a,Tnfaip3,Btg2,Id2,Anxa1,Prdx3,Atf3,Tnfrsf1a,Btk,Myd88,Insig1,Top2a,Cebpb,Klf10,Nfatc2,Vrk2,Hmgb1,Stat6,Sirpa,Sqstm1,Jun,Klf4,Syk,Cd36	1.31e-06	3.59e-05	Cellular response to stress
Process	GO:0070661	8	102	10090	10090.ENSMUSP00000000299,10090.ENSMUSP00000002678,10090.ENSMUSP00000022124,10090.ENSMUSP00000025523,10090.ENSMUSP00000039041,10090.ENSMUSP00000045770,10090.ENSMUSP00000101913,10090.ENSMUSP00000138350	Itgb2,Tgfb1,Cd180,Csf1r,Flt3,Tlr4,Itgal,Ptprc	1.34e-06	3.67e-05	Leukocyte proliferation
Process	GO:0002429	9	140	10090	10090.ENSMUSP00000027966,10090.ENSMUSP00000029623,10090.ENSMUSP00000052894,10090.ENSMUSP00000065799,10090.ENSMUSP00000074198,10090.ENSMUSP00000101032,10090.ENSMUSP00000113852,10090.ENSMUSP00000129972,10090.ENSMUSP00000138350	Fcgr2b,Tlr2,Fpr1,Fpr2,Nfatc2,Icosl,Syk,C5ar1,Ptprc	1.38e-06	3.76e-05	Immune response-activating cell surface receptor signaling pathway
Process	GO:0071407	16	511	10090	10090.ENSMUSP00000000001,10090.ENSMUSP00000001008,10090.ENSMUSP00000002678,10090.ENSMUSP00000003284,10090.ENSMUSP00000007130,10090.ENSMUSP00000021413,10090.ENSMUSP00000023779,10090.ENSMUSP00000025561,10090.ENSMUSP00000054591,10090.ENSMUSP00000061877,10090.ENSMUSP00000062864,10090.ENSMUSP00000069850,10090.ENSMUSP00000071035,10090.ENSMUSP00000092019,10090.ENSMUSP00000096129,10090.ENSMUSP00000103245	Gnai3,Ccl3,Tgfb1,Irf3,Ctnnb1,Nfkbia,Nr4a1,Anxa1,Il18,Insig1,Pik3cg,Cebpb,Smad1,Id1,Cebpa,Klf4	1.41e-06	3.85e-05	Cellular response to organic cyclic compound
Process	GO:0032753	5	23	10090	10090.ENSMUSP00000020668,10090.ENSMUSP00000069850,10090.ENSMUSP00000098707,10090.ENSMUSP00000101032,10090.ENSMUSP00000113852	Havcr2,Cebpb,Nlrp3,Icosl,Syk	1.57e-06	4.26e-05	Positive regulation of interleukin-4 production
Process	GO:0120161	9	143	10090	10090.ENSMUSP00000029041,10090.ENSMUSP00000045770,10090.ENSMUSP00000054591,10090.ENSMUSP00000069850,10090.ENSMUSP00000089708,10090.ENSMUSP00000092019,10090.ENSMUSP00000113852,10090.ENSMUSP00000131832,10090.ENSMUSP00000132453	Fabp4,Tlr4,Il18,Cebpb,Stat6,Id1,Syk,Cd36,Ccr2	1.63e-06	4.4e-05	Regulation of cold-induced thermogenesis
Process	GO:0050830	8	105	10090	10090.ENSMUSP00000020668,10090.ENSMUSP00000029623,10090.ENSMUSP00000035092,10090.ENSMUSP00000098707,10090.ENSMUSP00000108573,10090.ENSMUSP00000119041,10090.ENSMUSP00000129972,10090.ENSMUSP00000131832	Havcr2,Tlr2,Myd88,Nlrp3,Mpeg1,Tnfaip8,C5ar1,Cd36	1.64e-06	4.44e-05	Defense response to Gram-positive bacterium
Process	GO:1900015	6	45	10090	10090.ENSMUSP00000002976,10090.ENSMUSP00000004990,10090.ENSMUSP00000026795,10090.ENSMUSP00000035092,10090.ENSMUSP00000045770,10090.ENSMUSP00000099491	Il17ra,Mapk14,Alox5,Myd88,Tlr4,Sirpa	1.75e-06	4.73e-05	Regulation of cytokine production involved in inflammatory response
Process	GO:0060907	4	9	10090	10090.ENSMUSP00000029623,10090.ENSMUSP00000045770,10090.ENSMUSP00000095171,10090.ENSMUSP00000131832	Tlr2,Tlr4,Cd74,Cd36	1.76e-06	4.75e-05	Positive regulation of macrophage cytokine production
Process	GO:0045892	25	1181	10090	10090.ENSMUSP00000002678,10090.ENSMUSP00000003912,10090.ENSMUSP00000005950,10090.ENSMUSP00000007130,10090.ENSMUSP00000008733,10090.ENSMUSP00000018798,10090.ENSMUSP00000020692,10090.ENSMUSP00000020974,10090.ENSMUSP00000027941,10090.ENSMUSP00000029041,10090.ENSMUSP00000030917,10090.ENSMUSP00000040245,10090.ENSMUSP00000069850,10090.ENSMUSP00000073690,10090.ENSMUSP00000074198,10090.ENSMUSP00000081041…	Tgfb1,Calr,Mmp12,Ctnnb1,Dnajb6,Ikzf1,Btg2,Id2,Atf3,Fabp4,Ski,Irf8,Cebpb,Klf10,Nfatc2,Fgfr1,Stat6,Id1,Cebpa,Sqstm1,Hist2h2aa1,Jun,Klf4,Skil,Cd36	1.78e-06	4.79e-05	Negative regulation of transcription, DNA-templated
Process	GO:0009615	11	235	10090	10090.ENSMUSP00000003284,10090.ENSMUSP00000004392,10090.ENSMUSP00000004990,10090.ENSMUSP00000005950,10090.ENSMUSP00000020188,10090.ENSMUSP00000033053,10090.ENSMUSP00000035092,10090.ENSMUSP00000039041,10090.ENSMUSP00000098707,10090.ENSMUSP00000107793,10090.ENSMUSP00000138350	Irf3,Irf5,Mapk14,Mmp12,Ifngr1,Itgax,Myd88,Flt3,Nlrp3,Tlr8,Ptprc	1.79e-06	4.8e-05	Response to virus
Process	GO:0009890	29	1517	10090	10090.ENSMUSP00000002678,10090.ENSMUSP00000003912,10090.ENSMUSP00000005950,10090.ENSMUSP00000007130,10090.ENSMUSP00000008733,10090.ENSMUSP00000018798,10090.ENSMUSP00000020692,10090.ENSMUSP00000020974,10090.ENSMUSP00000025025,10090.ENSMUSP00000027941,10090.ENSMUSP00000029041,10090.ENSMUSP00000029559,10090.ENSMUSP00000030917,10090.ENSMUSP00000040245,10090.ENSMUSP00000061877,10090.ENSMUSP00000069850…	Tgfb1,Calr,Mmp12,Ctnnb1,Dnajb6,Ikzf1,Btg2,Id2,Dusp1,Atf3,Fabp4,Il6ra,Ski,Irf8,Insig1,Cebpb,Klf10,Nfatc2,Fgfr1,Stat6,Id1,Cebpa,Sirpa,Sqstm1,Hist2h2aa1,Jun,Klf4,Skil,Cd36	1.79e-06	4.8e-05	Negative regulation of biosynthetic process
Process	GO:0007178	10	188	10090	10090.ENSMUSP00000002678,10090.ENSMUSP00000004990,10090.ENSMUSP00000020301,10090.ENSMUSP00000030917,10090.ENSMUSP00000034026,10090.ENSMUSP00000035092,10090.ENSMUSP00000071035,10090.ENSMUSP00000092019,10090.ENSMUSP00000102711,10090.ENSMUSP00000113256	Tgfb1,Mapk14,Vsir,Ski,Hpgd,Myd88,Smad1,Id1,Jun,Skil	1.8e-06	4.82e-05	Transmembrane receptor protein serine/threonine kinase signaling pathway
Process	GO:0061756	5	24	10090	10090.ENSMUSP00000063986,10090.ENSMUSP00000087457,10090.ENSMUSP00000098436,10090.ENSMUSP00000099718,10090.ENSMUSP00000132453	Cx3cr1,Itgb1,Selplg,Itga4,Ccr2	1.88e-06	5.01e-05	Leukocyte adhesion to vascular endothelial cell
Process	GO:0072678	5	24	10090	10090.ENSMUSP00000001008,10090.ENSMUSP00000041907,10090.ENSMUSP00000099718,10090.ENSMUSP00000101913,10090.ENSMUSP00000132453	Ccl3,F11r,Itga4,Itgal,Ccr2	1.88e-06	5.01e-05	T cell migration
Process	GO:0045786	14	400	10090	10090.ENSMUSP00000002678,10090.ENSMUSP00000003912,10090.ENSMUSP00000004990,10090.ENSMUSP00000005066,10090.ENSMUSP00000007130,10090.ENSMUSP00000019997,10090.ENSMUSP00000020692,10090.ENSMUSP00000023779,10090.ENSMUSP00000025025,10090.ENSMUSP00000034026,10090.ENSMUSP00000068896,10090.ENSMUSP00000096129,10090.ENSMUSP00000103245,10090.ENSMUSP00000113256	Tgfb1,Calr,Mapk14,Map2k1,Ctnnb1,Tnfaip3,Btg2,Nr4a1,Dusp1,Hpgd,Top2a,Cebpa,Klf4,Skil	1.92e-06	5.09e-05	Negative regulation of cell cycle
Process	GO:0050728	9	148	10090	10090.ENSMUSP00000019997,10090.ENSMUSP00000026795,10090.ENSMUSP00000027966,10090.ENSMUSP00000032491,10090.ENSMUSP00000046340,10090.ENSMUSP00000063986,10090.ENSMUSP00000065799,10090.ENSMUSP00000098707,10090.ENSMUSP00000099491	Tnfaip3,Alox5,Fcgr2b,Tnfrsf1a,Grn,Cx3cr1,Fpr2,Nlrp3,Sirpa	2.13e-06	5.63e-05	Negative regulation of inflammatory response
Process	GO:0045670	7	75	10090	10090.ENSMUSP00000001008,10090.ENSMUSP00000007130,10090.ENSMUSP00000025523,10090.ENSMUSP00000026911,10090.ENSMUSP00000032800,10090.ENSMUSP00000069850,10090.ENSMUSP00000073690	Ccl3,Ctnnb1,Csf1r,Ccr1,Tyrobp,Cebpb,Klf10	2.13e-06	5.64e-05	Regulation of osteoclast differentiation
Process	GO:0000122	21	881	10090	10090.ENSMUSP00000002678,10090.ENSMUSP00000003912,10090.ENSMUSP00000005950,10090.ENSMUSP00000007130,10090.ENSMUSP00000018798,10090.ENSMUSP00000020692,10090.ENSMUSP00000020974,10090.ENSMUSP00000027941,10090.ENSMUSP00000030917,10090.ENSMUSP00000040245,10090.ENSMUSP00000069850,10090.ENSMUSP00000074198,10090.ENSMUSP00000081041,10090.ENSMUSP00000089708,10090.ENSMUSP00000092019,10090.ENSMUSP00000096129…	Tgfb1,Calr,Mmp12,Ctnnb1,Ikzf1,Btg2,Id2,Atf3,Ski,Irf8,Cebpb,Nfatc2,Fgfr1,Stat6,Id1,Cebpa,Sqstm1,Jun,Klf4,Skil,Cd36	2.2e-06	5.81e-05	Negative regulation of transcription by RNA polymerase II
Process	GO:0002673	6	47	10090	10090.ENSMUSP00000027966,10090.ENSMUSP00000033617,10090.ENSMUSP00000062864,10090.ENSMUSP00000071130,10090.ENSMUSP00000098707,10090.ENSMUSP00000131938	Fcgr2b,Btk,Pik3cg,Alox5ap,Nlrp3,Fcgr3	2.21e-06	5.81e-05	Regulation of acute inflammatory response
Process	GO:0045058	6	47	10090	10090.ENSMUSP00000002678,10090.ENSMUSP00000037088,10090.ENSMUSP00000089708,10090.ENSMUSP00000095171,10090.ENSMUSP00000113852,10090.ENSMUSP00000138350	Tgfb1,H2-DMa,Stat6,Cd74,Syk,Ptprc	2.21e-06	5.81e-05	T cell selection
Process	GO:0032088	7	76	10090	10090.ENSMUSP00000019997,10090.ENSMUSP00000020668,10090.ENSMUSP00000021413,10090.ENSMUSP00000090979,10090.ENSMUSP00000098707,10090.ENSMUSP00000103245,10090.ENSMUSP00000109305	Tnfaip3,Havcr2,Nfkbia,Peli1,Nlrp3,Klf4,Anxa4	2.32e-06	6.07e-05	Negative regulation of NF-kappaB transcription factor activity
Process	GO:0070373	7	76	10090	10090.ENSMUSP00000020118,10090.ENSMUSP00000025025,10090.ENSMUSP00000027941,10090.ENSMUSP00000045770,10090.ENSMUSP00000099491,10090.ENSMUSP00000103245,10090.ENSMUSP00000138350	Dusp6,Dusp1,Atf3,Tlr4,Sirpa,Klf4,Ptprc	2.32e-06	6.07e-05	Negative regulation of ERK1 and ERK2 cascade
Process	GO:0001568	16	534	10090	10090.ENSMUSP00000002678,10090.ENSMUSP00000004990,10090.ENSMUSP00000005066,10090.ENSMUSP00000007130,10090.ENSMUSP00000023779,10090.ENSMUSP00000029700,10090.ENSMUSP00000034026,10090.ENSMUSP00000041453,10090.ENSMUSP00000054591,10090.ENSMUSP00000062782,10090.ENSMUSP00000062864,10090.ENSMUSP00000081041,10090.ENSMUSP00000087457,10090.ENSMUSP00000102711,10090.ENSMUSP00000113852,10090.ENSMUSP00000132453	Tgfb1,Mapk14,Map2k1,Ctnnb1,Nr4a1,Sema4a,Hpgd,Clic4,Il18,Vav2,Pik3cg,Fgfr1,Itgb1,Jun,Syk,Ccr2	2.45e-06	6.4e-05	Blood vessel development
Process	GO:0071223	4	10	10090	10090.ENSMUSP00000004990,10090.ENSMUSP00000029623,10090.ENSMUSP00000045770,10090.ENSMUSP00000131832	Mapk14,Tlr2,Tlr4,Cd36	2.46e-06	6.4e-05	Cellular response to lipoteichoic acid
Process	GO:0140052	4	10	10090	10090.ENSMUSP00000035092,10090.ENSMUSP00000045770,10090.ENSMUSP00000104294,10090.ENSMUSP00000131832	Myd88,Tlr4,Cd68,Cd36	2.46e-06	6.4e-05	Cellular response to oxidised low-density lipoprotein particle stimulus
Process	GO:0060322	20	814	10090	10090.ENSMUSP00000000001,10090.ENSMUSP00000000451,10090.ENSMUSP00000002678,10090.ENSMUSP00000005066,10090.ENSMUSP00000007130,10090.ENSMUSP00000018798,10090.ENSMUSP00000020692,10090.ENSMUSP00000020974,10090.ENSMUSP00000025523,10090.ENSMUSP00000026911,10090.ENSMUSP00000027966,10090.ENSMUSP00000030917,10090.ENSMUSP00000032800,10090.ENSMUSP00000063986,10090.ENSMUSP00000071035,10090.ENSMUSP00000081041…	Gnai3,Raf1,Tgfb1,Map2k1,Ctnnb1,Ikzf1,Btg2,Id2,Csf1r,Ccr1,Fcgr2b,Ski,Tyrobp,Cx3cr1,Smad1,Fgfr1,Itgb1,Id1,Itga4,C5ar1	2.52e-06	6.52e-05	Head development
Process	GO:0048878	24	1124	10090	10090.ENSMUSP00000000451,10090.ENSMUSP00000001008,10090.ENSMUSP00000002678,10090.ENSMUSP00000005066,10090.ENSMUSP00000015712,10090.ENSMUSP00000023154,10090.ENSMUSP00000026795,10090.ENSMUSP00000026911,10090.ENSMUSP00000029041,10090.ENSMUSP00000041453,10090.ENSMUSP00000046340,10090.ENSMUSP00000052894,10090.ENSMUSP00000054591,10090.ENSMUSP00000061877,10090.ENSMUSP00000062864,10090.ENSMUSP00000063325…	Raf1,Ccl3,Tgfb1,Map2k1,Lpl,Cldn1,Alox5,Ccr1,Fabp4,Clic4,Grn,Fpr1,Il18,Insig1,Pik3cg,Acox1,Cx3cr1,Fpr2,Cxcl2,Cebpa,C5ar1,Cd36,Ccr2,Ptprc	2.55e-06	6.58e-05	Chemical homeostasis
Process	GO:0044092	24	1126	10090	10090.ENSMUSP00000008733,10090.ENSMUSP00000017188,10090.ENSMUSP00000019997,10090.ENSMUSP00000020118,10090.ENSMUSP00000020668,10090.ENSMUSP00000020974,10090.ENSMUSP00000021413,10090.ENSMUSP00000023779,10090.ENSMUSP00000025025,10090.ENSMUSP00000025561,10090.ENSMUSP00000025961,10090.ENSMUSP00000029041,10090.ENSMUSP00000030917,10090.ENSMUSP00000041907,10090.ENSMUSP00000090979,10090.ENSMUSP00000092019…	Dnajb6,Serpinb6a,Tnfaip3,Dusp6,Havcr2,Id2,Nfkbia,Nr4a1,Dusp1,Anxa1,Prdx3,Fabp4,Ski,F11r,Peli1,Id1,Nlrp3,Itga4,Jun,Klf4,Anxa4,Furin,Tnfaip8,Ptprc	2.63e-06	6.77e-05	Negative regulation of molecular function
Process	GO:0009620	6	49	10090	10090.ENSMUSP00000002678,10090.ENSMUSP00000002976,10090.ENSMUSP00000029623,10090.ENSMUSP00000033617,10090.ENSMUSP00000035092,10090.ENSMUSP00000113852	Tgfb1,Il17ra,Tlr2,Btk,Myd88,Syk	2.76e-06	7.09e-05	Response to fungus
Process	GO:0043370	6	49	10090	10090.ENSMUSP00000002678,10090.ENSMUSP00000015540,10090.ENSMUSP00000025561,10090.ENSMUSP00000054591,10090.ENSMUSP00000098707,10090.ENSMUSP00000132453	Tgfb1,Cd83,Anxa1,Il18,Nlrp3,Ccr2	2.76e-06	7.09e-05	Regulation of CD4-positive, alpha-beta T cell differentiation
Process	GO:0030855	16	540	10090	10090.ENSMUSP00000002678,10090.ENSMUSP00000005066,10090.ENSMUSP00000007130,10090.ENSMUSP00000020974,10090.ENSMUSP00000023154,10090.ENSMUSP00000025561,10090.ENSMUSP00000035092,10090.ENSMUSP00000041453,10090.ENSMUSP00000041907,10090.ENSMUSP00000069850,10090.ENSMUSP00000081041,10090.ENSMUSP00000092019,10090.ENSMUSP00000102711,10090.ENSMUSP00000103245,10090.ENSMUSP00000109305,10090.ENSMUSP00000113256	Tgfb1,Map2k1,Ctnnb1,Id2,Cldn1,Anxa1,Myd88,Clic4,F11r,Cebpb,Fgfr1,Id1,Jun,Klf4,Anxa4,Skil	2.82e-06	7.22e-05	Epithelial cell differentiation
Process	GO:1904994	5	27	10090	10090.ENSMUSP00000000299,10090.ENSMUSP00000026795,10090.ENSMUSP00000099718,10090.ENSMUSP00000103245,10090.ENSMUSP00000132453	Itgb2,Alox5,Itga4,Klf4,Ccr2	3.14e-06	7.98e-05	Regulation of leukocyte adhesion to vascular endothelial cell
Process	GO:0031327	28	1475	10090	10090.ENSMUSP00000002678,10090.ENSMUSP00000003912,10090.ENSMUSP00000005950,10090.ENSMUSP00000007130,10090.ENSMUSP00000008733,10090.ENSMUSP00000018798,10090.ENSMUSP00000020692,10090.ENSMUSP00000020974,10090.ENSMUSP00000025025,10090.ENSMUSP00000027941,10090.ENSMUSP00000029041,10090.ENSMUSP00000030917,10090.ENSMUSP00000040245,10090.ENSMUSP00000061877,10090.ENSMUSP00000069850,10090.ENSMUSP00000073690…	Tgfb1,Calr,Mmp12,Ctnnb1,Dnajb6,Ikzf1,Btg2,Id2,Dusp1,Atf3,Fabp4,Ski,Irf8,Insig1,Cebpb,Klf10,Nfatc2,Fgfr1,Stat6,Id1,Cebpa,Sirpa,Sqstm1,Hist2h2aa1,Jun,Klf4,Skil,Cd36	3.17e-06	8.05e-05	Negative regulation of cellular biosynthetic process
Process	GO:0051253	26	1308	10090	10090.ENSMUSP00000002678,10090.ENSMUSP00000003912,10090.ENSMUSP00000005950,10090.ENSMUSP00000007130,10090.ENSMUSP00000008733,10090.ENSMUSP00000018798,10090.ENSMUSP00000020692,10090.ENSMUSP00000020974,10090.ENSMUSP00000027941,10090.ENSMUSP00000029041,10090.ENSMUSP00000030917,10090.ENSMUSP00000035092,10090.ENSMUSP00000040245,10090.ENSMUSP00000069850,10090.ENSMUSP00000073690,10090.ENSMUSP00000074198…	Tgfb1,Calr,Mmp12,Ctnnb1,Dnajb6,Ikzf1,Btg2,Id2,Atf3,Fabp4,Ski,Myd88,Irf8,Cebpb,Klf10,Nfatc2,Fgfr1,Stat6,Id1,Cebpa,Sqstm1,Hist2h2aa1,Jun,Klf4,Skil,Cd36	3.35e-06	8.47e-05	Negative regulation of RNA metabolic process
Process	GO:0001885	6	51	10090	10090.ENSMUSP00000007130,10090.ENSMUSP00000023154,10090.ENSMUSP00000035092,10090.ENSMUSP00000041453,10090.ENSMUSP00000041907,10090.ENSMUSP00000092019	Ctnnb1,Cldn1,Myd88,Clic4,F11r,Id1	3.41e-06	8.62e-05	Endothelial cell development
Process	GO:0002704	6	51	10090	10090.ENSMUSP00000020301,10090.ENSMUSP00000020668,10090.ENSMUSP00000027966,10090.ENSMUSP00000120881,10090.ENSMUSP00000132453,10090.ENSMUSP00000138350	Vsir,Havcr2,Fcgr2b,Cd84,Ccr2,Ptprc	3.41e-06	8.62e-05	Negative regulation of leukocyte mediated immunity
Process	GO:0032648	6	51	10090	10090.ENSMUSP00000003284,10090.ENSMUSP00000029623,10090.ENSMUSP00000045770,10090.ENSMUSP00000082682,10090.ENSMUSP00000099491,10090.ENSMUSP00000107793	Irf3,Tlr2,Tlr4,Hmgb1,Sirpa,Tlr8	3.41e-06	8.62e-05	Regulation of interferon-beta production
Process	GO:0060760	6	51	10090	10090.ENSMUSP00000003284,10090.ENSMUSP00000005950,10090.ENSMUSP00000027015,10090.ENSMUSP00000029623,10090.ENSMUSP00000045770,10090.ENSMUSP00000095171	Irf3,Mmp12,Casp1,Tlr2,Tlr4,Cd74	3.41e-06	8.62e-05	Positive regulation of response to cytokine stimulus
Process	GO:1990869	7	82	10090	10090.ENSMUSP00000001008,10090.ENSMUSP00000019071,10090.ENSMUSP00000025025,10090.ENSMUSP00000026911,10090.ENSMUSP00000063986,10090.ENSMUSP00000074885,10090.ENSMUSP00000132453	Ccl3,Ccl6,Dusp1,Ccr1,Cx3cr1,Cxcl2,Ccr2	3.71e-06	9.3e-05	Cellular response to chemokine
Process	GO:0048872	11	255	10090	10090.ENSMUSP00000002678,10090.ENSMUSP00000014505,10090.ENSMUSP00000018798,10090.ENSMUSP00000019997,10090.ENSMUSP00000020974,10090.ENSMUSP00000025561,10090.ENSMUSP00000039041,10090.ENSMUSP00000053270,10090.ENSMUSP00000082682,10090.ENSMUSP00000113256,10090.ENSMUSP00000132453	Tgfb1,Mertk,Ikzf1,Tnfaip3,Id2,Anxa1,Flt3,Lipa,Hmgb1,Skil,Ccr2	3.81e-06	9.51e-05	Homeostasis of number of cells
Process	GO:0043433	9	160	10090	10090.ENSMUSP00000019997,10090.ENSMUSP00000020668,10090.ENSMUSP00000020974,10090.ENSMUSP00000021413,10090.ENSMUSP00000090979,10090.ENSMUSP00000092019,10090.ENSMUSP00000098707,10090.ENSMUSP00000103245,10090.ENSMUSP00000109305	Tnfaip3,Havcr2,Id2,Nfkbia,Peli1,Id1,Nlrp3,Klf4,Anxa4	3.9e-06	9.72e-05	Negative regulation of DNA-binding transcription factor activity
Process	GO:0070555	8	119	10090	10090.ENSMUSP00000001008,10090.ENSMUSP00000019071,10090.ENSMUSP00000025561,10090.ENSMUSP00000035092,10090.ENSMUSP00000069850,10090.ENSMUSP00000074885,10090.ENSMUSP00000099491,10090.ENSMUSP00000099853	Ccl3,Ccl6,Anxa1,Myd88,Cebpb,Cxcl2,Sirpa,Cd47	3.95e-06	9.83e-05	Response to interleukin-1
Process	GO:0006631	12	310	10090	10090.ENSMUSP00000004990,10090.ENSMUSP00000015712,10090.ENSMUSP00000026795,10090.ENSMUSP00000029041,10090.ENSMUSP00000032491,10090.ENSMUSP00000034026,10090.ENSMUSP00000053270,10090.ENSMUSP00000063325,10090.ENSMUSP00000071130,10090.ENSMUSP00000095171,10090.ENSMUSP00000103012,10090.ENSMUSP00000131832	Mapk14,Lpl,Alox5,Fabp4,Tnfrsf1a,Hpgd,Lipa,Acox1,Alox5ap,Cd74,Acly,Cd36	3.99e-06	9.92e-05	Fatty acid metabolic process
Process	GO:0042113	9	161	10090	10090.ENSMUSP00000018798,10090.ENSMUSP00000019997,10090.ENSMUSP00000022124,10090.ENSMUSP00000033617,10090.ENSMUSP00000039041,10090.ENSMUSP00000041008,10090.ENSMUSP00000045770,10090.ENSMUSP00000101032,10090.ENSMUSP00000138350	Ikzf1,Tnfaip3,Cd180,Btk,Flt3,H2-Ab1,Tlr4,Icosl,Ptprc	4.09e-06	0.0001	B cell activation
Process	GO:0045934	27	1415	10090	10090.ENSMUSP00000002678,10090.ENSMUSP00000003912,10090.ENSMUSP00000005950,10090.ENSMUSP00000007130,10090.ENSMUSP00000008733,10090.ENSMUSP00000018798,10090.ENSMUSP00000020692,10090.ENSMUSP00000020974,10090.ENSMUSP00000025025,10090.ENSMUSP00000027941,10090.ENSMUSP00000029041,10090.ENSMUSP00000030917,10090.ENSMUSP00000035092,10090.ENSMUSP00000040245,10090.ENSMUSP00000069850,10090.ENSMUSP00000073690…	Tgfb1,Calr,Mmp12,Ctnnb1,Dnajb6,Ikzf1,Btg2,Id2,Dusp1,Atf3,Fabp4,Ski,Myd88,Irf8,Cebpb,Klf10,Nfatc2,Fgfr1,Stat6,Id1,Cebpa,Sqstm1,Hist2h2aa1,Jun,Klf4,Skil,Cd36	4.45e-06	0.00011	Negative regulation of nucleobase-containing compound metabolic process
Process	GO:0010038	13	374	10090	10090.ENSMUSP00000003640,10090.ENSMUSP00000003912,10090.ENSMUSP00000006523,10090.ENSMUSP00000015484,10090.ENSMUSP00000020974,10090.ENSMUSP00000023154,10090.ENSMUSP00000025025,10090.ENSMUSP00000028239,10090.ENSMUSP00000029041,10090.ENSMUSP00000041453,10090.ENSMUSP00000071130,10090.ENSMUSP00000096129,10090.ENSMUSP00000102711	Fosb,Calr,Crip1,Cybb,Id2,Cldn1,Dusp1,Gsn,Fabp4,Clic4,Alox5ap,Cebpa,Jun	4.87e-06	0.00012	Response to metal ion
Process	GO:0043372	5	30	10090	10090.ENSMUSP00000015540,10090.ENSMUSP00000025561,10090.ENSMUSP00000054591,10090.ENSMUSP00000098707,10090.ENSMUSP00000132453	Cd83,Anxa1,Il18,Nlrp3,Ccr2	4.97e-06	0.00012	Positive regulation of CD4-positive, alpha-beta T cell differentiation
Process	GO:0002573	8	124	10090	10090.ENSMUSP00000002678,10090.ENSMUSP00000004990,10090.ENSMUSP00000007130,10090.ENSMUSP00000025523,10090.ENSMUSP00000029623,10090.ENSMUSP00000032800,10090.ENSMUSP00000096129,10090.ENSMUSP00000102711	Tgfb1,Mapk14,Ctnnb1,Csf1r,Tlr2,Tyrobp,Cebpa,Jun	5.27e-06	0.00013	Myeloid leukocyte differentiation
Process	GO:0014706	12	319	10090	10090.ENSMUSP00000002678,10090.ENSMUSP00000003912,10090.ENSMUSP00000004990,10090.ENSMUSP00000007130,10090.ENSMUSP00000020692,10090.ENSMUSP00000020974,10090.ENSMUSP00000023779,10090.ENSMUSP00000027941,10090.ENSMUSP00000030917,10090.ENSMUSP00000071035,10090.ENSMUSP00000087457,10090.ENSMUSP00000113256	Tgfb1,Calr,Mapk14,Ctnnb1,Btg2,Id2,Nr4a1,Atf3,Ski,Smad1,Itgb1,Skil	5.29e-06	0.00013	Striated muscle tissue development
Process	GO:0062207	7	87	10090	10090.ENSMUSP00000019997,10090.ENSMUSP00000029623,10090.ENSMUSP00000045770,10090.ENSMUSP00000055862,10090.ENSMUSP00000082682,10090.ENSMUSP00000090979,10090.ENSMUSP00000131832	Tnfaip3,Tlr2,Tlr4,Arf6,Hmgb1,Peli1,Cd36	5.35e-06	0.00013	Regulation of pattern recognition receptor signaling pathway
Process	GO:0000165	9	169	10090	10090.ENSMUSP00000000451,10090.ENSMUSP00000001008,10090.ENSMUSP00000002678,10090.ENSMUSP00000004990,10090.ENSMUSP00000005066,10090.ENSMUSP00000035092,10090.ENSMUSP00000054591,10090.ENSMUSP00000071035,10090.ENSMUSP00000113852	Raf1,Ccl3,Tgfb1,Mapk14,Map2k1,Myd88,Il18,Smad1,Syk	5.95e-06	0.00014	MAPK cascade
Process	GO:0002440	7	88	10090	10090.ENSMUSP00000029623,10090.ENSMUSP00000033617,10090.ENSMUSP00000041008,10090.ENSMUSP00000054591,10090.ENSMUSP00000098707,10090.ENSMUSP00000101032,10090.ENSMUSP00000138350	Tlr2,Btk,H2-Ab1,Il18,Nlrp3,Icosl,Ptprc	5.74e-06	0.00014	Production of molecular mediator of immune response
Process	GO:0002825	5	31	10090	10090.ENSMUSP00000020668,10090.ENSMUSP00000025561,10090.ENSMUSP00000041008,10090.ENSMUSP00000054591,10090.ENSMUSP00000132453	Havcr2,Anxa1,H2-Ab1,Il18,Ccr2	5.74e-06	0.00014	Regulation of T-helper 1 type immune response
Process	GO:0019370	4	13	10090	10090.ENSMUSP00000016033,10090.ENSMUSP00000026795,10090.ENSMUSP00000071130,10090.ENSMUSP00000113852	Lta4h,Alox5,Alox5ap,Syk	5.74e-06	0.00014	Leukotriene biosynthetic process
Process	GO:0043281	10	216	10090	10090.ENSMUSP00000008733,10090.ENSMUSP00000023779,10090.ENSMUSP00000025961,10090.ENSMUSP00000027015,10090.ENSMUSP00000028239,10090.ENSMUSP00000098707,10090.ENSMUSP00000103245,10090.ENSMUSP00000113852,10090.ENSMUSP00000119041,10090.ENSMUSP00000121203	Dnajb6,Nr4a1,Prdx3,Casp1,Gsn,Nlrp3,Klf4,Syk,Tnfaip8,Ctsd	5.87e-06	0.00014	Regulation of cysteine-type endopeptidase activity involved in apoptotic process
Process	GO:0032663	6	57	10090	10090.ENSMUSP00000015540,10090.ENSMUSP00000019997,10090.ENSMUSP00000020668,10090.ENSMUSP00000025561,10090.ENSMUSP00000132453,10090.ENSMUSP00000138350	Cd83,Tnfaip3,Havcr2,Anxa1,Ccr2,Ptprc	6.16e-06	0.00015	Regulation of interleukin-2 production
Process	GO:0002889	6	58	10090	10090.ENSMUSP00000002678,10090.ENSMUSP00000027966,10090.ENSMUSP00000033617,10090.ENSMUSP00000089708,10090.ENSMUSP00000131938,10090.ENSMUSP00000138350	Tgfb1,Fcgr2b,Btk,Stat6,Fcgr3,Ptprc	6.76e-06	0.00016	Regulation of immunoglobulin mediated immune response
Process	GO:0042542	8	128	10090	10090.ENSMUSP00000019997,10090.ENSMUSP00000025025,10090.ENSMUSP00000025561,10090.ENSMUSP00000025961,10090.ENSMUSP00000089708,10090.ENSMUSP00000099491,10090.ENSMUSP00000102711,10090.ENSMUSP00000103245	Tnfaip3,Dusp1,Anxa1,Prdx3,Stat6,Sirpa,Jun,Klf4	6.57e-06	0.00016	Response to hydrogen peroxide
Process	GO:0043368	5	32	10090	10090.ENSMUSP00000002678,10090.ENSMUSP00000037088,10090.ENSMUSP00000089708,10090.ENSMUSP00000095171,10090.ENSMUSP00000138350	Tgfb1,H2-DMa,Stat6,Cd74,Ptprc	6.6e-06	0.00016	Positive T cell selection
Process	GO:0048708	6	58	10090	10090.ENSMUSP00000005066,10090.ENSMUSP00000020188,10090.ENSMUSP00000045770,10090.ENSMUSP00000046340,10090.ENSMUSP00000065799,10090.ENSMUSP00000129972	Map2k1,Ifngr1,Tlr4,Grn,Fpr2,C5ar1	6.76e-06	0.00016	Astrocyte differentiation
Process	GO:0051101	8	128	10090	10090.ENSMUSP00000002678,10090.ENSMUSP00000007130,10090.ENSMUSP00000020974,10090.ENSMUSP00000030917,10090.ENSMUSP00000045770,10090.ENSMUSP00000092019,10090.ENSMUSP00000102711,10090.ENSMUSP00000103245	Tgfb1,Ctnnb1,Id2,Ski,Tlr4,Id1,Jun,Klf4	6.57e-06	0.00016	Regulation of DNA binding
Process	GO:0032943	7	91	10090	10090.ENSMUSP00000000299,10090.ENSMUSP00000002678,10090.ENSMUSP00000022124,10090.ENSMUSP00000039041,10090.ENSMUSP00000045770,10090.ENSMUSP00000101913,10090.ENSMUSP00000138350	Itgb2,Tgfb1,Cd180,Flt3,Tlr4,Itgal,Ptprc	7.05e-06	0.00017	Mononuclear cell proliferation
Process	GO:0062197	11	273	10090	10090.ENSMUSP00000017188,10090.ENSMUSP00000019997,10090.ENSMUSP00000025561,10090.ENSMUSP00000025961,10090.ENSMUSP00000033617,10090.ENSMUSP00000077471,10090.ENSMUSP00000089708,10090.ENSMUSP00000099491,10090.ENSMUSP00000102711,10090.ENSMUSP00000103245,10090.ENSMUSP00000131832	Serpinb6a,Tnfaip3,Anxa1,Prdx3,Btk,Vrk2,Stat6,Sirpa,Jun,Klf4,Cd36	7.1e-06	0.00017	Cellular response to chemical stress
Process	GO:0032728	5	33	10090	10090.ENSMUSP00000003284,10090.ENSMUSP00000029623,10090.ENSMUSP00000045770,10090.ENSMUSP00000082682,10090.ENSMUSP00000107793	Irf3,Tlr2,Tlr4,Hmgb1,Tlr8	7.55e-06	0.00018	Positive regulation of interferon-beta production
Process	GO:0035239	18	728	10090	10090.ENSMUSP00000002678,10090.ENSMUSP00000004990,10090.ENSMUSP00000007130,10090.ENSMUSP00000020974,10090.ENSMUSP00000023779,10090.ENSMUSP00000029700,10090.ENSMUSP00000030917,10090.ENSMUSP00000032561,10090.ENSMUSP00000034026,10090.ENSMUSP00000041453,10090.ENSMUSP00000054591,10090.ENSMUSP00000062782,10090.ENSMUSP00000062864,10090.ENSMUSP00000081041,10090.ENSMUSP00000087457,10090.ENSMUSP00000102711…	Tgfb1,Mapk14,Ctnnb1,Id2,Nr4a1,Sema4a,Ski,Vasp,Hpgd,Clic4,Il18,Vav2,Pik3cg,Fgfr1,Itgb1,Jun,Syk,Ccr2	7.64e-06	0.00018	Tube morphogenesis
Process	GO:0045667	8	131	10090	10090.ENSMUSP00000007130,10090.ENSMUSP00000020974,10090.ENSMUSP00000030917,10090.ENSMUSP00000069850,10090.ENSMUSP00000071035,10090.ENSMUSP00000081041,10090.ENSMUSP00000092019,10090.ENSMUSP00000096129	Ctnnb1,Id2,Ski,Cebpb,Smad1,Fgfr1,Id1,Cebpa	7.71e-06	0.00018	Regulation of osteoblast differentiation
Process	GO:0045672	5	33	10090	10090.ENSMUSP00000001008,10090.ENSMUSP00000025523,10090.ENSMUSP00000026911,10090.ENSMUSP00000032800,10090.ENSMUSP00000073690	Ccl3,Csf1r,Ccr1,Tyrobp,Klf10	7.55e-06	0.00018	Positive regulation of osteoclast differentiation
Process	GO:2000113	26	1370	10090	10090.ENSMUSP00000002678,10090.ENSMUSP00000003912,10090.ENSMUSP00000005950,10090.ENSMUSP00000007130,10090.ENSMUSP00000008733,10090.ENSMUSP00000018798,10090.ENSMUSP00000020692,10090.ENSMUSP00000020974,10090.ENSMUSP00000025025,10090.ENSMUSP00000027941,10090.ENSMUSP00000029041,10090.ENSMUSP00000030917,10090.ENSMUSP00000040245,10090.ENSMUSP00000069850,10090.ENSMUSP00000073690,10090.ENSMUSP00000074198…	Tgfb1,Calr,Mmp12,Ctnnb1,Dnajb6,Ikzf1,Btg2,Id2,Dusp1,Atf3,Fabp4,Ski,Irf8,Cebpb,Klf10,Nfatc2,Fgfr1,Stat6,Id1,Cebpa,Sqstm1,Hist2h2aa1,Jun,Klf4,Skil,Cd36	7.55e-06	0.00018	Negative regulation of cellular macromolecule biosynthetic process
Process	GO:0006979	13	395	10090	10090.ENSMUSP00000005066,10090.ENSMUSP00000019997,10090.ENSMUSP00000025025,10090.ENSMUSP00000025561,10090.ENSMUSP00000025961,10090.ENSMUSP00000033617,10090.ENSMUSP00000045770,10090.ENSMUSP00000077471,10090.ENSMUSP00000089708,10090.ENSMUSP00000099491,10090.ENSMUSP00000102711,10090.ENSMUSP00000103245,10090.ENSMUSP00000131832	Map2k1,Tnfaip3,Dusp1,Anxa1,Prdx3,Btk,Tlr4,Vrk2,Stat6,Sirpa,Jun,Klf4,Cd36	8.59e-06	0.0002	Response to oxidative stress
Process	GO:0071347	7	95	10090	10090.ENSMUSP00000001008,10090.ENSMUSP00000019071,10090.ENSMUSP00000035092,10090.ENSMUSP00000069850,10090.ENSMUSP00000074885,10090.ENSMUSP00000099491,10090.ENSMUSP00000099853	Ccl3,Ccl6,Myd88,Cebpb,Cxcl2,Sirpa,Cd47	9.19e-06	0.00021	Cellular response to interleukin-1
Process	GO:0008152	80	7331	10090	10090.ENSMUSP00000000001,10090.ENSMUSP00000000299,10090.ENSMUSP00000000451,10090.ENSMUSP00000001008,10090.ENSMUSP00000002678,10090.ENSMUSP00000003284,10090.ENSMUSP00000003640,10090.ENSMUSP00000004990,10090.ENSMUSP00000005066,10090.ENSMUSP00000005889,10090.ENSMUSP00000005950,10090.ENSMUSP00000006444,10090.ENSMUSP00000007130,10090.ENSMUSP00000014505,10090.ENSMUSP00000015484,10090.ENSMUSP00000015667…	Gnai3,Itgb2,Raf1,Ccl3,Tgfb1,Irf3,Fosb,Mapk14,Map2k1,Vav1,Mmp12,Tep1,Ctnnb1,Mertk,Cybb,Ctss,Lpl,Lta4h,Tnfaip3,Dusp6,Vsir,Btg2,Dusp1,Csf1r,Anxa1,Prdx3,Alox5,Casp1,Atf3,Gsn,Fabp4,Tlr2,Ski,Olr1,Tnfrsf1a,Btk,Hpgd,Man2b1,Myd88,Fem1c,Flt3,Ndufa7,Irf8,Tlr4,Lipa,Chil3,Il18,Insig1,Pik3cg,Acox1,Top2a,Smad1,Alox5ap,Nfatc2,Vrk2,Znrf2,Chil4,Fgfr1,Hmgb1,Itgb1,Peli1,Id1,Cd74,Cebpa,Nlrp3,Sqstm1,Icosl,Jun,Acly,Klf…	9.6e-06	0.00022	Metabolic process
Process	GO:0031960	9	179	10090	10090.ENSMUSP00000002678,10090.ENSMUSP00000003640,10090.ENSMUSP00000005066,10090.ENSMUSP00000015484,10090.ENSMUSP00000023154,10090.ENSMUSP00000025025,10090.ENSMUSP00000025561,10090.ENSMUSP00000074885,10090.ENSMUSP00000082682	Tgfb1,Fosb,Map2k1,Cybb,Cldn1,Dusp1,Anxa1,Cxcl2,Hmgb1	9.26e-06	0.00022	Response to corticosteroid
Process	GO:0032720	6	62	10090	10090.ENSMUSP00000019997,10090.ENSMUSP00000020301,10090.ENSMUSP00000020668,10090.ENSMUSP00000039041,10090.ENSMUSP00000045770,10090.ENSMUSP00000099491	Tnfaip3,Vsir,Havcr2,Flt3,Tlr4,Sirpa	9.64e-06	0.00022	Negative regulation of tumor necrosis factor production
Process	GO:0014002	5	35	10090	10090.ENSMUSP00000020188,10090.ENSMUSP00000045770,10090.ENSMUSP00000046340,10090.ENSMUSP00000065799,10090.ENSMUSP00000129972	Ifngr1,Tlr4,Grn,Fpr2,C5ar1	9.79e-06	0.00023	Astrocyte development
Process	GO:0034599	10	230	10090	10090.ENSMUSP00000019997,10090.ENSMUSP00000025561,10090.ENSMUSP00000025961,10090.ENSMUSP00000033617,10090.ENSMUSP00000077471,10090.ENSMUSP00000089708,10090.ENSMUSP00000099491,10090.ENSMUSP00000102711,10090.ENSMUSP00000103245,10090.ENSMUSP00000131832	Tnfaip3,Anxa1,Prdx3,Btk,Vrk2,Stat6,Sirpa,Jun,Klf4,Cd36	9.95e-06	0.00023	Cellular response to oxidative stress
Process	GO:0034614	8	136	10090	10090.ENSMUSP00000019997,10090.ENSMUSP00000025561,10090.ENSMUSP00000025961,10090.ENSMUSP00000033617,10090.ENSMUSP00000089708,10090.ENSMUSP00000099491,10090.ENSMUSP00000102711,10090.ENSMUSP00000103245	Tnfaip3,Anxa1,Prdx3,Btk,Stat6,Sirpa,Jun,Klf4	1e-05	0.00023	Cellular response to reactive oxygen species
Process	GO:0045859	18	744	10090	10090.ENSMUSP00000000451,10090.ENSMUSP00000002678,10090.ENSMUSP00000005066,10090.ENSMUSP00000019997,10090.ENSMUSP00000020118,10090.ENSMUSP00000025025,10090.ENSMUSP00000025523,10090.ENSMUSP00000029041,10090.ENSMUSP00000029559,10090.ENSMUSP00000045770,10090.ENSMUSP00000054591,10090.ENSMUSP00000062864,10090.ENSMUSP00000081041,10090.ENSMUSP00000082682,10090.ENSMUSP00000095171,10090.ENSMUSP00000113852…	Raf1,Tgfb1,Map2k1,Tnfaip3,Dusp6,Dusp1,Csf1r,Fabp4,Il6ra,Tlr4,Il18,Pik3cg,Fgfr1,Hmgb1,Cd74,Syk,C5ar1,Ptprc	1.02e-05	0.00023	Regulation of protein kinase activity
Process	GO:0071560	8	136	10090	10090.ENSMUSP00000002678,10090.ENSMUSP00000023154,10090.ENSMUSP00000034026,10090.ENSMUSP00000063986,10090.ENSMUSP00000071035,10090.ENSMUSP00000092019,10090.ENSMUSP00000102711,10090.ENSMUSP00000113256	Tgfb1,Cldn1,Hpgd,Cx3cr1,Smad1,Id1,Jun,Skil	1e-05	0.00023	Cellular response to transforming growth factor beta stimulus
Process	GO:0010632	10	232	10090	10090.ENSMUSP00000002678,10090.ENSMUSP00000003912,10090.ENSMUSP00000025561,10090.ENSMUSP00000029700,10090.ENSMUSP00000046340,10090.ENSMUSP00000055862,10090.ENSMUSP00000081041,10090.ENSMUSP00000102711,10090.ENSMUSP00000103245,10090.ENSMUSP00000105632	Tgfb1,Calr,Anxa1,Sema4a,Grn,Arf6,Fgfr1,Jun,Klf4,Rin2	1.07e-05	0.00024	Regulation of epithelial cell migration
Process	GO:0072676	6	63	10090	10090.ENSMUSP00000001008,10090.ENSMUSP00000019071,10090.ENSMUSP00000041907,10090.ENSMUSP00000099718,10090.ENSMUSP00000101913,10090.ENSMUSP00000132453	Ccl3,Ccl6,F11r,Itga4,Itgal,Ccr2	1.05e-05	0.00024	Lymphocyte migration
Process	GO:0120162	7	97	10090	10090.ENSMUSP00000029041,10090.ENSMUSP00000054591,10090.ENSMUSP00000069850,10090.ENSMUSP00000089708,10090.ENSMUSP00000113852,10090.ENSMUSP00000131832,10090.ENSMUSP00000132453	Fabp4,Il18,Cebpb,Stat6,Syk,Cd36,Ccr2	1.04e-05	0.00024	Positive regulation of cold-induced thermogenesis
Process	GO:1901343	8	137	10090	10090.ENSMUSP00000007130,10090.ENSMUSP00000026795,10090.ENSMUSP00000029700,10090.ENSMUSP00000063986,10090.ENSMUSP00000074198,10090.ENSMUSP00000103245,10090.ENSMUSP00000131832,10090.ENSMUSP00000132453	Ctnnb1,Alox5,Sema4a,Cx3cr1,Nfatc2,Klf4,Cd36,Ccr2	1.05e-05	0.00024	Negative regulation of vasculature development
Process	GO:0002755	4	16	10090	10090.ENSMUSP00000029623,10090.ENSMUSP00000035092,10090.ENSMUSP00000045770,10090.ENSMUSP00000107793	Tlr2,Myd88,Tlr4,Tlr8	1.15e-05	0.00026	MyD88-dependent toll-like receptor signaling pathway
Process	GO:0034121	6	64	10090	10090.ENSMUSP00000019997,10090.ENSMUSP00000029623,10090.ENSMUSP00000055862,10090.ENSMUSP00000082682,10090.ENSMUSP00000090979,10090.ENSMUSP00000131832	Tnfaip3,Tlr2,Arf6,Hmgb1,Peli1,Cd36	1.14e-05	0.00026	Regulation of toll-like receptor signaling pathway
Process	GO:0060429	22	1067	10090	10090.ENSMUSP00000002678,10090.ENSMUSP00000005066,10090.ENSMUSP00000005950,10090.ENSMUSP00000007130,10090.ENSMUSP00000020974,10090.ENSMUSP00000023154,10090.ENSMUSP00000025561,10090.ENSMUSP00000030917,10090.ENSMUSP00000032561,10090.ENSMUSP00000035092,10090.ENSMUSP00000041453,10090.ENSMUSP00000041907,10090.ENSMUSP00000069850,10090.ENSMUSP00000071035,10090.ENSMUSP00000081041,10090.ENSMUSP00000089708…	Tgfb1,Map2k1,Mmp12,Ctnnb1,Id2,Cldn1,Anxa1,Ski,Vasp,Myd88,Clic4,F11r,Cebpb,Smad1,Fgfr1,Stat6,Id1,Itga4,Jun,Klf4,Anxa4,Skil	1.19e-05	0.00027	Epithelium development
Process	GO:0051130	24	1236	10090	10090.ENSMUSP00000002678,10090.ENSMUSP00000004990,10090.ENSMUSP00000005066,10090.ENSMUSP00000007130,10090.ENSMUSP00000018798,10090.ENSMUSP00000023154,10090.ENSMUSP00000025561,10090.ENSMUSP00000028239,10090.ENSMUSP00000029700,10090.ENSMUSP00000032561,10090.ENSMUSP00000032800,10090.ENSMUSP00000036949,10090.ENSMUSP00000045770,10090.ENSMUSP00000046340,10090.ENSMUSP00000055862,10090.ENSMUSP00000074198…	Tgfb1,Mapk14,Map2k1,Ctnnb1,Ikzf1,Cldn1,Anxa1,Gsn,Sema4a,Vasp,Tyrobp,S100a10,Tlr4,Grn,Arf6,Nfatc2,Cd97,Fgfr1,Itgb1,Id1,Cd47,Skil,Syk,Cd36	1.23e-05	0.00028	Positive regulation of cellular component organization
Process	GO:0032355	8	142	10090	10090.ENSMUSP00000002678,10090.ENSMUSP00000003912,10090.ENSMUSP00000007130,10090.ENSMUSP00000025025,10090.ENSMUSP00000025561,10090.ENSMUSP00000034026,10090.ENSMUSP00000046340,10090.ENSMUSP00000074885	Tgfb1,Calr,Ctnnb1,Dusp1,Anxa1,Hpgd,Grn,Cxcl2	1.35e-05	0.0003	Response to estradiol
Process	GO:0045598	8	142	10090	10090.ENSMUSP00000002678,10090.ENSMUSP00000004990,10090.ENSMUSP00000015712,10090.ENSMUSP00000020974,10090.ENSMUSP00000026795,10090.ENSMUSP00000061877,10090.ENSMUSP00000069850,10090.ENSMUSP00000096129	Tgfb1,Mapk14,Lpl,Id2,Alox5,Insig1,Cebpb,Cebpa	1.35e-05	0.0003	Regulation of fat cell differentiation
Process	GO:0046456	5	38	10090	10090.ENSMUSP00000016033,10090.ENSMUSP00000026795,10090.ENSMUSP00000071130,10090.ENSMUSP00000095171,10090.ENSMUSP00000113852	Lta4h,Alox5,Alox5ap,Cd74,Syk	1.41e-05	0.00032	Icosanoid biosynthetic process
Process	GO:0048143	4	17	10090	10090.ENSMUSP00000020188,10090.ENSMUSP00000046340,10090.ENSMUSP00000065799,10090.ENSMUSP00000129972	Ifngr1,Grn,Fpr2,C5ar1	1.41e-05	0.00032	Astrocyte activation
Process	GO:0052548	13	415	10090	10090.ENSMUSP00000008733,10090.ENSMUSP00000017188,10090.ENSMUSP00000020301,10090.ENSMUSP00000023779,10090.ENSMUSP00000025961,10090.ENSMUSP00000027015,10090.ENSMUSP00000028239,10090.ENSMUSP00000098707,10090.ENSMUSP00000103245,10090.ENSMUSP00000113370,10090.ENSMUSP00000113852,10090.ENSMUSP00000119041,10090.ENSMUSP00000121203	Dnajb6,Serpinb6a,Vsir,Nr4a1,Prdx3,Casp1,Gsn,Nlrp3,Klf4,Furin,Syk,Tnfaip8,Ctsd	1.43e-05	0.00032	Regulation of endopeptidase activity
Process	GO:0071285	4	17	10090	10090.ENSMUSP00000003912,10090.ENSMUSP00000020974,10090.ENSMUSP00000029041,10090.ENSMUSP00000096129	Calr,Id2,Fabp4,Cebpa	1.41e-05	0.00032	Cellular response to lithium ion
Process	GO:0060284	22	1086	10090	10090.ENSMUSP00000002678,10090.ENSMUSP00000003912,10090.ENSMUSP00000005066,10090.ENSMUSP00000007130,10090.ENSMUSP00000020974,10090.ENSMUSP00000029623,10090.ENSMUSP00000029700,10090.ENSMUSP00000030917,10090.ENSMUSP00000032491,10090.ENSMUSP00000032800,10090.ENSMUSP00000036949,10090.ENSMUSP00000041907,10090.ENSMUSP00000046340,10090.ENSMUSP00000055862,10090.ENSMUSP00000063986,10090.ENSMUSP00000081041…	Tgfb1,Calr,Map2k1,Ctnnb1,Id2,Tlr2,Sema4a,Ski,Tnfrsf1a,Tyrobp,S100a10,F11r,Grn,Arf6,Cx3cr1,Fgfr1,Itgb1,Id1,Klf4,Skil,Ccr2,H2-D1	1.56e-05	0.00035	Regulation of cell development
Process	GO:1904646	5	39	10090	10090.ENSMUSP00000027966,10090.ENSMUSP00000045770,10090.ENSMUSP00000065799,10090.ENSMUSP00000099718,10090.ENSMUSP00000131832	Fcgr2b,Tlr4,Fpr2,Itga4,Cd36	1.58e-05	0.00035	Cellular response to amyloid-beta
Process	GO:0032700	4	18	10090	10090.ENSMUSP00000002678,10090.ENSMUSP00000020301,10090.ENSMUSP00000029623,10090.ENSMUSP00000045770	Tgfb1,Vsir,Tlr2,Tlr4	1.72e-05	0.00038	Negative regulation of interleukin-17 production
Process	GO:0050714	9	195	10090	10090.ENSMUSP00000002678,10090.ENSMUSP00000003284,10090.ENSMUSP00000027015,10090.ENSMUSP00000029623,10090.ENSMUSP00000045770,10090.ENSMUSP00000055862,10090.ENSMUSP00000085394,10090.ENSMUSP00000113852,10090.ENSMUSP00000131832	Tgfb1,Irf3,Casp1,Tlr2,Tlr4,Arf6,Clec9a,Syk,Cd36	1.78e-05	0.00039	Positive regulation of protein secretion
Process	GO:0051726	21	1016	10090	10090.ENSMUSP00000002678,10090.ENSMUSP00000003912,10090.ENSMUSP00000004990,10090.ENSMUSP00000005066,10090.ENSMUSP00000007130,10090.ENSMUSP00000019997,10090.ENSMUSP00000020692,10090.ENSMUSP00000020974,10090.ENSMUSP00000023779,10090.ENSMUSP00000025025,10090.ENSMUSP00000025561,10090.ENSMUSP00000034026,10090.ENSMUSP00000068896,10090.ENSMUSP00000081041,10090.ENSMUSP00000082682,10090.ENSMUSP00000087457…	Tgfb1,Calr,Mapk14,Map2k1,Ctnnb1,Tnfaip3,Btg2,Id2,Nr4a1,Dusp1,Anxa1,Hpgd,Top2a,Fgfr1,Hmgb1,Itgb1,Cebpa,Jun,Klf4,Skil,Ptprc	1.85e-05	0.00041	Regulation of cell cycle
Process	GO:0048732	14	493	10090	10090.ENSMUSP00000000451,10090.ENSMUSP00000002678,10090.ENSMUSP00000005066,10090.ENSMUSP00000007130,10090.ENSMUSP00000018798,10090.ENSMUSP00000020974,10090.ENSMUSP00000023154,10090.ENSMUSP00000025561,10090.ENSMUSP00000055862,10090.ENSMUSP00000069850,10090.ENSMUSP00000081041,10090.ENSMUSP00000089708,10090.ENSMUSP00000096129,10090.ENSMUSP00000102711	Raf1,Tgfb1,Map2k1,Ctnnb1,Ikzf1,Id2,Cldn1,Anxa1,Arf6,Cebpb,Fgfr1,Stat6,Cebpa,Jun	1.92e-05	0.00042	Gland development
Process	GO:0070098	6	71	10090	10090.ENSMUSP00000001008,10090.ENSMUSP00000019071,10090.ENSMUSP00000026911,10090.ENSMUSP00000063986,10090.ENSMUSP00000074885,10090.ENSMUSP00000132453	Ccl3,Ccl6,Ccr1,Cx3cr1,Cxcl2,Ccr2	1.98e-05	0.00043	Chemokine-mediated signaling pathway
Process	GO:0001810	3	5	10090	10090.ENSMUSP00000027966,10090.ENSMUSP00000033617,10090.ENSMUSP00000131938	Fcgr2b,Btk,Fcgr3	2e-05	0.00044	Regulation of type I hypersensitivity
Process	GO:0002282	3	5	10090	10090.ENSMUSP00000032800,10090.ENSMUSP00000046340,10090.ENSMUSP00000063986	Tyrobp,Grn,Cx3cr1	2e-05	0.00044	Microglial cell activation involved in immune response
Process	GO:0035696	3	5	10090	10090.ENSMUSP00000099491,10090.ENSMUSP00000099853,10090.ENSMUSP00000132453	Sirpa,Cd47,Ccr2	2e-05	0.00044	Monocyte extravasation
Process	GO:1901222	7	108	10090	10090.ENSMUSP00000003912,10090.ENSMUSP00000020668,10090.ENSMUSP00000029623,10090.ENSMUSP00000045770,10090.ENSMUSP00000054591,10090.ENSMUSP00000082682,10090.ENSMUSP00000098707	Calr,Havcr2,Tlr2,Tlr4,Il18,Hmgb1,Nlrp3	2.02e-05	0.00044	Regulation of NIK/NF-kappaB signaling
Process	GO:0006468	18	785	10090	10090.ENSMUSP00000000451,10090.ENSMUSP00000001008,10090.ENSMUSP00000002678,10090.ENSMUSP00000004990,10090.ENSMUSP00000005066,10090.ENSMUSP00000014505,10090.ENSMUSP00000025523,10090.ENSMUSP00000029623,10090.ENSMUSP00000033617,10090.ENSMUSP00000035092,10090.ENSMUSP00000039041,10090.ENSMUSP00000045770,10090.ENSMUSP00000054591,10090.ENSMUSP00000062864,10090.ENSMUSP00000071035,10090.ENSMUSP00000077471…	Raf1,Ccl3,Tgfb1,Mapk14,Map2k1,Mertk,Csf1r,Tlr2,Btk,Myd88,Flt3,Tlr4,Il18,Pik3cg,Smad1,Vrk2,Fgfr1,Syk	2.05e-05	0.00045	Protein phosphorylation
Process	GO:0051046	18	785	10090	10090.ENSMUSP00000000299,10090.ENSMUSP00000002678,10090.ENSMUSP00000003284,10090.ENSMUSP00000025561,10090.ENSMUSP00000026795,10090.ENSMUSP00000027015,10090.ENSMUSP00000029623,10090.ENSMUSP00000032491,10090.ENSMUSP00000045770,10090.ENSMUSP00000055862,10090.ENSMUSP00000081041,10090.ENSMUSP00000085394,10090.ENSMUSP00000095171,10090.ENSMUSP00000113322,10090.ENSMUSP00000113852,10090.ENSMUSP00000120881…	Itgb2,Tgfb1,Irf3,Anxa1,Alox5,Casp1,Tlr2,Tnfrsf1a,Tlr4,Arf6,Fgfr1,Clec9a,Cd74,Rab3d,Syk,Cd84,Cd36,Ccr2	2.05e-05	0.00045	Regulation of secretion
Process	GO:0001959	7	109	10090	10090.ENSMUSP00000003284,10090.ENSMUSP00000005950,10090.ENSMUSP00000027015,10090.ENSMUSP00000077471,10090.ENSMUSP00000095171,10090.ENSMUSP00000113852,10090.ENSMUSP00000138350	Irf3,Mmp12,Casp1,Vrk2,Cd74,Syk,Ptprc	2.13e-05	0.00046	Regulation of cytokine-mediated signaling pathway
Process	GO:0010634	8	152	10090	10090.ENSMUSP00000002678,10090.ENSMUSP00000003912,10090.ENSMUSP00000025561,10090.ENSMUSP00000046340,10090.ENSMUSP00000055862,10090.ENSMUSP00000081041,10090.ENSMUSP00000102711,10090.ENSMUSP00000105632	Tgfb1,Calr,Anxa1,Grn,Arf6,Fgfr1,Jun,Rin2	2.15e-05	0.00046	Positive regulation of epithelial cell migration
Process	GO:0048661	7	109	10090	10090.ENSMUSP00000000001,10090.ENSMUSP00000020974,10090.ENSMUSP00000029559,10090.ENSMUSP00000034026,10090.ENSMUSP00000035092,10090.ENSMUSP00000054591,10090.ENSMUSP00000102711	Gnai3,Id2,Il6ra,Hpgd,Myd88,Il18,Jun	2.13e-05	0.00046	Positive regulation of smooth muscle cell proliferation
Process	GO:0097305	10	252	10090	10090.ENSMUSP00000001008,10090.ENSMUSP00000002678,10090.ENSMUSP00000003640,10090.ENSMUSP00000007130,10090.ENSMUSP00000015484,10090.ENSMUSP00000023154,10090.ENSMUSP00000028239,10090.ENSMUSP00000034026,10090.ENSMUSP00000045770,10090.ENSMUSP00000103245	Ccl3,Tgfb1,Fosb,Ctnnb1,Cybb,Cldn1,Gsn,Hpgd,Tlr4,Klf4	2.12e-05	0.00046	Response to alcohol
Process	GO:1903530	17	713	10090	10090.ENSMUSP00000000299,10090.ENSMUSP00000002678,10090.ENSMUSP00000003284,10090.ENSMUSP00000025561,10090.ENSMUSP00000026795,10090.ENSMUSP00000027015,10090.ENSMUSP00000029623,10090.ENSMUSP00000032491,10090.ENSMUSP00000045770,10090.ENSMUSP00000055862,10090.ENSMUSP00000081041,10090.ENSMUSP00000085394,10090.ENSMUSP00000113322,10090.ENSMUSP00000113852,10090.ENSMUSP00000120881,10090.ENSMUSP00000131832…	Itgb2,Tgfb1,Irf3,Anxa1,Alox5,Casp1,Tlr2,Tnfrsf1a,Tlr4,Arf6,Fgfr1,Clec9a,Rab3d,Syk,Cd84,Cd36,Ccr2	2.18e-05	0.00047	Regulation of secretion by cell
Process	GO:0007204	11	310	10090	10090.ENSMUSP00000001008,10090.ENSMUSP00000026911,10090.ENSMUSP00000052894,10090.ENSMUSP00000062864,10090.ENSMUSP00000063986,10090.ENSMUSP00000065799,10090.ENSMUSP00000074885,10090.ENSMUSP00000129972,10090.ENSMUSP00000131832,10090.ENSMUSP00000132453,10090.ENSMUSP00000138350	Ccl3,Ccr1,Fpr1,Pik3cg,Cx3cr1,Fpr2,Cxcl2,C5ar1,Cd36,Ccr2,Ptprc	2.22e-05	0.00048	Positive regulation of cytosolic calcium ion concentration
Process	GO:0043405	11	310	10090	10090.ENSMUSP00000000451,10090.ENSMUSP00000002678,10090.ENSMUSP00000005066,10090.ENSMUSP00000020118,10090.ENSMUSP00000025025,10090.ENSMUSP00000045770,10090.ENSMUSP00000062864,10090.ENSMUSP00000081041,10090.ENSMUSP00000095171,10090.ENSMUSP00000113852,10090.ENSMUSP00000138350	Raf1,Tgfb1,Map2k1,Dusp6,Dusp1,Tlr4,Pik3cg,Fgfr1,Cd74,Syk,Ptprc	2.22e-05	0.00048	Regulation of MAP kinase activity
Process	GO:0009611	12	372	10090	10090.ENSMUSP00000002678,10090.ENSMUSP00000004784,10090.ENSMUSP00000005066,10090.ENSMUSP00000005950,10090.ENSMUSP00000014505,10090.ENSMUSP00000019997,10090.ENSMUSP00000023154,10090.ENSMUSP00000023629,10090.ENSMUSP00000032800,10090.ENSMUSP00000074885,10090.ENSMUSP00000102711,10090.ENSMUSP00000132453	Tgfb1,Cnn2,Map2k1,Mmp12,Mertk,Tnfaip3,Cldn1,Pros1,Tyrobp,Cxcl2,Jun,Ccr2	2.33e-05	0.0005	Response to wounding
Process	GO:0030890	5	43	10090	10090.ENSMUSP00000045770,10090.ENSMUSP00000074198,10090.ENSMUSP00000090979,10090.ENSMUSP00000095171,10090.ENSMUSP00000138350	Tlr4,Nfatc2,Peli1,Cd74,Ptprc	2.43e-05	0.00052	Positive regulation of B cell proliferation
Process	GO:0001779	4	20	10090	10090.ENSMUSP00000014505,10090.ENSMUSP00000018798,10090.ENSMUSP00000020974,10090.ENSMUSP00000138350	Mertk,Ikzf1,Id2,Ptprc	2.46e-05	0.00053	Natural killer cell differentiation
Process	GO:0032495	4	20	10090	10090.ENSMUSP00000004392,10090.ENSMUSP00000004990,10090.ENSMUSP00000019997,10090.ENSMUSP00000021413	Irf5,Mapk14,Tnfaip3,Nfkbia	2.46e-05	0.00053	Response to muramyl dipeptide
Process	GO:0032693	4	20	10090	10090.ENSMUSP00000020301,10090.ENSMUSP00000027966,10090.ENSMUSP00000032800,10090.ENSMUSP00000120881	Vsir,Fcgr2b,Tyrobp,Cd84	2.46e-05	0.00053	Negative regulation of interleukin-10 production
Process	GO:0048699	28	1660	10090	10090.ENSMUSP00000002678,10090.ENSMUSP00000003912,10090.ENSMUSP00000005066,10090.ENSMUSP00000007130,10090.ENSMUSP00000018798,10090.ENSMUSP00000020692,10090.ENSMUSP00000020974,10090.ENSMUSP00000023312,10090.ENSMUSP00000025523,10090.ENSMUSP00000027966,10090.ENSMUSP00000029623,10090.ENSMUSP00000029700,10090.ENSMUSP00000030917,10090.ENSMUSP00000032561,10090.ENSMUSP00000046340,10090.ENSMUSP00000055862…	Tgfb1,Calr,Map2k1,Ctnnb1,Ikzf1,Btg2,Id2,Alcam,Csf1r,Fcgr2b,Tlr2,Sema4a,Ski,Vasp,Grn,Arf6,Cx3cr1,Cebpb,Fgfr1,Itgb1,Id1,Rhog,Itga4,Jun,Klf4,Skil,Ccr2,H2-D1	2.73e-05	0.00058	Generation of neurons
Process	GO:0046631	6	76	10090	10090.ENSMUSP00000002678,10090.ENSMUSP00000025561,10090.ENSMUSP00000029700,10090.ENSMUSP00000069850,10090.ENSMUSP00000089708,10090.ENSMUSP00000113852	Tgfb1,Anxa1,Sema4a,Cebpb,Stat6,Syk	2.84e-05	0.0006	Alpha-beta T cell activation
Process	GO:0035994	4	21	10090	10090.ENSMUSP00000000451,10090.ENSMUSP00000004990,10090.ENSMUSP00000021413,10090.ENSMUSP00000102711	Raf1,Mapk14,Nfkbia,Jun	2.92e-05	0.00062	Response to muscle stretch
Process	GO:0043170	62	5313	10090	10090.ENSMUSP00000000299,10090.ENSMUSP00000000451,10090.ENSMUSP00000001008,10090.ENSMUSP00000002678,10090.ENSMUSP00000003284,10090.ENSMUSP00000003640,10090.ENSMUSP00000004990,10090.ENSMUSP00000005066,10090.ENSMUSP00000005950,10090.ENSMUSP00000006444,10090.ENSMUSP00000007130,10090.ENSMUSP00000014505,10090.ENSMUSP00000015667,10090.ENSMUSP00000016033,10090.ENSMUSP00000019997,10090.ENSMUSP00000020118…	Itgb2,Raf1,Ccl3,Tgfb1,Irf3,Fosb,Mapk14,Map2k1,Mmp12,Tep1,Ctnnb1,Mertk,Ctss,Lta4h,Tnfaip3,Dusp6,Vsir,Btg2,Dusp1,Csf1r,Anxa1,Prdx3,Casp1,Gsn,Fabp4,Tlr2,Ski,Olr1,Btk,Man2b1,Myd88,Fem1c,Flt3,Ndufa7,Tlr4,Lipa,Chil3,Il18,Pik3cg,Top2a,Smad1,Nfatc2,Vrk2,Znrf2,Chil4,Fgfr1,Hmgb1,Itgb1,Peli1,Cebpa,Nlrp3,Icosl,Jun,Klf4,Rab3d,Furin,Syk,Tnfaip8,Ctsd,C5ar1,Cd36,Ptprc	2.93e-05	0.00062	Macromolecule metabolic process
Process	GO:0050901	4	21	10090	10090.ENSMUSP00000063986,10090.ENSMUSP00000087457,10090.ENSMUSP00000098436,10090.ENSMUSP00000099718	Cx3cr1,Itgb1,Selplg,Itga4	2.92e-05	0.00062	Leukocyte tethering or rolling
Process	GO:0002888	5	45	10090	10090.ENSMUSP00000000299,10090.ENSMUSP00000032800,10090.ENSMUSP00000033617,10090.ENSMUSP00000113852,10090.ENSMUSP00000131938	Itgb2,Tyrobp,Btk,Syk,Fcgr3	2.97e-05	0.00063	Positive regulation of myeloid leukocyte mediated immunity
Process	GO:0002891	5	45	10090	10090.ENSMUSP00000002678,10090.ENSMUSP00000033617,10090.ENSMUSP00000089708,10090.ENSMUSP00000131938,10090.ENSMUSP00000138350	Tgfb1,Btk,Stat6,Fcgr3,Ptprc	2.97e-05	0.00063	Positive regulation of immunoglobulin mediated immune response
Process	GO:0045429	5	45	10090	10090.ENSMUSP00000000299,10090.ENSMUSP00000029623,10090.ENSMUSP00000045770,10090.ENSMUSP00000103245,10090.ENSMUSP00000131832	Itgb2,Tlr2,Tlr4,Klf4,Cd36	2.97e-05	0.00063	Positive regulation of nitric oxide biosynthetic process
Process	GO:1903532	12	382	10090	10090.ENSMUSP00000000299,10090.ENSMUSP00000002678,10090.ENSMUSP00000003284,10090.ENSMUSP00000027015,10090.ENSMUSP00000029623,10090.ENSMUSP00000045770,10090.ENSMUSP00000055862,10090.ENSMUSP00000081041,10090.ENSMUSP00000085394,10090.ENSMUSP00000113322,10090.ENSMUSP00000113852,10090.ENSMUSP00000131832	Itgb2,Tgfb1,Irf3,Casp1,Tlr2,Tlr4,Arf6,Fgfr1,Clec9a,Rab3d,Syk,Cd36	3e-05	0.00063	Positive regulation of secretion by cell
Process	GO:0000302	9	210	10090	10090.ENSMUSP00000019997,10090.ENSMUSP00000025025,10090.ENSMUSP00000025561,10090.ENSMUSP00000025961,10090.ENSMUSP00000033617,10090.ENSMUSP00000089708,10090.ENSMUSP00000099491,10090.ENSMUSP00000102711,10090.ENSMUSP00000103245	Tnfaip3,Dusp1,Anxa1,Prdx3,Btk,Stat6,Sirpa,Jun,Klf4	3.11e-05	0.00065	Response to reactive oxygen species
Process	GO:0051384	8	162	10090	10090.ENSMUSP00000002678,10090.ENSMUSP00000003640,10090.ENSMUSP00000005066,10090.ENSMUSP00000023154,10090.ENSMUSP00000025025,10090.ENSMUSP00000025561,10090.ENSMUSP00000074885,10090.ENSMUSP00000082682	Tgfb1,Fosb,Map2k1,Cldn1,Dusp1,Anxa1,Cxcl2,Hmgb1	3.32e-05	0.00069	Response to glucocorticoid
Process	GO:0045624	4	22	10090	10090.ENSMUSP00000025561,10090.ENSMUSP00000054591,10090.ENSMUSP00000098707,10090.ENSMUSP00000132453	Anxa1,Il18,Nlrp3,Ccr2	3.43e-05	0.00071	Positive regulation of T-helper cell differentiation
Process	GO:0048771	7	118	10090	10090.ENSMUSP00000002678,10090.ENSMUSP00000007130,10090.ENSMUSP00000015667,10090.ENSMUSP00000053270,10090.ENSMUSP00000099718,10090.ENSMUSP00000113322,10090.ENSMUSP00000132453	Tgfb1,Ctnnb1,Ctss,Lipa,Itga4,Rab3d,Ccr2	3.46e-05	0.00071	Tissue remodeling
Process	GO:1904996	4	22	10090	10090.ENSMUSP00000000299,10090.ENSMUSP00000026795,10090.ENSMUSP00000099718,10090.ENSMUSP00000132453	Itgb2,Alox5,Itga4,Ccr2	3.43e-05	0.00071	Positive regulation of leukocyte adhesion to vascular endothelial cell
Process	GO:0032970	12	388	10090	10090.ENSMUSP00000002678,10090.ENSMUSP00000004784,10090.ENSMUSP00000025523,10090.ENSMUSP00000028239,10090.ENSMUSP00000029623,10090.ENSMUSP00000032561,10090.ENSMUSP00000036949,10090.ENSMUSP00000041907,10090.ENSMUSP00000055862,10090.ENSMUSP00000092019,10090.ENSMUSP00000095832,10090.ENSMUSP00000099853	Tgfb1,Cnn2,Csf1r,Gsn,Tlr2,Vasp,S100a10,F11r,Arf6,Id1,Rhog,Cd47	3.47e-05	0.00072	Regulation of actin filament-based process
Process	GO:1901224	6	79	10090	10090.ENSMUSP00000003912,10090.ENSMUSP00000020668,10090.ENSMUSP00000029623,10090.ENSMUSP00000045770,10090.ENSMUSP00000054591,10090.ENSMUSP00000082682	Calr,Havcr2,Tlr2,Tlr4,Il18,Hmgb1	3.48e-05	0.00072	Positive regulation of NIK/NF-kappaB signaling
Process	GO:0030316	5	47	10090	10090.ENSMUSP00000002678,10090.ENSMUSP00000004990,10090.ENSMUSP00000007130,10090.ENSMUSP00000025523,10090.ENSMUSP00000032800	Tgfb1,Mapk14,Ctnnb1,Csf1r,Tyrobp	3.61e-05	0.00074	Osteoclast differentiation
Process	GO:0071356	8	164	10090	10090.ENSMUSP00000001008,10090.ENSMUSP00000004990,10090.ENSMUSP00000019071,10090.ENSMUSP00000021413,10090.ENSMUSP00000023154,10090.ENSMUSP00000029041,10090.ENSMUSP00000032491,10090.ENSMUSP00000096129	Ccl3,Mapk14,Ccl6,Nfkbia,Cldn1,Fabp4,Tnfrsf1a,Cebpa	3.61e-05	0.00074	Cellular response to tumor necrosis factor
Process	GO:0032940	12	391	10090	10090.ENSMUSP00000000451,10090.ENSMUSP00000001008,10090.ENSMUSP00000014505,10090.ENSMUSP00000025561,10090.ENSMUSP00000026911,10090.ENSMUSP00000029623,10090.ENSMUSP00000033617,10090.ENSMUSP00000098707,10090.ENSMUSP00000113322,10090.ENSMUSP00000113370,10090.ENSMUSP00000113852,10090.ENSMUSP00000131938	Raf1,Ccl3,Mertk,Anxa1,Ccr1,Tlr2,Btk,Nlrp3,Rab3d,Furin,Syk,Fcgr3	3.73e-05	0.00077	Secretion by cell
Process	GO:0016525	7	120	10090	10090.ENSMUSP00000007130,10090.ENSMUSP00000026795,10090.ENSMUSP00000029700,10090.ENSMUSP00000063986,10090.ENSMUSP00000103245,10090.ENSMUSP00000131832,10090.ENSMUSP00000132453	Ctnnb1,Alox5,Sema4a,Cx3cr1,Klf4,Cd36,Ccr2	3.83e-05	0.00078	Negative regulation of angiogenesis
Process	GO:0071704	74	6824	10090	10090.ENSMUSP00000000001,10090.ENSMUSP00000000299,10090.ENSMUSP00000000451,10090.ENSMUSP00000001008,10090.ENSMUSP00000002678,10090.ENSMUSP00000003284,10090.ENSMUSP00000003640,10090.ENSMUSP00000004990,10090.ENSMUSP00000005066,10090.ENSMUSP00000005950,10090.ENSMUSP00000006444,10090.ENSMUSP00000007130,10090.ENSMUSP00000014505,10090.ENSMUSP00000015667,10090.ENSMUSP00000015712,10090.ENSMUSP00000016033…	Gnai3,Itgb2,Raf1,Ccl3,Tgfb1,Irf3,Fosb,Mapk14,Map2k1,Mmp12,Tep1,Ctnnb1,Mertk,Ctss,Lpl,Lta4h,Tnfaip3,Dusp6,Vsir,Btg2,Dusp1,Csf1r,Anxa1,Prdx3,Alox5,Casp1,Atf3,Gsn,Fabp4,Tlr2,Ski,Olr1,Tnfrsf1a,Btk,Hpgd,Man2b1,Myd88,Fem1c,Flt3,Ndufa7,Tlr4,Lipa,Chil3,Il18,Insig1,Pik3cg,Acox1,Top2a,Smad1,Alox5ap,Nfatc2,Vrk2,Znrf2,Chil4,Fgfr1,Hmgb1,Itgb1,Peli1,Cd74,Cebpa,Nlrp3,Icosl,Jun,Acly,Klf4,Rab3d,Furin,Syk,Tnfaip8,…	3.79e-05	0.00078	Organic substance metabolic process
Process	GO:0010594	8	166	10090	10090.ENSMUSP00000002678,10090.ENSMUSP00000003912,10090.ENSMUSP00000025561,10090.ENSMUSP00000029700,10090.ENSMUSP00000046340,10090.ENSMUSP00000081041,10090.ENSMUSP00000103245,10090.ENSMUSP00000105632	Tgfb1,Calr,Anxa1,Sema4a,Grn,Fgfr1,Klf4,Rin2	3.92e-05	0.0008	Regulation of endothelial cell migration
Process	GO:0010743	4	23	10090	10090.ENSMUSP00000015712,10090.ENSMUSP00000021413,10090.ENSMUSP00000054591,10090.ENSMUSP00000131832	Lpl,Nfkbia,Il18,Cd36	4e-05	0.00081	Regulation of macrophage derived foam cell differentiation
Process	GO:0042493	11	331	10090	10090.ENSMUSP00000001008,10090.ENSMUSP00000003912,10090.ENSMUSP00000015484,10090.ENSMUSP00000015712,10090.ENSMUSP00000020118,10090.ENSMUSP00000025561,10090.ENSMUSP00000027015,10090.ENSMUSP00000036949,10090.ENSMUSP00000071035,10090.ENSMUSP00000074198,10090.ENSMUSP00000102711	Ccl3,Calr,Cybb,Lpl,Dusp6,Anxa1,Casp1,S100a10,Smad1,Nfatc2,Jun	3.97e-05	0.00081	Response to drug
Process	GO:0019752	17	754	10090	10090.ENSMUSP00000002678,10090.ENSMUSP00000004990,10090.ENSMUSP00000015712,10090.ENSMUSP00000016033,10090.ENSMUSP00000026795,10090.ENSMUSP00000029041,10090.ENSMUSP00000029623,10090.ENSMUSP00000032491,10090.ENSMUSP00000034026,10090.ENSMUSP00000045770,10090.ENSMUSP00000053270,10090.ENSMUSP00000063325,10090.ENSMUSP00000071130,10090.ENSMUSP00000095171,10090.ENSMUSP00000103012,10090.ENSMUSP00000113852…	Tgfb1,Mapk14,Lpl,Lta4h,Alox5,Fabp4,Tlr2,Tnfrsf1a,Hpgd,Tlr4,Lipa,Acox1,Alox5ap,Cd74,Acly,Syk,Cd36	4.34e-05	0.00088	Carboxylic acid metabolic process
Process	GO:0042326	13	464	10090	10090.ENSMUSP00000002678,10090.ENSMUSP00000019997,10090.ENSMUSP00000020118,10090.ENSMUSP00000025025,10090.ENSMUSP00000025961,10090.ENSMUSP00000027941,10090.ENSMUSP00000029041,10090.ENSMUSP00000045770,10090.ENSMUSP00000054591,10090.ENSMUSP00000099491,10090.ENSMUSP00000102711,10090.ENSMUSP00000103245,10090.ENSMUSP00000138350	Tgfb1,Tnfaip3,Dusp6,Dusp1,Prdx3,Atf3,Fabp4,Tlr4,Il18,Sirpa,Jun,Klf4,Ptprc	4.4e-05	0.00089	Negative regulation of phosphorylation
Process	GO:0002791	12	399	10090	10090.ENSMUSP00000002678,10090.ENSMUSP00000003284,10090.ENSMUSP00000025561,10090.ENSMUSP00000026795,10090.ENSMUSP00000027015,10090.ENSMUSP00000029623,10090.ENSMUSP00000045770,10090.ENSMUSP00000055862,10090.ENSMUSP00000085394,10090.ENSMUSP00000095171,10090.ENSMUSP00000113852,10090.ENSMUSP00000131832	Tgfb1,Irf3,Anxa1,Alox5,Casp1,Tlr2,Tlr4,Arf6,Clec9a,Cd74,Syk,Cd36	4.51e-05	0.00091	Regulation of peptide secretion
Process	GO:0002827	4	24	10090	10090.ENSMUSP00000025561,10090.ENSMUSP00000041008,10090.ENSMUSP00000054591,10090.ENSMUSP00000132453	Anxa1,H2-Ab1,Il18,Ccr2	4.64e-05	0.00094	Positive regulation of T-helper 1 type immune response
Process	GO:0007420	17	759	10090	10090.ENSMUSP00000000001,10090.ENSMUSP00000005066,10090.ENSMUSP00000007130,10090.ENSMUSP00000018798,10090.ENSMUSP00000020692,10090.ENSMUSP00000020974,10090.ENSMUSP00000025523,10090.ENSMUSP00000026911,10090.ENSMUSP00000027966,10090.ENSMUSP00000030917,10090.ENSMUSP00000032800,10090.ENSMUSP00000063986,10090.ENSMUSP00000071035,10090.ENSMUSP00000081041,10090.ENSMUSP00000087457,10090.ENSMUSP00000092019…	Gnai3,Map2k1,Ctnnb1,Ikzf1,Btg2,Id2,Csf1r,Ccr1,Fcgr2b,Ski,Tyrobp,Cx3cr1,Smad1,Fgfr1,Itgb1,Id1,C5ar1	4.7e-05	0.00094	Brain development
Process	GO:0031400	15	608	10090	10090.ENSMUSP00000002678,10090.ENSMUSP00000007130,10090.ENSMUSP00000019997,10090.ENSMUSP00000020118,10090.ENSMUSP00000025025,10090.ENSMUSP00000027941,10090.ENSMUSP00000029041,10090.ENSMUSP00000030917,10090.ENSMUSP00000045770,10090.ENSMUSP00000054591,10090.ENSMUSP00000099491,10090.ENSMUSP00000099835,10090.ENSMUSP00000102711,10090.ENSMUSP00000103245,10090.ENSMUSP00000138350	Tgfb1,Ctnnb1,Tnfaip3,Dusp6,Dusp1,Atf3,Fabp4,Ski,Tlr4,Il18,Sirpa,Sqstm1,Jun,Klf4,Ptprc	4.68e-05	0.00094	Negative regulation of protein modification process
Process	GO:0031589	8	171	10090	10090.ENSMUSP00000000299,10090.ENSMUSP00000007130,10090.ENSMUSP00000014505,10090.ENSMUSP00000087457,10090.ENSMUSP00000092019,10090.ENSMUSP00000099491,10090.ENSMUSP00000099718,10090.ENSMUSP00000101913	Itgb2,Ctnnb1,Mertk,Itgb1,Id1,Sirpa,Itga4,Itgal	4.8e-05	0.00096	Cell-substrate adhesion
Process	GO:0007249	5	52	10090	10090.ENSMUSP00000021413,10090.ENSMUSP00000029623,10090.ENSMUSP00000033617,10090.ENSMUSP00000045770,10090.ENSMUSP00000107793	Nfkbia,Tlr2,Btk,Tlr4,Tlr8	5.64e-05	0.0011	I-kappaB kinase/NF-kappaB signaling
Process	GO:0030279	6	86	10090	10090.ENSMUSP00000002678,10090.ENSMUSP00000020974,10090.ENSMUSP00000026911,10090.ENSMUSP00000030917,10090.ENSMUSP00000081041,10090.ENSMUSP00000092019	Tgfb1,Id2,Ccr1,Ski,Fgfr1,Id1	5.45e-05	0.0011	Negative regulation of ossification
Process	GO:0032956	11	344	10090	10090.ENSMUSP00000002678,10090.ENSMUSP00000025523,10090.ENSMUSP00000028239,10090.ENSMUSP00000029623,10090.ENSMUSP00000032561,10090.ENSMUSP00000036949,10090.ENSMUSP00000041907,10090.ENSMUSP00000055862,10090.ENSMUSP00000092019,10090.ENSMUSP00000095832,10090.ENSMUSP00000099853	Tgfb1,Csf1r,Gsn,Tlr2,Vasp,S100a10,F11r,Arf6,Id1,Rhog,Cd47	5.55e-05	0.0011	Regulation of actin cytoskeleton organization
Process	GO:0044089	14	543	10090	10090.ENSMUSP00000002678,10090.ENSMUSP00000018798,10090.ENSMUSP00000023154,10090.ENSMUSP00000028239,10090.ENSMUSP00000029700,10090.ENSMUSP00000032561,10090.ENSMUSP00000036949,10090.ENSMUSP00000045770,10090.ENSMUSP00000055862,10090.ENSMUSP00000075240,10090.ENSMUSP00000092019,10090.ENSMUSP00000099853,10090.ENSMUSP00000113852,10090.ENSMUSP00000131832	Tgfb1,Ikzf1,Cldn1,Gsn,Sema4a,Vasp,S100a10,Tlr4,Arf6,Cd97,Id1,Cd47,Syk,Cd36	5.34e-05	0.0011	Positive regulation of cellular component biogenesis
Process	GO:0071900	13	476	10090	10090.ENSMUSP00000000451,10090.ENSMUSP00000002678,10090.ENSMUSP00000005066,10090.ENSMUSP00000019997,10090.ENSMUSP00000020118,10090.ENSMUSP00000025025,10090.ENSMUSP00000025523,10090.ENSMUSP00000045770,10090.ENSMUSP00000062864,10090.ENSMUSP00000081041,10090.ENSMUSP00000095171,10090.ENSMUSP00000113852,10090.ENSMUSP00000138350	Raf1,Tgfb1,Map2k1,Tnfaip3,Dusp6,Dusp1,Csf1r,Tlr4,Pik3cg,Fgfr1,Cd74,Syk,Ptprc	5.66e-05	0.0011	Regulation of protein serine/threonine kinase activity
Process	GO:0080135	16	690	10090	10090.ENSMUSP00000005066,10090.ENSMUSP00000007130,10090.ENSMUSP00000025025,10090.ENSMUSP00000026795,10090.ENSMUSP00000027966,10090.ENSMUSP00000035092,10090.ENSMUSP00000045770,10090.ENSMUSP00000046340,10090.ENSMUSP00000061877,10090.ENSMUSP00000082682,10090.ENSMUSP00000095171,10090.ENSMUSP00000099491,10090.ENSMUSP00000103245,10090.ENSMUSP00000113256,10090.ENSMUSP00000113852,10090.ENSMUSP00000131832	Map2k1,Ctnnb1,Dusp1,Alox5,Fcgr2b,Myd88,Tlr4,Grn,Insig1,Hmgb1,Cd74,Sirpa,Klf4,Skil,Syk,Cd36	5.33e-05	0.0011	Regulation of cellular response to stress
Process	GO:0043030	5	53	10090	10090.ENSMUSP00000020668,10090.ENSMUSP00000045770,10090.ENSMUSP00000046340,10090.ENSMUSP00000096129,10090.ENSMUSP00000120881	Havcr2,Tlr4,Grn,Cebpa,Cd84	6.14e-05	0.0012	Regulation of macrophage activation
Process	GO:2001233	12	412	10090	10090.ENSMUSP00000000001,10090.ENSMUSP00000000451,10090.ENSMUSP00000005066,10090.ENSMUSP00000007130,10090.ENSMUSP00000019997,10090.ENSMUSP00000027941,10090.ENSMUSP00000028239,10090.ENSMUSP00000063986,10090.ENSMUSP00000081041,10090.ENSMUSP00000095171,10090.ENSMUSP00000113256,10090.ENSMUSP00000138350	Gnai3,Raf1,Map2k1,Ctnnb1,Tnfaip3,Atf3,Gsn,Cx3cr1,Fgfr1,Cd74,Skil,Ptprc	6.08e-05	0.0012	Regulation of apoptotic signaling pathway
Process	GO:0031341	6	89	10090	10090.ENSMUSP00000005889,10090.ENSMUSP00000020668,10090.ENSMUSP00000032800,10090.ENSMUSP00000113852,10090.ENSMUSP00000134570,10090.ENSMUSP00000138350	Vav1,Havcr2,Tyrobp,Syk,H2-D1,Ptprc	6.52e-05	0.0013	Regulation of cell killing
Process	GO:0051222	11	352	10090	10090.ENSMUSP00000002678,10090.ENSMUSP00000003284,10090.ENSMUSP00000004990,10090.ENSMUSP00000027015,10090.ENSMUSP00000029623,10090.ENSMUSP00000032491,10090.ENSMUSP00000045770,10090.ENSMUSP00000055862,10090.ENSMUSP00000085394,10090.ENSMUSP00000113852,10090.ENSMUSP00000131832	Tgfb1,Irf3,Mapk14,Casp1,Tlr2,Tnfrsf1a,Tlr4,Arf6,Clec9a,Syk,Cd36	6.78e-05	0.0013	Positive regulation of protein transport
Process	GO:0001933	12	420	10090	10090.ENSMUSP00000002678,10090.ENSMUSP00000019997,10090.ENSMUSP00000020118,10090.ENSMUSP00000025025,10090.ENSMUSP00000027941,10090.ENSMUSP00000029041,10090.ENSMUSP00000045770,10090.ENSMUSP00000054591,10090.ENSMUSP00000099491,10090.ENSMUSP00000102711,10090.ENSMUSP00000103245,10090.ENSMUSP00000138350	Tgfb1,Tnfaip3,Dusp6,Dusp1,Atf3,Fabp4,Tlr4,Il18,Sirpa,Jun,Klf4,Ptprc	7.27e-05	0.0014	Negative regulation of protein phosphorylation
Process	GO:0010952	8	182	10090	10090.ENSMUSP00000004990,10090.ENSMUSP00000020301,10090.ENSMUSP00000027015,10090.ENSMUSP00000028239,10090.ENSMUSP00000046340,10090.ENSMUSP00000098707,10090.ENSMUSP00000113852,10090.ENSMUSP00000121203	Mapk14,Vsir,Casp1,Gsn,Grn,Nlrp3,Syk,Ctsd	7.3e-05	0.0014	Positive regulation of peptidase activity
Process	GO:0036230	4	27	10090	10090.ENSMUSP00000001008,10090.ENSMUSP00000032800,10090.ENSMUSP00000054591,10090.ENSMUSP00000113852	Ccl3,Tyrobp,Il18,Syk	7.02e-05	0.0014	Granulocyte activation
Process	GO:0043406	9	236	10090	10090.ENSMUSP00000000451,10090.ENSMUSP00000002678,10090.ENSMUSP00000005066,10090.ENSMUSP00000045770,10090.ENSMUSP00000062864,10090.ENSMUSP00000081041,10090.ENSMUSP00000095171,10090.ENSMUSP00000113852,10090.ENSMUSP00000138350	Raf1,Tgfb1,Map2k1,Tlr4,Pik3cg,Fgfr1,Cd74,Syk,Ptprc	7.42e-05	0.0014	Positive regulation of MAP kinase activity
Process	GO:0043524	8	182	10090	10090.ENSMUSP00000020692,10090.ENSMUSP00000025961,10090.ENSMUSP00000046340,10090.ENSMUSP00000063986,10090.ENSMUSP00000065799,10090.ENSMUSP00000069850,10090.ENSMUSP00000102711,10090.ENSMUSP00000129972	Btg2,Prdx3,Grn,Cx3cr1,Fpr2,Cebpb,Jun,C5ar1	7.3e-05	0.0014	Negative regulation of neuron apoptotic process
Process	GO:0046651	6	90	10090	10090.ENSMUSP00000000299,10090.ENSMUSP00000022124,10090.ENSMUSP00000039041,10090.ENSMUSP00000045770,10090.ENSMUSP00000101913,10090.ENSMUSP00000138350	Itgb2,Cd180,Flt3,Tlr4,Itgal,Ptprc	6.91e-05	0.0014	Lymphocyte proliferation
Process	GO:0010712	5	56	10090	10090.ENSMUSP00000002678,10090.ENSMUSP00000020301,10090.ENSMUSP00000029559,10090.ENSMUSP00000054591,10090.ENSMUSP00000087457	Tgfb1,Vsir,Il6ra,Il18,Itgb1	7.83e-05	0.0015	Regulation of collagen metabolic process
Process	GO:0033029	3	9	10090	10090.ENSMUSP00000025561,10090.ENSMUSP00000027966,10090.ENSMUSP00000054591	Anxa1,Fcgr2b,Il18	7.7e-05	0.0015	Regulation of neutrophil apoptotic process
Process	GO:0050708	11	357	10090	10090.ENSMUSP00000002678,10090.ENSMUSP00000003284,10090.ENSMUSP00000025561,10090.ENSMUSP00000026795,10090.ENSMUSP00000027015,10090.ENSMUSP00000029623,10090.ENSMUSP00000045770,10090.ENSMUSP00000055862,10090.ENSMUSP00000085394,10090.ENSMUSP00000113852,10090.ENSMUSP00000131832	Tgfb1,Irf3,Anxa1,Alox5,Casp1,Tlr2,Tlr4,Arf6,Clec9a,Syk,Cd36	7.66e-05	0.0015	Regulation of protein secretion
Process	GO:0071214	10	296	10090	10090.ENSMUSP00000002678,10090.ENSMUSP00000004784,10090.ENSMUSP00000004990,10090.ENSMUSP00000006523,10090.ENSMUSP00000007130,10090.ENSMUSP00000017188,10090.ENSMUSP00000032491,10090.ENSMUSP00000041907,10090.ENSMUSP00000045770,10090.ENSMUSP00000107793	Tgfb1,Cnn2,Mapk14,Crip1,Ctnnb1,Serpinb6a,Tnfrsf1a,F11r,Tlr4,Tlr8	7.85e-05	0.0015	Cellular response to abiotic stimulus
Process	GO:0071677	4	28	10090	10090.ENSMUSP00000002678,10090.ENSMUSP00000026911,10090.ENSMUSP00000065799,10090.ENSMUSP00000132453	Tgfb1,Ccr1,Fpr2,Ccr2	7.97e-05	0.0015	Positive regulation of mononuclear cell migration
Process	GO:0090025	4	28	10090	10090.ENSMUSP00000025025,10090.ENSMUSP00000026911,10090.ENSMUSP00000065799,10090.ENSMUSP00000132453	Dusp1,Ccr1,Fpr2,Ccr2	7.97e-05	0.0015	Regulation of monocyte chemotaxis
Process	GO:1904796	3	9	10090	10090.ENSMUSP00000007130,10090.ENSMUSP00000020974,10090.ENSMUSP00000103245	Ctnnb1,Id2,Klf4	7.7e-05	0.0015	Regulation of core promoter binding
Process	GO:0045824	5	57	10090	10090.ENSMUSP00000005950,10090.ENSMUSP00000019997,10090.ENSMUSP00000020668,10090.ENSMUSP00000026911,10090.ENSMUSP00000046340	Mmp12,Tnfaip3,Havcr2,Ccr1,Grn	8.47e-05	0.0016	Negative regulation of innate immune response
Process	GO:0045860	13	496	10090	10090.ENSMUSP00000000451,10090.ENSMUSP00000002678,10090.ENSMUSP00000005066,10090.ENSMUSP00000025523,10090.ENSMUSP00000029559,10090.ENSMUSP00000045770,10090.ENSMUSP00000054591,10090.ENSMUSP00000062864,10090.ENSMUSP00000081041,10090.ENSMUSP00000082682,10090.ENSMUSP00000095171,10090.ENSMUSP00000113852,10090.ENSMUSP00000138350	Raf1,Tgfb1,Map2k1,Csf1r,Il6ra,Tlr4,Il18,Pik3cg,Fgfr1,Hmgb1,Cd74,Syk,Ptprc	8.48e-05	0.0016	Positive regulation of protein kinase activity
Process	GO:0048545	10	304	10090	10090.ENSMUSP00000002678,10090.ENSMUSP00000003640,10090.ENSMUSP00000005066,10090.ENSMUSP00000015484,10090.ENSMUSP00000023154,10090.ENSMUSP00000023779,10090.ENSMUSP00000025025,10090.ENSMUSP00000025561,10090.ENSMUSP00000074885,10090.ENSMUSP00000082682	Tgfb1,Fosb,Map2k1,Cybb,Cldn1,Nr4a1,Dusp1,Anxa1,Cxcl2,Hmgb1	9.72e-05	0.0018	Response to steroid hormone
Process	GO:0051961	11	365	10090	10090.ENSMUSP00000002678,10090.ENSMUSP00000003912,10090.ENSMUSP00000007130,10090.ENSMUSP00000020974,10090.ENSMUSP00000029623,10090.ENSMUSP00000029700,10090.ENSMUSP00000030917,10090.ENSMUSP00000055862,10090.ENSMUSP00000087457,10090.ENSMUSP00000092019,10090.ENSMUSP00000134570	Tgfb1,Calr,Ctnnb1,Id2,Tlr2,Sema4a,Ski,Arf6,Itgb1,Id1,H2-D1	9.26e-05	0.0018	Negative regulation of nervous system development
Process	GO:0002675	4	30	10090	10090.ENSMUSP00000033617,10090.ENSMUSP00000062864,10090.ENSMUSP00000071130,10090.ENSMUSP00000131938	Btk,Pik3cg,Alox5ap,Fcgr3	0.0001	0.0019	Positive regulation of acute inflammatory response
Process	GO:0002724	4	30	10090	10090.ENSMUSP00000020301,10090.ENSMUSP00000054591,10090.ENSMUSP00000098707,10090.ENSMUSP00000132453	Vsir,Il18,Nlrp3,Ccr2	0.0001	0.0019	Regulation of T cell cytokine production
Process	GO:0008104	29	1890	10090	10090.ENSMUSP00000000299,10090.ENSMUSP00000000451,10090.ENSMUSP00000002678,10090.ENSMUSP00000003912,10090.ENSMUSP00000005950,10090.ENSMUSP00000007130,10090.ENSMUSP00000008733,10090.ENSMUSP00000018798,10090.ENSMUSP00000019997,10090.ENSMUSP00000021413,10090.ENSMUSP00000025561,10090.ENSMUSP00000028239,10090.ENSMUSP00000029623,10090.ENSMUSP00000032491,10090.ENSMUSP00000036949,10090.ENSMUSP00000037088…	Itgb2,Raf1,Tgfb1,Calr,Mmp12,Ctnnb1,Dnajb6,Ikzf1,Tnfaip3,Nfkbia,Anxa1,Gsn,Tlr2,Tnfrsf1a,S100a10,H2-DMa,F11r,Arf6,Insig1,Itgb1,Cd74,Nlrp3,Itga4,Sqstm1,Itgal,Cd68,Rab3d,Syk,Cd36	0.0001	0.0019	Protein localization
Process	GO:0001894	8	192	10090	10090.ENSMUSP00000007130,10090.ENSMUSP00000015667,10090.ENSMUSP00000039041,10090.ENSMUSP00000045770,10090.ENSMUSP00000053270,10090.ENSMUSP00000087457,10090.ENSMUSP00000113322,10090.ENSMUSP00000132453	Ctnnb1,Ctss,Flt3,Tlr4,Lipa,Itgb1,Rab3d,Ccr2	0.0001	0.002	Tissue homeostasis
Process	GO:0007519	7	142	10090	10090.ENSMUSP00000002678,10090.ENSMUSP00000004990,10090.ENSMUSP00000020692,10090.ENSMUSP00000023779,10090.ENSMUSP00000027941,10090.ENSMUSP00000030917,10090.ENSMUSP00000113256	Tgfb1,Mapk14,Btg2,Nr4a1,Atf3,Ski,Skil	0.00011	0.002	Skeletal muscle tissue development
Process	GO:0009725	17	812	10090	10090.ENSMUSP00000002678,10090.ENSMUSP00000003640,10090.ENSMUSP00000005066,10090.ENSMUSP00000007130,10090.ENSMUSP00000015484,10090.ENSMUSP00000020692,10090.ENSMUSP00000023154,10090.ENSMUSP00000023779,10090.ENSMUSP00000025025,10090.ENSMUSP00000025561,10090.ENSMUSP00000054591,10090.ENSMUSP00000061877,10090.ENSMUSP00000074885,10090.ENSMUSP00000082682,10090.ENSMUSP00000089708,10090.ENSMUSP00000102711…	Tgfb1,Fosb,Map2k1,Ctnnb1,Cybb,Btg2,Cldn1,Nr4a1,Dusp1,Anxa1,Il18,Insig1,Cxcl2,Hmgb1,Stat6,Jun,Ncf2	0.00011	0.002	Response to hormone
Process	GO:0044087	19	978	10090	10090.ENSMUSP00000000451,10090.ENSMUSP00000002678,10090.ENSMUSP00000008733,10090.ENSMUSP00000018798,10090.ENSMUSP00000023154,10090.ENSMUSP00000028239,10090.ENSMUSP00000029623,10090.ENSMUSP00000029700,10090.ENSMUSP00000032561,10090.ENSMUSP00000036949,10090.ENSMUSP00000041907,10090.ENSMUSP00000045770,10090.ENSMUSP00000055862,10090.ENSMUSP00000075240,10090.ENSMUSP00000092019,10090.ENSMUSP00000095832…	Raf1,Tgfb1,Dnajb6,Ikzf1,Cldn1,Gsn,Tlr2,Sema4a,Vasp,S100a10,F11r,Tlr4,Arf6,Cd97,Id1,Rhog,Cd47,Syk,Cd36	0.00011	0.002	Regulation of cellular component biogenesis
Process	GO:0060324	5	60	10090	10090.ENSMUSP00000000451,10090.ENSMUSP00000002678,10090.ENSMUSP00000005066,10090.ENSMUSP00000030917,10090.ENSMUSP00000099718	Raf1,Tgfb1,Map2k1,Ski,Itga4	0.00011	0.002	Face development
Process	GO:0031343	5	61	10090	10090.ENSMUSP00000005889,10090.ENSMUSP00000032800,10090.ENSMUSP00000113852,10090.ENSMUSP00000134570,10090.ENSMUSP00000138350	Vav1,Tyrobp,Syk,H2-D1,Ptprc	0.00011	0.0021	Positive regulation of cell killing
Process	GO:0048535	4	31	10090	10090.ENSMUSP00000002678,10090.ENSMUSP00000018798,10090.ENSMUSP00000020974,10090.ENSMUSP00000039041	Tgfb1,Ikzf1,Id2,Flt3	0.00011	0.0021	Lymph node development
Process	GO:0070201	15	658	10090	10090.ENSMUSP00000002678,10090.ENSMUSP00000003284,10090.ENSMUSP00000004990,10090.ENSMUSP00000025561,10090.ENSMUSP00000026795,10090.ENSMUSP00000027015,10090.ENSMUSP00000029623,10090.ENSMUSP00000032491,10090.ENSMUSP00000045770,10090.ENSMUSP00000055862,10090.ENSMUSP00000061877,10090.ENSMUSP00000085394,10090.ENSMUSP00000113852,10090.ENSMUSP00000121203,10090.ENSMUSP00000131832	Tgfb1,Irf3,Mapk14,Anxa1,Alox5,Casp1,Tlr2,Tnfrsf1a,Tlr4,Arf6,Insig1,Clec9a,Syk,Ctsd,Cd36	0.00011	0.0021	Regulation of establishment of protein localization
Process	GO:0090398	4	31	10090	10090.ENSMUSP00000003912,10090.ENSMUSP00000004990,10090.ENSMUSP00000005066,10090.ENSMUSP00000020974	Calr,Mapk14,Map2k1,Id2	0.00011	0.0021	Cellular senescence
Process	GO:1901215	9	250	10090	10090.ENSMUSP00000007130,10090.ENSMUSP00000020692,10090.ENSMUSP00000025961,10090.ENSMUSP00000046340,10090.ENSMUSP00000063986,10090.ENSMUSP00000065799,10090.ENSMUSP00000069850,10090.ENSMUSP00000102711,10090.ENSMUSP00000129972	Ctnnb1,Btg2,Prdx3,Grn,Cx3cr1,Fpr2,Cebpb,Jun,C5ar1	0.00011	0.0021	Negative regulation of neuron death
Process	GO:0010720	15	661	10090	10090.ENSMUSP00000002678,10090.ENSMUSP00000003912,10090.ENSMUSP00000005066,10090.ENSMUSP00000007130,10090.ENSMUSP00000020974,10090.ENSMUSP00000029623,10090.ENSMUSP00000032800,10090.ENSMUSP00000036949,10090.ENSMUSP00000041907,10090.ENSMUSP00000046340,10090.ENSMUSP00000063986,10090.ENSMUSP00000081041,10090.ENSMUSP00000087457,10090.ENSMUSP00000113256,10090.ENSMUSP00000132453	Tgfb1,Calr,Map2k1,Ctnnb1,Id2,Tlr2,Tyrobp,S100a10,F11r,Grn,Cx3cr1,Fgfr1,Itgb1,Skil,Ccr2	0.00012	0.0022	Positive regulation of cell development
Process	GO:0019216	11	377	10090	10090.ENSMUSP00000002678,10090.ENSMUSP00000020974,10090.ENSMUSP00000025561,10090.ENSMUSP00000034026,10090.ENSMUSP00000061877,10090.ENSMUSP00000062782,10090.ENSMUSP00000062864,10090.ENSMUSP00000065799,10090.ENSMUSP00000095171,10090.ENSMUSP00000103245,10090.ENSMUSP00000131832	Tgfb1,Id2,Anxa1,Hpgd,Insig1,Vav2,Pik3cg,Fpr2,Cd74,Klf4,Cd36	0.00012	0.0022	Regulation of lipid metabolic process
Process	GO:0051051	13	513	10090	10090.ENSMUSP00000002678,10090.ENSMUSP00000004784,10090.ENSMUSP00000025561,10090.ENSMUSP00000027966,10090.ENSMUSP00000029623,10090.ENSMUSP00000032491,10090.ENSMUSP00000061877,10090.ENSMUSP00000095171,10090.ENSMUSP00000099491,10090.ENSMUSP00000099853,10090.ENSMUSP00000120881,10090.ENSMUSP00000131832,10090.ENSMUSP00000132453	Tgfb1,Cnn2,Anxa1,Fcgr2b,Tlr2,Tnfrsf1a,Insig1,Cd74,Sirpa,Cd47,Cd84,Cd36,Ccr2	0.00012	0.0022	Negative regulation of transport
Process	GO:0051960	20	1071	10090	10090.ENSMUSP00000002678,10090.ENSMUSP00000003912,10090.ENSMUSP00000005066,10090.ENSMUSP00000007130,10090.ENSMUSP00000020974,10090.ENSMUSP00000029623,10090.ENSMUSP00000029700,10090.ENSMUSP00000030917,10090.ENSMUSP00000033053,10090.ENSMUSP00000046340,10090.ENSMUSP00000055862,10090.ENSMUSP00000063986,10090.ENSMUSP00000075240,10090.ENSMUSP00000081041,10090.ENSMUSP00000087457,10090.ENSMUSP00000092019…	Tgfb1,Calr,Map2k1,Ctnnb1,Id2,Tlr2,Sema4a,Ski,Itgax,Grn,Arf6,Cx3cr1,Cd97,Fgfr1,Itgb1,Id1,Klf4,Skil,Ccr2,H2-D1	0.00012	0.0022	Regulation of nervous system development
Process	GO:0055088	7	145	10090	10090.ENSMUSP00000005066,10090.ENSMUSP00000015712,10090.ENSMUSP00000029041,10090.ENSMUSP00000054591,10090.ENSMUSP00000061877,10090.ENSMUSP00000063325,10090.ENSMUSP00000096129	Map2k1,Lpl,Fabp4,Il18,Insig1,Acox1,Cebpa	0.00012	0.0022	Lipid homeostasis
Process	GO:0007186	17	824	10090	10090.ENSMUSP00000000001,10090.ENSMUSP00000001008,10090.ENSMUSP00000005889,10090.ENSMUSP00000019071,10090.ENSMUSP00000025561,10090.ENSMUSP00000026911,10090.ENSMUSP00000027639,10090.ENSMUSP00000034026,10090.ENSMUSP00000052894,10090.ENSMUSP00000062864,10090.ENSMUSP00000063986,10090.ENSMUSP00000065799,10090.ENSMUSP00000075240,10090.ENSMUSP00000083971,10090.ENSMUSP00000113852,10090.ENSMUSP00000129972…	Gnai3,Ccl3,Vav1,Ccl6,Anxa1,Ccr1,Marco,Hpgd,Fpr1,Pik3cg,Cx3cr1,Fpr2,Cd97,Emr1,Syk,C5ar1,Ccr2	0.00013	0.0023	G protein-coupled receptor signaling pathway
Process	GO:0045778	6	101	10090	10090.ENSMUSP00000002678,10090.ENSMUSP00000007130,10090.ENSMUSP00000026795,10090.ENSMUSP00000069850,10090.ENSMUSP00000071035,10090.ENSMUSP00000096129	Tgfb1,Ctnnb1,Alox5,Cebpb,Smad1,Cebpa	0.00013	0.0023	Positive regulation of ossification
Process	GO:0046632	5	62	10090	10090.ENSMUSP00000002678,10090.ENSMUSP00000025561,10090.ENSMUSP00000029700,10090.ENSMUSP00000089708,10090.ENSMUSP00000113852	Tgfb1,Anxa1,Sema4a,Stat6,Syk	0.00012	0.0023	Alpha-beta T cell differentiation
Process	GO:0071639	3	11	10090	10090.ENSMUSP00000082682,10090.ENSMUSP00000113852,10090.ENSMUSP00000120881	Hmgb1,Syk,Cd84	0.00013	0.0023	Positive regulation of monocyte chemotactic protein-1 production
Process	GO:0090557	3	11	10090	10090.ENSMUSP00000023154,10090.ENSMUSP00000035092,10090.ENSMUSP00000041907	Cldn1,Myd88,F11r	0.00013	0.0023	Establishment of endothelial intestinal barrier
Process	GO:1903707	7	146	10090	10090.ENSMUSP00000001008,10090.ENSMUSP00000007130,10090.ENSMUSP00000020974,10090.ENSMUSP00000021413,10090.ENSMUSP00000025561,10090.ENSMUSP00000039041,10090.ENSMUSP00000095171	Ccl3,Ctnnb1,Id2,Nfkbia,Anxa1,Flt3,Cd74	0.00012	0.0023	Negative regulation of hemopoiesis
Process	GO:0002286	5	63	10090	10090.ENSMUSP00000002678,10090.ENSMUSP00000029700,10090.ENSMUSP00000089708,10090.ENSMUSP00000095171,10090.ENSMUSP00000101913	Tgfb1,Sema4a,Stat6,Cd74,Itgal	0.00013	0.0024	T cell activation involved in immune response
Process	GO:0014013	7	147	10090	10090.ENSMUSP00000002678,10090.ENSMUSP00000007130,10090.ENSMUSP00000020974,10090.ENSMUSP00000029623,10090.ENSMUSP00000030917,10090.ENSMUSP00000063986,10090.ENSMUSP00000132453	Tgfb1,Ctnnb1,Id2,Tlr2,Ski,Cx3cr1,Ccr2	0.00013	0.0024	Regulation of gliogenesis
Process	GO:0019722	7	147	10090	10090.ENSMUSP00000001008,10090.ENSMUSP00000026911,10090.ENSMUSP00000063986,10090.ENSMUSP00000065799,10090.ENSMUSP00000074198,10090.ENSMUSP00000132453,10090.ENSMUSP00000138350	Ccl3,Ccr1,Cx3cr1,Fpr2,Nfatc2,Ccr2,Ptprc	0.00013	0.0024	Calcium-mediated signaling
Process	GO:0019932	10	316	10090	10090.ENSMUSP00000001008,10090.ENSMUSP00000026911,10090.ENSMUSP00000063986,10090.ENSMUSP00000065799,10090.ENSMUSP00000074198,10090.ENSMUSP00000075240,10090.ENSMUSP00000083971,10090.ENSMUSP00000131832,10090.ENSMUSP00000132453,10090.ENSMUSP00000138350	Ccl3,Ccr1,Cx3cr1,Fpr2,Nfatc2,Cd97,Emr1,Cd36,Ccr2,Ptprc	0.00013	0.0024	Second-messenger-mediated signaling
Process	GO:0043388	5	63	10090	10090.ENSMUSP00000002678,10090.ENSMUSP00000007130,10090.ENSMUSP00000030917,10090.ENSMUSP00000045770,10090.ENSMUSP00000103245	Tgfb1,Ctnnb1,Ski,Tlr4,Klf4	0.00013	0.0024	Positive regulation of DNA binding
Process	GO:1902106	6	103	10090	10090.ENSMUSP00000001008,10090.ENSMUSP00000007130,10090.ENSMUSP00000020974,10090.ENSMUSP00000025561,10090.ENSMUSP00000039041,10090.ENSMUSP00000095171	Ccl3,Ctnnb1,Id2,Anxa1,Flt3,Cd74	0.00014	0.0025	Negative regulation of leukocyte differentiation
Process	GO:0030162	16	753	10090	10090.ENSMUSP00000004990,10090.ENSMUSP00000008733,10090.ENSMUSP00000017188,10090.ENSMUSP00000020301,10090.ENSMUSP00000023779,10090.ENSMUSP00000025961,10090.ENSMUSP00000027015,10090.ENSMUSP00000028239,10090.ENSMUSP00000046340,10090.ENSMUSP00000098707,10090.ENSMUSP00000103245,10090.ENSMUSP00000113370,10090.ENSMUSP00000113852,10090.ENSMUSP00000119041,10090.ENSMUSP00000121203,10090.ENSMUSP00000131355	Mapk14,Dnajb6,Serpinb6a,Vsir,Nr4a1,Prdx3,Casp1,Gsn,Grn,Nlrp3,Klf4,Furin,Syk,Tnfaip8,Ctsd,Glg1	0.00014	0.0026	Regulation of proteolysis
Process	GO:0032733	4	33	10090	10090.ENSMUSP00000015540,10090.ENSMUSP00000029623,10090.ENSMUSP00000045770,10090.ENSMUSP00000113852	Cd83,Tlr2,Tlr4,Syk	0.00014	0.0026	Positive regulation of interleukin-10 production
Process	GO:0032743	4	33	10090	10090.ENSMUSP00000015540,10090.ENSMUSP00000025561,10090.ENSMUSP00000132453,10090.ENSMUSP00000138350	Cd83,Anxa1,Ccr2,Ptprc	0.00014	0.0026	Positive regulation of interleukin-2 production
Process	GO:0044281	24	1450	10090	10090.ENSMUSP00000000001,10090.ENSMUSP00000002678,10090.ENSMUSP00000004990,10090.ENSMUSP00000015712,10090.ENSMUSP00000016033,10090.ENSMUSP00000026795,10090.ENSMUSP00000027941,10090.ENSMUSP00000029041,10090.ENSMUSP00000029623,10090.ENSMUSP00000032491,10090.ENSMUSP00000034026,10090.ENSMUSP00000034121,10090.ENSMUSP00000045770,10090.ENSMUSP00000053270,10090.ENSMUSP00000061877,10090.ENSMUSP00000063325…	Gnai3,Tgfb1,Mapk14,Lpl,Lta4h,Alox5,Atf3,Fabp4,Tlr2,Tnfrsf1a,Hpgd,Man2b1,Tlr4,Lipa,Insig1,Acox1,Alox5ap,Fgfr1,Cd74,Cebpa,Acly,Syk,Cd36,Ncf2	0.00015	0.0026	Small molecule metabolic process
Process	GO:0061028	4	33	10090	10090.ENSMUSP00000007130,10090.ENSMUSP00000023154,10090.ENSMUSP00000035092,10090.ENSMUSP00000041907	Ctnnb1,Cldn1,Myd88,F11r	0.00014	0.0026	Establishment of endothelial barrier
Process	GO:0090087	15	674	10090	10090.ENSMUSP00000002678,10090.ENSMUSP00000003284,10090.ENSMUSP00000004990,10090.ENSMUSP00000025561,10090.ENSMUSP00000026795,10090.ENSMUSP00000027015,10090.ENSMUSP00000029623,10090.ENSMUSP00000032491,10090.ENSMUSP00000045770,10090.ENSMUSP00000055862,10090.ENSMUSP00000061877,10090.ENSMUSP00000085394,10090.ENSMUSP00000095171,10090.ENSMUSP00000113852,10090.ENSMUSP00000131832	Tgfb1,Irf3,Mapk14,Anxa1,Alox5,Casp1,Tlr2,Tnfrsf1a,Tlr4,Arf6,Insig1,Clec9a,Cd74,Syk,Cd36	0.00014	0.0026	Regulation of peptide transport
Process	GO:0071902	10	321	10090	10090.ENSMUSP00000000451,10090.ENSMUSP00000002678,10090.ENSMUSP00000005066,10090.ENSMUSP00000025523,10090.ENSMUSP00000045770,10090.ENSMUSP00000062864,10090.ENSMUSP00000081041,10090.ENSMUSP00000095171,10090.ENSMUSP00000113852,10090.ENSMUSP00000138350	Raf1,Tgfb1,Map2k1,Csf1r,Tlr4,Pik3cg,Fgfr1,Cd74,Syk,Ptprc	0.00015	0.0027	Positive regulation of protein serine/threonine kinase activity
Process	GO:0002548	4	34	10090	10090.ENSMUSP00000001008,10090.ENSMUSP00000019071,10090.ENSMUSP00000025561,10090.ENSMUSP00000132453	Ccl3,Ccl6,Anxa1,Ccr2	0.00016	0.0028	Monocyte chemotaxis
Process	GO:0010595	6	105	10090	10090.ENSMUSP00000002678,10090.ENSMUSP00000003912,10090.ENSMUSP00000025561,10090.ENSMUSP00000046340,10090.ENSMUSP00000081041,10090.ENSMUSP00000105632	Tgfb1,Calr,Anxa1,Grn,Fgfr1,Rin2	0.00015	0.0028	Positive regulation of endothelial cell migration
Process	GO:0030183	6	105	10090	10090.ENSMUSP00000018798,10090.ENSMUSP00000019997,10090.ENSMUSP00000033617,10090.ENSMUSP00000039041,10090.ENSMUSP00000041008,10090.ENSMUSP00000138350	Ikzf1,Tnfaip3,Btk,Flt3,H2-Ab1,Ptprc	0.00015	0.0028	B cell differentiation
Process	GO:0032645	3	12	10090	10090.ENSMUSP00000054591,10090.ENSMUSP00000113852,10090.ENSMUSP00000120881	Il18,Syk,Cd84	0.00016	0.0028	Regulation of granulocyte macrophage colony-stimulating factor production
Process	GO:1902563	3	12	10090	10090.ENSMUSP00000000299,10090.ENSMUSP00000046340,10090.ENSMUSP00000113852	Itgb2,Grn,Syk	0.00016	0.0028	Regulation of neutrophil activation
Process	GO:0048871	10	324	10090	10090.ENSMUSP00000007130,10090.ENSMUSP00000015667,10090.ENSMUSP00000023154,10090.ENSMUSP00000039041,10090.ENSMUSP00000045770,10090.ENSMUSP00000053270,10090.ENSMUSP00000087457,10090.ENSMUSP00000113322,10090.ENSMUSP00000131832,10090.ENSMUSP00000132453	Ctnnb1,Ctss,Cldn1,Flt3,Tlr4,Lipa,Itgb1,Rab3d,Cd36,Ccr2	0.00016	0.0029	Multicellular organismal homeostasis
Process	GO:0060249	10	326	10090	10090.ENSMUSP00000002678,10090.ENSMUSP00000006444,10090.ENSMUSP00000007130,10090.ENSMUSP00000015667,10090.ENSMUSP00000039041,10090.ENSMUSP00000045770,10090.ENSMUSP00000053270,10090.ENSMUSP00000087457,10090.ENSMUSP00000113322,10090.ENSMUSP00000132453	Tgfb1,Tep1,Ctnnb1,Ctss,Flt3,Tlr4,Lipa,Itgb1,Rab3d,Ccr2	0.00017	0.003	Anatomical structure homeostasis
Process	GO:0001889	7	155	10090	10090.ENSMUSP00000002678,10090.ENSMUSP00000023154,10090.ENSMUSP00000025561,10090.ENSMUSP00000055862,10090.ENSMUSP00000069850,10090.ENSMUSP00000096129,10090.ENSMUSP00000102711	Tgfb1,Cldn1,Anxa1,Arf6,Cebpb,Cebpa,Jun	0.00018	0.0031	Liver development
Process	GO:0006874	12	462	10090	10090.ENSMUSP00000001008,10090.ENSMUSP00000002678,10090.ENSMUSP00000026911,10090.ENSMUSP00000052894,10090.ENSMUSP00000062864,10090.ENSMUSP00000063986,10090.ENSMUSP00000065799,10090.ENSMUSP00000074885,10090.ENSMUSP00000129972,10090.ENSMUSP00000131832,10090.ENSMUSP00000132453,10090.ENSMUSP00000138350	Ccl3,Tgfb1,Ccr1,Fpr1,Pik3cg,Cx3cr1,Fpr2,Cxcl2,C5ar1,Cd36,Ccr2,Ptprc	0.00017	0.0031	Cellular calcium ion homeostasis
Process	GO:0044238	68	6369	10090	10090.ENSMUSP00000000001,10090.ENSMUSP00000000451,10090.ENSMUSP00000001008,10090.ENSMUSP00000002678,10090.ENSMUSP00000003640,10090.ENSMUSP00000004990,10090.ENSMUSP00000005066,10090.ENSMUSP00000005950,10090.ENSMUSP00000006444,10090.ENSMUSP00000007130,10090.ENSMUSP00000014505,10090.ENSMUSP00000015667,10090.ENSMUSP00000015712,10090.ENSMUSP00000016033,10090.ENSMUSP00000019997,10090.ENSMUSP00000020118…	Gnai3,Raf1,Ccl3,Tgfb1,Fosb,Mapk14,Map2k1,Mmp12,Tep1,Ctnnb1,Mertk,Ctss,Lpl,Lta4h,Tnfaip3,Dusp6,Vsir,Btg2,Dusp1,Csf1r,Anxa1,Prdx3,Alox5,Casp1,Atf3,Gsn,Fabp4,Tlr2,Ski,Olr1,Tnfrsf1a,Btk,Hpgd,Man2b1,Myd88,Fem1c,Flt3,Ndufa7,Tlr4,Lipa,Chil3,Il18,Insig1,Pik3cg,Acox1,Top2a,Smad1,Alox5ap,Vrk2,Znrf2,Chil4,Fgfr1,Hmgb1,Peli1,Cd74,Cebpa,Icosl,Jun,Acly,Klf4,Rab3d,Furin,Syk,Ctsd,C5ar1,Cd36,Ptprc,Ncf2	0.00017	0.0031	Primary metabolic process
Process	GO:0045601	4	35	10090	10090.ENSMUSP00000007130,10090.ENSMUSP00000032491,10090.ENSMUSP00000041907,10090.ENSMUSP00000092019	Ctnnb1,Tnfrsf1a,F11r,Id1	0.00018	0.0031	Regulation of endothelial cell differentiation
Process	GO:0045600	5	68	10090	10090.ENSMUSP00000004990,10090.ENSMUSP00000015712,10090.ENSMUSP00000020974,10090.ENSMUSP00000069850,10090.ENSMUSP00000096129	Mapk14,Lpl,Id2,Cebpb,Cebpa	0.00018	0.0032	Positive regulation of fat cell differentiation
Process	GO:0001910	5	69	10090	10090.ENSMUSP00000005889,10090.ENSMUSP00000020668,10090.ENSMUSP00000032800,10090.ENSMUSP00000134570,10090.ENSMUSP00000138350	Vav1,Havcr2,Tyrobp,H2-D1,Ptprc	0.0002	0.0034	Regulation of leukocyte mediated cytotoxicity
Process	GO:0002507	3	13	10090	10090.ENSMUSP00000002678,10090.ENSMUSP00000019997,10090.ENSMUSP00000020668	Tgfb1,Tnfaip3,Havcr2	0.00019	0.0034	Tolerance induction
Process	GO:0006693	4	36	10090	10090.ENSMUSP00000032491,10090.ENSMUSP00000034026,10090.ENSMUSP00000063325,10090.ENSMUSP00000095171	Tnfrsf1a,Hpgd,Acox1,Cd74	0.00019	0.0034	Prostaglandin metabolic process
Process	GO:0007423	14	617	10090	10090.ENSMUSP00000002678,10090.ENSMUSP00000007130,10090.ENSMUSP00000014505,10090.ENSMUSP00000018798,10090.ENSMUSP00000030917,10090.ENSMUSP00000037088,10090.ENSMUSP00000041453,10090.ENSMUSP00000061877,10090.ENSMUSP00000081041,10090.ENSMUSP00000082682,10090.ENSMUSP00000096129,10090.ENSMUSP00000102711,10090.ENSMUSP00000103245,10090.ENSMUSP00000113256	Tgfb1,Ctnnb1,Mertk,Ikzf1,Ski,H2-DMa,Clic4,Insig1,Fgfr1,Hmgb1,Cebpa,Jun,Klf4,Skil	0.0002	0.0034	Sensory organ development
Process	GO:0010744	3	13	10090	10090.ENSMUSP00000015712,10090.ENSMUSP00000054591,10090.ENSMUSP00000131832	Lpl,Il18,Cd36	0.00019	0.0034	Positive regulation of macrophage derived foam cell differentiation
Process	GO:0045059	3	13	10090	10090.ENSMUSP00000037088,10090.ENSMUSP00000095171,10090.ENSMUSP00000138350	H2-DMa,Cd74,Ptprc	0.00019	0.0034	Positive thymic T cell selection
Process	GO:0045628	3	13	10090	10090.ENSMUSP00000025561,10090.ENSMUSP00000054591,10090.ENSMUSP00000098707	Anxa1,Il18,Nlrp3	0.00019	0.0034	Regulation of T-helper 2 cell differentiation
Process	GO:2000343	3	13	10090	10090.ENSMUSP00000015712,10090.ENSMUSP00000045770,10090.ENSMUSP00000095171	Lpl,Tlr4,Cd74	0.00019	0.0034	Positive regulation of chemokine (C-X-C motif) ligand 2 production
Process	GO:0050767	18	948	10090	10090.ENSMUSP00000002678,10090.ENSMUSP00000003912,10090.ENSMUSP00000005066,10090.ENSMUSP00000007130,10090.ENSMUSP00000020974,10090.ENSMUSP00000029623,10090.ENSMUSP00000029700,10090.ENSMUSP00000030917,10090.ENSMUSP00000046340,10090.ENSMUSP00000055862,10090.ENSMUSP00000063986,10090.ENSMUSP00000081041,10090.ENSMUSP00000087457,10090.ENSMUSP00000092019,10090.ENSMUSP00000103245,10090.ENSMUSP00000113256…	Tgfb1,Calr,Map2k1,Ctnnb1,Id2,Tlr2,Sema4a,Ski,Grn,Arf6,Cx3cr1,Fgfr1,Itgb1,Id1,Klf4,Skil,Ccr2,H2-D1	0.00022	0.0037	Regulation of neurogenesis
Process	GO:0050768	10	336	10090	10090.ENSMUSP00000002678,10090.ENSMUSP00000003912,10090.ENSMUSP00000007130,10090.ENSMUSP00000020974,10090.ENSMUSP00000029700,10090.ENSMUSP00000030917,10090.ENSMUSP00000055862,10090.ENSMUSP00000087457,10090.ENSMUSP00000092019,10090.ENSMUSP00000134570	Tgfb1,Calr,Ctnnb1,Id2,Sema4a,Ski,Arf6,Itgb1,Id1,H2-D1	0.00021	0.0037	Negative regulation of neurogenesis
Process	GO:0062208	4	37	10090	10090.ENSMUSP00000029623,10090.ENSMUSP00000045770,10090.ENSMUSP00000082682,10090.ENSMUSP00000090979	Tlr2,Tlr4,Hmgb1,Peli1	0.00021	0.0037	Positive regulation of pattern recognition receptor signaling pathway
Process	GO:0002637	5	71	10090	10090.ENSMUSP00000002678,10090.ENSMUSP00000019997,10090.ENSMUSP00000027966,10090.ENSMUSP00000089708,10090.ENSMUSP00000138350	Tgfb1,Tnfaip3,Fcgr2b,Stat6,Ptprc	0.00022	0.0038	Regulation of immunoglobulin production
Process	GO:0030003	14	625	10090	10090.ENSMUSP00000001008,10090.ENSMUSP00000002678,10090.ENSMUSP00000026911,10090.ENSMUSP00000041453,10090.ENSMUSP00000046340,10090.ENSMUSP00000052894,10090.ENSMUSP00000062864,10090.ENSMUSP00000063986,10090.ENSMUSP00000065799,10090.ENSMUSP00000074885,10090.ENSMUSP00000129972,10090.ENSMUSP00000131832,10090.ENSMUSP00000132453,10090.ENSMUSP00000138350	Ccl3,Tgfb1,Ccr1,Clic4,Grn,Fpr1,Pik3cg,Cx3cr1,Fpr2,Cxcl2,C5ar1,Cd36,Ccr2,Ptprc	0.00022	0.0039	Cellular cation homeostasis
Process	GO:0002829	3	14	10090	10090.ENSMUSP00000025561,10090.ENSMUSP00000089708,10090.ENSMUSP00000132453	Anxa1,Stat6,Ccr2	0.00023	0.004	Negative regulation of type 2 immune response
Process	GO:0007160	6	114	10090	10090.ENSMUSP00000000299,10090.ENSMUSP00000007130,10090.ENSMUSP00000087457,10090.ENSMUSP00000099491,10090.ENSMUSP00000099718,10090.ENSMUSP00000101913	Itgb2,Ctnnb1,Itgb1,Sirpa,Itga4,Itgal	0.00024	0.004	Cell-matrix adhesion
Process	GO:0032736	3	14	10090	10090.ENSMUSP00000002976,10090.ENSMUSP00000045770,10090.ENSMUSP00000098707	Il17ra,Tlr4,Nlrp3	0.00023	0.004	Positive regulation of interleukin-13 production
Process	GO:0033598	3	14	10090	10090.ENSMUSP00000020974,10090.ENSMUSP00000069850,10090.ENSMUSP00000089708	Id2,Cebpb,Stat6	0.00023	0.004	Mammary gland epithelial cell proliferation
Process	GO:0097190	9	276	10090	10090.ENSMUSP00000000451,10090.ENSMUSP00000002678,10090.ENSMUSP00000006523,10090.ENSMUSP00000027015,10090.ENSMUSP00000032491,10090.ENSMUSP00000032800,10090.ENSMUSP00000054591,10090.ENSMUSP00000069850,10090.ENSMUSP00000102711	Raf1,Tgfb1,Crip1,Casp1,Tnfrsf1a,Tyrobp,Il18,Cebpb,Jun	0.00023	0.004	Apoptotic signaling pathway
Process	GO:0097242	3	14	10090	10090.ENSMUSP00000000299,10090.ENSMUSP00000027639,10090.ENSMUSP00000129972	Itgb2,Marco,C5ar1	0.00023	0.004	Amyloid-beta clearance
Process	GO:2000144	4	38	10090	10090.ENSMUSP00000007130,10090.ENSMUSP00000018798,10090.ENSMUSP00000096129,10090.ENSMUSP00000102711	Ctnnb1,Ikzf1,Cebpa,Jun	0.00023	0.004	Positive regulation of DNA-templated transcription, initiation
Process	GO:0051223	14	630	10090	10090.ENSMUSP00000002678,10090.ENSMUSP00000003284,10090.ENSMUSP00000004990,10090.ENSMUSP00000025561,10090.ENSMUSP00000026795,10090.ENSMUSP00000027015,10090.ENSMUSP00000029623,10090.ENSMUSP00000032491,10090.ENSMUSP00000045770,10090.ENSMUSP00000055862,10090.ENSMUSP00000061877,10090.ENSMUSP00000085394,10090.ENSMUSP00000113852,10090.ENSMUSP00000131832	Tgfb1,Irf3,Mapk14,Anxa1,Alox5,Casp1,Tlr2,Tnfrsf1a,Tlr4,Arf6,Insig1,Clec9a,Syk,Cd36	0.00024	0.0041	Regulation of protein transport
Process	GO:0051897	6	115	10090	10090.ENSMUSP00000002678,10090.ENSMUSP00000054591,10090.ENSMUSP00000062864,10090.ENSMUSP00000063986,10090.ENSMUSP00000065799,10090.ENSMUSP00000087457	Tgfb1,Il18,Pik3cg,Cx3cr1,Fpr2,Itgb1	0.00025	0.0042	Positive regulation of protein kinase B signaling
Process	GO:0044237	68	6445	10090	10090.ENSMUSP00000000001,10090.ENSMUSP00000000299,10090.ENSMUSP00000000451,10090.ENSMUSP00000001008,10090.ENSMUSP00000002678,10090.ENSMUSP00000003640,10090.ENSMUSP00000004990,10090.ENSMUSP00000005066,10090.ENSMUSP00000005889,10090.ENSMUSP00000005950,10090.ENSMUSP00000006444,10090.ENSMUSP00000007130,10090.ENSMUSP00000014505,10090.ENSMUSP00000015484,10090.ENSMUSP00000015667,10090.ENSMUSP00000015712…	Gnai3,Itgb2,Raf1,Ccl3,Tgfb1,Fosb,Mapk14,Map2k1,Vav1,Mmp12,Tep1,Ctnnb1,Mertk,Cybb,Ctss,Lpl,Lta4h,Tnfaip3,Dusp6,Btg2,Dusp1,Csf1r,Anxa1,Prdx3,Alox5,Fabp4,Tlr2,Ski,Tnfrsf1a,Btk,Hpgd,Man2b1,Myd88,Fem1c,Flt3,Ndufa7,Irf8,Tlr4,Lipa,Il18,Insig1,Pik3cg,Acox1,Top2a,Smad1,Alox5ap,Vrk2,Znrf2,Fgfr1,Hmgb1,Itgb1,Peli1,Cd74,Cebpa,Sqstm1,Icosl,Jun,Acly,Klf4,Rab3d,Furin,Syk,Cd84,Ctsd,C5ar1,Cd36,Ptprc,Ncf2	0.00025	0.0043	Cellular metabolic process
Process	GO:0044260	49	4161	10090	10090.ENSMUSP00000000299,10090.ENSMUSP00000000451,10090.ENSMUSP00000001008,10090.ENSMUSP00000002678,10090.ENSMUSP00000003640,10090.ENSMUSP00000004990,10090.ENSMUSP00000005066,10090.ENSMUSP00000005950,10090.ENSMUSP00000006444,10090.ENSMUSP00000007130,10090.ENSMUSP00000014505,10090.ENSMUSP00000015667,10090.ENSMUSP00000016033,10090.ENSMUSP00000019997,10090.ENSMUSP00000020118,10090.ENSMUSP00000020692…	Itgb2,Raf1,Ccl3,Tgfb1,Fosb,Mapk14,Map2k1,Mmp12,Tep1,Ctnnb1,Mertk,Ctss,Lta4h,Tnfaip3,Dusp6,Btg2,Dusp1,Csf1r,Anxa1,Prdx3,Tlr2,Ski,Btk,Man2b1,Myd88,Fem1c,Flt3,Ndufa7,Tlr4,Il18,Pik3cg,Top2a,Smad1,Vrk2,Znrf2,Fgfr1,Hmgb1,Itgb1,Peli1,Cebpa,Icosl,Jun,Klf4,Rab3d,Furin,Syk,C5ar1,Cd36,Ptprc	0.00025	0.0043	Cellular macromolecule metabolic process
Process	GO:2001236	7	165	10090	10090.ENSMUSP00000000451,10090.ENSMUSP00000019997,10090.ENSMUSP00000027941,10090.ENSMUSP00000063986,10090.ENSMUSP00000081041,10090.ENSMUSP00000113256,10090.ENSMUSP00000138350	Raf1,Tnfaip3,Atf3,Cx3cr1,Fgfr1,Skil,Ptprc	0.00026	0.0043	Regulation of extrinsic apoptotic signaling pathway
Process	GO:0044255	16	797	10090	10090.ENSMUSP00000004990,10090.ENSMUSP00000015712,10090.ENSMUSP00000016033,10090.ENSMUSP00000025523,10090.ENSMUSP00000026795,10090.ENSMUSP00000029041,10090.ENSMUSP00000032491,10090.ENSMUSP00000034026,10090.ENSMUSP00000053270,10090.ENSMUSP00000061877,10090.ENSMUSP00000062864,10090.ENSMUSP00000063325,10090.ENSMUSP00000071130,10090.ENSMUSP00000095171,10090.ENSMUSP00000103012,10090.ENSMUSP00000131832	Mapk14,Lpl,Lta4h,Csf1r,Alox5,Fabp4,Tnfrsf1a,Hpgd,Lipa,Insig1,Pik3cg,Acox1,Alox5ap,Cd74,Acly,Cd36	0.00027	0.0045	Cellular lipid metabolic process
Process	GO:0097284	3	15	10090	10090.ENSMUSP00000028239,10090.ENSMUSP00000055862,10090.ENSMUSP00000062864	Gsn,Arf6,Pik3cg	0.00028	0.0046	Hepatocyte apoptotic process
Process	GO:0002244	6	118	10090	10090.ENSMUSP00000002678,10090.ENSMUSP00000025523,10090.ENSMUSP00000039041,10090.ENSMUSP00000068896,10090.ENSMUSP00000099491,10090.ENSMUSP00000138350	Tgfb1,Csf1r,Flt3,Top2a,Sirpa,Ptprc	0.00028	0.0047	Hematopoietic progenitor cell differentiation
Process	GO:0002707	4	40	10090	10090.ENSMUSP00000020301,10090.ENSMUSP00000020668,10090.ENSMUSP00000027966,10090.ENSMUSP00000138350	Vsir,Havcr2,Fcgr2b,Ptprc	0.00028	0.0047	Negative regulation of lymphocyte mediated immunity
Process	GO:0002823	4	40	10090	10090.ENSMUSP00000020301,10090.ENSMUSP00000020668,10090.ENSMUSP00000027966,10090.ENSMUSP00000138350	Vsir,Havcr2,Fcgr2b,Ptprc	0.00028	0.0047	Negative regulation of adaptive immune response based on somatic recombination of immune receptors built from immunoglobulin superfamily domains
Process	GO:0051896	7	168	10090	10090.ENSMUSP00000002678,10090.ENSMUSP00000054591,10090.ENSMUSP00000062864,10090.ENSMUSP00000063986,10090.ENSMUSP00000065799,10090.ENSMUSP00000087457,10090.ENSMUSP00000103245	Tgfb1,Il18,Pik3cg,Cx3cr1,Fpr2,Itgb1,Klf4	0.00028	0.0047	Regulation of protein kinase B signaling
Process	GO:0016310	19	1059	10090	10090.ENSMUSP00000000451,10090.ENSMUSP00000001008,10090.ENSMUSP00000002678,10090.ENSMUSP00000004990,10090.ENSMUSP00000005066,10090.ENSMUSP00000014505,10090.ENSMUSP00000025523,10090.ENSMUSP00000029623,10090.ENSMUSP00000033617,10090.ENSMUSP00000035092,10090.ENSMUSP00000039041,10090.ENSMUSP00000039692,10090.ENSMUSP00000045770,10090.ENSMUSP00000054591,10090.ENSMUSP00000062864,10090.ENSMUSP00000071035…	Raf1,Ccl3,Tgfb1,Mapk14,Map2k1,Mertk,Csf1r,Tlr2,Btk,Myd88,Flt3,Ndufa7,Tlr4,Il18,Pik3cg,Smad1,Vrk2,Fgfr1,Syk	0.00029	0.0048	Phosphorylation
Process	GO:0043087	11	418	10090	10090.ENSMUSP00000001008,10090.ENSMUSP00000005066,10090.ENSMUSP00000005889,10090.ENSMUSP00000019071,10090.ENSMUSP00000036949,10090.ENSMUSP00000041907,10090.ENSMUSP00000062782,10090.ENSMUSP00000087457,10090.ENSMUSP00000095832,10090.ENSMUSP00000102711,10090.ENSMUSP00000105632	Ccl3,Map2k1,Vav1,Ccl6,S100a10,F11r,Vav2,Itgb1,Rhog,Jun,Rin2	0.00029	0.0048	Regulation of GTPase activity
Process	GO:0043269	15	722	10090	10090.ENSMUSP00000001008,10090.ENSMUSP00000002678,10090.ENSMUSP00000007130,10090.ENSMUSP00000015484,10090.ENSMUSP00000015667,10090.ENSMUSP00000020188,10090.ENSMUSP00000026795,10090.ENSMUSP00000026911,10090.ENSMUSP00000041453,10090.ENSMUSP00000062864,10090.ENSMUSP00000069850,10090.ENSMUSP00000081041,10090.ENSMUSP00000087457,10090.ENSMUSP00000113852,10090.ENSMUSP00000120881	Ccl3,Tgfb1,Ctnnb1,Cybb,Ctss,Ifngr1,Alox5,Ccr1,Clic4,Pik3cg,Cebpb,Fgfr1,Itgb1,Syk,Cd84	0.0003	0.0049	Regulation of ion transport
Process	GO:0051607	7	170	10090	10090.ENSMUSP00000003284,10090.ENSMUSP00000004392,10090.ENSMUSP00000020188,10090.ENSMUSP00000033053,10090.ENSMUSP00000098707,10090.ENSMUSP00000107793,10090.ENSMUSP00000138350	Irf3,Irf5,Ifngr1,Itgax,Nlrp3,Tlr8,Ptprc	0.0003	0.005	Defense response to virus
Process	GO:1903670	5	76	10090	10090.ENSMUSP00000025561,10090.ENSMUSP00000026795,10090.ENSMUSP00000071035,10090.ENSMUSP00000082682,10090.ENSMUSP00000103245	Anxa1,Alox5,Smad1,Hmgb1,Klf4	0.0003	0.005	Regulation of sprouting angiogenesis
Process	GO:0002344	2	2	10090	10090.ENSMUSP00000033617,10090.ENSMUSP00000041008	Btk,H2-Ab1	0.00031	0.0051	B cell affinity maturation
Process	GO:0002540	2	2	10090	10090.ENSMUSP00000026795,10090.ENSMUSP00000071130	Alox5,Alox5ap	0.00031	0.0051	Leukotriene production involved in inflammatory response
Process	GO:0007568	9	287	10090	10090.ENSMUSP00000002678,10090.ENSMUSP00000003912,10090.ENSMUSP00000004990,10090.ENSMUSP00000005066,10090.ENSMUSP00000020974,10090.ENSMUSP00000023154,10090.ENSMUSP00000028239,10090.ENSMUSP00000102711,10090.ENSMUSP00000104294	Tgfb1,Calr,Mapk14,Map2k1,Id2,Cldn1,Gsn,Jun,Cd68	0.00031	0.0051	Aging
Process	GO:0021772	4	41	10090	10090.ENSMUSP00000020974,10090.ENSMUSP00000025523,10090.ENSMUSP00000030917,10090.ENSMUSP00000081041	Id2,Csf1r,Ski,Fgfr1	0.00031	0.0051	Olfactory bulb development
Process	GO:0035683	2	2	10090	10090.ENSMUSP00000041907,10090.ENSMUSP00000101913	F11r,Itgal	0.00031	0.0051	Memory T cell extravasation
Process	GO:0061061	12	493	10090	10090.ENSMUSP00000002678,10090.ENSMUSP00000003912,10090.ENSMUSP00000004990,10090.ENSMUSP00000007130,10090.ENSMUSP00000020692,10090.ENSMUSP00000023779,10090.ENSMUSP00000027015,10090.ENSMUSP00000027941,10090.ENSMUSP00000030917,10090.ENSMUSP00000074198,10090.ENSMUSP00000087457,10090.ENSMUSP00000113256	Tgfb1,Calr,Mapk14,Ctnnb1,Btg2,Nr4a1,Casp1,Atf3,Ski,Nfatc2,Itgb1,Skil	0.00031	0.0051	Muscle structure development
Process	GO:2000473	2	2	10090	10090.ENSMUSP00000132453,10090.ENSMUSP00000138350	Ccr2,Ptprc	0.00031	0.0051	Positive regulation of hematopoietic stem cell migration
Process	GO:0070301	5	77	10090	10090.ENSMUSP00000019997,10090.ENSMUSP00000025561,10090.ENSMUSP00000089708,10090.ENSMUSP00000099491,10090.ENSMUSP00000103245	Tnfaip3,Anxa1,Stat6,Sirpa,Klf4	0.00032	0.0052	Cellular response to hydrogen peroxide
Process	GO:0002830	3	16	10090	10090.ENSMUSP00000054591,10090.ENSMUSP00000095171,10090.ENSMUSP00000098707	Il18,Cd74,Nlrp3	0.00033	0.0053	Positive regulation of type 2 immune response
Process	GO:0030036	12	496	10090	10090.ENSMUSP00000003912,10090.ENSMUSP00000004784,10090.ENSMUSP00000008733,10090.ENSMUSP00000025561,10090.ENSMUSP00000028239,10090.ENSMUSP00000032561,10090.ENSMUSP00000032800,10090.ENSMUSP00000041907,10090.ENSMUSP00000055862,10090.ENSMUSP00000087457,10090.ENSMUSP00000095832,10090.ENSMUSP00000099491	Calr,Cnn2,Dnajb6,Anxa1,Gsn,Vasp,Tyrobp,F11r,Arf6,Itgb1,Rhog,Sirpa	0.00033	0.0053	Actin cytoskeleton organization
Process	GO:0032717	3	16	10090	10090.ENSMUSP00000025561,10090.ENSMUSP00000103245,10090.ENSMUSP00000109305	Anxa1,Klf4,Anxa4	0.00033	0.0053	Negative regulation of interleukin-8 production
Process	GO:0043547	10	355	10090	10090.ENSMUSP00000001008,10090.ENSMUSP00000005066,10090.ENSMUSP00000005889,10090.ENSMUSP00000019071,10090.ENSMUSP00000036949,10090.ENSMUSP00000041907,10090.ENSMUSP00000087457,10090.ENSMUSP00000095832,10090.ENSMUSP00000102711,10090.ENSMUSP00000105632	Ccl3,Map2k1,Vav1,Ccl6,S100a10,F11r,Itgb1,Rhog,Jun,Rin2	0.00033	0.0053	Positive regulation of GTPase activity
Process	GO:0031334	8	230	10090	10090.ENSMUSP00000002678,10090.ENSMUSP00000018798,10090.ENSMUSP00000028239,10090.ENSMUSP00000032561,10090.ENSMUSP00000045770,10090.ENSMUSP00000055862,10090.ENSMUSP00000113852,10090.ENSMUSP00000131832	Tgfb1,Ikzf1,Gsn,Vasp,Tlr4,Arf6,Syk,Cd36	0.00034	0.0055	Positive regulation of protein-containing complex assembly
Process	GO:0051962	14	651	10090	10090.ENSMUSP00000002678,10090.ENSMUSP00000005066,10090.ENSMUSP00000007130,10090.ENSMUSP00000020974,10090.ENSMUSP00000029623,10090.ENSMUSP00000029700,10090.ENSMUSP00000033053,10090.ENSMUSP00000046340,10090.ENSMUSP00000063986,10090.ENSMUSP00000075240,10090.ENSMUSP00000081041,10090.ENSMUSP00000087457,10090.ENSMUSP00000113256,10090.ENSMUSP00000132453	Tgfb1,Map2k1,Ctnnb1,Id2,Tlr2,Sema4a,Itgax,Grn,Cx3cr1,Cd97,Fgfr1,Itgb1,Skil,Ccr2	0.00034	0.0055	Positive regulation of nervous system development
Process	GO:0031099	7	174	10090	10090.ENSMUSP00000002678,10090.ENSMUSP00000004990,10090.ENSMUSP00000023154,10090.ENSMUSP00000025561,10090.ENSMUSP00000028239,10090.ENSMUSP00000069850,10090.ENSMUSP00000102711	Tgfb1,Mapk14,Cldn1,Anxa1,Gsn,Cebpb,Jun	0.00035	0.0056	Regeneration
Process	GO:0030193	5	79	10090	10090.ENSMUSP00000023629,10090.ENSMUSP00000041907,10090.ENSMUSP00000045770,10090.ENSMUSP00000113852,10090.ENSMUSP00000131832	Pros1,F11r,Tlr4,Syk,Cd36	0.00036	0.0057	Regulation of blood coagulation
Process	GO:1903827	13	576	10090	10090.ENSMUSP00000002678,10090.ENSMUSP00000004990,10090.ENSMUSP00000005066,10090.ENSMUSP00000007130,10090.ENSMUSP00000028239,10090.ENSMUSP00000032491,10090.ENSMUSP00000032800,10090.ENSMUSP00000055862,10090.ENSMUSP00000061877,10090.ENSMUSP00000087457,10090.ENSMUSP00000095832,10090.ENSMUSP00000099835,10090.ENSMUSP00000131832	Tgfb1,Mapk14,Map2k1,Ctnnb1,Gsn,Tnfrsf1a,Tyrobp,Arf6,Insig1,Itgb1,Rhog,Sqstm1,Cd36	0.00035	0.0057	Regulation of cellular protein localization
Process	GO:0032814	4	43	10090	10090.ENSMUSP00000004829,10090.ENSMUSP00000020668,10090.ENSMUSP00000032800,10090.ENSMUSP00000054591	Cd244,Havcr2,Tyrobp,Il18	0.00036	0.0058	Regulation of natural killer cell activation
Process	GO:0000902	15	739	10090	10090.ENSMUSP00000004990,10090.ENSMUSP00000005066,10090.ENSMUSP00000007130,10090.ENSMUSP00000014505,10090.ENSMUSP00000020974,10090.ENSMUSP00000023312,10090.ENSMUSP00000025523,10090.ENSMUSP00000029700,10090.ENSMUSP00000032561,10090.ENSMUSP00000041453,10090.ENSMUSP00000053270,10090.ENSMUSP00000087457,10090.ENSMUSP00000092019,10090.ENSMUSP00000095832,10090.ENSMUSP00000099718	Mapk14,Map2k1,Ctnnb1,Mertk,Id2,Alcam,Csf1r,Sema4a,Vasp,Clic4,Lipa,Itgb1,Id1,Rhog,Itga4	0.00038	0.006	Cell morphogenesis
Process	GO:0007179	5	80	10090	10090.ENSMUSP00000002678,10090.ENSMUSP00000034026,10090.ENSMUSP00000071035,10090.ENSMUSP00000102711,10090.ENSMUSP00000113256	Tgfb1,Hpgd,Smad1,Jun,Skil	0.00038	0.006	Transforming growth factor beta receptor signaling pathway
Process	GO:1902532	12	504	10090	10090.ENSMUSP00000005066,10090.ENSMUSP00000019997,10090.ENSMUSP00000020118,10090.ENSMUSP00000025025,10090.ENSMUSP00000027941,10090.ENSMUSP00000045770,10090.ENSMUSP00000087457,10090.ENSMUSP00000095171,10090.ENSMUSP00000098707,10090.ENSMUSP00000099491,10090.ENSMUSP00000103245,10090.ENSMUSP00000138350	Map2k1,Tnfaip3,Dusp6,Dusp1,Atf3,Tlr4,Itgb1,Cd74,Nlrp3,Sirpa,Klf4,Ptprc	0.00037	0.006	Negative regulation of intracellular signal transduction
Process	GO:0007507	13	581	10090	10090.ENSMUSP00000000451,10090.ENSMUSP00000002678,10090.ENSMUSP00000003912,10090.ENSMUSP00000005066,10090.ENSMUSP00000007130,10090.ENSMUSP00000020974,10090.ENSMUSP00000032491,10090.ENSMUSP00000071035,10090.ENSMUSP00000081041,10090.ENSMUSP00000087457,10090.ENSMUSP00000092019,10090.ENSMUSP00000099718,10090.ENSMUSP00000102711	Raf1,Tgfb1,Calr,Map2k1,Ctnnb1,Id2,Tnfrsf1a,Smad1,Fgfr1,Itgb1,Id1,Itga4,Jun	0.00038	0.0061	Heart development
Process	GO:0032740	3	17	10090	10090.ENSMUSP00000002678,10090.ENSMUSP00000035092,10090.ENSMUSP00000054591	Tgfb1,Myd88,Il18	0.00038	0.0061	Positive regulation of interleukin-17 production
Process	GO:0060341	19	1083	10090	10090.ENSMUSP00000000299,10090.ENSMUSP00000001008,10090.ENSMUSP00000002678,10090.ENSMUSP00000004990,10090.ENSMUSP00000005066,10090.ENSMUSP00000007130,10090.ENSMUSP00000028239,10090.ENSMUSP00000032491,10090.ENSMUSP00000032800,10090.ENSMUSP00000055862,10090.ENSMUSP00000061877,10090.ENSMUSP00000087457,10090.ENSMUSP00000095832,10090.ENSMUSP00000099835,10090.ENSMUSP00000113852,10090.ENSMUSP00000120881…	Itgb2,Ccl3,Tgfb1,Mapk14,Map2k1,Ctnnb1,Gsn,Tnfrsf1a,Tyrobp,Arf6,Insig1,Itgb1,Rhog,Sqstm1,Syk,Cd84,Cd36,Ccr2,Ptprc	0.00038	0.0061	Regulation of cellular localization
Process	GO:0001961	4	44	10090	10090.ENSMUSP00000003284,10090.ENSMUSP00000005950,10090.ENSMUSP00000027015,10090.ENSMUSP00000095171	Irf3,Mmp12,Casp1,Cd74	0.00039	0.0063	Positive regulation of cytokine-mediated signaling pathway
Process	GO:0002262	6	126	10090	10090.ENSMUSP00000014505,10090.ENSMUSP00000018798,10090.ENSMUSP00000020974,10090.ENSMUSP00000025561,10090.ENSMUSP00000082682,10090.ENSMUSP00000132453	Mertk,Ikzf1,Id2,Anxa1,Hmgb1,Ccr2	0.00039	0.0063	Myeloid cell homeostasis
Process	GO:0002711	4	44	10090	10090.ENSMUSP00000054591,10090.ENSMUSP00000098707,10090.ENSMUSP00000134570,10090.ENSMUSP00000138350	Il18,Nlrp3,H2-D1,Ptprc	0.00039	0.0063	Positive regulation of T cell mediated immunity
Process	GO:0055082	15	747	10090	10090.ENSMUSP00000000451,10090.ENSMUSP00000001008,10090.ENSMUSP00000002678,10090.ENSMUSP00000026911,10090.ENSMUSP00000041453,10090.ENSMUSP00000046340,10090.ENSMUSP00000052894,10090.ENSMUSP00000062864,10090.ENSMUSP00000063986,10090.ENSMUSP00000065799,10090.ENSMUSP00000074885,10090.ENSMUSP00000129972,10090.ENSMUSP00000131832,10090.ENSMUSP00000132453,10090.ENSMUSP00000138350	Raf1,Ccl3,Tgfb1,Ccr1,Clic4,Grn,Fpr1,Pik3cg,Cx3cr1,Fpr2,Cxcl2,C5ar1,Cd36,Ccr2,Ptprc	0.00042	0.0066	Cellular chemical homeostasis
Process	GO:0035710	4	45	10090	10090.ENSMUSP00000002678,10090.ENSMUSP00000029700,10090.ENSMUSP00000069850,10090.ENSMUSP00000089708	Tgfb1,Sema4a,Cebpb,Stat6	0.00043	0.0067	CD4-positive, alpha-beta T cell activation
Process	GO:1903672	4	45	10090	10090.ENSMUSP00000025561,10090.ENSMUSP00000071035,10090.ENSMUSP00000082682,10090.ENSMUSP00000103245	Anxa1,Smad1,Hmgb1,Klf4	0.00043	0.0067	Positive regulation of sprouting angiogenesis
Process	GO:0022414	23	1467	10090	10090.ENSMUSP00000002678,10090.ENSMUSP00000003640,10090.ENSMUSP00000003912,10090.ENSMUSP00000004990,10090.ENSMUSP00000005066,10090.ENSMUSP00000007130,10090.ENSMUSP00000008733,10090.ENSMUSP00000014505,10090.ENSMUSP00000017188,10090.ENSMUSP00000020668,10090.ENSMUSP00000025561,10090.ENSMUSP00000025961,10090.ENSMUSP00000034026,10090.ENSMUSP00000041453,10090.ENSMUSP00000046340,10090.ENSMUSP00000063325…	Tgfb1,Fosb,Calr,Mapk14,Map2k1,Ctnnb1,Dnajb6,Mertk,Serpinb6a,Havcr2,Anxa1,Prdx3,Hpgd,Clic4,Grn,Acox1,Top2a,Cebpb,Smad1,Itgb1,Cebpa,Itga4,Skil	0.00044	0.0069	Reproductive process
Process	GO:0001890	7	182	10090	10090.ENSMUSP00000004990,10090.ENSMUSP00000005066,10090.ENSMUSP00000008733,10090.ENSMUSP00000025961,10090.ENSMUSP00000069850,10090.ENSMUSP00000096129,10090.ENSMUSP00000099718	Mapk14,Map2k1,Dnajb6,Prdx3,Cebpb,Cebpa,Itga4	0.00045	0.007	Placenta development
Process	GO:0070206	3	18	10090	10090.ENSMUSP00000030917,10090.ENSMUSP00000071130,10090.ENSMUSP00000095171	Ski,Alox5ap,Cd74	0.00044	0.007	Protein trimerization
Process	GO:1905517	3	18	10090	10090.ENSMUSP00000001008,10090.ENSMUSP00000063986,10090.ENSMUSP00000132453	Ccl3,Cx3cr1,Ccr2	0.00044	0.007	Macrophage migration
Process	GO:0002312	4	46	10090	10090.ENSMUSP00000019997,10090.ENSMUSP00000022124,10090.ENSMUSP00000045770,10090.ENSMUSP00000101032	Tnfaip3,Cd180,Tlr4,Icosl	0.00046	0.0072	B cell activation involved in immune response
Process	GO:0030902	7	183	10090	10090.ENSMUSP00000005066,10090.ENSMUSP00000007130,10090.ENSMUSP00000026911,10090.ENSMUSP00000027966,10090.ENSMUSP00000071035,10090.ENSMUSP00000087457,10090.ENSMUSP00000129972	Map2k1,Ctnnb1,Ccr1,Fcgr2b,Smad1,Itgb1,C5ar1	0.00047	0.0072	Hindbrain development
Process	GO:0009314	11	444	10090	10090.ENSMUSP00000002678,10090.ENSMUSP00000004990,10090.ENSMUSP00000006523,10090.ENSMUSP00000020974,10090.ENSMUSP00000025025,10090.ENSMUSP00000025561,10090.ENSMUSP00000041907,10090.ENSMUSP00000074885,10090.ENSMUSP00000087457,10090.ENSMUSP00000102711,10090.ENSMUSP00000138350	Tgfb1,Mapk14,Crip1,Id2,Dusp1,Anxa1,F11r,Cxcl2,Itgb1,Jun,Ptprc	0.00048	0.0074	Response to radiation
Process	GO:0002501	2	3	10090	10090.ENSMUSP00000003912,10090.ENSMUSP00000037088	Calr,H2-DMa	0.00051	0.0079	Peptide antigen assembly with MHC protein complex
Process	GO:0006910	3	19	10090	10090.ENSMUSP00000099491,10090.ENSMUSP00000131832,10090.ENSMUSP00000131938	Sirpa,Cd36,Fcgr3	0.00051	0.0079	Phagocytosis, recognition
Process	GO:0014015	5	86	10090	10090.ENSMUSP00000002678,10090.ENSMUSP00000020974,10090.ENSMUSP00000029623,10090.ENSMUSP00000063986,10090.ENSMUSP00000132453	Tgfb1,Id2,Tlr2,Cx3cr1,Ccr2	0.00051	0.0079	Positive regulation of gliogenesis
Process	GO:0030889	3	19	10090	10090.ENSMUSP00000027966,10090.ENSMUSP00000032800,10090.ENSMUSP00000033617	Fcgr2b,Tyrobp,Btk	0.00051	0.0079	Negative regulation of B cell proliferation
Process	GO:0032672	2	3	10090	10090.ENSMUSP00000020668,10090.ENSMUSP00000113852	Havcr2,Syk	0.00051	0.0079	Regulation of interleukin-3 production
Process	GO:0033030	2	3	10090	10090.ENSMUSP00000027966,10090.ENSMUSP00000054591	Fcgr2b,Il18	0.00051	0.0079	Negative regulation of neutrophil apoptotic process
Process	GO:0055096	2	3	10090	10090.ENSMUSP00000015712,10090.ENSMUSP00000131832	Lpl,Cd36	0.00051	0.0079	Low-density lipoprotein particle mediated signaling
Process	GO:0060541	8	245	10090	10090.ENSMUSP00000005066,10090.ENSMUSP00000007130,10090.ENSMUSP00000030917,10090.ENSMUSP00000053270,10090.ENSMUSP00000081041,10090.ENSMUSP00000082682,10090.ENSMUSP00000092019,10090.ENSMUSP00000096129	Map2k1,Ctnnb1,Ski,Lipa,Fgfr1,Hmgb1,Id1,Cebpa	0.00051	0.0079	Respiratory system development
Process	GO:1903974	2	3	10090	10090.ENSMUSP00000029623,10090.ENSMUSP00000045770	Tlr2,Tlr4	0.00051	0.0079	Positive regulation of cellular response to macrophage colony-stimulating factor stimulus
Process	GO:1904466	2	3	10090	10090.ENSMUSP00000029623,10090.ENSMUSP00000045770	Tlr2,Tlr4	0.00051	0.0079	Positive regulation of matrix metallopeptidase secretion
Process	GO:1904997	2	3	10090	10090.ENSMUSP00000026795,10090.ENSMUSP00000103245	Alox5,Klf4	0.00051	0.0079	Regulation of leukocyte adhesion to arterial endothelial cell
Process	GO:0019725	16	849	10090	10090.ENSMUSP00000000451,10090.ENSMUSP00000001008,10090.ENSMUSP00000002678,10090.ENSMUSP00000025961,10090.ENSMUSP00000026911,10090.ENSMUSP00000041453,10090.ENSMUSP00000046340,10090.ENSMUSP00000052894,10090.ENSMUSP00000062864,10090.ENSMUSP00000063986,10090.ENSMUSP00000065799,10090.ENSMUSP00000074885,10090.ENSMUSP00000129972,10090.ENSMUSP00000131832,10090.ENSMUSP00000132453,10090.ENSMUSP00000138350	Raf1,Ccl3,Tgfb1,Prdx3,Ccr1,Clic4,Grn,Fpr1,Pik3cg,Cx3cr1,Fpr2,Cxcl2,C5ar1,Cd36,Ccr2,Ptprc	0.00053	0.0081	Cellular homeostasis
Process	GO:0014003	4	48	10090	10090.ENSMUSP00000002678,10090.ENSMUSP00000020974,10090.ENSMUSP00000028239,10090.ENSMUSP00000029623	Tgfb1,Id2,Gsn,Tlr2	0.00054	0.0082	Oligodendrocyte development
Process	GO:0072091	5	87	10090	10090.ENSMUSP00000002678,10090.ENSMUSP00000007130,10090.ENSMUSP00000063986,10090.ENSMUSP00000081041,10090.ENSMUSP00000138350	Tgfb1,Ctnnb1,Cx3cr1,Fgfr1,Ptprc	0.00054	0.0082	Regulation of stem cell proliferation
Process	GO:0033036	30	2198	10090	10090.ENSMUSP00000000299,10090.ENSMUSP00000000451,10090.ENSMUSP00000002678,10090.ENSMUSP00000003912,10090.ENSMUSP00000005950,10090.ENSMUSP00000007130,10090.ENSMUSP00000008733,10090.ENSMUSP00000018798,10090.ENSMUSP00000019997,10090.ENSMUSP00000021413,10090.ENSMUSP00000025561,10090.ENSMUSP00000028239,10090.ENSMUSP00000029041,10090.ENSMUSP00000029623,10090.ENSMUSP00000032491,10090.ENSMUSP00000036949…	Itgb2,Raf1,Tgfb1,Calr,Mmp12,Ctnnb1,Dnajb6,Ikzf1,Tnfaip3,Nfkbia,Anxa1,Gsn,Fabp4,Tlr2,Tnfrsf1a,S100a10,H2-DMa,F11r,Arf6,Insig1,Itgb1,Cd74,Nlrp3,Itga4,Sqstm1,Itgal,Cd68,Rab3d,Syk,Cd36	0.00057	0.0086	Macromolecule localization
Process	GO:0001912	4	49	10090	10090.ENSMUSP00000005889,10090.ENSMUSP00000032800,10090.ENSMUSP00000134570,10090.ENSMUSP00000138350	Vav1,Tyrobp,H2-D1,Ptprc	0.00058	0.0087	Positive regulation of leukocyte mediated cytotoxicity
Process	GO:0040013	9	314	10090	10090.ENSMUSP00000002678,10090.ENSMUSP00000003912,10090.ENSMUSP00000004784,10090.ENSMUSP00000025025,10090.ENSMUSP00000029700,10090.ENSMUSP00000041453,10090.ENSMUSP00000063986,10090.ENSMUSP00000095171,10090.ENSMUSP00000103245	Tgfb1,Calr,Cnn2,Dusp1,Sema4a,Clic4,Cx3cr1,Cd74,Klf4	0.00058	0.0087	Negative regulation of locomotion
Process	GO:0051271	9	314	10090	10090.ENSMUSP00000002678,10090.ENSMUSP00000003912,10090.ENSMUSP00000004784,10090.ENSMUSP00000025025,10090.ENSMUSP00000029700,10090.ENSMUSP00000041453,10090.ENSMUSP00000063986,10090.ENSMUSP00000095171,10090.ENSMUSP00000103245	Tgfb1,Calr,Cnn2,Dusp1,Sema4a,Clic4,Cx3cr1,Cd74,Klf4	0.00058	0.0087	Negative regulation of cellular component movement
Process	GO:1902041	4	49	10090	10090.ENSMUSP00000000451,10090.ENSMUSP00000019997,10090.ENSMUSP00000027941,10090.ENSMUSP00000113256	Raf1,Tnfaip3,Atf3,Skil	0.00058	0.0087	Regulation of extrinsic apoptotic signaling pathway via death domain receptors
Process	GO:0002577	3	20	10090	10090.ENSMUSP00000041008,10090.ENSMUSP00000095171,10090.ENSMUSP00000104294	H2-Ab1,Cd74,Cd68	0.00058	0.0088	Regulation of antigen processing and presentation
Process	GO:0006629	18	1032	10090	10090.ENSMUSP00000004990,10090.ENSMUSP00000015712,10090.ENSMUSP00000016033,10090.ENSMUSP00000025523,10090.ENSMUSP00000026795,10090.ENSMUSP00000029041,10090.ENSMUSP00000032491,10090.ENSMUSP00000034026,10090.ENSMUSP00000053270,10090.ENSMUSP00000061877,10090.ENSMUSP00000062864,10090.ENSMUSP00000063325,10090.ENSMUSP00000071130,10090.ENSMUSP00000081041,10090.ENSMUSP00000095171,10090.ENSMUSP00000096129…	Mapk14,Lpl,Lta4h,Csf1r,Alox5,Fabp4,Tnfrsf1a,Hpgd,Lipa,Insig1,Pik3cg,Acox1,Alox5ap,Fgfr1,Cd74,Cebpa,Acly,Cd36	0.00058	0.0088	Lipid metabolic process
Process	GO:0010763	3	20	10090	10090.ENSMUSP00000002678,10090.ENSMUSP00000081041,10090.ENSMUSP00000087457	Tgfb1,Fgfr1,Itgb1	0.00058	0.0088	Positive regulation of fibroblast migration
Process	GO:0031664	3	20	10090	10090.ENSMUSP00000019997,10090.ENSMUSP00000022124,10090.ENSMUSP00000120881	Tnfaip3,Cd180,Cd84	0.00058	0.0088	Regulation of lipopolysaccharide-mediated signaling pathway
Process	GO:0034143	3	20	10090	10090.ENSMUSP00000055862,10090.ENSMUSP00000082682,10090.ENSMUSP00000090979	Arf6,Hmgb1,Peli1	0.00058	0.0088	Regulation of toll-like receptor 4 signaling pathway
Process	GO:0042632	5	89	10090	10090.ENSMUSP00000015712,10090.ENSMUSP00000029041,10090.ENSMUSP00000054591,10090.ENSMUSP00000061877,10090.ENSMUSP00000063325	Lpl,Fabp4,Il18,Insig1,Acox1	0.0006	0.0089	Cholesterol homeostasis
Process	GO:0043086	15	776	10090	10090.ENSMUSP00000008733,10090.ENSMUSP00000017188,10090.ENSMUSP00000019997,10090.ENSMUSP00000020118,10090.ENSMUSP00000023779,10090.ENSMUSP00000025025,10090.ENSMUSP00000025561,10090.ENSMUSP00000025961,10090.ENSMUSP00000029041,10090.ENSMUSP00000030917,10090.ENSMUSP00000041907,10090.ENSMUSP00000103245,10090.ENSMUSP00000113370,10090.ENSMUSP00000119041,10090.ENSMUSP00000138350	Dnajb6,Serpinb6a,Tnfaip3,Dusp6,Nr4a1,Dusp1,Anxa1,Prdx3,Fabp4,Ski,F11r,Klf4,Furin,Tnfaip8,Ptprc	0.00062	0.0092	Negative regulation of catalytic activity
Process	GO:0046849	4	50	10090	10090.ENSMUSP00000002678,10090.ENSMUSP00000007130,10090.ENSMUSP00000015667,10090.ENSMUSP00000113322	Tgfb1,Ctnnb1,Ctss,Rab3d	0.00062	0.0092	Bone remodeling
Process	GO:0048589	11	458	10090	10090.ENSMUSP00000002678,10090.ENSMUSP00000004990,10090.ENSMUSP00000007130,10090.ENSMUSP00000023312,10090.ENSMUSP00000025561,10090.ENSMUSP00000028239,10090.ENSMUSP00000029559,10090.ENSMUSP00000041453,10090.ENSMUSP00000071035,10090.ENSMUSP00000087457,10090.ENSMUSP00000099718	Tgfb1,Mapk14,Ctnnb1,Alcam,Anxa1,Gsn,Il6ra,Clic4,Smad1,Itgb1,Itga4	0.00061	0.0092	Developmental growth
Process	GO:1902622	4	50	10090	10090.ENSMUSP00000035092,10090.ENSMUSP00000095171,10090.ENSMUSP00000095832,10090.ENSMUSP00000129972	Myd88,Cd74,Rhog,C5ar1	0.00062	0.0092	Regulation of neutrophil migration
Process	GO:0019827	6	138	10090	10090.ENSMUSP00000000451,10090.ENSMUSP00000007130,10090.ENSMUSP00000030917,10090.ENSMUSP00000073690,10090.ENSMUSP00000081041,10090.ENSMUSP00000103245	Raf1,Ctnnb1,Ski,Klf10,Fgfr1,Klf4	0.00063	0.0093	Stem cell population maintenance
Process	GO:0043154	5	90	10090	10090.ENSMUSP00000008733,10090.ENSMUSP00000023779,10090.ENSMUSP00000025961,10090.ENSMUSP00000103245,10090.ENSMUSP00000119041	Dnajb6,Nr4a1,Prdx3,Klf4,Tnfaip8	0.00063	0.0093	Negative regulation of cysteine-type endopeptidase activity involved in apoptotic process
Process	GO:0023061	7	194	10090	10090.ENSMUSP00000000451,10090.ENSMUSP00000025561,10090.ENSMUSP00000029623,10090.ENSMUSP00000033617,10090.ENSMUSP00000098707,10090.ENSMUSP00000113852,10090.ENSMUSP00000131938	Raf1,Anxa1,Tlr2,Btk,Nlrp3,Syk,Fcgr3	0.00065	0.0096	Signal release
Process	GO:0042088	3	21	10090	10090.ENSMUSP00000029700,10090.ENSMUSP00000054591,10090.ENSMUSP00000089708	Sema4a,Il18,Stat6	0.00066	0.0098	T-helper 1 type immune response
Process	GO:0043300	4	51	10090	10090.ENSMUSP00000000299,10090.ENSMUSP00000113852,10090.ENSMUSP00000120881,10090.ENSMUSP00000132453	Itgb2,Syk,Cd84,Ccr2	0.00066	0.0098	Regulation of leukocyte degranulation
Process	GO:0051641	29	2115	10090	10090.ENSMUSP00000000299,10090.ENSMUSP00000000451,10090.ENSMUSP00000001008,10090.ENSMUSP00000002678,10090.ENSMUSP00000003912,10090.ENSMUSP00000005066,10090.ENSMUSP00000005950,10090.ENSMUSP00000007130,10090.ENSMUSP00000008733,10090.ENSMUSP00000019997,10090.ENSMUSP00000021413,10090.ENSMUSP00000027966,10090.ENSMUSP00000028239,10090.ENSMUSP00000032491,10090.ENSMUSP00000033617,10090.ENSMUSP00000036949…	Itgb2,Raf1,Ccl3,Tgfb1,Calr,Map2k1,Mmp12,Ctnnb1,Dnajb6,Tnfaip3,Nfkbia,Fcgr2b,Gsn,Tnfrsf1a,Btk,S100a10,F11r,Grn,Arf6,Insig1,Pik3cg,Itgb1,Cd74,Itga4,Itgal,Cd68,Rab3d,Syk,Ptprc	0.00066	0.0098	Cellular localization
Process	GO:0090026	3	21	10090	10090.ENSMUSP00000026911,10090.ENSMUSP00000065799,10090.ENSMUSP00000132453	Ccr1,Fpr2,Ccr2	0.00066	0.0098	Positive regulation of monocyte chemotaxis
Process	GO:1900017	3	21	10090	10090.ENSMUSP00000002976,10090.ENSMUSP00000035092,10090.ENSMUSP00000045770	Il17ra,Myd88,Tlr4	0.00066	0.0098	Positive regulation of cytokine production involved in inflammatory response
Process	GO:0032147	9	321	10090	10090.ENSMUSP00000000451,10090.ENSMUSP00000002678,10090.ENSMUSP00000005066,10090.ENSMUSP00000045770,10090.ENSMUSP00000054591,10090.ENSMUSP00000082682,10090.ENSMUSP00000095171,10090.ENSMUSP00000113852,10090.ENSMUSP00000138350	Raf1,Tgfb1,Map2k1,Tlr4,Il18,Hmgb1,Cd74,Syk,Ptprc	0.00067	0.0099	Activation of protein kinase activity
Process	GO:0051098	10	391	10090	10090.ENSMUSP00000002678,10090.ENSMUSP00000007130,10090.ENSMUSP00000020974,10090.ENSMUSP00000030917,10090.ENSMUSP00000036949,10090.ENSMUSP00000045770,10090.ENSMUSP00000092019,10090.ENSMUSP00000099718,10090.ENSMUSP00000102711,10090.ENSMUSP00000103245	Tgfb1,Ctnnb1,Id2,Ski,S100a10,Tlr4,Id1,Itga4,Jun,Klf4	0.00068	0.01	Regulation of binding
Process	GO:0051493	12	541	10090	10090.ENSMUSP00000002678,10090.ENSMUSP00000007130,10090.ENSMUSP00000025523,10090.ENSMUSP00000028239,10090.ENSMUSP00000029623,10090.ENSMUSP00000032561,10090.ENSMUSP00000036949,10090.ENSMUSP00000041907,10090.ENSMUSP00000055862,10090.ENSMUSP00000092019,10090.ENSMUSP00000095832,10090.ENSMUSP00000099853	Tgfb1,Ctnnb1,Csf1r,Gsn,Tlr2,Vasp,S100a10,F11r,Arf6,Id1,Rhog,Cd47	0.00069	0.0101	Regulation of cytoskeleton organization
Process	GO:1904375	6	141	10090	10090.ENSMUSP00000002678,10090.ENSMUSP00000005066,10090.ENSMUSP00000055862,10090.ENSMUSP00000087457,10090.ENSMUSP00000095832,10090.ENSMUSP00000099835	Tgfb1,Map2k1,Arf6,Itgb1,Rhog,Sqstm1	0.0007	0.0102	Regulation of protein localization to cell periphery
Process	GO:0061077	4	52	10090	10090.ENSMUSP00000008733,10090.ENSMUSP00000037088,10090.ENSMUSP00000095171,10090.ENSMUSP00000109870	Dnajb6,H2-DMa,Cd74,H2-DMb1	0.00071	0.0104	Chaperone-mediated protein folding
Process	GO:0051668	5	93	10090	10090.ENSMUSP00000000299,10090.ENSMUSP00000087457,10090.ENSMUSP00000099718,10090.ENSMUSP00000101913,10090.ENSMUSP00000138350	Itgb2,Itgb1,Itga4,Itgal,Ptprc	0.00072	0.0105	Localization within membrane
Process	GO:0042119	3	22	10090	10090.ENSMUSP00000032800,10090.ENSMUSP00000054591,10090.ENSMUSP00000113852	Tyrobp,Il18,Syk	0.00075	0.0109	Neutrophil activation
Process	GO:1905475	7	199	10090	10090.ENSMUSP00000002678,10090.ENSMUSP00000005066,10090.ENSMUSP00000028239,10090.ENSMUSP00000055862,10090.ENSMUSP00000087457,10090.ENSMUSP00000095832,10090.ENSMUSP00000099835	Tgfb1,Map2k1,Gsn,Arf6,Itgb1,Rhog,Sqstm1	0.00075	0.0109	Regulation of protein localization to membrane
Process	GO:0001805	2	4	10090	10090.ENSMUSP00000033617,10090.ENSMUSP00000131938	Btk,Fcgr3	0.00076	0.011	Positive regulation of type III hypersensitivity
Process	GO:0001812	2	4	10090	10090.ENSMUSP00000033617,10090.ENSMUSP00000131938	Btk,Fcgr3	0.00076	0.011	Positive regulation of type I hypersensitivity
Process	GO:0045578	2	4	10090	10090.ENSMUSP00000020974,10090.ENSMUSP00000039041	Id2,Flt3	0.00076	0.011	Negative regulation of B cell differentiation
Process	GO:0045668	4	53	10090	10090.ENSMUSP00000020974,10090.ENSMUSP00000030917,10090.ENSMUSP00000081041,10090.ENSMUSP00000092019	Id2,Ski,Fgfr1,Id1	0.00076	0.011	Negative regulation of osteoblast differentiation
Process	GO:0070428	2	4	10090	10090.ENSMUSP00000019997,10090.ENSMUSP00000045770	Tnfaip3,Tlr4	0.00076	0.011	Regulation of nucleotide-binding oligomerization domain containing 1 signaling pathway
Process	GO:0071226	2	4	10090	10090.ENSMUSP00000033617,10090.ENSMUSP00000113852	Btk,Syk	0.00076	0.011	Cellular response to molecule of fungal origin
Process	GO:0071726	2	4	10090	10090.ENSMUSP00000029623,10090.ENSMUSP00000131832	Tlr2,Cd36	0.00076	0.011	Cellular response to diacyl bacterial lipopeptide
Process	GO:0110089	2	4	10090	10090.ENSMUSP00000032800,10090.ENSMUSP00000063986	Tyrobp,Cx3cr1	0.00076	0.011	Regulation of hippocampal neuron apoptotic process
Process	GO:0046777	7	200	10090	10090.ENSMUSP00000004990,10090.ENSMUSP00000025523,10090.ENSMUSP00000033617,10090.ENSMUSP00000039041,10090.ENSMUSP00000077471,10090.ENSMUSP00000081041,10090.ENSMUSP00000113852	Mapk14,Csf1r,Btk,Flt3,Vrk2,Fgfr1,Syk	0.00077	0.0111	Protein autophosphorylation
Process	GO:0001654	10	399	10090	10090.ENSMUSP00000002678,10090.ENSMUSP00000007130,10090.ENSMUSP00000014505,10090.ENSMUSP00000018798,10090.ENSMUSP00000030917,10090.ENSMUSP00000041453,10090.ENSMUSP00000082682,10090.ENSMUSP00000102711,10090.ENSMUSP00000103245,10090.ENSMUSP00000113256	Tgfb1,Ctnnb1,Mertk,Ikzf1,Ski,Clic4,Hmgb1,Jun,Klf4,Skil	0.00079	0.0113	Eye development
Process	GO:0043618	4	54	10090	10090.ENSMUSP00000027941,10090.ENSMUSP00000069850,10090.ENSMUSP00000102711,10090.ENSMUSP00000131832	Atf3,Cebpb,Jun,Cd36	0.00081	0.0116	Regulation of transcription from RNA polymerase II promoter in response to stress
Process	GO:2000677	4	54	10090	10090.ENSMUSP00000002678,10090.ENSMUSP00000007130,10090.ENSMUSP00000020974,10090.ENSMUSP00000103245	Tgfb1,Ctnnb1,Id2,Klf4	0.00081	0.0116	Regulation of transcription regulatory region DNA binding
Process	GO:0098771	14	715	10090	10090.ENSMUSP00000001008,10090.ENSMUSP00000002678,10090.ENSMUSP00000026911,10090.ENSMUSP00000041453,10090.ENSMUSP00000046340,10090.ENSMUSP00000052894,10090.ENSMUSP00000062864,10090.ENSMUSP00000063986,10090.ENSMUSP00000065799,10090.ENSMUSP00000074885,10090.ENSMUSP00000129972,10090.ENSMUSP00000131832,10090.ENSMUSP00000132453,10090.ENSMUSP00000138350	Ccl3,Tgfb1,Ccr1,Clic4,Grn,Fpr1,Pik3cg,Cx3cr1,Fpr2,Cxcl2,C5ar1,Cd36,Ccr2,Ptprc	0.00083	0.0118	Inorganic ion homeostasis
Process	GO:0042060	8	265	10090	10090.ENSMUSP00000002678,10090.ENSMUSP00000004784,10090.ENSMUSP00000005950,10090.ENSMUSP00000014505,10090.ENSMUSP00000023154,10090.ENSMUSP00000023629,10090.ENSMUSP00000074885,10090.ENSMUSP00000132453	Tgfb1,Cnn2,Mmp12,Mertk,Cldn1,Pros1,Cxcl2,Ccr2	0.00084	0.0119	Wound healing
Process	GO:0048608	11	476	10090	10090.ENSMUSP00000004990,10090.ENSMUSP00000005066,10090.ENSMUSP00000007130,10090.ENSMUSP00000008733,10090.ENSMUSP00000014505,10090.ENSMUSP00000017188,10090.ENSMUSP00000025561,10090.ENSMUSP00000025961,10090.ENSMUSP00000069850,10090.ENSMUSP00000096129,10090.ENSMUSP00000099718	Mapk14,Map2k1,Ctnnb1,Dnajb6,Mertk,Serpinb6a,Anxa1,Prdx3,Cebpb,Cebpa,Itga4	0.00083	0.0119	Reproductive structure development
Process	GO:0002474	3	23	10090	10090.ENSMUSP00000003912,10090.ENSMUSP00000131938,10090.ENSMUSP00000134570	Calr,Fcgr3,H2-D1	0.00084	0.012	Antigen processing and presentation of peptide antigen via MHC class I
Process	GO:0032703	3	23	10090	10090.ENSMUSP00000019997,10090.ENSMUSP00000020668,10090.ENSMUSP00000138350	Tnfaip3,Havcr2,Ptprc	0.00084	0.012	Negative regulation of interleukin-2 production
Process	GO:0032968	3	23	10090	10090.ENSMUSP00000005066,10090.ENSMUSP00000007130,10090.ENSMUSP00000018798	Map2k1,Ctnnb1,Ikzf1	0.00084	0.012	Positive regulation of transcription elongation from RNA polymerase II promoter
Process	GO:0045620	4	55	10090	10090.ENSMUSP00000020974,10090.ENSMUSP00000025561,10090.ENSMUSP00000039041,10090.ENSMUSP00000095171	Id2,Anxa1,Flt3,Cd74	0.00087	0.0122	Negative regulation of lymphocyte differentiation
Process	GO:0110053	8	266	10090	10090.ENSMUSP00000028239,10090.ENSMUSP00000029623,10090.ENSMUSP00000032561,10090.ENSMUSP00000036949,10090.ENSMUSP00000041907,10090.ENSMUSP00000055862,10090.ENSMUSP00000092019,10090.ENSMUSP00000099853	Gsn,Tlr2,Vasp,S100a10,F11r,Arf6,Id1,Cd47	0.00086	0.0122	Regulation of actin filament organization
Process	GO:0030336	8	267	10090	10090.ENSMUSP00000002678,10090.ENSMUSP00000003912,10090.ENSMUSP00000004784,10090.ENSMUSP00000025025,10090.ENSMUSP00000041453,10090.ENSMUSP00000063986,10090.ENSMUSP00000095171,10090.ENSMUSP00000103245	Tgfb1,Calr,Cnn2,Dusp1,Clic4,Cx3cr1,Cd74,Klf4	0.00088	0.0124	Negative regulation of cell migration
Process	GO:0033043	20	1258	10090	10090.ENSMUSP00000002678,10090.ENSMUSP00000003912,10090.ENSMUSP00000005066,10090.ENSMUSP00000007130,10090.ENSMUSP00000025025,10090.ENSMUSP00000025523,10090.ENSMUSP00000025561,10090.ENSMUSP00000028239,10090.ENSMUSP00000029623,10090.ENSMUSP00000030917,10090.ENSMUSP00000032561,10090.ENSMUSP00000036949,10090.ENSMUSP00000041907,10090.ENSMUSP00000046340,10090.ENSMUSP00000055862,10090.ENSMUSP00000061877…	Tgfb1,Calr,Map2k1,Ctnnb1,Dusp1,Csf1r,Anxa1,Gsn,Tlr2,Ski,Vasp,S100a10,F11r,Grn,Arf6,Insig1,Top2a,Id1,Rhog,Cd47	0.0009	0.0126	Regulation of organelle organization
Process	GO:0120036	18	1072	10090	10090.ENSMUSP00000005066,10090.ENSMUSP00000007130,10090.ENSMUSP00000020692,10090.ENSMUSP00000023312,10090.ENSMUSP00000025523,10090.ENSMUSP00000027966,10090.ENSMUSP00000028239,10090.ENSMUSP00000029700,10090.ENSMUSP00000032561,10090.ENSMUSP00000033468,10090.ENSMUSP00000055862,10090.ENSMUSP00000062782,10090.ENSMUSP00000081041,10090.ENSMUSP00000087457,10090.ENSMUSP00000095832,10090.ENSMUSP00000099718…	Map2k1,Ctnnb1,Btg2,Alcam,Csf1r,Fcgr2b,Gsn,Sema4a,Vasp,Arhgef6,Arf6,Vav2,Fgfr1,Itgb1,Rhog,Itga4,Jun,Emp1	0.00089	0.0126	Plasma membrane bounded cell projection organization
Process	GO:0009790	19	1165	10090	10090.ENSMUSP00000002678,10090.ENSMUSP00000005066,10090.ENSMUSP00000007130,10090.ENSMUSP00000008733,10090.ENSMUSP00000020974,10090.ENSMUSP00000025025,10090.ENSMUSP00000030917,10090.ENSMUSP00000032561,10090.ENSMUSP00000046340,10090.ENSMUSP00000061877,10090.ENSMUSP00000068896,10090.ENSMUSP00000069850,10090.ENSMUSP00000071035,10090.ENSMUSP00000081041,10090.ENSMUSP00000087457,10090.ENSMUSP00000096129…	Tgfb1,Map2k1,Ctnnb1,Dnajb6,Id2,Dusp1,Ski,Vasp,Grn,Insig1,Top2a,Cebpb,Smad1,Fgfr1,Itgb1,Cebpa,Itga4,Skil,Furin	0.0009	0.0127	Embryo development
Process	GO:0070542	5	98	10090	10090.ENSMUSP00000015712,10090.ENSMUSP00000023154,10090.ENSMUSP00000029623,10090.ENSMUSP00000045770,10090.ENSMUSP00000131832	Lpl,Cldn1,Tlr2,Tlr4,Cd36	0.0009	0.0127	Response to fatty acid
Process	GO:2000106	5	98	10090	10090.ENSMUSP00000014505,10090.ENSMUSP00000025561,10090.ENSMUSP00000027966,10090.ENSMUSP00000054591,10090.ENSMUSP00000095171	Mertk,Anxa1,Fcgr2b,Il18,Cd74	0.0009	0.0127	Regulation of leukocyte apoptotic process
Process	GO:0042531	4	56	10090	10090.ENSMUSP00000025523,10090.ENSMUSP00000029559,10090.ENSMUSP00000032491,10090.ENSMUSP00000054591	Csf1r,Il6ra,Tnfrsf1a,Il18	0.00092	0.0129	Positive regulation of tyrosine phosphorylation of STAT protein
Process	GO:0051930	4	56	10090	10090.ENSMUSP00000001008,10090.ENSMUSP00000015667,10090.ENSMUSP00000045770,10090.ENSMUSP00000081041	Ccl3,Ctss,Tlr4,Fgfr1	0.00092	0.0129	Regulation of sensory perception of pain
Process	GO:0050673	5	99	10090	10090.ENSMUSP00000005066,10090.ENSMUSP00000020974,10090.ENSMUSP00000069850,10090.ENSMUSP00000082682,10090.ENSMUSP00000089708	Map2k1,Id2,Cebpb,Hmgb1,Stat6	0.00094	0.0132	Epithelial cell proliferation
Process	GO:0050890	9	339	10090	10090.ENSMUSP00000020692,10090.ENSMUSP00000027015,10090.ENSMUSP00000029623,10090.ENSMUSP00000034121,10090.ENSMUSP00000063986,10090.ENSMUSP00000069850,10090.ENSMUSP00000087457,10090.ENSMUSP00000102711,10090.ENSMUSP00000129972	Btg2,Casp1,Tlr2,Man2b1,Cx3cr1,Cebpb,Itgb1,Jun,C5ar1	0.00098	0.0136	Cognition
Process	GO:0008360	6	151	10090	10090.ENSMUSP00000001008,10090.ENSMUSP00000025523,10090.ENSMUSP00000025561,10090.ENSMUSP00000029700,10090.ENSMUSP00000041907,10090.ENSMUSP00000095832	Ccl3,Csf1r,Anxa1,Sema4a,F11r,Rhog	0.00098	0.0137	Regulation of cell shape
Process	GO:0033559	5	100	10090	10090.ENSMUSP00000026795,10090.ENSMUSP00000032491,10090.ENSMUSP00000034026,10090.ENSMUSP00000063325,10090.ENSMUSP00000095171	Alox5,Tnfrsf1a,Hpgd,Acox1,Cd74	0.00099	0.0137	Unsaturated fatty acid metabolic process
Process	GO:0043551	4	57	10090	10090.ENSMUSP00000002678,10090.ENSMUSP00000062782,10090.ENSMUSP00000065799,10090.ENSMUSP00000103245	Tgfb1,Vav2,Fpr2,Klf4	0.00098	0.0137	Regulation of phosphatidylinositol 3-kinase activity
Process	GO:0048538	4	57	10090	10090.ENSMUSP00000000451,10090.ENSMUSP00000005066,10090.ENSMUSP00000007130,10090.ENSMUSP00000018798	Raf1,Map2k1,Ctnnb1,Ikzf1	0.00098	0.0137	Thymus development
Process	GO:1901888	7	210	10090	10090.ENSMUSP00000023154,10090.ENSMUSP00000029623,10090.ENSMUSP00000029700,10090.ENSMUSP00000036949,10090.ENSMUSP00000041907,10090.ENSMUSP00000055862,10090.ENSMUSP00000075240	Cldn1,Tlr2,Sema4a,S100a10,F11r,Arf6,Cd97	0.001	0.0141	Regulation of cell junction assembly
Process	GO:0072593	5	101	10090	10090.ENSMUSP00000005889,10090.ENSMUSP00000015484,10090.ENSMUSP00000025961,10090.ENSMUSP00000029623,10090.ENSMUSP00000140404	Vav1,Cybb,Prdx3,Tlr2,Ncf2	0.001	0.0142	Reactive oxygen species metabolic process
Process	GO:0006026	3	25	10090	10090.ENSMUSP00000002678,10090.ENSMUSP00000053923,10090.ENSMUSP00000080851	Tgfb1,Chil3,Chil4	0.0011	0.0145	Aminoglycan catabolic process
Process	GO:0010710	2	5	10090	10090.ENSMUSP00000020301,10090.ENSMUSP00000087457	Vsir,Itgb1	0.0011	0.0145	Regulation of collagen catabolic process
Process	GO:0032691	3	25	10090	10090.ENSMUSP00000019997,10090.ENSMUSP00000063986,10090.ENSMUSP00000098707	Tnfaip3,Cx3cr1,Nlrp3	0.0011	0.0145	Negative regulation of interleukin-1 beta production
Process	GO:0032747	2	5	10090	10090.ENSMUSP00000002976,10090.ENSMUSP00000035092	Il17ra,Myd88	0.0011	0.0145	Positive regulation of interleukin-23 production
Process	GO:0032911	2	5	10090	10090.ENSMUSP00000032800,10090.ENSMUSP00000113370	Tyrobp,Furin	0.0011	0.0145	Negative regulation of transforming growth factor beta1 production
Process	GO:0045453	3	25	10090	10090.ENSMUSP00000007130,10090.ENSMUSP00000015667,10090.ENSMUSP00000113322	Ctnnb1,Ctss,Rab3d	0.0011	0.0145	Bone resorption
Process	GO:0051129	14	733	10090	10090.ENSMUSP00000000451,10090.ENSMUSP00000008733,10090.ENSMUSP00000028239,10090.ENSMUSP00000029623,10090.ENSMUSP00000029700,10090.ENSMUSP00000030917,10090.ENSMUSP00000032491,10090.ENSMUSP00000041907,10090.ENSMUSP00000055862,10090.ENSMUSP00000061877,10090.ENSMUSP00000068896,10090.ENSMUSP00000087457,10090.ENSMUSP00000092019,10090.ENSMUSP00000134570	Raf1,Dnajb6,Gsn,Tlr2,Sema4a,Ski,Tnfrsf1a,F11r,Arf6,Insig1,Top2a,Itgb1,Id1,H2-D1	0.001	0.0145	Negative regulation of cellular component organization
Process	GO:0070432	2	5	10090	10090.ENSMUSP00000019997,10090.ENSMUSP00000045770	Tnfaip3,Tlr4	0.0011	0.0145	Regulation of nucleotide-binding oligomerization domain containing 2 signaling pathway
Process	GO:0071349	2	5	10090	10090.ENSMUSP00000099491,10090.ENSMUSP00000099853	Sirpa,Cd47	0.0011	0.0145	Cellular response to interleukin-12
Process	GO:0043112	5	102	10090	10090.ENSMUSP00000000299,10090.ENSMUSP00000002678,10090.ENSMUSP00000087457,10090.ENSMUSP00000113852,10090.ENSMUSP00000131832	Itgb2,Tgfb1,Itgb1,Syk,Cd36	0.0011	0.0146	Receptor metabolic process
Process	GO:0030324	7	213	10090	10090.ENSMUSP00000005066,10090.ENSMUSP00000007130,10090.ENSMUSP00000053270,10090.ENSMUSP00000081041,10090.ENSMUSP00000082682,10090.ENSMUSP00000092019,10090.ENSMUSP00000096129	Map2k1,Ctnnb1,Lipa,Fgfr1,Hmgb1,Id1,Cebpa	0.0011	0.015	Lung development
Process	GO:0090287	8	277	10090	10090.ENSMUSP00000002678,10090.ENSMUSP00000007130,10090.ENSMUSP00000020301,10090.ENSMUSP00000030917,10090.ENSMUSP00000081041,10090.ENSMUSP00000113256,10090.ENSMUSP00000113370,10090.ENSMUSP00000131355	Tgfb1,Ctnnb1,Vsir,Ski,Fgfr1,Skil,Furin,Glg1	0.0011	0.0151	Regulation of cellular response to growth factor stimulus
Process	GO:0032870	11	494	10090	10090.ENSMUSP00000002678,10090.ENSMUSP00000003640,10090.ENSMUSP00000007130,10090.ENSMUSP00000023779,10090.ENSMUSP00000025025,10090.ENSMUSP00000025561,10090.ENSMUSP00000054591,10090.ENSMUSP00000061877,10090.ENSMUSP00000089708,10090.ENSMUSP00000102711,10090.ENSMUSP00000140404	Tgfb1,Fosb,Ctnnb1,Nr4a1,Dusp1,Anxa1,Il18,Insig1,Stat6,Jun,Ncf2	0.0011	0.0152	Cellular response to hormone stimulus
Process	GO:0006796	25	1776	10090	10090.ENSMUSP00000000001,10090.ENSMUSP00000000451,10090.ENSMUSP00000001008,10090.ENSMUSP00000002678,10090.ENSMUSP00000004990,10090.ENSMUSP00000005066,10090.ENSMUSP00000014505,10090.ENSMUSP00000020118,10090.ENSMUSP00000025025,10090.ENSMUSP00000025523,10090.ENSMUSP00000029623,10090.ENSMUSP00000033617,10090.ENSMUSP00000035092,10090.ENSMUSP00000039041,10090.ENSMUSP00000039692,10090.ENSMUSP00000045770…	Gnai3,Raf1,Ccl3,Tgfb1,Mapk14,Map2k1,Mertk,Dusp6,Dusp1,Csf1r,Tlr2,Btk,Myd88,Flt3,Ndufa7,Tlr4,Il18,Pik3cg,Smad1,Vrk2,Fgfr1,Acly,Syk,Ptprc,Ncf2	0.0011	0.0154	Phosphate-containing compound metabolic process
Process	GO:1901654	7	214	10090	10090.ENSMUSP00000002678,10090.ENSMUSP00000003640,10090.ENSMUSP00000003912,10090.ENSMUSP00000015484,10090.ENSMUSP00000023154,10090.ENSMUSP00000025025,10090.ENSMUSP00000103245	Tgfb1,Fosb,Calr,Cybb,Cldn1,Dusp1,Klf4	0.0011	0.0154	Response to ketone
Process	GO:0000904	12	575	10090	10090.ENSMUSP00000007130,10090.ENSMUSP00000014505,10090.ENSMUSP00000020974,10090.ENSMUSP00000023312,10090.ENSMUSP00000025523,10090.ENSMUSP00000029700,10090.ENSMUSP00000032561,10090.ENSMUSP00000041453,10090.ENSMUSP00000087457,10090.ENSMUSP00000092019,10090.ENSMUSP00000095832,10090.ENSMUSP00000099718	Ctnnb1,Mertk,Id2,Alcam,Csf1r,Sema4a,Vasp,Clic4,Itgb1,Id1,Rhog,Itga4	0.0012	0.0156	Cell morphogenesis involved in differentiation
Process	GO:0007267	15	827	10090	10090.ENSMUSP00000000451,10090.ENSMUSP00000001008,10090.ENSMUSP00000007130,10090.ENSMUSP00000025561,10090.ENSMUSP00000026911,10090.ENSMUSP00000029623,10090.ENSMUSP00000033617,10090.ENSMUSP00000063986,10090.ENSMUSP00000077471,10090.ENSMUSP00000081041,10090.ENSMUSP00000098707,10090.ENSMUSP00000103245,10090.ENSMUSP00000104294,10090.ENSMUSP00000113852,10090.ENSMUSP00000131938	Raf1,Ccl3,Ctnnb1,Anxa1,Ccr1,Tlr2,Btk,Cx3cr1,Vrk2,Fgfr1,Nlrp3,Klf4,Cd68,Syk,Fcgr3	0.0012	0.0156	Cell-cell signaling
Process	GO:0007517	8	279	10090	10090.ENSMUSP00000002678,10090.ENSMUSP00000004990,10090.ENSMUSP00000007130,10090.ENSMUSP00000020692,10090.ENSMUSP00000023779,10090.ENSMUSP00000027941,10090.ENSMUSP00000030917,10090.ENSMUSP00000113256	Tgfb1,Mapk14,Ctnnb1,Btg2,Nr4a1,Atf3,Ski,Skil	0.0012	0.0156	Muscle organ development
Process	GO:0034123	3	26	10090	10090.ENSMUSP00000029623,10090.ENSMUSP00000082682,10090.ENSMUSP00000090979	Tlr2,Hmgb1,Peli1	0.0012	0.0157	Positive regulation of toll-like receptor signaling pathway
Process	GO:0035821	5	104	10090	10090.ENSMUSP00000001008,10090.ENSMUSP00000025523,10090.ENSMUSP00000029623,10090.ENSMUSP00000102711,10090.ENSMUSP00000108573	Ccl3,Csf1r,Tlr2,Jun,Mpeg1	0.0012	0.0157	Modulation of process of other organism
Process	GO:0043032	3	26	10090	10090.ENSMUSP00000020668,10090.ENSMUSP00000045770,10090.ENSMUSP00000096129	Havcr2,Tlr4,Cebpa	0.0012	0.0157	Positive regulation of macrophage activation
Process	GO:0002377	4	60	10090	10090.ENSMUSP00000033617,10090.ENSMUSP00000041008,10090.ENSMUSP00000101032,10090.ENSMUSP00000138350	Btk,H2-Ab1,Icosl,Ptprc	0.0012	0.0158	Immunoglobulin production
Process	GO:2000107	4	60	10090	10090.ENSMUSP00000014505,10090.ENSMUSP00000027966,10090.ENSMUSP00000054591,10090.ENSMUSP00000095171	Mertk,Fcgr2b,Il18,Cd74	0.0012	0.0158	Negative regulation of leukocyte apoptotic process
Process	GO:0019538	42	3634	10090	10090.ENSMUSP00000000451,10090.ENSMUSP00000001008,10090.ENSMUSP00000002678,10090.ENSMUSP00000004990,10090.ENSMUSP00000005066,10090.ENSMUSP00000005950,10090.ENSMUSP00000007130,10090.ENSMUSP00000014505,10090.ENSMUSP00000015667,10090.ENSMUSP00000016033,10090.ENSMUSP00000019997,10090.ENSMUSP00000020118,10090.ENSMUSP00000020301,10090.ENSMUSP00000020692,10090.ENSMUSP00000025025,10090.ENSMUSP00000025523…	Raf1,Ccl3,Tgfb1,Mapk14,Map2k1,Mmp12,Ctnnb1,Mertk,Ctss,Lta4h,Tnfaip3,Dusp6,Vsir,Btg2,Dusp1,Csf1r,Anxa1,Prdx3,Casp1,Gsn,Tlr2,Olr1,Btk,Man2b1,Myd88,Fem1c,Flt3,Ndufa7,Tlr4,Il18,Pik3cg,Smad1,Vrk2,Znrf2,Fgfr1,Peli1,Rab3d,Furin,Syk,Ctsd,Cd36,Ptprc	0.0012	0.0162	Protein metabolic process
Process	GO:0110110	5	105	10090	10090.ENSMUSP00000002678,10090.ENSMUSP00000007130,10090.ENSMUSP00000019997,10090.ENSMUSP00000054591,10090.ENSMUSP00000081041	Tgfb1,Ctnnb1,Tnfaip3,Il18,Fgfr1	0.0012	0.0162	Positive regulation of animal organ morphogenesis
Process	GO:0017015	5	106	10090	10090.ENSMUSP00000002678,10090.ENSMUSP00000030917,10090.ENSMUSP00000113256,10090.ENSMUSP00000113370,10090.ENSMUSP00000131355	Tgfb1,Ski,Skil,Furin,Glg1	0.0013	0.0169	Regulation of transforming growth factor beta receptor signaling pathway
Process	GO:0034613	21	1392	10090	10090.ENSMUSP00000000299,10090.ENSMUSP00000002678,10090.ENSMUSP00000003912,10090.ENSMUSP00000005950,10090.ENSMUSP00000007130,10090.ENSMUSP00000008733,10090.ENSMUSP00000019997,10090.ENSMUSP00000021413,10090.ENSMUSP00000028239,10090.ENSMUSP00000032491,10090.ENSMUSP00000036949,10090.ENSMUSP00000041907,10090.ENSMUSP00000055862,10090.ENSMUSP00000061877,10090.ENSMUSP00000087457,10090.ENSMUSP00000095171…	Itgb2,Tgfb1,Calr,Mmp12,Ctnnb1,Dnajb6,Tnfaip3,Nfkbia,Gsn,Tnfrsf1a,S100a10,F11r,Arf6,Insig1,Itgb1,Cd74,Itga4,Itgal,Cd68,Rab3d,Syk	0.0013	0.017	Cellular protein localization
Process	GO:0030194	3	27	10090	10090.ENSMUSP00000041907,10090.ENSMUSP00000045770,10090.ENSMUSP00000131832	F11r,Tlr4,Cd36	0.0013	0.0172	Positive regulation of blood coagulation
Process	GO:0032816	3	27	10090	10090.ENSMUSP00000004829,10090.ENSMUSP00000032800,10090.ENSMUSP00000054591	Cd244,Tyrobp,Il18	0.0013	0.0172	Positive regulation of natural killer cell activation
Process	GO:0045576	3	27	10090	10090.ENSMUSP00000033617,10090.ENSMUSP00000045770,10090.ENSMUSP00000131938	Btk,Tlr4,Fcgr3	0.0013	0.0172	Mast cell activation
Process	GO:2000679	3	27	10090	10090.ENSMUSP00000002678,10090.ENSMUSP00000007130,10090.ENSMUSP00000103245	Tgfb1,Ctnnb1,Klf4	0.0013	0.0172	Positive regulation of transcription regulatory region DNA binding
Process	GO:0043542	4	62	10090	10090.ENSMUSP00000000299,10090.ENSMUSP00000023779,10090.ENSMUSP00000082682,10090.ENSMUSP00000087457	Itgb2,Nr4a1,Hmgb1,Itgb1	0.0013	0.0175	Endothelial cell migration
Process	GO:1903078	4	62	10090	10090.ENSMUSP00000055862,10090.ENSMUSP00000087457,10090.ENSMUSP00000095832,10090.ENSMUSP00000099835	Arf6,Itgb1,Rhog,Sqstm1	0.0013	0.0175	Positive regulation of protein localization to plasma membrane
Process	GO:0043010	9	355	10090	10090.ENSMUSP00000002678,10090.ENSMUSP00000007130,10090.ENSMUSP00000014505,10090.ENSMUSP00000018798,10090.ENSMUSP00000030917,10090.ENSMUSP00000041453,10090.ENSMUSP00000102711,10090.ENSMUSP00000103245,10090.ENSMUSP00000113256	Tgfb1,Ctnnb1,Mertk,Ikzf1,Ski,Clic4,Jun,Klf4,Skil	0.0013	0.0176	Camera-type eye development
Process	GO:0010950	6	162	10090	10090.ENSMUSP00000020301,10090.ENSMUSP00000027015,10090.ENSMUSP00000028239,10090.ENSMUSP00000098707,10090.ENSMUSP00000113852,10090.ENSMUSP00000121203	Vsir,Casp1,Gsn,Nlrp3,Syk,Ctsd	0.0014	0.0184	Positive regulation of endopeptidase activity
Process	GO:0033077	4	63	10090	10090.ENSMUSP00000007130,10090.ENSMUSP00000037088,10090.ENSMUSP00000095171,10090.ENSMUSP00000138350	Ctnnb1,H2-DMa,Cd74,Ptprc	0.0014	0.0184	T cell differentiation in thymus
Process	GO:0001773	3	28	10090	10090.ENSMUSP00000002678,10090.ENSMUSP00000004829,10090.ENSMUSP00000082682	Tgfb1,Cd244,Hmgb1	0.0014	0.0185	Myeloid dendritic cell activation
Process	GO:0001892	5	109	10090	10090.ENSMUSP00000005066,10090.ENSMUSP00000008733,10090.ENSMUSP00000069850,10090.ENSMUSP00000096129,10090.ENSMUSP00000099718	Map2k1,Dnajb6,Cebpb,Cebpa,Itga4	0.0014	0.0185	Embryonic placenta development
Process	GO:0002322	2	6	10090	10090.ENSMUSP00000022124,10090.ENSMUSP00000045770	Cd180,Tlr4	0.0014	0.0185	B cell proliferation involved in immune response
Process	GO:0002374	2	6	10090	10090.ENSMUSP00000029623,10090.ENSMUSP00000098707	Tlr2,Nlrp3	0.0014	0.0185	Cytokine secretion involved in immune response
Process	GO:0002677	2	6	10090	10090.ENSMUSP00000019997,10090.ENSMUSP00000063986	Tnfaip3,Cx3cr1	0.0014	0.0185	Negative regulation of chronic inflammatory response
Process	GO:0008063	2	6	10090	10090.ENSMUSP00000035092,10090.ENSMUSP00000090979	Myd88,Peli1	0.0014	0.0185	Toll signaling pathway
Process	GO:0033627	3	28	10090	10090.ENSMUSP00000000299,10090.ENSMUSP00000087457,10090.ENSMUSP00000099718	Itgb2,Itgb1,Itga4	0.0014	0.0185	Cell adhesion mediated by integrin
Process	GO:0033631	2	6	10090	10090.ENSMUSP00000087457,10090.ENSMUSP00000099718	Itgb1,Itga4	0.0014	0.0185	Cell-cell adhesion mediated by integrin
Process	GO:0035666	2	6	10090	10090.ENSMUSP00000003284,10090.ENSMUSP00000045770	Irf3,Tlr4	0.0014	0.0185	TRIF-dependent toll-like receptor signaling pathway
Process	GO:0106014	2	6	10090	10090.ENSMUSP00000026795,10090.ENSMUSP00000046340	Alox5,Grn	0.0014	0.0185	Regulation of inflammatory response to wounding
Process	GO:1904904	2	6	10090	10090.ENSMUSP00000005950,10090.ENSMUSP00000105632	Mmp12,Rin2	0.0014	0.0185	Regulation of endothelial cell-matrix adhesion via fibronectin
Process	GO:1905449	2	6	10090	10090.ENSMUSP00000099853,10090.ENSMUSP00000138350	Cd47,Ptprc	0.0014	0.0185	Regulation of Fc-gamma receptor signaling pathway involved in phagocytosis
Process	GO:0001701	11	512	10090	10090.ENSMUSP00000005066,10090.ENSMUSP00000007130,10090.ENSMUSP00000008733,10090.ENSMUSP00000046340,10090.ENSMUSP00000069850,10090.ENSMUSP00000081041,10090.ENSMUSP00000087457,10090.ENSMUSP00000096129,10090.ENSMUSP00000099718,10090.ENSMUSP00000113256,10090.ENSMUSP00000113370	Map2k1,Ctnnb1,Dnajb6,Grn,Cebpb,Fgfr1,Itgb1,Cebpa,Itga4,Skil,Furin	0.0015	0.0191	In utero embryonic development
Process	GO:0043254	10	437	10090	10090.ENSMUSP00000000451,10090.ENSMUSP00000002678,10090.ENSMUSP00000018798,10090.ENSMUSP00000028239,10090.ENSMUSP00000029623,10090.ENSMUSP00000032561,10090.ENSMUSP00000045770,10090.ENSMUSP00000055862,10090.ENSMUSP00000113852,10090.ENSMUSP00000131832	Raf1,Tgfb1,Ikzf1,Gsn,Tlr2,Vasp,Tlr4,Arf6,Syk,Cd36	0.0015	0.0199	Regulation of protein-containing complex assembly
Process	GO:0002064	7	227	10090	10090.ENSMUSP00000007130,10090.ENSMUSP00000023154,10090.ENSMUSP00000035092,10090.ENSMUSP00000041453,10090.ENSMUSP00000041907,10090.ENSMUSP00000081041,10090.ENSMUSP00000092019	Ctnnb1,Cldn1,Myd88,Clic4,F11r,Fgfr1,Id1	0.0016	0.0201	Epithelial cell development
Process	GO:0002367	3	29	10090	10090.ENSMUSP00000029623,10090.ENSMUSP00000054591,10090.ENSMUSP00000098707	Tlr2,Il18,Nlrp3	0.0016	0.0201	Cytokine production involved in immune response
Process	GO:0007169	9	364	10090	10090.ENSMUSP00000000451,10090.ENSMUSP00000002678,10090.ENSMUSP00000004990,10090.ENSMUSP00000014505,10090.ENSMUSP00000025523,10090.ENSMUSP00000039041,10090.ENSMUSP00000081041,10090.ENSMUSP00000089708,10090.ENSMUSP00000113852	Raf1,Tgfb1,Mapk14,Mertk,Csf1r,Flt3,Fgfr1,Stat6,Syk	0.0016	0.0201	Transmembrane receptor protein tyrosine kinase signaling pathway
Process	GO:0031623	4	65	10090	10090.ENSMUSP00000000299,10090.ENSMUSP00000087457,10090.ENSMUSP00000113852,10090.ENSMUSP00000131832	Itgb2,Itgb1,Syk,Cd36	0.0016	0.0201	Receptor internalization
Process	GO:0036314	3	29	10090	10090.ENSMUSP00000001008,10090.ENSMUSP00000002678,10090.ENSMUSP00000061877	Ccl3,Tgfb1,Insig1	0.0016	0.0201	Response to sterol
Process	GO:0042093	3	29	10090	10090.ENSMUSP00000002678,10090.ENSMUSP00000029700,10090.ENSMUSP00000089708	Tgfb1,Sema4a,Stat6	0.0016	0.0201	T-helper cell differentiation
Process	GO:0045830	3	29	10090	10090.ENSMUSP00000002678,10090.ENSMUSP00000089708,10090.ENSMUSP00000138350	Tgfb1,Stat6,Ptprc	0.0016	0.0201	Positive regulation of isotype switching
Process	GO:0051085	3	29	10090	10090.ENSMUSP00000037088,10090.ENSMUSP00000095171,10090.ENSMUSP00000109870	H2-DMa,Cd74,H2-DMb1	0.0016	0.0201	Chaperone cofactor-dependent protein refolding
Process	GO:1905523	3	29	10090	10090.ENSMUSP00000004990,10090.ENSMUSP00000063986,10090.ENSMUSP00000129972	Mapk14,Cx3cr1,C5ar1	0.0016	0.0201	Positive regulation of macrophage migration
Process	GO:1905477	5	112	10090	10090.ENSMUSP00000002678,10090.ENSMUSP00000055862,10090.ENSMUSP00000087457,10090.ENSMUSP00000095832,10090.ENSMUSP00000099835	Tgfb1,Arf6,Itgb1,Rhog,Sqstm1	0.0016	0.0204	Positive regulation of protein localization to membrane
Process	GO:0061180	4	66	10090	10090.ENSMUSP00000002678,10090.ENSMUSP00000020974,10090.ENSMUSP00000069850,10090.ENSMUSP00000089708	Tgfb1,Id2,Cebpb,Stat6	0.0016	0.0209	Mammary gland epithelium development
Process	GO:1990138	4	66	10090	10090.ENSMUSP00000007130,10090.ENSMUSP00000023312,10090.ENSMUSP00000087457,10090.ENSMUSP00000099718	Ctnnb1,Alcam,Itgb1,Itga4	0.0016	0.0209	Neuron projection extension
[truncated: 150 more rows]

## Sheet: downregulated genes_bp
category	term	number_of_genes	number_of_genes_in_background	ncbiTaxonId	inputGenes	preferredNames	p_value	fdr	description
[truncated: 718 more rows]
