# Supplementary material for: Irf7 Deficiency Confers Protection Against Influenza Infection, Independent of irf3
Source: Int J Biol Sci. 2026 Jan 22;22(4):1974–96. doi: 10.7150/ijbs.126714 (PMC12905640; doi:10.7150/ijbs.126714)
Supplement: Supplementary file 1 — Supplementary figures and tables. [file ijbsv22p1974s1.zip › Table S3 Nano_WT_Infvsuninf_DEGs by celltypes.xlsx]

## Sheet: WT_AM_infvsuninf
Gene	logFC	PValue
Fosb	3.51072	1.83e-12
Jun	2.47086	8.72e-07
Cd99	2.36771	5.3e-05
Lif	2.29017	1.42e-05
Rnd3	2.23692	5e-07
Maff	2.1132	2.87e-06
Acox1	2.08811	3.03e-05
Klf4	2.01874	2.03e-05
Egr2	2.00346	2.89e-06
Cxcl1	1.93533	9.75e-05
Fn1	1.83602	3.07e-05
Csf2ra	1.82051	1.9e-05
Alox5	1.77404	0.00143551
Stat5a	1.74847	0.000127806
Cxcl2	1.65611	0.00204555
Id3	1.65547	0.000332254
Serpine1	1.62342	0.000660425
Id1	1.6104	0.000136688
Nr4a1	1.59409	0.0024967
Insr	1.54407	0.00242016
Pros1	1.54063	0.00473107
Vav2	1.52792	0.000453793
Serpinb6a	1.525	0.00824709
Kcnq1ot1	1.52323	0.00662397
S100a11	1.50469	0.00551305
Akap13	1.49721	0.000317679
H2-DMa	1.46885	0.00313255
Nlrp3	1.4402	0.00369302
Lgals3	1.43668	0.00480925
Mertk	1.4356	0.000839578
Il6ra	1.37159	0.00118835
Enc1	1.36849	0.00210786
Hdac5	1.3632	0.00458286
Btg2	1.34502	0.00147767
Tuba4a	1.34181	0.00265625
Hip1r	1.326	0.0047801
Ctsa	1.32351	0.00566186
Atf3	1.319	0.0169066
Cd44	1.31851	0.0215977
Cytip	1.31503	0.00248271
Pparg	1.30749	0.00618127
Tlr8	1.30009	0.00257828
Itgal	1.28469	0.00342788
Fabp4	1.28195	0.0549151
Dhrs3	1.26776	0.00250004
Klf10	1.26455	0.00285504
Itgb2	1.26133	0.00466417
Il18	1.26011	0.019337
Olr1	1.25918	0.00924295
Plaur	1.25493	0.00151141
Fpr1	1.22712	0.0392925
Siglecf	1.22456	0.0255264
Runx2	1.20928	0.00730851
Lta4h	1.2055	0.00745572
Itgax	1.204	0.00304512
Clec1b	1.19468	0.0164006
Ncf2	1.18313	0.00367591
Cd1d2	1.15041	0.130669
Ptger2	1.14922	0.0107114
Nr4a2	1.14659	0.0841043
Adora3	1.14369	0.0710366
Map2k3	1.13328	0.0101707
Cebpa	1.12943	0.00468807
Acly	1.12766	0.00451794
Lrp6	1.10804	0.0125401
Cebpb	1.0972	0.00730913
Sema6d	1.09442	0.0201419
Cd27	1.08887	0.107312
Tnfrsf1b	1.08386	0.0139034
Irf3	1.07312	0.0127546
Ldlr	1.04289	0.0139774
Thbd	1.04035	0.0334943
Myh4	1.03689	0.20034
Il17ra	1.0349	0.0132347
Stat6	1.03471	0.017601
Flt1	1.01759	0.0172929
Arhgef6	1.01593	0.0210256
Pdzk1ip1	1.01069	0.158229
Btk	1.00165	0.0167209
Sema4a	0.992923	0.0124113
Nfil3	0.984159	0.0277964
Msh2	0.983554	0.0570516
Birc5	0.983435	0.0918009
Cebpd	0.978774	0.0368951
Trem1	0.974794	0.0184213
Vamp2	0.974068	0.0189792
Eif4ebp2	0.969434	0.0223776
Myc	0.968554	0.0232385
Ccl3	0.957993	0.0544079
Lipa	0.953956	0.0445841
Insig1	0.947941	0.0176876
Mapk14	0.944637	0.0188835
Cd36	0.939578	0.0509089
Rab3d	0.938238	0.0839062
Man2b1	0.936895	0.0231396
Ski	0.933645	0.0171952
Sirpa	0.932698	0.0197317
Vasp	0.92893	0.0350926
Mmp19	0.916733	0.0255657
Ctnnb1	0.9141	0.0269303
S100a10	0.901926	0.0553324
Tlr2	0.886409	0.026026
Ncor1	0.885661	0.0436151
Tnfsf4	0.882517	0.141538
Pde4a	0.879864	0.0571636
Anxa1	0.878581	0.0336163
Hdac6	0.855215	0.198216
Hivep1	0.828014	0.0589878
Lpl	0.826234	0.130406
Calr	0.822178	0.0401306
Cd83	0.821621	0.120977
Rhog	0.820014	0.0881105
Ear3	0.817024	0.236854
Tyrobp	0.795749	0.0846309
F11r	0.786796	0.0928822
Chil3	0.778546	0.198531
Msc	0.776706	0.252586
Marco	0.768779	0.20309
Cdc20	0.768404	0.161357
Serinc2	0.761698	0.317587
Batf	0.751571	0.0999758
Ccl21a	0.750254	0.264472
Alox5ap	0.749919	0.126245
C5ar1	0.739959	0.102267
Itgb1	0.732639	0.07674
Elane	0.730315	0.322468
Cdh1	0.713642	0.117024
Fadd	0.707683	0.170623
Mrc1	0.705973	0.227954
Tlr5	0.704853	0.134339
Tgfb1	0.699873	0.105766
Hes1	0.69768	0.345125
Daglb	0.693692	0.138163
Tep1	0.691748	0.109748
Cxcr2	0.691493	0.285112
Clic4	0.689879	0.102848
Egr3	0.688984	0.168912
Fzd4	0.684991	0.165542
Lrp5	0.682127	0.142046
Ikzf1	0.678637	0.0996799
Nfatc1	0.675718	0.110687
Vsir	0.674654	0.130814
Cdkn1a	0.671488	0.20619
Znrf2	0.670918	0.164962
Ccnb2	0.665309	0.214209
Il22	0.663401	0.321909
Ms4a2	0.658568	0.238252
Ctsd	0.655383	0.114045
Serpine3	0.654326	0.301378
Mmp8	0.648855	0.218444
Ccl6	0.645614	0.214632
Hmgb1	0.640935	0.110048
Tnf	0.640198	0.120472
Stat5b	0.636466	0.108449
Twistnb	0.636183	0.163471
Laptm5	0.633392	0.148193
Areg	0.63258	0.168618
Syk	0.628912	0.102638
Mif	0.62148	0.156786
Ccl25	0.618084	0.252349
Clec7a	0.617146	0.152426
Pbx1	0.616826	0.247611
Id2	0.614242	0.11701
Tnfrsf12a	0.612962	0.171417
Ptprc	0.596417	0.136812
Sp4	0.594202	0.216405
Irf4	0.585214	0.231123
Was	0.581457	0.204945
Glg1	0.576918	0.165563
Dusp1	0.57622	0.244561
Prdx3	0.575061	0.201627
Cebpg	0.569749	0.338068
Osm	0.569312	0.302456
Vcam1	0.564635	0.416457
Ccl22	0.558217	0.304487
Dnajb6	0.553999	0.213783
Cd163	0.548307	0.34983
Adamts2	0.541637	0.335499
Mpeg1	0.54076	0.232895
Fcer1a	0.536088	0.403359
Tgm2	0.528589	0.216385
Icosl	0.52685	0.205113
Top2a	0.520904	0.31845
Il2	0.51796	0.469053
Hist2h2aa1	0.515814	0.227289
Gtf2h2	0.501004	0.328337
Nfkbiz	0.500038	0.286353
Chil4	0.498644	0.426858
Dusp6	0.494521	0.268752
Golim4	0.491596	0.389511
Phlda2	0.487379	0.461426
Ifngr1	0.486308	0.237443
Fem1c	0.479251	0.279626
Sphk1	0.476621	0.504457
Ccl1	0.470647	0.489333
Fasn	0.469658	0.399758
Tm7sf3	0.468373	0.321713
Hist1h1c	0.464101	0.313073
Gnai3	0.459948	0.269325
Rhoc	0.456177	0.368557
Tnfaip3	0.443015	0.277403
Il27ra	0.437287	0.516199
Txndc16	0.433578	0.438379
Coasy	0.423028	0.465585
Map2k2	0.419774	0.3211
Raf1	0.406159	0.315891
Stat4	0.401098	0.565094
Cav1	0.396867	0.478731
Tlr12	0.394301	0.607866
Nfkbia	0.392647	0.352396
Slc16a6	0.391704	0.360484
Nox1	0.376464	0.597732
Bcl10	0.372697	0.392894
Smarcd3	0.370996	0.620676
Gata3	0.370173	0.512547
Mob3c	0.369292	0.394158
Elovl6	0.357508	0.503564
Rnase2a	0.354245	0.514223
Cx3cl1	0.35317	0.603447
Sqstm1	0.352836	0.396866
Jak3	0.348132	0.434995
H2-DMb2	0.345254	0.411565
Ndufa7	0.342164	0.468578
Tpsb2	0.341635	0.593545
Nfkb1	0.336519	0.426277
Selplg	0.336394	0.447576
Ercc1	0.328374	0.483709
Fgf7	0.322195	0.602067
Txn1	0.317463	0.515327
Tlr11	0.311108	0.59023
Tfcp2	0.308566	0.588626
Zmpste24	0.306273	0.534677
Lamb2	0.29623	0.640614
Fcer2a	0.293839	0.684261
Fcgr3	0.287794	0.587854
Il4ra	0.272905	0.639775
Tnfrsf9	0.267079	0.695238
Irf8	0.262342	0.599079
Zfp148	0.260065	0.522457
Nfyc	0.256273	0.525894
Mcm5	0.25317	0.576873
Hgf	0.244607	0.622087
Kit	0.240919	0.735209
Gch1	0.240103	0.599994
H2-Q10	0.239071	0.700122
Csf1r	0.237379	0.650883
Malt1	0.236041	0.600129
Cd1d1	0.230362	0.656899
Col14a1	0.229648	0.7413
Skil	0.228876	0.605767
Jag1	0.221561	0.596343
Tmem173	0.221033	0.627248
Lamp3	0.209979	0.734549
Nr2f6	0.202814	0.701512
Fut4	0.20209	0.717927
Havcr2	0.201349	0.634205
Map2k1	0.200365	0.653333
Col12a1	0.196634	0.777784
Lag3	0.192922	0.742049
Col4a2	0.187821	0.792389
Prdx1	0.178396	0.719294
Kif20a	0.172606	0.779073
Arf6	0.170277	0.727913
Ctsl	0.169146	0.681793
Tspan8	0.166713	0.790723
Ccr1	0.166601	0.714753
Egf	0.166048	0.797044
Armc1	0.163822	0.701842
Ptprk	0.162432	0.806279
Siglec1	0.155752	0.705356
Vwa5a	0.15424	0.698045
Serpinb7	0.143375	0.842223
Itga4	0.142949	0.722449
Terf2ip	0.135262	0.761641
Adamts17	0.134831	0.847854
Tnfrsf8	0.132145	0.824651
Il1rap	0.128289	0.797994
H2-DMb1	0.127542	0.790307
Pfdn6	0.124548	0.766002
Map3k4	0.12414	0.810084
Fpr-rs6	0.122448	0.85168
Cd47	0.116845	0.776257
Cpa3	0.116403	0.861107
Cd244	0.112838	0.809661
Fgf18	0.111722	0.868625
Map3k14	0.105256	0.839607
Prkca	0.10267	0.84638
Arhgef28	0.101014	0.885483
Nmb	0.0994737	0.890804
Cbr1	0.0986977	0.8384
Smad2	0.0969731	0.822827
Adgre1	0.0924296	0.832717
Birc2	0.0908415	0.824587
Fas	0.08178	0.866051
Tnfaip8	0.0798028	0.844108
Cldn1	0.0789455	0.87768
Tlr4	0.0755499	0.856038
Il1r1	0.0724983	0.892933
Dpp4	0.0687847	0.900889
Trem2	0.0632164	0.897974
Cxcr4	0.0619198	0.915433
Cxcl14	0.0591552	0.910149
Klk1	0.0563538	0.921547
Rin2	0.0562438	0.893852
Pdcd1lg2	0.0561858	0.902603
Scin	0.0498551	0.942593
Rgs16	0.0492595	0.934784
Vrk2	0.0470833	0.925095
Cxcr1	0.0382332	0.944564
Rictor	0.0360369	0.93302
Fpr2	0.0360158	0.942541
Il10	0.0340544	0.95742
Ccr3	0.0309876	0.963407
Tnfrsf1a	0.0255543	0.94862
Mmp12	0.0232512	0.966719
Csf3r	0.0218807	0.96554
Cd14	0.0189325	0.970779
Gadd45b	0.0185957	0.965331
Crabp2	0.0183994	0.976052
Bmp6	0.0148478	0.98212
Cd84	0.0136627	0.972012
Hras	0.00867102	0.984457
Pik3cg	0.0055098	0.989051
Cd80	0.00535322	0.990725
Fyn	-0.0072816	0.988204
Fgf10	-0.00729448	0.990849
Ttk	-0.00737272	0.990751
Smad1	-0.00795368	0.985084
Irf2	-0.0108377	0.978842
Tlr7	-0.0110648	0.980092
Mok	-0.0118557	0.987629
Socs2	-0.0171374	0.970124
Col1a2	-0.0179533	0.974338
Nr1h3	-0.0222594	0.964596
Cybb	-0.0251149	0.954068
Fpr3	-0.0328707	0.954566
Il15	-0.0362192	0.94639
Ccr9	-0.0402787	0.932202
Prrx1	-0.0451981	0.94857
Birc3	-0.0462635	0.919847
Hpgds	-0.0466739	0.919111
Gk5	-0.0472944	0.937338
Rgl1	-0.047845	0.917703
Il13	-0.049661	0.930477
Casp1	-0.0535935	0.903568
Ptgdr	-0.0568012	0.902126
Cttnbp2	-0.0620966	0.916424
Ptgs1	-0.0691495	0.909627
Sfrp4	-0.0724477	0.907109
Nod1	-0.0882419	0.833651
Map2k4	-0.0894362	0.833529
Ltb4r2	-0.0906614	0.904678
Casp7	-0.096184	0.820502
Faf1	-0.0996463	0.869613
Fgfr1	-0.100361	0.877043
Des	-0.101894	0.872596
Nectin1	-0.104916	0.872349
Myd88	-0.107549	0.818744
Acad10	-0.109587	0.840992
Cd68	-0.112837	0.798247
Col10a1	-0.118867	0.853908
Kcnab1	-0.12022	0.875223
Cd151	-0.124102	0.790081
Clec9a	-0.132938	0.849781
Mpo	-0.134713	0.813969
Il23a	-0.136242	0.846803
Fpr-rs4	-0.136814	0.826568
Itga5	-0.140111	0.778795
H2-Ob	-0.14776	0.832296
Rgs1	-0.148357	0.805823
Ccl27a	-0.149286	0.773866
Tgfbr3	-0.150842	0.807526
Emp1	-0.153883	0.733977
Furin	-0.156281	0.693982
Prok2	-0.15852	0.78444
Stat3	-0.161593	0.692649
Sgpp1	-0.161829	0.707088
Pggt1b	-0.162737	0.72559
Krba1	-0.167187	0.817347
Csf3	-0.170726	0.799775
Erg	-0.176011	0.770106
Vav1	-0.17945	0.739298
Il4i1	-0.179629	0.819484
Ccl26	-0.182787	0.806785
Pbx3	-0.183011	0.730325
Nectin2	-0.190433	0.760967
Myod1	-0.194674	0.788531
Xcr1	-0.196777	0.758113
Sema4b	-0.203937	0.689146
Acot3	-0.205764	0.731846
Adamts1	-0.206007	0.772115
Prg2	-0.208646	0.742277
Camp	-0.211605	0.738682
Fbp1	-0.215439	0.721518
Prkci	-0.221214	0.642785
Adamts4	-0.225451	0.750903
Pdgfrb	-0.226919	0.710805
Ceacam1	-0.231683	0.667056
Retnla	-0.232162	0.677324
Il10ra	-0.235609	0.650005
Tnfsf9	-0.237193	0.693881
Ros1	-0.246743	0.738998
En1	-0.251796	0.710801
Tgfa	-0.254886	0.674931
Ddr2	-0.259405	0.638187
Pim2	-0.262471	0.566161
Gata1	-0.274156	0.665907
Rnase2b	-0.274841	0.646582
Flt3	-0.27609	0.671006
Ifit1bl2	-0.278284	0.694558
Sptbn1	-0.283368	0.572885
Angpt1	-0.283415	0.64369
Vtcn1	-0.283803	0.692742
Ell2	-0.288892	0.535704
Tapbp	-0.291622	0.484724
Aif1	-0.293691	0.648891
Ly6g	-0.294906	0.662188
Icos	-0.300105	0.633118
Pdcd1	-0.301396	0.683394
Cd69	-0.302936	0.542455
Enpep	-0.30475	0.589553
Hnf1b	-0.308289	0.601542
Ripk2	-0.310418	0.487169
Nfatc2	-0.311153	0.611269
Tlr6	-0.313163	0.515639
Cd40lg	-0.31717	0.574027
Il12a	-0.318588	0.672968
Adamts9	-0.332503	0.574989
Rhoj	-0.346528	0.623203
Tigit	-0.354718	0.61336
Cdh4	-0.356589	0.590671
Ctsg	-0.357541	0.567158
Fgf2	-0.358308	0.548563
Cdh2	-0.36741	0.627398
Il1a	-0.368376	0.404979
Lamb3	-0.37051	0.555837
Ms4a1	-0.373627	0.464885
2810417H13Rik	-0.376507	0.514007
Hoxd4	-0.377417	0.545369
Abcc8	-0.379184	0.561232
Il4	-0.401354	0.544827
Ptgdr2	-0.407246	0.428651
Il27	-0.407601	0.541678
Epx	-0.408591	0.571212
H2-Ea-ps	-0.408902	0.510903
Pdgfb	-0.412104	0.390187
Acot11	-0.412678	0.408159
Batf3	-0.43476	0.395222
Mapk13	-0.437374	0.484116
Peli1	-0.438615	0.32815
Tnc	-0.439946	0.444106
Crip1	-0.443044	0.445177
Lta	-0.448022	0.476498
Cdh5	-0.452333	0.4751
Fosl1	-0.453278	0.357341
Ptx3	-0.453762	0.464323
Rasgrf2	-0.457122	0.528797
Ccl20	-0.470133	0.407079
Nod2	-0.470228	0.326861
Timd4	-0.473383	0.438163
P2rx1	-0.476648	0.489861
Mrc2	-0.48191	0.358476
Fzd9	-0.486714	0.463549
Saa1	-0.487336	0.486111
Adcyap1r1	-0.489073	0.434009
Hc	-0.490098	0.345756
Cxcr6	-0.497841	0.398218
S1pr1	-0.499444	0.287974
Il1rl1	-0.503326	0.438743
Mmp1a	-0.503403	0.47243
Cdh11	-0.508149	0.510496
Tek	-0.51199	0.451675
Nampt	-0.513452	0.243801
Cd34	-0.513685	0.441725
Crem	-0.514477	0.331474
Il6	-0.517525	0.362236
H2-D1	-0.518556	0.218681
Il1r2	-0.522406	0.289512
Fzd6	-0.52915	0.412431
Pycard	-0.530281	0.357367
Loxl2	-0.532252	0.493968
Selp	-0.542374	0.393529
C3	-0.545922	0.213525
Ccr8	-0.547699	0.450789
Cxcl5	-0.548137	0.409522
Col15a1	-0.548245	0.367668
Ngf	-0.550921	0.416237
Ido1	-0.555405	0.418703
Adamts12	-0.561551	0.441747
Ctss	-0.563328	0.231796
Fpr-rs5	-0.568643	0.321266
Cd274	-0.570473	0.141161
Nrip3	-0.574557	0.243788
Enpp2	-0.575406	0.432863
Ccr4	-0.578983	0.347453
Traf2	-0.579612	0.199046
S100a8	-0.581797	0.184837
Rasal1	-0.584525	0.35528
Cnksr1	-0.586257	0.335783
Sesn1	-0.58629	0.341035
Sema5a	-0.58947	0.423346
Cd28	-0.597415	0.283292
Ctla4	-0.597671	0.385376
Ifng	-0.612359	0.396181
Hdc	-0.61297	0.306508
Anxa4	-0.613498	0.178215
Cxcr5	-0.615717	0.22634
Cstb	-0.617827	0.242363
Traf6	-0.619367	0.170048
Angpt2	-0.623408	0.254343
Cxcr3	-0.629079	0.308022
Cyp3a13	-0.630613	0.357355
Ptprb	-0.63759	0.368715
Il5	-0.639666	0.347867
Nos2	-0.640729	0.308546
Gata6	-0.641653	0.352259
2900026A02Rik	-0.646353	0.36382
Adam19	-0.649551	0.270773
Lat	-0.65134	0.263925
Cdh13	-0.655773	0.272154
Ccrl2	-0.659267	0.191545
H2-Eb1	-0.661845	0.166088
Ltb	-0.668236	0.302665
Trim9	-0.672432	0.33179
Ltb4r1	-0.694958	0.139926
Ifnar2	-0.69608	0.19219
Icam1	-0.701066	0.0898316
Ccl19	-0.705832	0.216358
Col3a1	-0.710315	0.359865
Il18r1	-0.712228	0.224575
Smad7	-0.712666	0.243563
Mapk11	-0.722732	0.267102
Bcl2	-0.724948	0.201796
Ephb6	-0.726373	0.257233
Il5ra	-0.730773	0.28018
Fcgr2b	-0.73645	0.111952
Rad51	-0.739621	0.253739
Hspg2	-0.740805	0.216058
Cma1	-0.744326	0.285809
Cnn2	-0.744492	0.115
Igf2	-0.744771	0.294057
Tuba1a	-0.746474	0.142178
Ccr7	-0.752322	0.248383
Ccl24	-0.75288	0.18402
Mmp9	-0.761612	0.220155
Rapgef4	-0.773264	0.257531
Zfp92	-0.773973	0.233882
Sele	-0.774422	0.262896
Cd247	-0.778297	0.117035
Ccl17	-0.780799	0.250749
Fcnb	-0.791148	0.304547
Flnb	-0.801228	0.129176
Serpinb2	-0.80398	0.178716
Csf2	-0.80528	0.217319
Fbxl7	-0.805346	0.218763
Tnfrsf11a	-0.816235	0.105473
Ccr6	-0.817278	0.165505
Cd38	-0.818572	0.124275
Rab20	-0.821781	0.0787479
Btla	-0.822974	0.135557
Oscar	-0.825018	0.24775
Cd74	-0.829281	0.12575
Ccl11	-0.832671	0.191964
Il12b	-0.837812	0.179312
Hif1a	-0.838366	0.102276
Alox15	-0.844311	0.240057
Ptgds	-0.849292	0.141534
Col17a1	-0.856122	0.218543
Cysltr1	-0.868372	0.104995
Col11a1	-0.869026	0.247753
Trafd1	-0.879081	0.0438719
B4galt4	-0.882285	0.10953
Cxcl12	-0.88474	0.210581
Ido2	-0.888351	0.209459
Prg3	-0.894319	0.132248
Nox3	-0.899508	0.137514
Il33	-0.900522	0.22828
Pglyrp1	-0.905274	0.112527
H2-M3	-0.908384	0.128012
Adora2a	-0.909796	0.151787
Yap1	-0.912769	0.109429
Mmp10	-0.917118	0.128437
Cd70	-0.9227	0.286017
Ccl28	-0.923091	0.150998
Rgs6	-0.933951	0.199534
Tspan7	-0.935764	0.207395
Gem	-0.937222	0.047889
Adamts3	-0.937334	0.126311
Tnfrsf4	-0.945131	0.110136
Gsn	-0.945351	0.0696478
Ceacam2	-0.951208	0.188062
Il3ra	-0.953349	0.0441815
Pdgfa	-0.953614	0.068167
Pf4	-0.953869	0.11969
H2-Q2	-0.961456	0.164186
Il3	-0.968258	0.0972193
Serpinb9	-0.969667	0.074964
Vegfc	-0.97067	0.173426
Cd86	-0.974002	0.104301
Col4a1	-0.981519	0.111882
Plau	-0.98469	0.100754
Ikbke	-0.98661	0.0603841
Gpr65	-0.992128	0.0363812
Ifnar1	-0.993848	0.0850316
H2-T23	-1.00937	0.0203805
Tnfrsf14	-1.00988	0.139485
Gpr183	-1.01257	0.089048
Grn	-1.02966	0.0292805
Bmp8a	-1.02982	0.167426
Cyr61	-1.04055	0.0966386
Ets1	-1.04247	0.0905458
Adgre5	-1.04364	0.0537108
Havcr1	-1.04733	0.149547
Nox4	-1.05232	0.136139
H2-Q1	-1.05787	0.0175568
Retnlb	-1.0592	0.229772
Ndc80	-1.05994	0.104257
Tap2	-1.06201	0.014247
Cd209e	-1.06456	0.0865348
Irf5	-1.07356	0.0361407
Kalrn	-1.08812	0.120268
Mmp13	-1.10614	0.0453124
Ptpn14	-1.11103	0.0642971
Cyp1b1	-1.11108	0.105481
Tnfaip6	-1.11753	0.0925504
Adamts14	-1.13489	0.0597981
Il9	-1.16243	0.0593666
Timp3	-1.17925	0.156528
Ctgf	-1.18352	0.105812
Bcl6	-1.19927	0.00936209
Vegfa	-1.19934	0.0188995
Yes1	-1.22515	0.0863167
Il15ra	-1.22962	0.0141579
Amica1	-1.23894	0.0400267
Mapk12	-1.24534	0.0839593
Il25	-1.24877	0.0929464
Ccl9	-1.26063	0.0130188
Psme2	-1.27697	0.004008
Rbp1	-1.27948	0.0432864
Ifna1	-1.2889	0.0368969
Alcam	-1.30155	0.0365645
Cd276	-1.30199	0.0108381
Psmb9	-1.32131	0.00153749
Daxx	-1.3449	0.00374167
Hpgd	-1.35329	0.10386
Stat1	-1.35551	0.0031352
H2-K1	-1.36774	0.00637294
Clec5a	-1.36965	0.0109988
Bid	-1.37309	0.0175029
Csf1	-1.37734	0.00485723
Dusp2	-1.38914	0.0201786
Gata2	-1.39053	0.0298718
Ier3	-1.39887	0.0411501
Itgb7	-1.3992	0.0186707
Tnfsf10	-1.4025	0.00244098
Fcgr4	-1.40826	0.00203463
S100a4	-1.46549	0.0560927
C4a	-1.48464	0.00641277
Edn1	-1.4863	0.0076484
H2-Aa	-1.49938	0.00448225
Fpr-rs3	-1.49976	0.041996
Cxcl13	-1.51993	0.00719813
Lst1	-1.54078	0.0118012
Cx3cr1	-1.54383	0.0336025
H2-Ab1	-1.55357	0.00176769
Igf1	-1.55517	0.0188489
Flrt2	-1.55623	0.00828342
Tlr3	-1.56606	0.00165372
Nkg7	-1.56743	0.0151912
Nfkbie	-1.56944	0.0125256
Il1b	-1.59389	0.0291977
Psmb8	-1.61136	0.000365724
Ifnb1	-1.68795	0.00695756
Fscn1	-1.69631	0.00997021
Ear6	-1.71459	0.00396693
Hbegf	-1.75196	0.00101414
Pdgfra	-1.7694	0.00741138
Il1rn	-1.79309	0.000553362
Tlr13	-1.79339	0.000441861
Stab1	-1.82702	0.0061199
Spry2	-1.83985	0.000671523
Traf1	-1.86397	0.00382532
Irf1	-1.8876	7e-05
Socs3	-1.8975	0.000289464
Kitl	-1.91555	0.00832773
Ccl8	-1.99043	0.00113265
Marcksl1	-2.05214	0.00318398
Klrk1	-2.08301	0.000706998
Apoe	-2.08889	0.00724495
Ccl4	-2.09803	0.000737751
S100a9	-2.13234	0.00181312
Gzma	-2.23887	0.00069506
Cxcl11	-2.26529	0.000274722
Il21r	-2.3038	0.000216871
Aoah	-2.31732	0.000234826
Trex1	-2.33074	4.5e-07
Lat2	-2.34439	0.000959779
Cd180	-2.35224	0.000194137
Socs1	-2.36658	2.36e-05
Tap1	-2.45734	1.23e-06
Met	-2.57894	4.18e-05
Cxcl3	-2.66891	2.08e-07
Cxcl9	-2.74519	2.98e-08
Ccr2	-2.78296	0.000696639
Sell	-2.80974	2.65e-05
Ccl2	-2.82791	0.000127408
Ptgs2	-2.89869	2.19e-05
Itgam	-2.92322	8.69e-05
Mx2	-2.99053	2.14e-07
Adam8	-3.0475	2.94e-05
Ccr5	-3.14421	3.28e-05
Acod1	-3.15294	2.02e-09
Ptafr	-3.23277	2.84e-05
Fcgr1	-3.23675	1.4e-08
C1qa	-3.24899	4.89e-06
Cd40	-3.26279	1.15e-06
Mx1	-3.38596	2.81e-08
Arg1	-3.61408	1.41e-06
Tlr1	-3.6343	1.27e-05
Tlr9	-3.64516	1.68e-06
C1qb	-3.71689	8.78e-08
Ccl7	-3.76874	8.43e-06
Mafb	-3.77667	1.47e-06
C1qc	-3.91103	7.79e-07
Ccl12	-4.43683	1.53e-07
Usp18	-4.58367	2.52e-10
Cxcl16	-4.76922	1.48e-08
Ccl5	-4.84296	3.4e-12
Cxcl10	-4.88257	3.18e-19
Ly6c1	-5.15283	3.97e-11
C3ar1	-5.32768	5.79e-08
Irf7	-5.75454	9.14e-19
Isg15	-5.813	1.53e-20
Ifit1bl1	-6.63334	5.41e-26

## Sheet: WT_DC1_infvsuninf
Gene	logFC	PValue
Clec9a	4.1993	4.1e-13
Cldn1	4.13721	4.77e-13
Jun	3.97988	1.84e-12
Atf3	3.97056	2.07e-12
Fosb	3.92354	3.44e-12
H2-Ob	3.69331	5.11e-11
Mpeg1	3.55522	1.31e-10
Irf8	3.50712	2.61e-10
Btg2	3.47902	3.59e-10
Havcr2	3.43304	6.27e-10
Anxa1	3.40313	8.56e-10
Ccr2	3.37735	1.1e-09
H2-Ab1	3.24846	2.3e-09
Ifngr1	3.21503	4.94e-09
Cd74	3.19594	3.63e-09
H2-DMa	3.12532	1.1e-08
Amica1	3.0465	2.24e-08
Mapk14	3.04113	2.4e-08
Calr	3.0222	2.48e-08
Tnfaip3	2.98238	3.81e-08
H2-Aa	2.97529	2.98e-08
H2-Eb1	2.91163	6.01e-08
Klf4	2.91072	7.29e-08
Arhgef6	2.90207	8.07e-08
Alox5ap	2.88436	9.67e-08
Top2a	2.88024	8.13e-08
Man2b1	2.86174	1.2e-07
Xcr1	2.85843	1.2e-07
Csf2ra	2.79831	1.72e-07
Hist2h2aa1	2.78472	2.27e-07
Itgb2	2.75447	2.96e-07
Nr4a1	2.73912	3.15e-07
Laptm5	2.69544	4.88e-07
Cd180	2.68551	5.49e-07
Gsn	2.66789	5.56e-07
Dusp1	2.64322	6.54e-07
H2-DMb1	2.62929	8.67e-07
S100a10	2.62301	9.31e-07
Adgre5	2.61605	9.53e-07
Itgb7	2.57371	1.11e-06
Vasp	2.57141	1.4e-06
Vsir	2.56682	2.18e-06
Cd84	2.566	1.24e-06
Ptprc	2.54704	1.81e-06
S100a11	2.54398	1.55e-06
Icosl	2.54193	1.47e-06
Sema4a	2.52705	1.88e-06
Dusp2	2.5163	2.24e-06
Cd36	2.50528	2.47e-06
Itgal	2.42111	4.22e-06
Id2	2.40291	4.99e-06
Cd244	2.40212	5.6e-06
Znrf2	2.36283	7.73e-06
Fasn	2.33795	1.89e-05
Tgfb1	2.32298	1.06e-05
Syk	2.31321	8.91e-06
Tep1	2.31141	1.14e-05
Tlr3	2.31077	1.16e-05
Cd68	2.27241	1.61e-05
Adam8	2.21923	2.49e-05
H2-DMb2	2.21539	2.46e-05
Acly	2.20422	2.65e-05
Alcam	2.19378	2.79e-05
Nfatc2	2.19049	2.99e-05
Plau	2.18933	5.42e-05
Flt3	2.17679	3.34e-05
Nfkbia	2.16799	3.64e-05
Pbx1	2.08404	6.58e-05
Hist1h1c	2.07668	7.16e-05
Nr4a2	2.07235	7.25e-05
Nectin1	2.07195	6.88e-05
Tyrobp	2.04176	9.19e-05
Crip1	2.03186	9.08e-05
Nlrp3	2.03054	8.45e-05
Twistnb	2.02627	0.000369596
Skil	2.01764	0.000112871
Arf6	1.98578	0.000138315
Vrk2	1.97442	0.000381882
Btla	1.95498	0.000170089
Sqstm1	1.94622	0.000186728
Fgfr1	1.94235	0.000159694
Cd83	1.94001	0.000183209
Fyn	1.93198	0.000199674
Ncf2	1.87673	0.000295672
Egr3	1.87475	0.000297791
Fem1c	1.85885	0.000334293
Il1b	1.84604	0.000317079
Cytip	1.83978	0.000375252
Itgax	1.83772	0.000329627
Tuba4a	1.82646	0.000384668
Irf5	1.81942	0.000455069
H2-D1	1.80581	0.000469594
Itgb1	1.79983	0.000517853
Dnajb6	1.7769	0.000588671
Fcgr2b	1.76231	0.000668431
Rictor	1.75802	0.00164938
Il10ra	1.75215	0.000691527
Itga4	1.75015	0.000703287
Tnfaip8	1.73703	0.000725157
Map2k3	1.73457	0.00184018
Stat6	1.71227	0.000889461
Ikzf1	1.7067	0.000841864
Hif1a	1.69902	0.000921988
Vav1	1.69245	0.00103241
Tap1	1.6727	0.00117589
Mmp19	1.66772	0.00102302
Glg1	1.66012	0.00112414
Tlr11	1.64581	0.00125045
Dpp4	1.63783	0.00145485
Nfkbiz	1.62671	0.00152769
Il6ra	1.61767	0.00193976
Ccl3	1.61564	0.00150907
Grn	1.59066	0.0019845
Cxcr4	1.54693	0.00231708
Smad7	1.51506	0.00290578
Bcl10	1.51052	0.00337239
Lat2	1.50185	0.00304872
H2-K1	1.49894	0.00333451
Maff	1.49354	0.0036029
Vav2	1.49338	0.00497484
Tnfrsf1a	1.49287	0.00327339
Nfkb1	1.49147	0.00360482
Rnd3	1.48659	0.00338845
Rhog	1.48545	0.00376022
Emp1	1.4805	0.00706926
Pglyrp1	1.47933	0.00466495
Cxcl16	1.47347	0.00415785
Gpr183	1.45959	0.00549203
Ndufa7	1.45688	0.0041926
Selplg	1.45348	0.00455705
Retnla	1.43679	0.00513545
Peli1	1.42525	0.00500619
Hmgb1	1.42043	0.00524536
Psmb8	1.41705	0.00575715
Rgs1	1.40877	0.00591779
Ifnar1	1.39418	0.00626062
H2-Q1	1.38706	0.0065172
Pdgfb	1.37878	0.00631324
Map2k1	1.36077	0.00749555
Map3k4	1.33805	0.0162985
Acox1	1.33377	0.00877403
Raf1	1.33074	0.008788
Gtf2h2	1.32198	0.0142222
Cnn2	1.30739	0.0104567
Icam1	1.30627	0.00993581
Siglecf	1.30022	0.0197922
Btk	1.29568	0.0108092
Map2k2	1.29072	0.0131685
Tap2	1.285	0.011203
Dusp6	1.27775	0.0116658
Chil3	1.27512	0.0131559
F11r	1.27043	0.0120262
Cd47	1.2455	0.0146483
Ski	1.2411	0.0146032
Lipa	1.228	0.0150384
Txn1	1.21117	0.0190408
Nfkbie	1.20328	0.0291911
Txndc16	1.20268	0.0212186
Furin	1.20047	0.0176975
Birc3	1.19907	0.0177746
Cysltr1	1.19761	0.0182346
Trafd1	1.183	0.0185739
Insig1	1.1828	0.0189081
Cd86	1.1655	0.022122
Kit	1.16121	0.0306063
Apoe	1.15808	0.0331636
Clic4	1.1553	0.02304
Chil4	1.13696	0.0270397
Ccr5	1.11248	0.042328
Pik3cg	1.10613	0.0274371
Ctss	1.10289	0.0302732
Ncor1	1.08911	0.0302789
Vamp2	1.07091	0.0342075
Adam19	1.05715	0.0351055
Il1a	1.03223	0.0735721
Gnai3	1.0277	0.0419605
Kif20a	1.02299	0.0623361
H2-T23	1.01674	0.0570072
Sgpp1	1.0126	0.0450089
Prkci	1.00476	0.0754385
2810417H13Rik	0.992769	0.0633684
Was	0.988893	0.0792968
Cebpa	0.983442	0.0493865
Psme2	0.980817	0.0537129
Myd88	0.974148	0.0587244
Ccl17	0.968014	0.0564743
Pggt1b	0.966011	0.0786955
Rab3d	0.952596	0.102542
Ier3	0.94706	0.0608778
Kcnq1ot1	0.939257	0.0918274
Stat5b	0.925731	0.070824
Map2k4	0.910769	0.0711839
Lrp5	0.909047	0.0703153
Ctnnb1	0.90872	0.0728679
H2-M3	0.901778	0.0755521
Ccl4	0.897016	0.10151
Stat1	0.868329	0.0863091
Irf2	0.86756	0.105147
Rad51	0.860558	0.136721
Myc	0.859222	0.0883344
Fzd4	0.857001	0.116445
Ccl2	0.83148	0.0976875
Prdx3	0.814432	0.130232
Tnfrsf11a	0.780917	0.133024
Tuba1a	0.768954	0.127764
Sesn1	0.767811	0.199243
Cd1d1	0.761474	0.133813
Mmp12	0.74917	0.166903
Mob3c	0.74098	0.198371
Cxcr3	0.725515	0.147071
Irf3	0.717827	0.188939
Il1rap	0.717175	0.208165
Nfatc1	0.713196	0.19014
Hivep1	0.712974	0.154577
Mapk13	0.7052	0.196104
Cdc20	0.69772	0.208021
Bid	0.694412	0.175393
Fgf7	0.691789	0.263733
Eif4ebp2	0.680405	0.17522
Ifnar2	0.675094	0.180207
Nampt	0.672099	0.181616
Il12b	0.66921	0.308574
Casp1	0.662902	0.214748
Zfp148	0.655794	0.199128
Pfdn6	0.648448	0.23494
Tnf	0.631264	0.20563
Ell2	0.626446	0.247008
Armc1	0.625983	0.252977
Smad2	0.617078	0.232564
Msh2	0.611795	0.261512
Tapbp	0.608487	0.223574
Fn1	0.606759	0.225791
B4galt4	0.599561	0.271623
Cstb	0.596305	0.236987
Cxcl13	0.580119	0.319182
Lrp6	0.570757	0.285836
Hdac5	0.568408	0.30647
Smad1	0.541376	0.302982
Trex1	0.541019	0.278251
Tlr2	0.536613	0.284208
Klrk1	0.52842	0.294356
Malt1	0.521458	0.294542
Casp7	0.504341	0.319422
Adora3	0.501369	0.354354
Stat5a	0.494485	0.326881
Tlr4	0.490982	0.370084
Tlr9	0.487734	0.328056
Ccnb2	0.484215	0.366814
Ldlr	0.467012	0.375304
C3	0.457799	0.389371
Mif	0.45525	0.37187
Socs1	0.450172	0.397134
Nfyc	0.446055	0.398326
Rgs16	0.441904	0.458746
Bcl6	0.438684	0.377937
Il18	0.423725	0.396678
Timd4	0.423683	0.399063
Clec7a	0.420407	0.405687
Psmb9	0.415134	0.409558
Ccrl2	0.410504	0.40911
Lif	0.404936	0.490189
Cd40	0.398039	0.471554
Cdkn1a	0.394173	0.428325
Mcm5	0.387184	0.440538
Vwa5a	0.373161	0.458446
Cxcl9	0.371736	0.458802
Akap13	0.368785	0.468824
Acot11	0.336002	0.524692
Ttk	0.329596	0.566952
Gata2	0.326663	0.609042
Irf1	0.32506	0.514285
Ccl22	0.306009	0.551059
Pde4a	0.296313	0.580411
Tfcp2	0.294429	0.620416
Sema4b	0.29231	0.604402
Sema6d	0.285732	0.591592
Nfil3	0.28087	0.575373
Havcr1	0.276705	0.604904
Cd80	0.268273	0.593676
Zmpste24	0.262397	0.608955
Dhrs3	0.2578	0.655524
Gpr65	0.25253	0.615246
Ctsd	0.24757	0.622546
Ceacam2	0.241742	0.694374
Tlr13	0.241354	0.640029
Egr2	0.240021	0.659319
S100a4	0.239052	0.634037
Mx1	0.235823	0.637683
Batf3	0.227607	0.653019
Klf10	0.225269	0.676919
Flt1	0.190002	0.735529
Birc2	0.163393	0.742715
Sptbn1	0.149622	0.76485
Tlr1	0.143803	0.802681
Tigit	0.142393	0.815961
Hdac6	0.140383	0.801097
Ccl9	0.13056	0.795586
Fut4	0.125898	0.809109
Cbr1	0.117428	0.830008
Lta4h	0.112667	0.824848
Ripk2	0.10725	0.854369
Ltb	0.0969996	0.863023
Ptger2	0.0877035	0.8722
Ctgf	0.0868267	0.893521
Pim2	0.0849405	0.875686
Hras	0.0802079	0.88579
Slc16a6	0.068253	0.898604
Stat3	0.0649673	0.896507
Fgf18	0.0623242	0.919852
Mapk12	0.0617633	0.913941
Traf6	0.0588552	0.909128
Anxa4	0.0551519	0.912348
Ltb4r1	0.00409767	0.993418
C1qc	-0.00208904	0.996475
Traf1	-0.0112123	0.98222
Golim4	-0.0119739	0.98257
Daxx	-0.0187723	0.972588
Mx2	-0.0219762	0.96791
Daglb	-0.0404226	0.941751
Tnfsf9	-0.0454005	0.937408
Stab1	-0.0498575	0.92376
Gadd45b	-0.0500726	0.920533
Csf1r	-0.0503436	0.925871
Il1r2	-0.0522441	0.916104
Ccl6	-0.0571713	0.916725
Il6	-0.103017	0.860437
Traf2	-0.111001	0.83188
Batf	-0.118127	0.828769
C1qb	-0.125667	0.80683
Loxl2	-0.127503	0.839756
Ptprb	-0.132069	0.824615
Ccl19	-0.133781	0.818763
Nod2	-0.143608	0.777562
Il22	-0.152029	0.803992
Tlr12	-0.161744	0.757913
Socs3	-0.166643	0.758444
Cd14	-0.167415	0.754775
Jag1	-0.172795	0.741885
Birc5	-0.173151	0.768382
Lpl	-0.180008	0.747469
Rab20	-0.185416	0.731949
Arg1	-0.188275	0.728536
Tmem173	-0.203363	0.709386
Ccl25	-0.204414	0.717433
Ptgs2	-0.208853	0.68122
Ctsa	-0.214287	0.712822
Yes1	-0.217564	0.708327
Met	-0.220074	0.67295
Serinc2	-0.221945	0.717341
Il10	-0.228934	0.685184
Il15	-0.232305	0.68214
Mok	-0.239799	0.732516
Tnfrsf1b	-0.24364	0.653205
C1qa	-0.25815	0.608979
Pros1	-0.262038	0.631164
Adamts17	-0.26621	0.67076
Cdh2	-0.268796	0.656376
Ceacam1	-0.274505	0.61597
Cd151	-0.277839	0.612975
Gata3	-0.280251	0.632154
Gem	-0.285893	0.575243
Cd99	-0.295692	0.562963
Ccl26	-0.307441	0.625174
Cybb	-0.308642	0.56817
Ifit1bl2	-0.31638	0.609961
Il1r1	-0.316569	0.563978
Pparg	-0.317755	0.568102
Pdgfa	-0.319267	0.538493
Pbx3	-0.320359	0.550942
Lag3	-0.32448	0.56761
Insr	-0.325847	0.577501
Adamts9	-0.326602	0.540043
Itga5	-0.331002	0.527762
Il17ra	-0.338174	0.502671
Adgre1	-0.339564	0.537781
Ifng	-0.345154	0.594041
Cdh11	-0.350571	0.588681
Tnc	-0.354808	0.553423
Sp4	-0.357016	0.517245
Cd44	-0.358855	0.544373
Nod1	-0.362615	0.579052
Tnfrsf12a	-0.364031	0.480688
Myod1	-0.37271	0.563518
Ear6	-0.373444	0.505403
Ear3	-0.380513	0.512664
Rgl1	-0.391124	0.502718
Fcgr4	-0.394309	0.474487
Fzd6	-0.394997	0.503743
Ptx3	-0.396089	0.514671
Clec5a	-0.397308	0.478874
Ltb4r2	-0.398488	0.489874
Tnfrsf14	-0.398969	0.486675
Pycard	-0.400998	0.514464
Cd70	-0.407321	0.48754
Kcnab1	-0.408434	0.533762
Il33	-0.413728	0.480722
Cxcr2	-0.423228	0.484098
Cd69	-0.43437	0.393053
Faf1	-0.43754	0.468269
Serpine3	-0.4419	0.44614
Arhgef28	-0.446306	0.417561
Abcc8	-0.446314	0.468763
Irf7	-0.454357	0.367072
Ercc1	-0.460043	0.380003
Ikbke	-0.461739	0.404027
Col14a1	-0.462189	0.455131
Marcksl1	-0.462963	0.356245
Mpo	-0.466258	0.402979
Myh4	-0.466335	0.425091
Ccr3	-0.466847	0.462872
Cxcl2	-0.47088	0.409257
Fgf2	-0.471859	0.412336
Cxcl12	-0.473698	0.418184
Socs2	-0.476777	0.349663
Enc1	-0.489042	0.349841
Ngf	-0.491519	0.373456
Ptgs1	-0.494114	0.416469
Hspg2	-0.494135	0.353321
Tspan8	-0.498333	0.363745
Sele	-0.505336	0.402712
Ptgdr2	-0.515394	0.356431
Camp	-0.515586	0.35577
Col4a1	-0.517893	0.384738
Oscar	-0.522836	0.378976
Trem1	-0.523426	0.374373
Hpgds	-0.52673	0.328037
Il23a	-0.529281	0.354012
Erg	-0.53308	0.390673
Ccl7	-0.538751	0.331375
Vcam1	-0.54182	0.379362
Ddr2	-0.544853	0.310412
Fpr-rs5	-0.554283	0.335927
Serpinb7	-0.558131	0.311654
Marco	-0.56219	0.295387
C5ar1	-0.565685	0.281543
Tgm2	-0.566464	0.282495
Tgfbr3	-0.579473	0.306814
Coasy	-0.58224	0.284757
Ccr9	-0.583913	0.249034
Csf1	-0.586118	0.298123
Ccr1	-0.590108	0.300039
Fas	-0.591491	0.322784
Id1	-0.594195	0.277473
Cdh1	-0.598185	0.312012
Cxcr6	-0.598884	0.27289
Ido1	-0.602825	0.236132
Vegfc	-0.611568	0.283324
Il2	-0.612443	0.28127
Adamts12	-0.616411	0.344278
Klk1	-0.618455	0.301944
Serpine1	-0.62254	0.239807
Sirpa	-0.623237	0.230834
Edn1	-0.625637	0.271113
Tm7sf3	-0.632419	0.321267
Usp18	-0.634322	0.249046
Irf4	-0.645694	0.234599
Ptafr	-0.657989	0.213398
Il4ra	-0.663363	0.187105
Ndc80	-0.669816	0.260852
Prdx1	-0.671618	0.213643
Jak3	-0.672816	0.187137
Gch1	-0.673206	0.222011
Prok2	-0.675858	0.219377
Terf2ip	-0.67754	0.214673
Map3k14	-0.6831	0.191583
Cebpg	-0.698406	0.207089
Fpr3	-0.698866	0.165207
Il15ra	-0.703392	0.19999
Angpt1	-0.708065	0.20148
Tlr5	-0.708481	0.201856
Ccl24	-0.708871	0.202129
Fadd	-0.709779	0.234718
En1	-0.712121	0.229957
Crem	-0.712171	0.19993
Bcl2	-0.713252	0.198749
Ccl12	-0.71472	0.291314
Cyp3a13	-0.723714	0.181733
Sfrp4	-0.723741	0.183484
Ccr6	-0.72629	0.179147
Scin	-0.726944	0.180098
Cd163	-0.730719	0.199163
Flnb	-0.737354	0.142548
Ccr7	-0.74104	0.56242
Cd34	-0.74328	0.181839
Nox3	-0.759152	0.185351
Fcer2a	-0.76182	0.262957
Adora2a	-0.764472	0.179246
Ctsg	-0.768571	0.174013
Cd209e	-0.773166	0.207932
Tlr8	-0.773313	0.210732
Rhoc	-0.773541	0.158611
Fpr2	-0.774975	0.134657
Acot3	-0.777417	0.161818
Alox5	-0.77764	0.199013
Fgf10	-0.77936	0.191017
Cebpb	-0.783951	0.157094
Cd247	-0.784612	0.119771
Il27	-0.787382	0.229596
Ctsl	-0.790258	0.166339
Ly6g	-0.793088	0.218325
Fcgr1	-0.799173	0.157919
Il1rl1	-0.803912	0.16004
Cd27	-0.806808	0.193161
Il3ra	-0.807718	0.114368
P2rx1	-0.80918	0.212712
Nr1h3	-0.812491	0.144614
Serpinb6a	-0.812621	0.15134
Cd274	-0.814042	0.107244
Csf2	-0.814241	0.166397
Epx	-0.816412	0.170819
Runx2	-0.819104	0.104631
H2-Ea-ps	-0.823444	0.202894
Acod1	-0.824492	0.182884
Cx3cr1	-0.824905	0.138212
Fpr-rs3	-0.83166	0.180548
Il5	-0.842906	0.130502
Fbxl7	-0.843403	0.124753
Mafb	-0.844717	0.104537
Selp	-0.850104	0.116823
Flrt2	-0.851168	0.17153
Hpgd	-0.851347	0.108691
S1pr1	-0.856123	0.11311
Plaur	-0.858094	0.0907117
Gzma	-0.858194	0.11236
Ccl27a	-0.862136	0.114405
Ccl11	-0.863206	0.151315
C3ar1	-0.864642	0.107367
Nox1	-0.865557	0.151537
Sphk1	-0.871895	0.166792
Trem2	-0.894954	0.107682
Ly6c1	-0.895326	0.0856825
Adamts2	-0.897638	0.146444
Pdcd1lg2	-0.902044	0.099052
Col4a2	-0.902138	0.0763982
Cyr61	-0.903827	0.0896022
Rhoj	-0.907312	0.133489
Cx3cl1	-0.908825	0.16366
Siglec1	-0.920905	0.139993
Gk5	-0.925967	0.117482
Id3	-0.933936	0.10258
Ccr8	-0.940624	0.133089
Ctla4	-0.942667	0.0985579
Tlr7	-0.945727	0.104943
Ets1	-0.949625	0.0802349
Hc	-0.949997	0.0767381
Col11a1	-0.951239	0.122333
Il4i1	-0.953921	0.0644843
Hdc	-0.964597	0.0976273
S100a8	-0.96829	0.112988
Nectin2	-0.969442	0.119486
Cxcl14	-0.970982	0.0891973
Il21r	-0.973643	0.0635217
Cav1	-0.973699	0.0563337
Tnfsf10	-0.978046	0.0553275
Yap1	-0.980609	0.0699691
Cxcl10	-0.989595	0.0683712
Col17a1	-0.990275	0.0973044
Ccl1	-0.991712	0.0783696
Saa1	-0.995639	0.0930301
Mrc1	-0.997633	0.0829681
Fbp1	-1.00778	0.0957923
Cxcl5	-1.00992	0.115536
Fzd9	-1.01187	0.10212
Hes1	-1.01576	0.102009
Ccl8	-1.01749	0.0682265
Ccl20	-1.01873	0.068681
Krba1	-1.02466	0.0934658
Lamb2	-1.03408	0.107804
Enpep	-1.03436	0.070861
Alox15	-1.03903	0.0874871
Cebpd	-1.04051	0.0581313
Tnfrsf8	-1.04358	0.0782173
Col15a1	-1.04684	0.0627921
Rnase2b	-1.04817	0.0636425
Lamp3	-1.05191	0.062328
Prg2	-1.05418	0.0786721
Fcnb	-1.06125	0.0837799
Nkg7	-1.06643	0.0816369
Prg3	-1.06821	0.0571168
Tspan7	-1.08035	0.0706626
Cd28	-1.08269	0.0533068
Adamts4	-1.08441	0.0777372
Mmp1a	-1.08808	0.0541899
Egf	-1.09383	0.0691116
Rasgrf2	-1.09468	0.109725
Serpinb9	-1.09944	0.0474918
Elane	-1.10107	0.0689222
Fabp4	-1.10171	0.0605874
Rgs6	-1.11616	0.0450729
Pdcd1	-1.11894	0.0819066
Rasal1	-1.1203	0.0602986
Adamts14	-1.12091	0.070415
Pdgfrb	-1.12345	0.0418098
Cd276	-1.12593	0.0370287
Fpr-rs4	-1.12638	0.046218
Msc	-1.13409	0.0515493
Olr1	-1.1344	0.0305332
Zfp92	-1.14351	0.0661192
Col10a1	-1.1439	0.0668213
Hbegf	-1.15909	0.0407174
Elovl6	-1.16071	0.0369399
Igf1	-1.16093	0.0512959
Timp3	-1.16188	0.0402014
Pdzk1ip1	-1.17266	0.050729
Ccl28	-1.17614	0.074803
Cma1	-1.18396	0.0567258
Nox4	-1.18727	0.0443831
Col1a2	-1.1887	0.0213122
Ptgds	-1.19726	0.0300228
Kitl	-1.20574	0.0330422
Kalrn	-1.20644	0.0341203
Nmb	-1.21038	0.0643482
Vegfa	-1.21186	0.017296
Nrip3	-1.21576	0.0173482
Rin2	-1.21678	0.0251067
Ido2	-1.22721	0.0544123
Il1rn	-1.22924	0.0341891
2900026A02Rik	-1.23953	0.03118
Retnlb	-1.24205	0.0318917
Adamts3	-1.25205	0.0218865
Col12a1	-1.27523	0.0614868
Hnf1b	-1.27796	0.0244408
Cxcr5	-1.28259	0.0172457
Clec1b	-1.28417	0.0396168
Nos2	-1.28476	0.0120393
Mmp8	-1.29342	0.0375884
Hip1r	-1.30221	0.0179352
Il18r1	-1.30238	0.0214099
Ifnb1	-1.30355	0.0216975
Vtcn1	-1.30552	0.0319227
Mrc2	-1.30627	0.0183664
Nr2f6	-1.30971	0.0219095
Enpp2	-1.31013	0.0174348
Ptprk	-1.31061	0.0337967
Fscn1	-1.31076	0.0806008
Prrx1	-1.31173	0.0355037
Icos	-1.31367	0.0249118
Pdgfra	-1.31507	0.0251088
Prkca	-1.31628	0.021928
S100a9	-1.32937	0.017583
Fosl1	-1.33126	0.0100305
Hgf	-1.3334	0.018501
Cpa3	-1.33753	0.0320795
Lgals3	-1.3395	0.0163431
Il12a	-1.3411	0.0260072
Il25	-1.34467	0.0267476
Cd38	-1.34582	0.011058
Itgam	-1.3559	0.00967916
Mertk	-1.35693	0.0182705
Crabp2	-1.35717	0.0278372
Fpr-rs6	-1.38428	0.0232186
Smarcd3	-1.38457	0.0276192
Il5ra	-1.38458	0.0184773
Lat	-1.391	0.0255408
Ptgdr	-1.39149	0.00823217
Il9	-1.40075	0.0162513
Tnfaip6	-1.40118	0.0213207
Fcgr3	-1.40198	0.0175493
Tlr6	-1.41364	0.0129986
Areg	-1.43224	0.0134523
Cdh4	-1.43716	0.0285471
Cxcl1	-1.44911	0.0249008
Cnksr1	-1.45611	0.011588
Col3a1	-1.4606	0.0140768
Csf3	-1.46431	0.00762322
Osm	-1.46881	0.0106952
Bmp6	-1.46951	0.0122309
Ifna1	-1.46952	0.00569046
Spry2	-1.47267	0.00999565
Il4	-1.48146	0.01553
Gata1	-1.48233	0.0169698
Lst1	-1.48443	0.0103727
Tek	-1.4847	0.00501501
Cxcr1	-1.48543	0.00964575
Il13	-1.48991	0.00733502
Tgfa	-1.50193	0.00938596
Phlda2	-1.50268	0.00983004
Angpt2	-1.50442	0.00722042
Fcer1a	-1.51248	0.00824045
Pf4	-1.52732	0.00982135
Il3	-1.53301	0.0045816
Tnfsf4	-1.55101	0.00690111
Cxcl3	-1.5635	0.00857778
Aif1	-1.56592	0.00985649
Tpsb2	-1.57118	0.025121
Sell	-1.5762	0.00400931
C4a	-1.58257	0.00423873
Mmp13	-1.58319	0.00360134
Acad10	-1.5868	0.00381699
Adamts1	-1.59787	0.0222844
Tnfrsf9	-1.59982	0.011588
Cdh5	-1.60417	0.00550259
Isg15	-1.60847	0.00247098
Gata6	-1.62544	0.00604418
Ptpn14	-1.64146	0.00409225
Mmp9	-1.64229	0.00367248
Adcyap1r1	-1.65191	0.00574502
H2-Q2	-1.65512	0.00897414
Cd40lg	-1.66496	0.00417175
Ephb6	-1.67794	0.00403815
Ccl21a	-1.68473	0.00565051
Bmp8a	-1.69353	0.00658896
Igf2	-1.69765	0.0148871
Csf3r	-1.69796	0.00482608
Ccr4	-1.70036	0.00302661
H2-Q10	-1.70089	0.00781721
Rapgef4	-1.70686	0.00300958
Lamb3	-1.71285	0.0068988
Ros1	-1.7182	0.00657507
Thbd	-1.75039	0.00310254
Mmp10	-1.75213	0.00360624
Cyp1b1	-1.76423	0.00532525
Ms4a2	-1.78938	0.00222942
Hoxd4	-1.7925	0.00349048
Rbp1	-1.80322	0.00193904
Stat4	-1.81173	0.00197155
Des	-1.83695	0.00344158
Serpinb2	-1.84253	0.00185191
Cttnbp2	-1.87064	0.00160884
Ccl5	-1.89958	0.127686
Trim9	-1.90335	0.00351746
Tnfrsf4	-1.90781	0.000782155
Ms4a1	-1.93089	0.00076916
Rnase2a	-1.94939	0.00184583
Il27ra	-1.99564	0.00315753
Mapk11	-2.00199	0.000344382
Fpr1	-2.029	0.00102022
Ifit1bl1	-2.06002	0.00124422
Cxcl11	-2.08235	0.000126553
Cd1d2	-2.10742	0.00152039
Cdh13	-2.17986	0.000295204
Lta	-2.2213	0.000487863
Aoah	-2.26487	0.000768664
Sema5a	-2.35731	0.000550263

## Sheet: WT_DC2_infvsuninf
Gene	logFC	PValue
Retnla	3.74923	3.8e-09
Il1rl1	3.16545	1.61e-09
Ear3	3.15071	6.28e-09
Ptgs2	3.05989	2.26e-07
Mmp12	2.97879	1.83e-08
Mrc1	2.59706	1.25e-06
Cd84	2.45266	6.26e-07
Fgfr1	2.34513	1.65e-05
Fosb	2.23875	5.56e-05
H2-DMa	2.13687	0.000292893
Fcgr2b	2.04581	0.00013554
Adgre1	1.99525	8.21e-05
Cldn1	1.98701	0.000120263
Fn1	1.93155	0.00139627
Nr4a1	1.87074	0.00305323
Atf3	1.80087	0.0022483
Nfatc2	1.77991	0.00103363
Lpl	1.7559	0.000305172
H2-DMb2	1.73906	0.00224653
H2-Ob	1.72676	0.000459159
Arhgef6	1.71711	0.000802868
Il1r2	1.68579	0.00220145
Nr4a2	1.61986	0.00308564
Tnfaip3	1.61457	0.00296453
C1qb	1.5922	0.00601489
Znrf2	1.5348	0.00258069
Syk	1.53241	0.00300985
Cdh1	1.5181	0.0108173
Gsn	1.51025	0.00287086
Ccl6	1.50764	0.00265968
Itgax	1.47043	0.00308189
Nlrp3	1.46487	0.0199076
Tep1	1.4595	0.00499826
Cd74	1.44943	0.00895332
H2-Ab1	1.44001	0.00894461
Top2a	1.43447	0.00304883
2810417H13Rik	1.41832	0.00884475
Fem1c	1.41641	0.00749552
Tlr2	1.40856	0.00636596
Egr3	1.40729	0.00542025
Lta4h	1.39815	0.00633226
C1qc	1.393	0.0228824
Apoe	1.37081	0.0302155
Mapk14	1.36514	0.0173545
H2-Eb1	1.34873	0.0150383
Cysltr1	1.34441	0.00469764
Il1b	1.32425	0.0364635
C1qa	1.27846	0.0154549
Ifngr1	1.26966	0.023885
Smad7	1.26309	0.00970858
Alox5ap	1.22758	0.0299795
Itgb2	1.22309	0.0375436
Havcr2	1.22253	0.0163413
Cxcl2	1.20719	0.0343212
Man2b1	1.20517	0.0219622
Ccrl2	1.20173	0.0208065
Emp1	1.19586	0.0109409
Kit	1.19362	0.0342183
Sirpa	1.1755	0.0328611
Cd14	1.16489	0.0379961
Cebpa	1.15983	0.0157268
Ltb	1.15217	0.0321062
Ier3	1.14477	0.0546511
Ccr1	1.13657	0.0199542
Fcer1a	1.12693	0.0604949
Nfkbiz	1.1058	0.0424339
Ccl2	1.08323	0.0413556
Calr	1.07242	0.0420967
Fcgr3	1.06932	0.0231302
Insr	1.06785	0.07883
Il6ra	1.06619	0.0517931
Ccl3	1.06609	0.0438137
Alcam	1.03589	0.0344424
Rnd3	1.02552	0.0347402
Tnfsf9	1.02064	0.0617946
Prdx3	1.01272	0.0334045
Il1r1	1.01243	0.0757647
Itgb7	1.00805	0.0487019
Socs3	1.00745	0.0366452
Map3k4	1.00602	0.0740486
Tnfaip8	0.99937	0.0464265
Ccl17	0.98848	0.0933376
Btg2	0.980425	0.0717489
Egr2	0.972547	0.0517883
Dusp1	0.969784	0.0698176
Cd244	0.965341	0.0699404
Itgam	0.964578	0.0593697
Zmpste24	0.96375	0.10588
H2-Aa	0.961344	0.0795897
Gata3	0.958477	0.0904121
Pik3cg	0.94824	0.0454006
Cd163	0.937629	0.0762471
Cx3cr1	0.925688	0.104876
Csf1r	0.921786	0.139144
Cdh11	0.920772	0.16879
Jun	0.920762	0.0815428
Ccr2	0.920018	0.17055
Klf4	0.918066	0.0938608
Alox5	0.906949	0.0887569
Adgre5	0.878627	0.106738
Cd209e	0.858792	0.194227
S100a10	0.857645	0.110191
Nfkbia	0.853632	0.0975628
Ccl9	0.852198	0.151819
Cdc20	0.841247	0.141786
Txndc16	0.839598	0.0981919
Irf4	0.836001	0.0759805
Sgpp1	0.831704	0.0670374
Cd83	0.804141	0.140067
Rab20	0.802053	0.0999082
Tuba4a	0.795765	0.140937
Ski	0.777443	0.141249
H2-DMb1	0.777091	0.152391
Selp	0.772981	0.162174
Skil	0.766293	0.150438
Lrp6	0.765206	0.112073
Flt3	0.759156	0.137092
Myod1	0.746887	0.245012
Maff	0.743308	0.183219
Armc1	0.715475	0.198009
Dusp6	0.713853	0.162478
Pdgfrb	0.712161	0.187961
Rictor	0.703134	0.203655
Pggt1b	0.691384	0.200419
Cd68	0.690948	0.185079
Pdgfb	0.689904	0.136503
Col15a1	0.683992	0.237028
Sema4a	0.680545	0.169805
Lat	0.679054	0.285339
Ccl4	0.674339	0.178856
Adam8	0.667041	0.18347
Kcnq1ot1	0.665193	0.285499
Cxcr4	0.662954	0.191285
Lipa	0.646861	0.173717
Kif20a	0.640158	0.254911
Clec5a	0.639139	0.242046
Sema6d	0.636516	0.26055
Ros1	0.628548	0.314714
Glg1	0.617158	0.183673
Acly	0.614743	0.192746
Map2k3	0.612332	0.235431
Malt1	0.607248	0.259155
Hist2h2aa1	0.601874	0.233395
Btk	0.594722	0.230089
Vamp2	0.571422	0.228952
Pros1	0.571062	0.258652
Ctsd	0.56923	0.255657
Twistnb	0.555494	0.347915
Laptm5	0.554575	0.291491
Anxa1	0.547171	0.268089
Furin	0.54608	0.310112
Nectin1	0.541083	0.261832
Hpgd	0.540717	0.402804
Ptprc	0.531787	0.353376
Smad1	0.531612	0.28871
Ctla4	0.52804	0.386212
Tgfb1	0.502203	0.345154
Rad51	0.49504	0.389383
Mapk13	0.491887	0.363198
Fgf2	0.472366	0.374856
Gpr183	0.470293	0.382484
Fgf7	0.458881	0.456042
Ikzf1	0.456424	0.361311
Irf3	0.444423	0.417801
Ear6	0.440736	0.463014
Acox1	0.429666	0.352976
Cxcl5	0.418607	0.48564
Cd180	0.416904	0.43003
Crem	0.410816	0.402284
Fgf18	0.398075	0.499663
Sesn1	0.398022	0.50618
Ccr6	0.387428	0.524819
Hist1h1c	0.387235	0.471892
Plau	0.381867	0.442277
Eif4ebp2	0.381469	0.409823
Pde4a	0.379128	0.469383
Hes1	0.373582	0.539627
Lat2	0.368129	0.483333
Mob3c	0.367509	0.496975
Ccnb2	0.365412	0.497105
Vsir	0.362473	0.524792
Mcm5	0.361861	0.433541
Cyp3a13	0.359128	0.489749
Raf1	0.355457	0.479572
Daglb	0.344824	0.513415
Il17ra	0.344328	0.490458
Hmgb1	0.332303	0.486964
Cd36	0.32153	0.515652
Il22	0.318499	0.596082
Stat5a	0.317853	0.524027
Tigit	0.317267	0.600674
Vav2	0.31639	0.513358
Elane	0.311141	0.595454
Pbx1	0.306666	0.599064
Pglyrp1	0.297452	0.588796
Slc16a6	0.295232	0.528392
Fpr-rs3	0.29357	0.639205
Cd28	0.27556	0.607824
Klf10	0.275305	0.611033
Irf2	0.259741	0.638551
Mafb	0.259459	0.578339
En1	0.259423	0.657044
Osm	0.255872	0.641508
B4galt4	0.249048	0.601905
Csf2ra	0.246583	0.652315
Enpp2	0.23981	0.684334
Ptprk	0.239454	0.696916
Ercc1	0.238298	0.617866
Ltb4r1	0.238267	0.62998
Cytip	0.228911	0.671846
Mif	0.225664	0.650331
Rgs16	0.220926	0.722885
Birc3	0.218636	0.671736
Gtf2h2	0.217706	0.665215
Il23a	0.215643	0.698972
Tlr11	0.212475	0.674135
Ets1	0.205305	0.666543
Cybb	0.199575	0.704245
Adora3	0.199442	0.755627
Col14a1	0.199238	0.722674
Gk5	0.194205	0.730995
Vcam1	0.189133	0.775301
Tnfrsf1a	0.183284	0.723084
Ndc80	0.182869	0.744333
Ncf2	0.178593	0.772924
Insig1	0.173782	0.725123
Ctsa	0.165328	0.804806
Phlda2	0.164266	0.784019
Serpinb2	0.160936	0.783566
Smarcd3	0.158862	0.813234
Bcl2	0.155736	0.771302
Birc5	0.146704	0.799022
Flnb	0.146227	0.758956
Nox1	0.138513	0.807665
Fcnb	0.137035	0.836092
Prkci	0.126342	0.828912
Adamts4	0.125721	0.827625
Zfp148	0.11996	0.820705
Plaur	0.118157	0.828666
Hip1r	0.117927	0.849447
Hpgds	0.117104	0.829152
Vasp	0.112941	0.840615
Stat5b	0.112587	0.810449
Map2k2	0.111292	0.806525
Cxcr6	0.10862	0.842804
Kitl	0.107955	0.850238
Pparg	0.106426	0.852405
Myh4	0.100267	0.871044
Tm7sf3	0.0981021	0.8674
Map2k4	0.0978209	0.84164
Prkca	0.0961149	0.861832
Adamts3	0.0951764	0.850478
Il18	0.0911504	0.842707
Ephb6	0.0879306	0.881373
Col3a1	0.0831616	0.8859
Cdh4	0.0825783	0.899168
C3ar1	0.0789496	0.862346
Gzma	0.076696	0.884326
Prrx1	0.0756179	0.897848
Itga4	0.0749045	0.883007
Ttk	0.0745969	0.897387
Batf	0.0730019	0.88174
Fasn	0.071641	0.883598
Vav1	0.0579708	0.913816
Rnase2a	0.0576428	0.925069
Nfkb1	0.0576114	0.908915
Prg3	0.04574	0.937081
Adam19	0.0449764	0.924448
Itgal	0.0382661	0.945952
Cd99	0.0352282	0.942106
Nfil3	0.0350149	0.946029
Was	0.0281819	0.959743
Il12a	0.0180789	0.979046
Vtcn1	0.0155918	0.979857
Crabp2	0.0106032	0.984944
Fpr1	0.00827877	0.987927
Ptgds	0.00576266	0.991145
Nos2	0.00365622	0.993882
Ikbke	0.00181123	0.99713
Fpr-rs6	-0.000380583	0.999462
Sema4b	-0.000503665	0.999107
Il27ra	-0.000791114	0.998345
Fadd	-0.00095163	0.998761
Ncor1	-0.00534539	0.99067
Bcl10	-0.00651758	0.988795
Il18r1	-0.00815507	0.987265
Clec7a	-0.00819418	0.988315
Cd70	-0.00873057	0.987409
Il1a	-0.010235	0.986761
Adamts14	-0.0107112	0.98438
Ccl21a	-0.0110965	0.984149
Il10	-0.014435	0.981834
Faf1	-0.0163421	0.976819
Tyrobp	-0.0218791	0.969551
Enc1	-0.0238588	0.960363
Cx3cl1	-0.0245599	0.967708
Nox3	-0.0298266	0.956676
Col11a1	-0.0299118	0.95912
Ido1	-0.0310855	0.953631
Hdac6	-0.0348714	0.94956
Mertk	-0.0385794	0.943724
Havcr1	-0.0408859	0.942992
Adamts12	-0.0469722	0.940741
Cd44	-0.0566171	0.92501
Hivep1	-0.0590896	0.908688
Hoxd4	-0.0591314	0.924716
Cd276	-0.0601852	0.89957
Ndufa7	-0.0616484	0.901018
Adamts1	-0.0676544	0.913312
Sphk1	-0.0692145	0.910344
Col1a2	-0.0731187	0.880306
Mrc2	-0.0774493	0.880115
Golim4	-0.0811025	0.888029
Tnfrsf9	-0.0828923	0.890329
Ptgs1	-0.0875569	0.879221
Msh2	-0.0878904	0.875388
Gem	-0.0888246	0.871844
Angpt1	-0.0956431	0.865299
Acot11	-0.0971969	0.845903
Timd4	-0.101813	0.83734
Clec1b	-0.103821	0.853763
Rgs1	-0.105279	0.854214
Kcnab1	-0.106866	0.870895
Myc	-0.107793	0.825526
Nod2	-0.111097	0.815012
H2-M3	-0.115753	0.806568
Ifnar1	-0.117086	0.800666
Amica1	-0.127647	0.79028
Smad2	-0.130894	0.789393
F11r	-0.131865	0.795564
Mok	-0.132145	0.84267
Hdac5	-0.132271	0.820061
Alox15	-0.14244	0.814473
Cxcr2	-0.142641	0.819929
Bid	-0.148003	0.76883
Cebpd	-0.153783	0.778097
Serpinb7	-0.155139	0.772387
Flrt2	-0.156304	0.794035
Hgf	-0.159538	0.742736
Id3	-0.16488	0.767322
Sfrp4	-0.164892	0.75194
Adamts17	-0.165851	0.79455
Tlr4	-0.169646	0.763773
Sptbn1	-0.174014	0.744417
Igf2	-0.174186	0.775387
Ccr4	-0.178457	0.739061
S100a4	-0.17854	0.757063
Col4a1	-0.183554	0.755675
Ifnar2	-0.190164	0.67881
Tgfbr3	-0.196416	0.739434
Olr1	-0.202648	0.678756
Mmp9	-0.205977	0.715803
Rab3d	-0.206455	0.692081
Il10ra	-0.209533	0.690739
Mmp10	-0.21355	0.719384
Cxcl1	-0.216274	0.700515
Ctsg	-0.216454	0.697937
Acot3	-0.220443	0.69027
Adcyap1r1	-0.223572	0.668066
Cpa3	-0.224054	0.691926
Fbp1	-0.224911	0.687999
Ms4a2	-0.227364	0.693989
Pf4	-0.229403	0.656371
Icosl	-0.229673	0.660523
Pdgfra	-0.230084	0.705849
Irf5	-0.241245	0.639134
Ptpn14	-0.242686	0.63509
Tlr12	-0.243545	0.632287
Stab1	-0.246156	0.599159
Siglecf	-0.2465	0.696423
Sqstm1	-0.248463	0.630184
Arf6	-0.251091	0.622401
Cxcl3	-0.252567	0.632443
Stat6	-0.252618	0.617614
Trem1	-0.254954	0.709482
Fcgr4	-0.255071	0.59931
Ctnnb1	-0.25683	0.603538
Tnc	-0.259327	0.648931
Il4ra	-0.266297	0.613986
Il3	-0.269153	0.666526
Cbr1	-0.273121	0.607702
Cyr61	-0.276179	0.631507
Nfyc	-0.281228	0.536804
Epx	-0.283589	0.664704
Itgb1	-0.283701	0.587489
Aoah	-0.284935	0.621443
Prg2	-0.286092	0.641884
Id1	-0.289698	0.613902
Arg1	-0.293443	0.553244
Ripk2	-0.294329	0.570046
Pdzk1ip1	-0.296301	0.586676
Ccl11	-0.298242	0.57475
Fpr2	-0.302651	0.511888
Ccl12	-0.304286	0.644119
Fabp4	-0.305709	0.625921
Vegfa	-0.306355	0.518358
Cttnbp2	-0.312244	0.580124
Tnfrsf14	-0.313904	0.614852
Gpr65	-0.315672	0.517613
Gch1	-0.321217	0.533832
Fgf10	-0.323588	0.577426
Mmp19	-0.336351	0.50658
Ccl19	-0.341032	0.556266
Terf2ip	-0.341283	0.534245
Ptger2	-0.345284	0.556081
Mapk11	-0.346326	0.528946
Lamb3	-0.347527	0.573932
Arhgef28	-0.347716	0.54847
Camp	-0.348388	0.586115
Ctss	-0.351618	0.512046
Ell2	-0.35581	0.433455
Il1rap	-0.3602	0.557577
Fzd4	-0.366806	0.486095
Ccr5	-0.367412	0.54429
S100a11	-0.370677	0.490181
Mpeg1	-0.371628	0.487177
Ccr9	-0.372873	0.405544
Bcl6	-0.377997	0.42513
Fpr3	-0.380472	0.486854
Aif1	-0.382921	0.508358
Cd247	-0.384807	0.417851
Krba1	-0.385448	0.542317
Prdx1	-0.388292	0.455707
Lag3	-0.388506	0.416829
Cdkn1a	-0.388596	0.462734
Dhrs3	-0.390468	0.502269
Nfkbie	-0.390731	0.461317
Cd40lg	-0.390826	0.527406
Tnf	-0.397176	0.399574
Batf3	-0.398116	0.444286
Cxcr1	-0.408017	0.485708
Jag1	-0.415418	0.365904
Cd151	-0.417461	0.397725
Adamts9	-0.417958	0.402827
Col12a1	-0.419021	0.49143
Ccl8	-0.422958	0.466414
Gadd45b	-0.423219	0.460576
Rgl1	-0.427875	0.444577
Ccl27a	-0.433273	0.406603
Ccl24	-0.433336	0.448452
Icam1	-0.433679	0.422651
Rasal1	-0.435506	0.456423
Tmem173	-0.436957	0.342951
Lrp5	-0.438339	0.346507
Il9	-0.442131	0.470113
H2-Q2	-0.443436	0.427539
Msc	-0.444791	0.545194
Ms4a1	-0.445028	0.433998
Fbxl7	-0.445257	0.397602
Runx2	-0.445793	0.338706
Ngf	-0.446872	0.437796
Ceacam2	-0.449762	0.502154
Ccl26	-0.45635	0.479629
Mmp13	-0.459219	0.399367
Ccl28	-0.459588	0.446785
Enpep	-0.462953	0.436015
Ldlr	-0.464055	0.390516
Csf2	-0.467449	0.390892
Rasgrf2	-0.467593	0.445286
Acad10	-0.468182	0.40304
Ido2	-0.470768	0.484776
Ccl22	-0.473046	0.454468
Sp4	-0.473121	0.343704
Thbd	-0.473172	0.387751
Cd47	-0.4751	0.358311
Ptx3	-0.475378	0.455795
Cd1d2	-0.484719	0.447491
Xcr1	-0.489199	0.356349
Pdgfa	-0.493858	0.319699
Nrip3	-0.494414	0.296171
Icos	-0.495594	0.36111
Ptafr	-0.499862	0.320248
Nmb	-0.504159	0.384297
Bmp8a	-0.507604	0.396034
Pim2	-0.509802	0.322271
Elovl6	-0.513681	0.330868
Angpt2	-0.513793	0.342121
Tnfaip6	-0.51893	0.383347
Cd69	-0.524408	0.330401
Btla	-0.525385	0.262194
Ifna1	-0.528201	0.28803
Ptprb	-0.529577	0.411833
Nfatc1	-0.531706	0.376796
Gata2	-0.532821	0.357825
Tgfa	-0.537316	0.39336
Ctsl	-0.538044	0.342806
Tnfrsf12a	-0.539531	0.250814
Traf6	-0.541362	0.282712
Mpo	-0.547802	0.318563
Kalrn	-0.561293	0.30929
Ccr8	-0.562732	0.380459
Hif1a	-0.564806	0.258975
Edn1	-0.566172	0.321621
Casp7	-0.568781	0.216217
Jak3	-0.569447	0.243777
Mmp1a	-0.5698	0.297909
Pfdn6	-0.570053	0.230601
Nr2f6	-0.572101	0.294824
Casp1	-0.579657	0.26658
Pbx3	-0.581344	0.251777
Erg	-0.583512	0.401701
Lgals3	-0.589505	0.21944
Trim9	-0.598066	0.348511
Sele	-0.601117	0.345117
Fzd9	-0.606126	0.298665
Il5	-0.606492	0.351619
Serpinb6a	-0.611114	0.250266
Dpp4	-0.616186	0.225963
Rhog	-0.628192	0.22342
Tspan7	-0.630437	0.303368
Crip1	-0.632325	0.275252
Il13	-0.63653	0.229318
Map2k1	-0.639765	0.217924
Dnajb6	-0.64155	0.198517
Cebpb	-0.642184	0.272338
Ccl7	-0.642678	0.197457
Il2	-0.643057	0.36778
Prok2	-0.657431	0.207015
Lif	-0.658387	0.29014
Lamp3	-0.663013	0.222579
C4a	-0.664146	0.201329
Marco	-0.664822	0.202216
Rhoj	-0.666917	0.257833
Nox4	-0.668072	0.277682
Cxcl16	-0.668682	0.226762
Yes1	-0.678932	0.272272
Sema5a	-0.679106	0.28305
Rin2	-0.691077	0.176077
Tnfrsf1b	-0.697691	0.184394
Gata1	-0.697881	0.22941
Lamb2	-0.704591	0.279509
Ptgdr2	-0.71519	0.23462
Cebpg	-0.716149	0.261156
S1pr1	-0.716156	0.148311
Abcc8	-0.72036	0.240718
Tnfrsf8	-0.724411	0.197099
Cdh5	-0.729466	0.206859
2900026A02Rik	-0.730808	0.23633
Col4a2	-0.735451	0.207169
Bmp6	-0.737674	0.206327
Nod1	-0.738914	0.264662
Zfp92	-0.739622	0.241606
Cd80	-0.743407	0.156807
Hnf1b	-0.744329	0.221834
Fzd6	-0.745297	0.207851
Itga5	-0.749557	0.13318
Tlr8	-0.752154	0.23357
Yap1	-0.764505	0.168892
Oscar	-0.76627	0.216201
Tek	-0.774339	0.105919
Id2	-0.775474	0.173553
Mapk12	-0.776869	0.162193
Ccl1	-0.778596	0.169368
Fosl1	-0.782311	0.0895286
Tlr5	-0.784322	0.136476
Pdcd1lg2	-0.785346	0.138657
Rnase2b	-0.785497	0.183931
Fpr-rs5	-0.785525	0.148253
Saa1	-0.786135	0.200739
Fut4	-0.788705	0.151908
Ptgdr	-0.792048	0.142783
Cd27	-0.802332	0.207057
Clic4	-0.806213	0.113633
Ccl20	-0.808568	0.176046
Il5ra	-0.809489	0.180743
Ctgf	-0.810576	0.21106
Ddr2	-0.812805	0.134239
Fpr-rs4	-0.820944	0.154146
Fyn	-0.823347	0.10047
Pdcd1	-0.825072	0.182954
Cnksr1	-0.826921	0.227053
Cdh2	-0.827986	0.193137
Myd88	-0.829306	0.0809482
C3	-0.834772	0.149453
Ccr3	-0.835382	0.149406
Klk1	-0.836001	0.175089
Map3k14	-0.836578	0.0912197
Tlr6	-0.837461	0.129265
Lst1	-0.838466	0.15122
Cxcl14	-0.839365	0.191056
Grn	-0.840059	0.125733
Nectin2	-0.840324	0.168968
Akap13	-0.841528	0.0973413
Cxcr5	-0.843414	0.125163
C5ar1	-0.851825	0.0822384
Serpine1	-0.854564	0.0721562
Cma1	-0.855201	0.153725
Igf1	-0.884751	0.132662
Vrk2	-0.889454	0.0803952
Ly6g	-0.894684	0.126398
Coasy	-0.896272	0.0829187
Tspan8	-0.89671	0.129742
Gnai3	-0.900198	0.0923937
H2-D1	-0.901836	0.0936315
Loxl2	-0.903357	0.12348
Il6	-0.905931	0.112756
Cxcr3	-0.907746	0.0892653
Hc	-0.910234	0.125555
Dusp2	-0.911071	0.0886043
Acod1	-0.928034	0.147084
Col10a1	-0.93424	0.125101
Rapgef4	-0.954551	0.0930124
Csf1	-0.957835	0.0624464
Tpsb2	-0.957867	0.123703
Serinc2	-0.959712	0.0977803
Cd86	-0.970313	0.0695184
Cxcl12	-0.974085	0.104685
Ltb4r2	-0.977271	0.112629
Traf2	-0.98821	0.0543081
Tlr3	-0.990307	0.051255
Tnfrsf11a	-0.991925	0.0487564
Ccl25	-0.997002	0.10445
Spry2	-1.00457	0.0653021
Cd38	-1.00681	0.0456689
Vegfc	-1.00894	0.0750938
Ifng	-1.01128	0.110543
Trem2	-1.02021	0.0720757
Hspg2	-1.02842	0.0631
Tlr1	-1.02894	0.0255498
Cxcl13	-1.02996	0.100719
Clec9a	-1.03145	0.0804345
P2rx1	-1.03524	0.094316
Il33	-1.04191	0.073803
Met	-1.06731	0.0396522
Adamts2	-1.07262	0.0832011
Csf3	-1.08467	0.0418327
Cnn2	-1.09422	0.043539
Flt1	-1.10092	0.0502875
H2-Q1	-1.10132	0.0397555
Gata6	-1.10206	0.0648014
Ifit1bl2	-1.12469	0.0602326
Col17a1	-1.12901	0.0678282
Rbp1	-1.13774	0.042817
Serpine3	-1.14023	0.0721343
Fcer2a	-1.15144	0.0645289
H2-K1	-1.15368	0.0359094
Il21r	-1.15981	0.0166992
Stat3	-1.16106	0.0289594
Il3ra	-1.16554	0.0141014
Ceacam1	-1.1935	0.018207
Il27	-1.19987	0.0563497
Csf3r	-1.20794	0.0353411
Retnlb	-1.21215	0.0399871
Nr1h3	-1.21628	0.00828465
Peli1	-1.22628	0.0271925
Cd34	-1.22768	0.0153751
Rgs6	-1.25182	0.0260288
H2-Q10	-1.26961	0.0283108
Tuba1a	-1.26978	0.0273147
Il25	-1.27104	0.0539717
H2-T23	-1.27118	0.0112233
Tlr9	-1.27835	0.0135974
H2-Ea-ps	-1.29074	0.0357012
Tnfsf10	-1.29908	0.00811223
Tlr7	-1.2994	0.0318249
Hras	-1.30002	0.0166616
Il4	-1.30892	0.0519071
Lta	-1.32388	0.024075
Selplg	-1.32918	0.0186042
Nkg7	-1.34013	0.0331143
Mmp8	-1.3513	0.036209
Rhoc	-1.3605	0.0124117
Cav1	-1.38681	0.00539786
Tgm2	-1.39573	0.0147499
Hbegf	-1.40166	0.0258355
Nampt	-1.4343	0.0067688
Il15	-1.4386	0.0148693
Tapbp	-1.43924	0.00800218
Tfcp2	-1.46928	0.0106059
Areg	-1.47456	0.00504553
Cdh13	-1.47972	0.0178058
Ifnb1	-1.49438	0.00536838
Tlr13	-1.498	0.00266821
Psmb9	-1.51403	0.00247089
Scin	-1.51613	0.0116691
Vwa5a	-1.56483	0.00658857
Birc2	-1.56875	0.00697913
Hdc	-1.6085	0.00618226
Il4i1	-1.61546	0.00444179
Cyp1b1	-1.61882	0.0176893
Pycard	-1.66579	0.00500803
Egf	-1.67909	0.0101244
Fas	-1.68898	0.00173678
Timp3	-1.71198	0.00492088
Il15ra	-1.74492	0.000268785
Tap1	-1.74963	0.0010936
Tnfsf4	-1.76303	0.00237318
Marcksl1	-1.76612	0.001718
Cstb	-1.78134	0.000807266
Des	-1.81088	0.00411255
Sell	-1.81287	0.00122238
Psmb8	-1.81525	0.00170226
Trafd1	-1.81555	0.00143383
Siglec1	-1.81922	0.00238022
Adora2a	-1.91442	0.000865728
Cd1d1	-1.91683	0.00203783
Txn1	-1.9444	0.000814651
Socs1	-1.95638	7.54e-05
Tnfrsf4	-1.97524	0.000327245
Tap2	-2.02253	0.000675744
Irf1	-2.0383	0.000152661
Chil4	-2.05612	0.000283579
Stat4	-2.11546	0.000129033
Chil3	-2.12906	0.000177288
Trex1	-2.14675	8.96e-05
Il12b	-2.17084	0.00048466
Traf1	-2.19019	0.000145665
Psme2	-2.268	0.000108371
Anxa4	-2.31884	6.09e-05
Stat1	-2.33458	2.26e-05
Mx2	-2.33547	2.51e-05
Irf8	-2.33568	4.74e-05
Mx1	-2.39927	9.44e-06
Ccr7	-2.49198	0.000260531
Klrk1	-2.49561	1.46e-05
Cd40	-2.50323	7.57e-05
Cd274	-2.52706	4.11e-05
Serpinb9	-2.53406	3.19e-05
Cxcl11	-2.57189	1.52e-06
Cxcl9	-2.68343	7.64e-06
Usp18	-2.72285	3.15e-06
Daxx	-2.90976	3.8e-07
Socs2	-2.94114	9.65e-06
Fscn1	-2.95782	6.73e-05
Fcgr1	-3.12472	7.08e-09
Il1rn	-3.30667	8.1e-08
S100a8	-3.33878	0.00436191
S100a9	-3.53399	1.7e-05
Ly6c1	-3.9009	4e-11
Cxcl10	-4.24952	4.45e-10
Ifit1bl1	-4.63448	1.26e-11
Irf7	-4.70014	1.13e-11
Ccl5	-5.15859	1.91e-10
Isg15	-5.34785	5.14e-15
