# Supplementary material for: Irf7 Deficiency Confers Protection Against Influenza Infection, Independent of irf3
Source: Int J Biol Sci. 2026 Jan 22;22(4):1974–96. doi: 10.7150/ijbs.126714 (PMC12905640; doi:10.7150/ijbs.126714)
Supplement: Supplementary file 1 — Supplementary figures and tables. [file ijbsv22p1974s1.zip › Table S4 Nanostring_Flu_kegg_pathway by celltypes.xlsx]

## Sheet: All_KEGG_Results
category	subcategory	ID	Description	GeneRatio	BgRatio	pvalue	p.adjust	qvalue	geneID	Count	Celltype	neg_log10_pvalue	neg_log10_qvalue
Environmental Information Processing	Signaling molecules and interaction	mmu04061	Viral protein interaction with cytokine and cytokine receptor - Mus musculus (house mouse)	22/151	95/9577	3.65065e-20	7.59335e-18	4.64978e-18	14825/20310/16194/16173/21938/20308/12977/22035/55985/13051/20307/20303/56066/330122/17329/12772/20296/12774/20306/20293/20304/15945	22	AM	19.4376	17.3326
Environmental Information Processing	Signaling molecules and interaction	mmu04060	Cytokine-cytokine receptor interaction - Mus musculus (house mouse)	33/151	294/9577	1.69859e-19	1.76654e-17	1.08174e-17	16878/14825/12982/20310/16194/16173/21938/16172/16169/20308/15962/12977/22035/55985/13051/16176/15977/16181/20307/20303/56066/60504/330122/17329/12772/20296/12774/21939/20306/20293/66102/20304/15945	33	AM	18.7699	16.9659
Environmental Information Processing	Signal transduction	mmu04668	TNF signaling pathway - Mus musculus (house mouse)	20/151	118/9577	1.38345e-15	9.05238e-14	5.54321e-14	16476/16878/14825/20310/26397/12608/21938/12977/13614/16176/15977/22029/16362/12702/330122/20296/19225/20293/20304/15945	20	AM	14.859	13.2562
Organismal Systems	Immune system	mmu04620	Toll-like receptor signaling pathway - Mus musculus (house mouse)	19/151	104/9577	1.74084e-15	9.05238e-14	5.54321e-14	16476/170744/26397/54131/27056/15962/20846/142980/16176/15977/20303/56066/17329/21939/21897/81897/20304/15945/54123	19	AM	14.7592	13.2562
Human Diseases	Immune disease	mmu05323	Rheumatoid arthritis - Mus musculus (house mouse)	17/151	87/9577	1.77857e-14	7.39884e-13	4.53067e-13	16476/14825/20310/14998/16408/16414/16173/14254/22339/12977/14960/14961/16176/330122/20296/20293/20304	17	AM	13.7499	12.3438
Human Diseases	Infectious disease: viral	mmu05164	Influenza A - Mus musculus (house mouse)	21/151	174/9577	2.83651e-13	9.33859e-12	5.71847e-12	14998/216799/16173/54131/15962/20846/12122/22035/14960/14961/142980/16176/15977/12702/20296/17858/17857/20293/20304/15945/54123	21	AM	12.5472	11.2427
Human Diseases	Cardiovascular disease	mmu05417	Lipid and atherosclerosis - Mus musculus (house mouse)	23/151	217/9577	3.14279e-13	9.33859e-12	5.71847e-12	16476/14825/20310/22325/216799/19016/16173/108078/17970/26397/54131/16835/15962/12122/22035/16176/15977/330122/20296/21939/20293/20304/54123	23	AM	12.5027	11.2427
Human Diseases	Infectious disease: viral	mmu05169	Epstein-Barr virus infection - Mus musculus (house mouse)	23/151	228/9577	9.01121e-13	2.34292e-11	1.43468e-11	16476/14998/12505/16408/26397/54131/12229/15040/15006/21355/15962/20846/14972/12122/14960/14961/18037/15977/21354/21939/15945/54123/100038882	23	AM	12.0452	10.8432
Human Diseases	Infectious disease: viral	mmu05168	Herpes simplex virus 1 infection - Mus musculus (house mouse)	22/151	213/9577	1.83076e-12	4.23108e-11	2.59089e-11	14998/54131/15040/15006/21355/15962/13163/20846/14972/12122/14960/14961/142980/16176/15977/12702/21354/20296/81897/20293/20304/54123	22	AM	11.7374	10.5866
Organismal Systems	Immune system	mmu04657	IL-17 signaling pathway - Mus musculus (house mouse)	15/151	93/9577	1.2476e-11	2.595e-10	1.58904e-10	14282/16476/14825/20310/12608/16172/17386/16176/20202/330122/20296/19225/20306/20293/15945	15	AM	10.9039	9.79886
Organismal Systems	Immune system	mmu04062	Chemokine signaling pathway - Mus musculus (house mouse)	20/151	193/9577	1.91058e-11	3.61274e-10	2.21225e-10	14825/20310/22325/20308/20846/55985/13051/20307/20303/56066/330122/17329/12772/20296/12774/20306/20293/66102/20304/15945	20	AM	10.7188	9.65517
Human Diseases	Infectious disease: parasitic	mmu05140	Leishmaniasis - Mus musculus (house mouse)	13/151	70/9577	4.84934e-11	8.40552e-10	5.1471e-10	16476/14998/16414/17970/20846/246256/14960/14961/16176/17357/19225/16409/14129	13	AM	10.3143	9.28844
Human Diseases	Infectious disease: bacterial	mmu05150	Staphylococcus aureus infection - Mus musculus (house mouse)	16/151	128/9577	1.34701e-10	2.15521e-09	1.31974e-09	14998/16408/16414/14293/246256/625018/14960/14290/14961/16409/19204/14129/12259/12260/12262/12267	16	AM	9.87063	8.87951
Human Diseases	Infectious disease: viral	mmu05163	Human cytomegalovirus infection - Mus musculus (house mouse)	21/151	254/9577	4.16283e-10	6.18477e-09	3.78723e-09	75547/16194/19217/54131/15040/15006/21355/22339/15962/14972/12122/16176/15977/18595/20303/21354/20296/19225/12774/20293/20304	21	AM	9.38061	8.42168
Human Diseases	Infectious disease: bacterial	mmu05152	Tuberculosis - Mus musculus (house mouse)	17/151	180/9577	2.91087e-09	4.0364e-08	2.47168e-08	14998/16414/16173/16411/12608/15962/20846/12122/246256/14960/14961/16176/15977/16409/14129/21897/81897	17	AM	8.53598	7.60701
Human Diseases	Endocrine and metabolic disease	mmu04936	Alcoholic liver disease - Mus musculus (house mouse)	15/151	141/9577	5.11712e-09	6.65226e-08	4.0735e-08	11430/14825/20310/26397/54131/16172/15962/625018/16176/15977/330122/12259/12260/12262/12267	15	AM	8.29097	7.39003
Human Diseases	Infectious disease: viral	mmu05171	Coronavirus disease - COVID-19 - Mus musculus (house mouse)	22/151	334/9577	1.1114e-08	1.35983e-07	8.32689e-08	16476/216799/16194/170744/54131/15962/20846/625018/142980/16176/15977/15200/20296/17858/12259/17857/12260/12262/20293/15945/12267/100038882	22	AM	7.95413	7.07952
Organismal Systems	Immune system	mmu04610	Complement and coagulation cascades - Mus musculus (house mouse)	12/151	94/9577	2.39315e-08	2.76542e-07	1.6934e-07	18787/19128/16414/18793/16411/21824/625018/16409/12259/12260/12262/12267	12	AM	7.62103	6.77124
Human Diseases	Infectious disease: bacterial	mmu05133	Pertussis - Mus musculus (house mouse)	11/151	77/9577	2.84131e-08	3.11049e-07	1.9047e-07	16476/216799/16414/54131/625018/16176/16362/16409/12259/12260/12262	11	AM	7.54648	6.72017
Organismal Systems	Immune system	mmu04623	Cytosolic DNA-sensing pathway - Mus musculus (house mouse)	11/151	82/9577	5.56574e-08	5.78837e-07	3.5445e-07	216799/16173/54131/15962/16176/15977/20303/22040/20304/15945/54123	11	AM	7.25448	6.45045
Human Diseases	Infectious disease: viral	mmu05167	Kaposi sarcoma-associated herpesvirus infection - Mus musculus (house mouse)	17/151	223/9577	7.26671e-08	7.19751e-07	4.40738e-07	16476/14825/20310/54131/15040/15006/22339/15962/20846/14972/12122/142980/15977/330122/19225/12774/54123	17	AM	7.13866	6.35582
Environmental Information Processing	Signaling molecules and interaction	mmu04514	Cell adhesion molecules - Mus musculus (house mouse)	15/151	181/9577	1.50511e-07	1.42302e-06	8.71382e-07	673094/14998/16408/16414/15040/15006/11658/102657/14972/16421/14960/14961/20343/16409/21939	15	AM	6.82243	6.05979
Cellular Processes	Transport and catabolism	mmu04145	Phagosome - Mus musculus (house mouse)	15/151	183/9577	1.73914e-07	1.57278e-06	9.63091e-07	14998/22145/16414/108078/17970/15040/15006/21355/14972/246256/14960/14961/21354/16409/14129	15	AM	6.75967	6.01633
Organismal Systems	Development and regeneration	mmu04380	Osteoclast differentiation - Mus musculus (house mouse)	13/151	136/9577	2.02562e-07	1.75554e-06	1.075e-06	14282/16476/19016/17970/12229/20846/12977/246256/16176/15977/12702/12703/14129	13	AM	6.69344	5.96859
Organismal Systems	Immune system	mmu04640	Hematopoietic cell lineage - Mus musculus (house mouse)	11/151	94/9577	2.33388e-07	1.94179e-06	1.18905e-06	12982/14998/16194/12505/12977/14960/14961/16176/17311/16409/14129	11	AM	6.63192	5.9248
Cellular Processes	Transport and catabolism	mmu04148	Efferocytosis - Mus musculus (house mouse)	14/151	163/9577	2.57239e-07	2.05791e-06	1.26016e-06	11689/19128/17289/19016/19217/12608/13537/13051/192187/19225/12259/11846/12260/12262	14	AM	6.58966	5.89957
Human Diseases	Infectious disease: parasitic	mmu05144	Malaria - Mus musculus (house mouse)	10/151	77/9577	3.12823e-07	2.4099e-06	1.47569e-06	16408/16414/16173/16176/27007/17295/20296/21939/81897/20293	10	AM	6.5047	5.831
Organismal Systems	Immune system	mmu04650	Natural killer cell mediated cytotoxicity - Mus musculus (house mouse)	12/151	120/9577	3.71798e-07	2.76193e-06	1.69126e-06	22325/16408/16414/15040/15962/14972/12122/22035/246256/15977/27007/56743	12	AM	6.42969	5.77179
Human Diseases	Immune disease	mmu05321	Inflammatory bowel disease - Mus musculus (house mouse)	9/151	62/9577	4.71951e-07	3.38503e-06	2.07282e-06	16476/14998/16173/20852/20846/14960/14961/16176/60504	9	AM	6.3261	5.68344
Human Diseases	Endocrine and metabolic disease	mmu04933	AGE-RAGE signaling pathway in diabetic complications - Mus musculus (house mouse)	11/151	101/9577	4.88838e-07	3.38928e-06	2.07542e-06	16476/14268/20850/18787/21824/22339/20846/13614/16176/20296/20293	11	AM	6.31083	5.68289
Human Diseases	Infectious disease: parasitic	mmu05142	Chagas disease - Mus musculus (house mouse)	11/151	103/9577	5.97105e-07	4.00638e-06	2.4533e-06	16476/18787/16176/15977/20296/12259/81897/12260/12262/20293/20304	11	AM	6.22395	5.61025
Organismal Systems	Immune system	mmu04659	Th17 cell differentiation - Mus musculus (house mouse)	11/151	105/9577	7.26007e-07	4.71904e-06	2.8897e-06	16476/20850/14998/16194/20852/20846/14960/14961/18037/16176/60504	11	AM	6.13906	5.53915
Environmental Information Processing	Signal transduction	mmu04015	Rap1 signaling pathway - Mus musculus (house mouse)	15/151	214/9577	1.3056e-06	8.22926e-06	5.03917e-06	15901/16337/22325/16408/16414/14293/26397/14254/22339/12977/16000/18595/17311/17295/16409	15	AM	5.88419	5.29764
Organismal Systems	Immune system	mmu04621	NOD-like receptor signaling pathway - Mus musculus (house mouse)	15/151	216/9577	1.46803e-06	8.9809e-06	5.49944e-06	16476/14825/20310/216799/16173/54131/15962/20846/16176/15977/330122/20296/20293/20304/54123	15	AM	5.83326	5.25968
Human Diseases	Cardiovascular disease	mmu05416	Viral myocarditis - Mus musculus (house mouse)	10/151	94/9577	2.05089e-06	1.21881e-05	7.46339e-06	14998/16408/16414/15040/15006/14972/12122/14960/14961/21939	10	AM	5.68806	5.12706
Human Diseases	Infectious disease: viral	mmu05160	Hepatitis C - Mus musculus (house mouse)	13/151	167/9577	2.15175e-06	1.24323e-05	7.61291e-06	54131/16835/15962/20846/12122/142980/15977/12702/17858/17857/15945/54123/667373	13	AM	5.66721	5.11845
Environmental Information Processing	Signal transduction	mmu04630	JAK-STAT signaling pathway - Mus musculus (house mouse)	13/151	171/9577	2.80496e-06	1.55547e-05	9.52487e-06	16878/12982/20850/16194/20852/16169/15962/20846/15977/18595/12702/60504/12703	13	AM	5.55207	5.02114
Human Diseases	Infectious disease: viral	mmu05162	Measles - Mus musculus (house mouse)	12/151	145/9577	2.84172e-06	1.55547e-05	9.52487e-06	16476/20850/54131/15962/20846/12122/16176/15977/17858/17857/81897/54123	12	AM	5.54642	5.02114
Human Diseases	Infectious disease: parasitic	mmu05145	Toxoplasmosis - Mus musculus (house mouse)	10/151	109/9577	7.90389e-06	4.21541e-05	2.5813e-05	11689/14998/26397/16835/20846/14960/14961/12703/12774/21939	10	AM	5.10216	4.58816
Organismal Systems	Immune system	mmu04612	Antigen processing and presentation - Mus musculus (house mouse)	9/151	87/9577	8.53579e-06	4.43861e-05	2.71797e-05	14998/15040/15006/21355/19188/14972/14960/14961/21354	9	AM	5.06876	4.56575
Human Diseases	Infectious disease: bacterial	mmu05135	Yersinia infection - Mus musculus (house mouse)	11/151	136/9577	9.339e-06	4.73783e-05	2.9012e-05	16476/14268/22325/216799/16173/26397/54131/16176/15977/20296/20293	11	AM	5.0297	4.53742
Human Diseases	Infectious disease: viral	mmu05161	Hepatitis B - Mus musculus (house mouse)	12/151	164/9577	1.01839e-05	5.04344e-05	3.08834e-05	16476/13654/20850/26397/54131/20852/15962/20846/12122/142980/15977/54123	12	AM	4.99209	4.51027
Human Diseases	Immune disease	mmu05320	Autoimmune thyroid disease - Mus musculus (house mouse)	8/151	76/9577	2.41545e-05	0.000116841	7.15471e-05	14998/15040/15006/15962/14972/14960/14961/21939	8	AM	4.617	4.14541
Human Diseases	Infectious disease: bacterial	mmu05134	Legionellosis - Mus musculus (house mouse)	7/151	60/9577	4.04283e-05	0.000182806	0.000111941	14825/20310/16414/16173/16176/330122/16409	7	AM	4.39331	3.95101
Human Diseases	Immune disease	mmu05330	Allograft rejection - Mus musculus (house mouse)	7/151	60/9577	4.04283e-05	0.000182806	0.000111941	14998/15040/15006/14972/14960/14961/21939	7	AM	4.39331	3.95101
Human Diseases	Immune disease	mmu05332	Graft-versus-host disease - Mus musculus (house mouse)	7/151	60/9577	4.04283e-05	0.000182806	0.000111941	14998/15040/15006/14972/14960/14961/16176	7	AM	4.39331	3.95101
Environmental Information Processing	Signal transduction	mmu04064	NF-kappa B signaling pathway - Mus musculus (house mouse)	9/151	107/9577	4.56594e-05	0.000202067	0.000123735	14825/20310/12229/16176/22029/20303/330122/19225/21939	9	AM	4.34047	3.90751
Human Diseases	Infectious disease: parasitic	mmu05146	Amoebiasis - Mus musculus (house mouse)	9/151	108/9577	4.91488e-05	0.000212978	0.000130417	14825/14268/20310/20719/16414/16176/330122/16409/11846	9	AM	4.30849	3.88467
Organismal Systems	Immune system	mmu04672	Intestinal immune network for IgA production - Mus musculus (house mouse)	6/151	43/9577	5.23922e-05	0.0002224	0.000136186	14998/16169/16421/14960/14961/21939	6	AM	4.28073	3.86587
Human Diseases	Cancer: overview	mmu05202	Transcriptional misregulation in cancer - Mus musculus (house mouse)	13/151	226/9577	5.62008e-05	0.000233795	0.000143164	19016/12393/12606/12608/14254/12053/16421/16000/22029/17295/16409/14129/21939	13	AM	4.25026	3.84417
Organismal Systems	Immune system	mmu04658	Th1 and Th2 cell differentiation - Mus musculus (house mouse)	8/151	88/9577	7.02077e-05	0.000286337	0.000175338	16476/20850/14998/20852/20846/14960/14961/18037	8	AM	4.15362	3.75612
Human Diseases	Endocrine and metabolic disease	mmu04940	Type I diabetes mellitus - Mus musculus (house mouse)	7/151	67/9577	8.30283e-05	0.000332113	0.000203369	14998/15040/15006/14972/14960/14961/16176	7	AM	4.08077	3.69172
Human Diseases	Infectious disease: viral	mmu05170	Human immunodeficiency virus 1 infection - Mus musculus (house mouse)	13/151	241/9577	0.000108181	0.00042456	0.000259979	16476/26397/21938/54131/15040/15006/21355/15962/14972/12122/15977/21354/12774	13	AM	3.96585	3.58506
Human Diseases	Immune disease	mmu05322	Systemic lupus erythematosus - Mus musculus (house mouse)	10/151	150/9577	0.000125	0.000481483	0.000294835	14998/246256/625018/14960/14961/14129/12259/21939/12260/12262	10	AM	3.90309	3.53042
Human Diseases	Infectious disease: viral	mmu05166	Human T-cell leukemia virus 1 infection - Mus musculus (house mouse)	13/151	247/9577	0.000138452	0.0005236	0.000320626	16476/13654/20850/14998/16408/16414/15040/15006/16169/14972/14960/14961/21939	13	AM	3.8587	3.494
Human Diseases	Infectious disease: viral	mmu05165	Human papillomavirus infection - Mus musculus (house mouse)	16/151	359/9577	0.000165243	0.000613761	0.000375836	14268/54131/15040/15006/22339/15962/20846/14972/16421/142980/15977/16362/19225/17858/17857/100038882	16	AM	3.78188	3.425
Environmental Information Processing	Signal transduction	mmu04010	MAPK signaling pathway - Mus musculus (house mouse)	14/151	299/9577	0.000260173	0.000949403	0.000581365	16476/15370/16337/26397/14254/22339/13163/12977/13537/16000/16176/18595/17311/17295	14	AM	3.58474	3.23555
Organismal Systems	Immune system	mmu04625	C-type lectin receptor signaling pathway - Mus musculus (house mouse)	8/151	112/9577	0.000377847	0.00135504	0.000829756	16476/13654/216799/56760/20846/16176/16362/19225	8	AM	3.42268	3.08105
Cellular Processes	Cell growth and death	mmu04217	Necroptosis - Mus musculus (house mouse)	10/151	177/9577	0.00047777	0.00168434	0.0010314	20850/216799/20852/15962/20846/12122/22035/142980/16176/15977	10	AM	3.32078	2.98657
Human Diseases	Immune disease	mmu05310	Asthma - Mus musculus (house mouse)	4/151	25/9577	0.000580404	0.00201207	0.00123209	14998/14960/14961/21939	4	AM	3.23627	2.90936
Human Diseases	Cancer: overview	mmu05203	Viral carcinogenesis - Mus musculus (house mouse)	11/151	228/9577	0.00094346	0.00321705	0.00196995	16476/13654/20850/15184/54131/15040/15006/14972/22029/12774/54123	11	AM	3.02528	2.70554
Organismal Systems	Immune system	mmu04622	RIG-I-like receptor signaling pathway - Mus musculus (house mouse)	6/151	73/9577	0.000992507	0.0033297	0.00203894	54131/15962/15977/15945/54123/100038882	6	AM	3.00327	2.6906
Organismal Systems	Immune system	mmu04613	Neutrophil extracellular trap formation - Mus musculus (house mouse)	10/151	209/9577	0.00170815	0.00563962	0.00345341	15184/170744/16408/16414/14293/17970/246256/14290/16409/14129	10	AM	2.76747	2.46175
Environmental Information Processing	Signal transduction	mmu04151	PI3K-Akt signaling pathway - Mus musculus (house mouse)	14/151	367/9577	0.00193608	0.00629225	0.00385305	14268/15370/16337/16194/14254/22339/15962/12977/16421/16000/15977/18595/17311/17295	14	AM	2.71308	2.4142
Human Diseases	Cardiovascular disease	mmu05418	Fluid shear stress and atherosclerosis - Mus musculus (house mouse)	8/151	148/9577	0.00232667	0.00744534	0.00455914	16476/17970/21824/22339/13614/16176/20296/20293	8	AM	2.63327	2.34112
Human Diseases	Immune disease	mmu05340	Primary immunodeficiency - Mus musculus (house mouse)	4/151	36/9577	0.00236287	0.00744664	0.00455993	12229/21355/21354/21939	4	AM	2.62656	2.34104
Environmental Information Processing	Signal transduction	mmu04066	HIF-1 signaling pathway - Mus musculus (house mouse)	7/151	117/9577	0.00246088	0.00763974	0.00467818	18787/16337/16194/14254/22339/13614/16000	7	AM	2.60891	2.32992
Organismal Systems	Endocrine system	mmu04913	Ovarian steroidogenesis - Mus musculus (house mouse)	5/151	64/9577	0.00329189	0.0100693	0.00616592	11689/16337/16835/16000/19225	5	AM	2.48255	2.21
Human Diseases	Endocrine and metabolic disease	mmu04932	Non-alcoholic fatty liver disease - Mus musculus (house mouse)	8/151	162/9577	0.00405616	0.0122273	0.00748734	16476/16337/16194/19016/12606/12122/16176/12702	8	AM	2.39188	2.12567
Cellular Processes	Cellular community - eukaryotes	mmu04510	Focal adhesion - Mus musculus (house mouse)	9/151	202/9577	0.00463202	0.0137637	0.00842818	16476/14268/22325/14254/22339/16421/16000/18595/17295	9	AM	2.33423	2.07427
Organismal Systems	Endocrine system	mmu04917	Prolactin signaling pathway - Mus musculus (house mouse)	5/151	74/9577	0.00613561	0.0179747	0.0110068	20850/20846/16362/12702/12703	5	AM	2.21214	1.95834
Human Diseases	Drug resistance: antineoplastic	mmu01521	EGFR tyrosine kinase inhibitor resistance - Mus musculus (house mouse)	5/151	80/9577	0.008495	0.0245411	0.0150277	16194/22339/16000/18595/17295	5	AM	2.07084	1.82311
Organismal Systems	Endocrine system	mmu04928	Parathyroid hormone synthesis, secretion and action - Mus musculus (house mouse)	6/151	116/9577	0.00997063	0.0284095	0.0173965	75547/12393/16974/17386/15200/16658	6	AM	2.00128	1.75954
Organismal Systems	Endocrine system	mmu04935	Growth hormone synthesis, secretion and action - Mus musculus (house mouse)	6/151	117/9577	0.0103766	0.0291666	0.0178601	20850/26397/20846/16000/12702/12703	6	AM	1.98395	1.74812
Organismal Systems	Immune system	mmu04670	Leukocyte transendothelial migration - Mus musculus (house mouse)	6/151	119/9577	0.0112235	0.0311264	0.0190602	673094/22325/16408/16414/17970/16409	6	AM	1.94987	1.71987
Cellular Processes	Cell motility	mmu04810	Regulation of actin cytoskeleton - Mus musculus (house mouse)	9/151	234/9577	0.0116901	0.0319941	0.0195915	14268/22325/16408/16414/16411/73341/16421/18595/16409	9	AM	1.93218	1.70793
Human Diseases	Cancer: overview	mmu05235	PD-L1 expression and PD-1 checkpoint pathway in cancer - Mus musculus (house mouse)	5/151	88/9577	0.0125297	0.0338464	0.0207258	16476/26397/20846/18037/81897	5	AM	1.90206	1.68349
Human Diseases	Cancer: overview	mmu05205	Proteoglycans in cancer - Mus musculus (house mouse)	8/151	204/9577	0.0153495	0.0409321	0.0250647	14268/22325/12505/18793/22339/16000/15200/17295	8	AM	1.8139	1.60094
Environmental Information Processing	Signaling molecules and interaction	mmu04514	Cell adhesion molecules - Mus musculus (house mouse)	36/232	181/9577	2.64435e-23	5.23426e-21	2.66528e-21	12737/15002/14961/14998/14960/14969/16414/14999/16421/74048/19264/50723/16408/15000/11658/58235/14964/16412/16401/20340/14972/20345/15006/15894/16456/12524/102657/242122/54167/16409/12561/20343/12562/15013/21947/15007	36	DC1	22.5777	20.5743
Environmental Information Processing	Signaling molecules and interaction	mmu04060	Cytokine-cytokine receptor interaction - Mus musculus (house mouse)	44/232	294/9577	4.2555e-23	5.23426e-21	2.66528e-21	12772/15979/23832/12982/21803/16176/16154/16194/20302/12767/21937/66102/15975/12774/16181/12145/16182/15977/16159/140806/16192/16198/14825/12985/18413/12161/15962/16189/227288/16163/56744/16187/22164/330122/21942/21947/18829/12163/12986/12773/22163/50931/56066/16992	44	DC1	22.371	20.5743
Human Diseases	Infectious disease: parasitic	mmu05140	Leishmaniasis - Mus musculus (house mouse)	24/232	70/9577	6.6402e-22	5.44496e-20	2.77257e-20	16476/15002/14961/15979/14998/26416/14960/14969/16414/14999/21803/15000/18035/17970/16176/16412/16401/18033/18126/16159/16409/14131/16189/19094	24	DC1	21.1778	19.5571
Human Diseases	Infectious disease: parasitic	mmu05145	Toxoplasmosis - Mus musculus (house mouse)	26/232	109/9577	3.73694e-19	2.29822e-17	1.17025e-17	15002/14961/15979/14998/26416/14960/14969/14999/21803/15000/18035/16412/16154/26397/239081/21937/18033/11796/12774/30955/14679/18126/16159/21947/16780/19094	26	DC1	18.4275	16.9317
Organismal Systems	Immune system	mmu04640	Hematopoietic cell lineage - Mus musculus (house mouse)	24/232	94/9577	1.66461e-18	8.18987e-17	4.17028e-17	15002/14961/14998/14960/14969/12982/14999/12491/15000/14255/16176/16401/16194/16590/17311/12494/16409/16192/12985/16189/16187/12986/12482/12480	24	DC1	17.7787	16.3798
Human Diseases	Infectious disease: bacterial	mmu05152	Tuberculosis - Mus musculus (house mouse)	31/232	180/9577	3.07143e-18	1.25928e-16	6.41228e-17	15002/14961/15979/16149/14998/26416/14960/14969/16414/14999/21803/20963/15000/16176/16411/14130/16154/12042/21937/18033/110157/13040/18126/15977/17534/16159/16409/14131/21899/15962/19094	31	DC1	17.5127	16.193
Human Diseases	Immune disease	mmu05310	Asthma - Mus musculus (house mouse)	14/232	25/9577	5.70608e-17	2.00528e-15	1.02109e-15	15002/14961/14998/14960/14969/14999/15000/16198/16189/16163/14125/16187/21947/14126	14	DC1	16.2437	14.9909
Human Diseases	Infectious disease: viral	mmu05167	Kaposi sarcoma-associated herpesvirus infection - Mus musculus (house mouse)	32/232	223/9577	2.18617e-16	6.72246e-15	3.42307e-15	16476/15979/26416/20963/142980/18019/18035/14964/15251/14972/21937/18033/15975/15006/18591/26395/110157/15894/26396/12524/12774/30955/22339/15977/14825/15962/11601/330122/15013/12773/15007/19094	32	DC1	15.6603	14.4656
Organismal Systems	Immune system	mmu04659	Th17 cell differentiation - Mus musculus (house mouse)	23/232	105/9577	3.52999e-16	9.64864e-15	4.91309e-15	16476/15002/14961/15979/14998/26416/14960/14969/14999/21803/15000/18019/18035/16176/20852/15251/16194/18033/18037/16797/16189/50931/19094	23	DC1	15.4522	14.3086
Organismal Systems	Immune system	mmu04664	Fc epsilon RI signaling pathway - Mus musculus (house mouse)	19/232	66/9577	6.03388e-16	1.48434e-14	7.55823e-15	26416/11690/20963/14360/26397/22324/22325/26395/110157/12229/26396/18750/16797/16189/16163/14125/16187/14126/19094	19	DC1	15.2194	14.1216
Organismal Systems	Immune system	mmu04658	Th1 and Th2 cell differentiation - Mus musculus (house mouse)	21/232	88/9577	1.12407e-15	2.51382e-14	1.28004e-14	16476/15002/14961/15979/14998/26416/14960/14969/14999/15000/18019/18035/20852/18033/18037/16159/16797/16189/16163/20849/19094	21	DC1	14.9492	13.8928
Organismal Systems	Immune system	mmu04672	Intestinal immune network for IgA production - Mus musculus (house mouse)	16/232	43/9577	1.24516e-15	2.55258e-14	1.29977e-14	15002/14961/14998/14960/14969/14999/16421/50723/21803/15000/16401/12767/12524/54167/16189/21947	16	DC1	14.9048	13.8861
Human Diseases	Immune disease	mmu05321	Inflammatory bowel disease - Mus musculus (house mouse)	18/232	62/9577	3.06679e-15	5.52451e-14	2.81308e-14	16476/15002/14961/15979/14998/14960/14969/14999/21803/15000/16176/20852/18033/16182/16159/16189/16163/20849	18	DC1	14.5133	13.5508
Human Diseases	Infectious disease: viral	mmu05169	Epstein-Barr virus infection - Mus musculus (house mouse)	31/232	228/9577	3.14403e-15	5.52451e-14	2.81308e-14	16476/15002/14961/14998/26416/12317/21929/14960/14969/14999/16408/20963/15000/18035/14964/26397/21354/14972/18033/15975/15006/15894/12229/21355/18037/15977/15962/100038882/15013/15007/19094	31	DC1	14.5025	13.5508
Human Diseases	Infectious disease: viral	mmu05168	Herpes simplex virus 1 infection - Mus musculus (house mouse)	30/232	213/9577	3.44342e-15	5.6472e-14	2.87555e-14	15002/14961/15979/16149/14998/12317/14960/14969/14999/20963/142980/15000/18035/58235/16176/14964/21354/14972/21937/18033/15975/15006/21355/11796/15977/16159/15962/15013/15007/16992	30	DC1	14.463	13.5413
Cellular Processes	Transport and catabolism	mmu04145	Phagosome - Mus musculus (house mouse)	27/232	183/9577	2.85106e-14	4.38351e-13	2.23208e-13	15002/14961/14998/12317/14960/14969/16414/14999/12491/15000/17970/22145/14964/16412/14130/21354/14972/15006/21355/13040/108078/17534/16409/14131/21899/15013/15007	27	DC1	13.545	12.6513
Organismal Systems	Development and regeneration	mmu04380	Osteoclast differentiation - Mus musculus (house mouse)	23/232	136/9577	1.3144e-13	1.90201e-12	9.68503e-13	16476/14282/15979/26416/21803/20963/18019/18035/22177/18412/14360/17970/16176/14130/21937/18033/15975/26395/12229/15977/14283/14131/19094	23	DC1	12.8813	12.0139
Human Diseases	Immune disease	mmu05323	Rheumatoid arthritis - Mus musculus (house mouse)	19/232	87/9577	1.55284e-13	2.12222e-12	1.08063e-12	16476/15002/14961/14998/14960/14969/16414/14999/16408/21803/15000/16176/20302/15894/12524/22339/14825/21687/330122	19	DC1	12.8089	11.9663
Environmental Information Processing	Signal transduction	mmu04015	Rap1 signaling pathway - Mus musculus (house mouse)	28/232	214/9577	2.03673e-13	2.63703e-12	1.34278e-12	26416/16414/22323/16408/14182/16412/26397/22324/22325/18591/26395/110157/26396/16590/14679/18596/17311/22339/18595/18750/15234/16409/16797/21687/11601/56508/19094/14293	28	DC1	12.6911	11.872
Environmental Information Processing	Signal transduction	mmu04151	PI3K-Akt signaling pathway - Mus musculus (house mouse)	36/232	367/9577	4.56957e-13	5.62057e-12	2.86199e-12	15370/16421/20963/14255/14182/16412/16401/16194/18033/15975/18591/26395/110157/26396/16590/30955/18596/12843/17311/22339/15977/18595/18750/15234/11839/12985/18413/15962/16189/21687/21802/11601/16187/16002/12986/16780	36	DC1	12.3401	11.5433
Human Diseases	Immune disease	mmu05330	Allograft rejection - Mus musculus (house mouse)	16/232	60/9577	4.87359e-13	5.70906e-12	2.90705e-12	15002/14961/14998/14960/14969/14999/15000/14964/14972/15006/12524/16159/16189/15013/21947/15007	16	DC1	12.3122	11.5365
Organismal Systems	Immune system	mmu04650	Natural killer cell mediated cytotoxicity - Mus musculus (house mouse)	21/232	120/9577	7.98928e-13	8.93347e-12	4.54892e-12	15979/16414/16408/20963/18019/22177/14360/14964/22324/56743/14972/22325/15975/26395/110157/15894/26396/15977/18750/16797/15962	21	DC1	12.0975	11.3421
Human Diseases	Infectious disease: viral	mmu05163	Human cytomegalovirus infection - Mus musculus (house mouse)	29/232	254/9577	2.47751e-12	2.64986e-11	1.34931e-11	26416/12317/18019/18035/16176/14964/16154/21354/16194/20302/12767/14972/21937/18033/15006/26395/110157/26396/21355/12774/14679/22339/15977/18595/18750/15962/15013/15007/19094	29	DC1	11.606	10.8699
Human Diseases	Endocrine and metabolic disease	mmu04940	Type I diabetes mellitus - Mus musculus (house mouse)	16/232	67/9577	3.14906e-12	3.22779e-11	1.64359e-11	15002/14961/14998/14960/14969/14999/15000/16176/14964/14972/15006/12524/16159/15013/15007/16992	16	DC1	11.5018	10.7842
Human Diseases	Infectious disease: viral	mmu05164	Influenza A - Mus musculus (house mouse)	24/232	174/9577	3.76108e-12	3.70091e-11	1.8845e-11	15002/14961/15979/14998/14960/14969/14999/142980/15000/18035/216799/16176/21937/18033/15975/26395/110157/15894/26396/15977/18750/16159/15962/17229	24	DC1	11.4247	10.7248
Organismal Systems	Immune system	mmu04620	Toll-like receptor signaling pathway - Mus musculus (house mouse)	19/232	104/9577	4.63747e-12	4.38776e-11	2.23425e-11	16476/26416/142980/18035/16176/27056/26397/20302/18033/15975/26395/26396/12524/15977/16159/21899/15962/19094/56066	19	DC1	11.3337	10.6509
Environmental Information Processing	Signal transduction	mmu04010	MAPK signaling pathway - Mus musculus (house mouse)	31/232	299/9577	5.35317e-12	4.87734e-11	2.48354e-11	16476/26416/15370/19252/13537/21803/14255/14182/16176/26397/21937/18033/18591/26395/26407/110157/26396/67603/16590/18596/17311/22339/18595/18750/15234/11839/21687/21802/11601/16002/19094	31	DC1	11.2714	10.6049
Organismal Systems	Immune system	mmu04657	IL-17 signaling pathway - Mus musculus (house mouse)	18/232	93/9577	6.20599e-12	5.32252e-11	2.71023e-11	16476/14282/26416/21929/18035/16176/18033/20202/14283/140806/14825/12985/16189/16163/330122/17386/17395/19094	18	DC1	11.2072	10.567
Organismal Systems	Immune system	mmu04670	Leukocyte transendothelial migration - Mus musculus (house mouse)	20/232	119/9577	6.27452e-12	5.32252e-11	2.71023e-11	12737/26416/16414/22323/16408/17970/16412/16401/22324/12767/22325/15894/16456/14679/18750/16409/12562/17395/56508/19094	20	DC1	11.2024	10.567
Human Diseases	Cardiovascular disease	mmu05416	Viral myocarditis - Mus musculus (house mouse)	18/232	94/9577	7.51263e-12	6.16035e-11	3.13685e-11	15002/14961/14998/14960/14969/16414/14999/16408/15000/14360/14964/14972/15006/15894/12524/15013/21947/15007	18	DC1	11.1242	10.5035
Environmental Information Processing	Signaling molecules and interaction	mmu04061	Viral protein interaction with cytokine and cytokine receptor - Mus musculus (house mouse)	18/232	95/9577	9.07174e-12	7.19886e-11	3.66566e-11	12772/23832/16154/16194/20302/12767/21937/12774/12145/16182/14825/227288/56744/330122/18829/12773/56066/16992	18	DC1	11.0423	10.4358
Human Diseases	Cardiovascular disease	mmu05417	Lipid and atherosclerosis - Mus musculus (house mouse)	26/232	217/9577	1.21837e-11	9.36621e-11	4.76927e-11	16476/26416/12491/18019/18035/216799/17970/16176/26397/22324/20302/22325/21937/18033/15894/108078/15977/18750/16159/21899/14825/15962/330122/17395/21947/19094	26	DC1	10.9142	10.3215
Environmental Information Processing	Signal transduction	mmu04630	JAK-STAT signaling pathway - Mus musculus (house mouse)	23/232	171/9577	1.84301e-11	1.37388e-10	6.99581e-11	15979/12982/16154/20852/16194/15975/18591/110157/18596/15977/18595/16159/16192/16198/12985/18413/15962/16189/16163/16187/12986/20849/50931	23	DC1	10.7345	10.1552
Organismal Systems	Immune system	mmu04612	Antigen processing and presentation - Mus musculus (house mouse)	17/232	87/9577	2.08334e-11	1.50735e-10	7.67545e-11	15002/14961/16149/14998/12317/14960/14969/14999/15000/14964/21354/14972/15006/21355/13040/15013/15007	17	DC1	10.6812	10.1149
Human Diseases	Immune disease	mmu05320	Autoimmune thyroid disease - Mus musculus (house mouse)	16/232	76/9577	2.50057e-11	1.75754e-10	8.94941e-11	15002/14961/14998/14960/14969/14999/15000/14964/14972/15006/12524/15962/16189/15013/21947/15007	16	DC1	10.602	10.0482
Human Diseases	Infectious disease: bacterial	mmu05135	Yersinia infection - Mus musculus (house mouse)	20/232	136/9577	7.86551e-11	5.37477e-10	2.73683e-10	16476/26416/18019/18035/216799/11845/16176/16412/16401/26397/22324/22325/18033/56212/26395/26396/15977/16797/14131/19094	20	DC1	10.1043	9.56275
Organismal Systems	Immune system	mmu04660	T cell receptor signaling pathway - Mus musculus (house mouse)	19/232	122/9577	8.59339e-11	5.71344e-10	2.90929e-10	16476/26416/19264/18019/18035/14360/22324/12042/22325/18033/26395/110157/26396/18037/54167/16797/16189/21947/19094	19	DC1	10.0658	9.53621
Human Diseases	Immune disease	mmu05332	Graft-versus-host disease - Mus musculus (house mouse)	14/232	60/9577	1.04613e-10	6.77231e-10	3.44846e-10	15002/14961/14998/14960/14969/14999/15000/16176/14964/14972/15006/12524/15013/15007	14	DC1	9.98041	9.46237
Human Diseases	Infectious disease: viral	mmu05166	Human T-cell leukemia virus 1 infection - Mus musculus (house mouse)	26/232	247/9577	2.27008e-10	1.4319e-09	7.29122e-10	16476/15002/14961/14998/12317/14960/14969/16414/14999/16408/21803/15000/18019/18035/14964/14972/21937/18033/15006/26395/15894/26396/14283/15013/15007/16992	26	DC1	9.64396	9.1372
Environmental Information Processing	Signal transduction	mmu04668	TNF signaling pathway - Mus musculus (house mouse)	18/232	118/9577	3.90315e-10	2.40044e-09	1.2223e-09	16476/26416/21929/18035/16176/26397/21937/18033/26395/15894/11796/16182/15977/14825/330122/17395/19094/16992	18	DC1	9.40858	8.91282
Environmental Information Processing	Signal transduction	mmu04064	NF-kappa B signaling pathway - Mus musculus (house mouse)	17/232	107/9577	6.35668e-10	3.81401e-09	1.94209e-09	21929/20963/18792/18035/16176/12042/21937/18033/15894/12229/11796/16797/14825/330122/21947/18829/16992	17	DC1	9.19677	8.71173
Human Diseases	Infectious disease: viral	mmu05170	Human immunodeficiency virus 1 infection - Mus musculus (house mouse)	25/232	241/9577	7.04806e-10	4.12815e-09	2.10205e-09	16476/26416/12317/18019/18035/14964/26397/21354/12767/14972/21937/18033/15006/26395/110157/26396/21355/12774/14679/15977/18750/15962/15013/15007/19094	25	DC1	9.15193	8.67736
Organismal Systems	Immune system	mmu04062	Chemokine signaling pathway - Mus musculus (house mouse)	22/232	193/9577	1.32941e-09	7.60544e-09	3.87269e-09	12772/23832/18035/22324/20302/12767/22325/18033/66102/26395/110157/12774/30955/14679/12145/14825/227288/56744/330122/18829/12773/56066	22	DC1	8.87634	8.41199
Human Diseases	Infectious disease: bacterial	mmu05150	Staphylococcus aureus infection - Mus musculus (house mouse)	18/232	128/9577	1.52261e-09	8.51275e-09	4.33469e-09	15002/14961/14998/14960/14969/16414/14999/16408/15000/14130/20345/15894/14291/16409/321020/14131/625018/14293	18	DC1	8.81741	8.36304
Human Diseases	Infectious disease: viral	mmu05161	Hepatitis B - Mus musculus (house mouse)	20/232	164/9577	2.36774e-09	1.29437e-08	6.59091e-09	16476/26416/21803/142980/18019/18035/13655/26397/20852/18033/15975/26395/110157/26396/15977/18750/15962/17395/20849/19094	20	DC1	8.62567	8.18105
Human Diseases	Infectious disease: parasitic	mmu05142	Chagas disease - Mus musculus (house mouse)	16/232	103/9577	2.90014e-09	1.55095e-08	7.89741e-09	16476/15979/26416/12317/21803/18035/16176/20302/21937/18033/14679/18126/15977/16159/21899/19094	16	DC1	8.53758	8.10252
Human Diseases	Infectious disease: bacterial	mmu05133	Pertussis - Mus musculus (house mouse)	14/232	77/9577	3.51511e-09	1.83982e-08	9.36837e-09	16476/15900/26416/16414/216799/16176/16412/18033/14679/18126/16159/16409/625018/19094	14	DC1	8.45406	8.02834
Organismal Systems	Immune system	mmu04662	B cell receptor signaling pathway - Mus musculus (house mouse)	14/232	84/9577	1.1426e-08	5.85585e-08	2.9818e-08	16476/20963/18019/18035/14130/22324/12042/22325/18033/26395/110157/12229/26396/18037	14	DC1	7.9421	7.52552
Organismal Systems	Endocrine system	mmu04926	Relaxin signaling pathway - Mus musculus (house mouse)	17/232	130/9577	1.36049e-08	6.83022e-08	3.47795e-08	16476/26416/21803/18035/18033/26395/110157/26396/14679/12843/22339/18126/18750/12825/17386/17395/19094	17	DC1	7.8663	7.45868
Human Diseases	Cancer: overview	mmu05235	PD-L1 expression and PD-1 checkpoint pathway in cancer - Mus musculus (house mouse)	14/232	88/9577	2.12488e-08	1.04544e-07	5.32339e-08	16476/15979/26416/18019/18035/26397/15251/18033/26395/110157/26396/18037/16797/19094	14	DC1	7.67266	7.27381
Human Diseases	Infectious disease: parasitic	mmu05146	Amoebiasis - Mus musculus (house mouse)	15/232	108/9577	4.37918e-08	2.11231e-07	1.07559e-07	16414/21803/16176/18033/20723/12843/18126/18750/16159/16409/14825/12825/330122/16780/12480	15	DC1	7.35861	6.96835
Cellular Processes	Cellular community - eukaryotes	mmu04510	Focal adhesion - Mus musculus (house mouse)	20/232	202/9577	8.54586e-08	4.04285e-07	2.05862e-07	16476/16421/22323/14360/16412/16401/22324/22325/13730/18591/26395/110157/11796/18596/12843/22339/18595/18750/15234/16780	20	DC1	7.06824	6.68642
Human Diseases	Cancer: overview	mmu05205	Proteoglycans in cancer - Mus musculus (house mouse)	20/232	204/9577	1.00677e-07	4.67292e-07	2.37945e-07	26416/21803/18792/14182/16412/15251/22324/22325/26395/110157/26396/15200/21859/12843/22339/18750/15234/17395/16002/19094	20	DC1	6.99707	6.62352
Environmental Information Processing	Signal transduction	mmu04072	Phospholipase D signaling pathway - Mus musculus (house mouse)	17/232	149/9577	1.06217e-07	4.83878e-07	2.4639e-07	20963/11845/14360/18591/26395/110157/26396/16590/30955/18596/17311/18595/18750/227288/14125/56508/14126	17	DC1	6.97381	6.60838
Human Diseases	Endocrine and metabolic disease	mmu04936	Alcoholic liver disease - Mus musculus (house mouse)	16/232	141/9577	2.74715e-07	1.22873e-06	6.25667e-07	26416/14104/18035/16176/26397/21937/18033/11430/50490/15977/16159/14825/15962/330122/625018/19094	16	DC1	6.56112	6.20366
Organismal Systems	Immune system	mmu04666	Fc gamma R-mediated phagocytosis - Mus musculus (house mouse)	13/232	94/9577	3.74744e-07	1.6462e-06	8.38243e-07	227753/22323/19264/20963/11845/14130/22324/22325/26395/110157/18750/16797/14131	13	DC1	6.42627	6.07663
Organismal Systems	Immune system	mmu04625	C-type lectin receptor signaling pathway - Mus musculus (house mouse)	14/232	112/9577	4.73958e-07	2.0455e-06	1.04157e-06	16476/26416/20963/18019/18035/216799/13655/16176/12042/18033/110157/56760/16159/19094	14	DC1	6.32426	5.98231
Human Diseases	Cardiovascular disease	mmu05418	Fluid shear stress and atherosclerosis - Mus musculus (house mouse)	16/232	148/9577	5.35783e-07	2.27246e-06	1.15714e-06	16476/26416/19252/18412/17970/16176/21937/18033/18591/15894/22166/22339/12562/17395/21824/19094	16	DC1	6.27101	5.93662
Human Diseases	Infectious disease: bacterial	mmu05132	Salmonella infection - Mus musculus (house mouse)	21/232	252/9577	7.47689e-07	3.11748e-06	1.58742e-06	16476/26416/20194/19264/18035/216799/11845/16176/22145/26397/21937/18033/56212/26395/110157/26396/22166/11796/30955/21899/19094	21	DC1	6.12628	5.79931
Human Diseases	Endocrine and metabolic disease	mmu04933	AGE-RAGE signaling pathway in diabetic complications - Mus musculus (house mouse)	13/232	101/9577	8.73808e-07	3.58261e-06	1.82427e-06	16476/26416/21803/16176/18033/15894/50490/12843/22339/18750/12825/21824/19094	13	DC1	6.05858	5.73891
Environmental Information Processing	Signal transduction	mmu04014	Ras signaling pathway - Mus musculus (house mouse)	20/232	236/9577	1.06621e-06	4.29979e-06	2.18945e-06	14255/11845/14182/18033/18591/26395/110157/26396/16590/18596/17311/22339/18595/18750/15234/16797/21687/21802/11601/16002	20	DC1	5.97216	5.65966
Organismal Systems	Immune system	mmu04613	Neutrophil extracellular trap formation - Mus musculus (house mouse)	18/232	209/9577	2.98944e-06	1.18613e-05	6.03978e-06	26416/16414/16408/20963/17970/18033/20345/15289/26395/110157/26396/14291/18750/16409/321020/14131/19094/14293	18	DC1	5.52441	5.21898
Human Diseases	Drug resistance: antineoplastic	mmu01521	EGFR tyrosine kinase inhibitor resistance - Mus musculus (house mouse)	11/232	80/9577	3.19963e-06	1.24938e-05	6.36183e-06	16194/18591/26395/110157/26396/18596/22339/18595/18750/15234/21802	11	DC1	5.4949	5.19642
Cellular Processes	Cell motility	mmu04810	Regulation of actin cytoskeleton - Mus musculus (house mouse)	19/232	234/9577	3.7836e-06	1.45432e-05	7.40539e-06	73341/16414/227753/16421/16408/14182/16411/16412/16401/22324/12767/22325/18591/26395/110157/26396/18596/18595/16409	19	DC1	5.4221	5.13045
Human Diseases	Cancer: specific types	mmu05215	Prostate cancer - Mus musculus (house mouse)	12/232	100/9577	4.91212e-06	1.85905e-05	9.46628e-06	18792/18035/14182/18033/18591/26395/110157/26396/18596/18595/21802/17395	12	DC1	5.30873	5.02382
Human Diseases	Cancer: specific types	mmu05211	Renal cell carcinoma - Mus musculus (house mouse)	10/232	70/9577	6.36366e-06	2.37191e-05	1.20778e-05	16476/21803/15251/18591/26395/110157/26396/22339/15234/21802	10	DC1	5.19629	4.91801
Cellular Processes	Transport and catabolism	mmu04148	Efferocytosis - Mus musculus (house mouse)	15/232	163/9577	9.19158e-06	3.37482e-05	1.71846e-05	171285/26416/12317/13537/12491/21803/18019/18514/15251/26395/26396/16423/16889/17289/19094	15	DC1	5.03661	4.76486
Environmental Information Processing	Signal transduction	mmu04071	Sphingolipid signaling pathway - Mus musculus (house mouse)	13/232	126/9577	1.07008e-05	3.87116e-05	1.97119e-05	26416/14360/21937/18033/26395/110157/26396/14679/81535/18750/14125/14126/19094	13	DC1	4.97058	4.70527
Human Diseases	Infectious disease: parasitic	mmu05144	Malaria - Mus musculus (house mouse)	10/232	77/9577	1.51725e-05	5.40934e-05	2.75444e-05	16414/12491/16408/21803/16176/15894/15234/16159/12985/21947	10	DC1	4.81894	4.55997
Cellular Processes	Cell growth and death	mmu04218	Cellular senescence - Mus musculus (house mouse)	15/232	183/9577	3.65757e-05	0.000128538	6.54513e-05	26416/21803/18019/18412/14964/26397/14972/18033/15006/26395/110157/26396/15013/15007/19094	15	DC1	4.43681	4.18408
Human Diseases	Cancer: overview	mmu05230	Central carbon metabolism in cancer - Mus musculus (house mouse)	9/232	69/9577	3.93516e-05	0.000136345	6.94269e-05	14255/14182/15251/26395/110157/26396/16590/18596/18595	9	DC1	4.40504	4.15847
Human Diseases	Cancer: specific types	mmu05221	Acute myeloid leukemia - Mus musculus (house mouse)	9/232	70/9577	4.42187e-05	0.000151081	7.69302e-05	14255/18033/26395/110157/26396/67603/16590/16409/16187	9	DC1	4.35439	4.1139
Organismal Systems	Immune system	mmu04611	Platelet activation - Mus musculus (house mouse)	12/232	126/9577	5.2276e-05	0.000176163	8.97021e-05	26416/22323/20963/14360/16412/12229/30955/14679/12843/14131/12825/19094	12	DC1	4.2817	4.0472
Human Diseases	Infectious disease: viral	mmu05165	Human papillomavirus infection - Mus musculus (house mouse)	22/232	359/9577	5.73332e-05	0.000190594	9.70505e-05	16421/142980/14964/16412/16401/14972/21937/18033/15975/15006/26395/110157/26396/18596/12843/22339/15977/15962/100038882/15013/15007/16780	22	DC1	4.24159	4.013
Human Diseases	Infectious disease: viral	mmu05171	Coronavirus disease - COVID-19 - Mus musculus (house mouse)	21/232	334/9577	5.88006e-05	0.000192866	9.82073e-05	16476/26416/20963/142980/18035/216799/16176/16194/21937/18033/15975/15200/15977/18750/16159/14131/12985/15962/625018/100038882/19094	21	DC1	4.23062	4.00786
Organismal Systems	Endocrine system	mmu04912	GnRH signaling pathway - Mus musculus (house mouse)	10/232	90/9577	6.01018e-05	0.00019454	9.90598e-05	16476/26416/26397/26395/26407/110157/26396/15200/18750/19094	10	DC1	4.22111	4.0041
Environmental Information Processing	Signal transduction	mmu04370	VEGF signaling pathway - Mus musculus (house mouse)	8/232	58/9577	7.08688e-05	0.000226412	0.000115289	26416/18019/26395/110157/26396/22339/18750/19094	8	DC1	4.14955	3.93821
Human Diseases	Infectious disease: bacterial	mmu05134	Legionellosis - Mus musculus (house mouse)	8/232	60/9577	9.07414e-05	0.000286185	0.000145725	16414/18035/16176/18033/16159/16409/14825/330122	8	DC1	4.04219	3.83647
Cellular Processes	Cell growth and death	mmu04217	Necroptosis - Mus musculus (house mouse)	14/232	177/9577	9.80798e-05	0.000305413	0.000155516	15979/21929/142980/216799/18412/16176/20852/21937/15289/15975/11796/15977/15962/20849	14	DC1	4.00842	3.80822
Environmental Information Processing	Signal transduction	mmu04066	HIF-1 signaling pathway - Mus musculus (house mouse)	11/232	117/9577	0.000120672	0.000371067	0.000188947	15979/15251/16194/18033/26395/26396/22339/18126/18750/21687/11601	11	DC1	3.91839	3.72366
Human Diseases	Immune disease	mmu05340	Primary immunodeficiency - Mus musculus (house mouse)	6/232	36/9577	0.000200658	0.000609407	0.00031031	19264/21354/12229/21355/54167/21947	6	DC1	3.69754	3.5082
Cellular Processes	Cellular community - eukaryotes	mmu04540	Gap junction - Mus musculus (house mouse)	9/232	86/9577	0.000223522	0.000670566	0.000341452	22145/18591/26395/110157/26396/14679/18596/18595/18750	9	DC1	3.65068	3.46667
Organismal Systems	Immune system	mmu04621	NOD-like receptor signaling pathway - Mus musculus (house mouse)	15/232	216/9577	0.000237563	0.000704101	0.000358528	16476/26416/21929/18035/216799/16176/18033/15975/22166/11796/15977/14825/15962/330122/19094	15	DC1	3.62422	3.44548
Human Diseases	Cancer: specific types	mmu05218	Melanoma - Mus musculus (house mouse)	8/232	72/9577	0.0003308	0.000968771	0.000493298	14182/18591/26395/110157/26396/18596/18595/15234	8	DC1	3.48043	3.30689
Organismal Systems	Immune system	mmu04622	RIG-I-like receptor signaling pathway - Mus musculus (house mouse)	8/232	73/9577	0.000363885	0.00105313	0.000536252	26416/18035/18033/15977/16159/15962/100038882/19094	8	DC1	3.43904	3.27063
Human Diseases	Drug resistance: antineoplastic	mmu01522	Endocrine resistance - Mus musculus (house mouse)	9/232	93/9577	0.000403799	0.00115505	0.000588152	16476/26416/26395/110157/26396/20185/15200/17395/19094	9	DC1	3.39384	3.23051
Human Diseases	Cancer: specific types	mmu05219	Bladder cancer - Mus musculus (house mouse)	6/232	41/9577	0.000418704	0.00118392	0.000602853	26395/110157/26396/15200/22339/17395	6	DC1	3.37809	3.21979
Human Diseases	Cancer: specific types	mmu05214	Glioma - Mus musculus (house mouse)	8/232	75/9577	0.000438153	0.00122484	0.000623686	18591/26395/110157/26396/18596/18595/18750/21802	8	DC1	3.35837	3.20503
Human Diseases	Cancer: overview	mmu05208	Chemical carcinogenesis - reactive oxygen species - Mus musculus (house mouse)	15/232	229/9577	0.000444673	0.0012291	0.000625856	16476/26416/18035/17970/15251/18033/66416/26395/110157/26396/50490/22339/15234/13078/19094	15	DC1	3.35196	3.20353
Cellular Processes	Cell growth and death	mmu04210	Apoptosis - Mus musculus (house mouse)	11/232	136/9577	0.00045277	0.00123757	0.000630171	16476/18035/22145/21937/18033/26395/110157/26396/11796/13040/16187	11	DC1	3.34412	3.20054
Human Diseases	Cancer: overview	mmu05231	Choline metabolism in cancer - Mus musculus (house mouse)	9/232	98/9577	0.000595084	0.00160869	0.000819145	16476/15251/18591/26395/110157/26396/18596/18595/18750	9	DC1	3.22542	3.08664
Human Diseases	Infectious disease: viral	mmu05160	Hepatitis C - Mus musculus (house mouse)	12/232	167/9577	0.000735635	0.00196703	0.00100161	12737/142980/18035/21937/18033/15975/26395/110157/26396/15977/15962/667373	12	DC1	3.13334	2.9993
Environmental Information Processing	Signal transduction	mmu04012	ErbB signaling pathway - Mus musculus (house mouse)	8/232	84/9577	0.000939674	0.00248559	0.00126566	16476/26395/110157/26396/15200/18750/11839/21802	8	DC1	3.02702	2.89768
Human Diseases	Immune disease	mmu05322	Systemic lupus erythematosus - Mus musculus (house mouse)	11/232	150/9577	0.00102959	0.00269445	0.00137201	15002/14961/14998/14960/14969/14999/15000/12524/14131/625018/21947	11	DC1	2.98734	2.86264
Human Diseases	Cancer: overview	mmu05202	Transcriptional misregulation in cancer - Mus musculus (house mouse)	14/232	226/9577	0.00118359	0.00306489	0.00156064	16421/15902/18792/14255/18514/80859/18033/67603/11796/12524/20185/16409/16187/17395	14	DC1	2.9268	2.8067
Human Diseases	Cancer: overview	mmu05203	Viral carcinogenesis - Mus musculus (house mouse)	14/232	228/9577	0.00128776	0.00329989	0.0016803	16476/227753/20963/18035/13655/14964/14972/18033/15006/23894/12774/15013/12773/15007	14	DC1	2.89016	2.77461
Human Diseases	Cancer: specific types	mmu05212	Pancreatic cancer - Mus musculus (house mouse)	7/232	76/9577	0.00236434	0.00599616	0.00305324	73341/21803/18033/26395/110157/22339/21802	7	DC1	2.62629	2.51524
Organismal Systems	Nervous system	mmu04722	Neurotrophin signaling pathway - Mus musculus (house mouse)	9/232	121/9577	0.00264501	0.00663952	0.00338084	16476/26416/18035/18033/26395/110157/26396/18037/19094	9	DC1	2.57757	2.47098
Human Diseases	Infectious disease: viral	mmu05162	Measles - Mus musculus (house mouse)	10/232	145/9577	0.00272278	0.0067657	0.00344509	16476/21929/18035/16176/14130/18033/15975/15977/16159/15962	10	DC1	2.56499	2.4628
Environmental Information Processing	Signal transduction	mmu04350	TGF-beta signaling pathway - Mus musculus (house mouse)	8/232	110/9577	0.00516773	0.0127126	0.00647326	15902/21803/20482/17131/20481/20185/12161/12163	8	DC1	2.2867	2.18888
Human Diseases	Cancer: specific types	mmu05210	Colorectal cancer - Mus musculus (house mouse)	7/232	88/9577	0.00537976	0.0131032	0.00667214	16476/21803/26395/110157/26396/11839/21802	7	DC1	2.26924	2.17574
Environmental Information Processing	Signaling molecules and interaction	mmu04512	ECM-receptor interaction - Mus musculus (house mouse)	7/232	89/9577	0.00572182	0.0137997	0.00702679	16421/12491/16412/16401/16423/12843/16780	7	DC1	2.24247	2.15324
Cellular Processes	Cellular community - eukaryotes	mmu04550	Signaling pathways regulating pluripotency of stem cells - Mus musculus (house mouse)	9/232	140/9577	0.00691378	0.0165125	0.00840817	26416/16600/15902/20482/14182/26395/110157/26396/19094	9	DC1	2.16028	2.0753
Organismal Systems	Endocrine system	mmu04928	Parathyroid hormone synthesis, secretion and action - Mus musculus (house mouse)	8/232	116/9577	0.00708532	0.0167595	0.00853393	18227/14182/26395/110157/14679/15200/18750/17386	8	DC1	2.14964	2.06885
Organismal Systems	Endocrine system	mmu04935	Growth hormone synthesis, secretion and action - Mus musculus (house mouse)	8/232	117/9577	0.0074511	0.0174569	0.00888904	26416/26397/26395/110157/26396/14679/18750/19094	8	DC1	2.12778	2.05115
Organismal Systems	Immune system	mmu04610	Complement and coagulation cascades - Mus musculus (house mouse)	7/232	94/9577	0.00768153	0.0178269	0.00907747	16414/18792/16411/16409/625018/21824/18788	7	DC1	2.11455	2.04203
Human Diseases	Cancer: specific types	mmu05223	Non-small cell lung cancer - Mus musculus (house mouse)	6/232	72/9577	0.00781548	0.0179683	0.00914946	26395/110157/26396/18750/15234/21802	6	DC1	2.10704	2.0386
Environmental Information Processing	Signal transduction	mmu04024	cAMP signaling pathway - Mus musculus (house mouse)	12/232	224/9577	0.00829925	0.0189039	0.00962584	16476/18035/22324/22325/18033/26395/11430/110157/26396/14679/11517/56508	12	DC1	2.08096	2.01656
Organismal Systems	Endocrine system	mmu04917	Prolactin signaling pathway - Mus musculus (house mouse)	6/232	74/9577	0.00890531	0.0200982	0.010234	26416/18033/26395/110157/26396/19094	6	DC1	2.05035	1.98995
Environmental Information Processing	Signal transduction	mmu04020	Calcium signaling pathway - Mus musculus (house mouse)	13/232	255/9577	0.00911824	0.0203917	0.0103835	18019/14182/12767/18591/58861/18596/22339/18126/18595/18750/15234/12494/21802	13	DC1	2.04009	1.98366
Human Diseases	Cancer: specific types	mmu05220	Chronic myeloid leukemia - Mus musculus (house mouse)	6/232	76/9577	0.0100999	0.0223835	0.0113977	21803/18035/18033/26395/110157/26396	6	DC1	1.99568	1.94318
Organismal Systems	Endocrine system	mmu04916	Melanogenesis - Mus musculus (house mouse)	7/232	100/9577	0.0106412	0.0233727	0.0119014	26395/110157/26396/16590/14679/17311/18750	7	DC1	1.97301	1.9244
Organismal Systems	Endocrine system	mmu04921	Oxytocin signaling pathway - Mus musculus (house mouse)	9/232	154/9577	0.0125099	0.0271639	0.0138319	16476/18019/26395/110157/26396/30955/14679/18750/12494	9	DC1	1.90275	1.85912
Organismal Systems	Development and regeneration	mmu04360	Axon guidance - Mus musculus (house mouse)	10/232	181/9577	0.0125882	0.0271639	0.0138319	20351/18019/14360/16412/12767/110157/14679/18750/13848/20356	10	DC1	1.90004	1.85912
Human Diseases	Infectious disease: parasitic	mmu05143	African trypanosomiasis - Mus musculus (house mouse)	4/232	39/9577	0.0142095	0.030396	0.0154776	16176/15894/18750/16159	4	DC1	1.84742	1.8103
Organismal Systems	Immune system	mmu04623	Cytosolic DNA-sensing pathway - Mus musculus (house mouse)	6/232	82/9577	0.0143622	0.0304578	0.0155091	18035/216799/16176/18033/15977/15962	6	DC1	1.84278	1.80941
Organismal Systems	Nervous system	mmu04730	Long-term depression - Mus musculus (house mouse)	5/232	60/9577	0.0148042	0.0311269	0.0158498	26395/110157/26396/14679/18750	5	DC1	1.82961	1.79998
Human Diseases	Cancer: overview	mmu05206	MicroRNAs in cancer - Mus musculus (house mouse)	14/232	303/9577	0.0155256	0.032367	0.0164813	18792/18033/18591/26395/110157/26396/18596/21859/22339/18595/18750/24064/17395/13078	14	DC1	1.80895	1.78301
Organismal Systems	Endocrine system	mmu04915	Estrogen signaling pathway - Mus musculus (house mouse)	8/232	134/9577	0.0160876	0.0332568	0.0169344	16476/26395/110157/26396/14679/15200/21802/17395	8	DC1	1.79351	1.77123
Human Diseases	Cardiovascular disease	mmu05415	Diabetic cardiomyopathy - Mus musculus (house mouse)	11/232	217/9577	0.0164762	0.0337762	0.0171988	26416/12491/21803/17970/18033/66416/12843/18750/12825/17395/19094	11	DC1	1.78314	1.7645
Human Diseases	Endocrine and metabolic disease	mmu04932	Non-alcoholic fatty liver disease - Mus musculus (house mouse)	9/232	162/9577	0.0169386	0.0344372	0.0175354	16476/26416/21803/16176/16194/21937/18033/66416/19094	9	DC1	1.77112	1.75608
Genetic Information Processing	Information processing in viruses	mmu03260	Virion - Human immunodeficiency virus - Mus musculus (house mouse)	2/232	10/9577	0.0231313	0.0466419	0.02375	12767/12774	2	DC1	1.6358	1.62434
Human Diseases	Infectious disease: viral	mmu05168	Herpes simplex virus 1 infection - Mus musculus (house mouse)	30/142	213/9577	1.99463e-21	4.18872e-19	2.45654e-19	14998/15000/15002/20963/16149/14961/24088/14969/16176/15979/20296/12317/12702/15006/14972/15007/15040/81897/16992/21356/15977/11797/14102/21354/21355/16160/20846/13163/54123/20304	30	DC2	20.7001	18.6097
Environmental Information Processing	Signaling molecules and interaction	mmu04060	Cytokine-cytokine receptor interaction - Mus musculus (house mouse)	30/142	294/9577	2.26409e-17	2.37729e-15	1.3942e-15	17082/16178/20305/16176/15979/20310/16994/12768/20296/20302/12985/60504/16188/12986/22035/16992/16168/15977/14102/16169/22164/22163/16160/12775/21939/56066/17329/16181/15945/20304	30	DC2	16.6451	14.8557
Human Diseases	Infectious disease: bacterial	mmu05152	Tuberculosis - Mus musculus (house mouse)	23/142	180/9577	1.3334e-15	9.33383e-14	5.47397e-14	17533/14998/14130/15000/15002/20963/16411/16149/14961/24088/26416/14969/16176/15979/16414/12475/14131/21897/81897/15977/16160/20846/14129	23	DC2	14.875	13.2617
Human Diseases	Infectious disease: viral	mmu05169	Epstein-Barr virus infection - Mus musculus (house mouse)	25/142	228/9577	2.66733e-15	1.21854e-13	7.1463e-14	14998/15000/15002/21929/20963/14961/24088/26416/14969/12317/15006/14972/20848/15007/15040/21356/15977/14102/21354/21355/20846/21939/15945/54123/100038882	25	DC2	14.5739	13.1459
Human Diseases	Infectious disease: parasitic	mmu05140	Leishmaniasis - Mus musculus (house mouse)	16/142	70/9577	2.90127e-15	1.21854e-13	7.1463e-14	19225/14998/15000/15002/14961/24088/26416/14969/16176/15979/16414/14131/17357/16160/20846/14129	16	DC2	14.5374	13.1459
Human Diseases	Infectious disease: viral	mmu05164	Influenza A - Mus musculus (house mouse)	22/142	174/9577	7.3392e-15	2.56872e-13	1.50647e-13	14998/15000/15002/216799/14961/14969/16176/15979/20296/12702/22035/170743/15977/66824/14102/16160/20846/17858/17857/15945/54123/20304	22	DC2	14.1344	12.822
Organismal Systems	Immune system	mmu04620	Toll-like receptor signaling pathway - Mus musculus (house mouse)	17/142	104/9577	1.40712e-13	4.22135e-12	2.47568e-12	24088/26416/16176/12475/20302/21897/81897/170743/15977/16160/20846/21939/56066/17329/15945/54123/20304	17	DC2	12.8517	11.6063
Organismal Systems	Immune system	mmu04640	Hematopoietic cell lineage - Mus musculus (house mouse)	16/142	94/9577	3.97487e-13	1.0434e-11	6.11921e-12	14998/15000/15002/16178/14961/14969/16176/16590/12475/12494/12985/16188/12986/12490/12479/14129	16	DC2	12.4007	11.2133
Environmental Information Processing	Signaling molecules and interaction	mmu04514	Cell adhesion molecules - Mus musculus (house mouse)	20/142	181/9577	1.79564e-12	3.87326e-11	2.27154e-11	14998/12737/15000/15002/12550/14961/14969/16414/11658/16421/15006/14972/12490/15007/15040/20345/20343/20612/21939/60533	20	DC2	11.7458	10.6437
Organismal Systems	Immune system	mmu04612	Antigen processing and presentation - Mus musculus (house mouse)	15/142	87/9577	1.84441e-12	3.87326e-11	2.27154e-11	14998/15000/15002/16149/14961/14969/12317/15006/14972/15007/15040/21356/21354/21355/19188	15	DC2	11.7341	10.6437
Cellular Processes	Transport and catabolism	mmu04145	Phagosome - Mus musculus (house mouse)	20/142	183/9577	2.2095e-12	4.21814e-11	2.4738e-11	17533/14998/14130/15000/15002/14961/24088/14969/16414/12475/12317/14131/15006/14972/15007/22142/15040/21354/21355/14129	20	DC2	11.6557	10.6066
Human Diseases	Immune disease	mmu05321	Inflammatory bowel disease - Mus musculus (house mouse)	13/142	62/9577	4.29064e-12	7.50863e-11	4.40356e-11	14998/15000/15002/14961/24088/14969/16176/15979/60504/20848/20849/16160/20846	13	DC2	11.3675	10.3562
Human Diseases	Endocrine and metabolic disease	mmu04940	Type I diabetes mellitus - Mus musculus (house mouse)	13/142	67/9577	1.23013e-11	1.98714e-10	1.16539e-10	14998/15000/15002/14961/14969/16176/15006/14972/15007/15040/16992/14102/16160	13	DC2	10.91	9.93353
Environmental Information Processing	Signal transduction	mmu04668	TNF signaling pathway - Mus musculus (house mouse)	16/142	118/9577	1.49278e-11	2.23917e-10	1.3132e-10	19225/21929/26416/16176/20310/20296/12702/16992/16168/15977/11797/14102/16362/22029/15945/20304	16	DC2	10.826	9.88167
Human Diseases	Infectious disease: parasitic	mmu05142	Chagas disease - Mus musculus (house mouse)	15/142	103/9577	2.33941e-11	3.27518e-10	1.92078e-10	12260/24088/12262/26416/16176/12259/15979/20296/12317/20302/81897/15977/14102/16160/20304	15	DC2	10.6309	9.71652
Human Diseases	Immune disease	mmu05323	Rheumatoid arthritis - Mus musculus (house mouse)	14/142	87/9577	2.78834e-11	3.6597e-10	2.14629e-10	14998/15000/15002/14961/24088/14969/16176/16414/20310/16994/20296/20302/16168/20304	14	DC2	10.5547	9.66831
Human Diseases	Immune disease	mmu05330	Allograft rejection - Mus musculus (house mouse)	12/142	60/9577	5.38009e-11	6.646e-10	3.89765e-10	14998/15000/15002/14961/14969/15006/14972/15007/15040/14102/16160/21939	12	DC2	10.2692	9.4092
Human Diseases	Cardiovascular disease	mmu05417	Lipid and atherosclerosis - Mus musculus (house mouse)	19/142	217/9577	3.99147e-10	4.65672e-09	2.73101e-09	18019/216799/24088/26416/16176/20310/12475/20296/20302/20848/22035/15461/15977/66824/14102/16160/21939/54123/20304	19	DC2	9.39887	8.56368
Environmental Information Processing	Signal transduction	mmu04630	JAK-STAT signaling pathway - Mus musculus (house mouse)	17/142	171/9577	5.00212e-10	5.52866e-09	3.24237e-09	15979/12702/12985/60504/20848/16188/12986/15461/16168/15977/13645/16169/12703/20849/16160/20846/216233	17	DC2	9.30085	8.48914
Human Diseases	Infectious disease: parasitic	mmu05145	Toxoplasmosis - Mus musculus (house mouse)	14/142	109/9577	6.26297e-10	6.57611e-09	3.85667e-09	14998/15000/15002/14961/24088/26416/14969/15979/20848/11797/12703/16160/20846/21939	14	DC2	9.20322	8.41379
Human Diseases	Infectious disease: viral	mmu05163	Human cytomegalovirus infection - Mus musculus (house mouse)	20/142	254/9577	8.78853e-10	8.78853e-09	5.15418e-09	19225/18019/26416/16176/12768/20296/12317/20302/15006/14972/20848/15007/15040/15461/21356/15977/14102/21354/21355/20304	20	DC2	9.05608	8.28784
Human Diseases	Immune disease	mmu05332	Graft-versus-host disease - Mus musculus (house mouse)	11/142	60/9577	9.49906e-10	9.06729e-09	5.31766e-09	14998/15000/15002/14961/14969/16176/15006/14972/15007/15040/14102	11	DC2	9.02232	8.27428
Human Diseases	Infectious disease: bacterial	mmu05133	Pertussis - Mus musculus (house mouse)	12/142	77/9577	1.13974e-09	1.04064e-08	6.10298e-09	12260/216799/12262/26416/16176/12259/16414/12475/66824/16362/16160/15900	12	DC2	8.94319	8.21446
Organismal Systems	Immune system	mmu04672	Intestinal immune network for IgA production - Mus musculus (house mouse)	9/142	43/9577	9.86805e-09	8.63454e-08	5.06387e-08	14998/15000/15002/14961/14969/16421/16168/16169/21939	9	DC2	8.00577	7.29552
Organismal Systems	Development and regeneration	mmu04380	Osteoclast differentiation - Mus musculus (house mouse)	14/142	136/9577	1.18085e-08	9.64931e-08	5.659e-08	14282/14130/18019/20963/26416/16176/15979/19261/14131/12702/15977/12703/20846/14129	14	DC2	7.92781	7.24726
Human Diseases	Cardiovascular disease	mmu05416	Viral myocarditis - Mus musculus (house mouse)	12/142	94/9577	1.19468e-08	9.64931e-08	5.659e-08	14998/15000/15002/14961/14969/16414/15006/14972/15007/15040/12389/21939	12	DC2	7.92275	7.24726
Human Diseases	Immune disease	mmu05320	Autoimmune thyroid disease - Mus musculus (house mouse)	11/142	76/9577	1.29692e-08	1.00872e-07	5.91578e-08	14998/15000/15002/14961/14969/15006/14972/15007/15040/14102/21939	11	DC2	7.88709	7.22799
Environmental Information Processing	Signaling molecules and interaction	mmu04061	Viral protein interaction with cytokine and cytokine receptor - Mus musculus (house mouse)	12/142	95/9577	1.35022e-08	1.01267e-07	5.93896e-08	20305/20310/12768/20296/20302/22035/16992/12775/56066/17329/15945/20304	12	DC2	7.86959	7.22629
Human Diseases	Infectious disease: viral	mmu05171	Coronavirus disease - COVID-19 - Mus musculus (house mouse)	21/142	334/9577	1.84476e-08	1.33586e-07	7.83435e-08	12260/20963/216799/24088/12262/26416/16176/12259/20296/14131/12985/20848/170743/15200/15977/16160/20846/17858/17857/15945/100038882	21	DC2	7.73406	7.106
Human Diseases	Infectious disease: viral	mmu05166	Human T-cell leukemia virus 1 infection - Mus musculus (house mouse)	18/142	247/9577	2.21678e-08	1.55174e-07	9.10045e-08	14998/18019/15000/15002/16178/14961/14969/16414/12317/15006/14972/15007/15040/15461/16992/16168/16169/21939	18	DC2	7.65428	7.04094
Human Diseases	Infectious disease: viral	mmu05162	Measles - Mus musculus (house mouse)	14/142	145/9577	2.70227e-08	1.83057e-07	1.07357e-07	14130/21929/24088/16176/20848/81897/170743/15977/14102/16160/20846/17858/17857/54123	14	DC2	7.56827	6.96917
Human Diseases	Infectious disease: viral	mmu05167	Kaposi sarcoma-associated herpesvirus infection - Mus musculus (house mouse)	17/142	223/9577	2.89349e-08	1.89885e-07	1.11361e-07	19225/18019/20963/26416/15979/20310/12768/15006/14972/20848/15007/15040/15461/15977/14102/20846/54123	17	DC2	7.53858	6.95327
Organismal Systems	Immune system	mmu04659	Th17 cell differentiation - Mus musculus (house mouse)	12/142	105/9577	4.24861e-08	2.70366e-07	1.5856e-07	14998/18019/15000/15002/14961/26416/14969/16176/15979/60504/20848/20846	12	DC2	7.37175	6.79981
Human Diseases	Infectious disease: bacterial	mmu05150	Staphylococcus aureus infection - Mus musculus (house mouse)	13/142	128/9577	4.7498e-08	2.9337e-07	1.72052e-07	14998/14130/15000/15002/12260/14961/12262/14969/12259/16414/14131/20345/14129	13	DC2	7.32332	6.76434
Organismal Systems	Immune system	mmu04658	Th1 and Th2 cell differentiation - Mus musculus (house mouse)	11/142	88/9577	6.22825e-08	3.73695e-07	2.1916e-07	14998/18019/15000/15002/14961/26416/14969/15979/20849/16160/20846	11	DC2	7.20563	6.65924
Organismal Systems	Immune system	mmu04625	C-type lectin receptor signaling pathway - Mus musculus (house mouse)	12/142	112/9577	8.80098e-08	5.1339e-07	3.01086e-07	19225/18019/20963/216799/13655/26416/16176/15461/66824/16362/16160/20846	12	DC2	7.05547	6.52131
Organismal Systems	Immune system	mmu04657	IL-17 signaling pathway - Mus musculus (house mouse)	11/142	93/9577	1.1137e-07	6.32101e-07	3.70706e-07	19225/14282/21929/26416/16176/20310/20296/12985/20201/20202/15945	11	DC2	6.95323	6.43097
Human Diseases	Infectious disease: viral	mmu05160	Hepatitis C - Mus musculus (house mouse)	14/142	167/9577	1.61452e-07	8.92232e-07	5.23264e-07	12737/12702/20848/22259/15461/15977/13645/14102/20846/17858/17857/15945/667373/54123	14	DC2	6.79196	6.28128
Environmental Information Processing	Signal transduction	mmu04064	NF-kappa B signaling pathway - Mus musculus (house mouse)	11/142	107/9577	4.74296e-07	2.5539e-06	1.49778e-06	19225/21929/20963/16176/20310/12475/16994/16992/11797/22029/21939	11	DC2	6.32395	5.82455
Human Diseases	Cancer: overview	mmu05235	PD-L1 expression and PD-1 checkpoint pathway in cancer - Mus musculus (house mouse)	10/142	88/9577	6.2956e-07	3.30519e-06	1.93838e-06	18019/24088/26416/15979/20848/81897/15461/13645/20846/60533	10	DC2	6.20096	5.71256
Human Diseases	Immune disease	mmu05310	Asthma - Mus musculus (house mouse)	6/142	25/9577	1.34217e-06	6.87455e-06	4.03169e-06	14998/15000/15002/14961/14969/21939	6	DC2	5.87219	5.39451
Organismal Systems	Immune system	mmu04650	Natural killer cell mediated cytotoxicity - Mus musculus (house mouse)	11/142	120/9577	1.50768e-06	7.5384e-06	4.42102e-06	18019/20963/15979/16414/14972/15040/22035/15461/15977/14102/27007	11	DC2	5.82169	5.35448
Human Diseases	Infectious disease: parasitic	mmu05144	Malaria - Mus musculus (house mouse)	9/142	77/9577	1.84161e-06	8.99393e-06	5.27463e-06	24088/16176/16414/20296/17295/12985/81897/27007/21939	9	DC2	5.7348	5.27781
Organismal Systems	Immune system	mmu04621	NOD-like receptor signaling pathway - Mus musculus (house mouse)	14/142	216/9577	3.62834e-06	1.73171e-05	1.01559e-05	21929/216799/26416/16176/20310/20296/59027/15977/11797/66824/22166/20846/54123/20304	14	DC2	5.44029	4.99328
Human Diseases	Infectious disease: parasitic	mmu05146	Amoebiasis - Mus musculus (house mouse)	10/142	108/9577	4.19795e-06	1.95904e-05	1.14891e-05	14268/16178/24088/16176/16414/20310/12475/12479/16160/20723	10	DC2	5.37696	4.93971
Organismal Systems	Immune system	mmu04062	Chemokine signaling pathway - Mus musculus (house mouse)	13/142	193/9577	5.40087e-06	2.46562e-05	1.446e-05	20305/20310/12768/20296/20302/20848/15461/20846/12775/56066/17329/15945/20304	13	DC2	5.26754	4.83983
Cellular Processes	Cell growth and death	mmu04217	Necroptosis - Mus musculus (house mouse)	12/142	177/9577	1.18109e-05	5.2772e-05	3.0949e-05	21929/216799/16176/15979/20848/22035/15977/11797/66824/14102/20849/20846	12	DC2	4.92772	4.50935
Organismal Systems	Endocrine system	mmu04917	Prolactin signaling pathway - Mus musculus (house mouse)	8/142	74/9577	1.26628e-05	5.49558e-05	3.22297e-05	26416/12702/20848/15461/12703/16362/20846/216233	8	DC2	4.89747	4.49174
Human Diseases	Infectious disease: viral	mmu05170	Human immunodeficiency virus 1 infection - Mus musculus (house mouse)	14/142	241/9577	1.2823e-05	5.49558e-05	3.22297e-05	18019/24088/26416/12317/15006/14972/15007/15040/15461/21356/15977/14102/21354/21355	14	DC2	4.89201	4.49174
Human Diseases	Immune disease	mmu05322	Systemic lupus erythematosus - Mus musculus (house mouse)	11/142	150/9577	1.32391e-05	5.56042e-05	3.261e-05	14998/15000/15002/12260/14961/12262/14969/12259/14131/21939/14129	11	DC2	4.87814	4.48665
Organismal Systems	Immune system	mmu04623	Cytosolic DNA-sensing pathway - Mus musculus (house mouse)	8/142	82/9577	2.71048e-05	0.000109938	6.44749e-05	216799/16176/15977/66824/22040/15945/54123/20304	8	DC2	4.56695	4.19061
Human Diseases	Infectious disease: bacterial	mmu05134	Legionellosis - Mus musculus (house mouse)	7/142	60/9577	2.72227e-05	0.000109938	6.44749e-05	24088/16176/16414/20310/12475/66824/16160	7	DC2	4.56507	4.19061
Human Diseases	Infectious disease: viral	mmu05161	Hepatitis B - Mus musculus (house mouse)	11/142	164/9577	3.05943e-05	0.000121223	7.10931e-05	18019/24088/13655/26416/20848/15461/15977/14102/20849/20846/54123	11	DC2	4.51436	4.14817
Human Diseases	Endocrine and metabolic disease	mmu04936	Alcoholic liver disease - Mus musculus (house mouse)	10/142	141/9577	4.4185e-05	0.00017183	0.000100773	12260/12262/26416/16176/12259/20310/12475/15977/14102/16160	10	DC2	4.35473	3.99666
Human Diseases	Cancer: overview	mmu05205	Proteoglycans in cancer - Mus musculus (house mouse)	12/142	204/9577	4.85606e-05	0.000185413	0.000108739	14182/14268/24088/26416/17295/20848/15461/12389/15200/14102/21859/16160	12	DC2	4.31372	3.96362
Human Diseases	Infectious disease: viral	mmu05165	Human papillomavirus infection - Mus musculus (house mouse)	16/142	359/9577	7.95659e-05	0.000298372	0.000174985	19225/14268/16421/15006/14972/15007/15040/15461/15977/13645/14102/16362/20846/17858/17857/100038882	16	DC2	4.09927	3.757
Human Diseases	Cancer: overview	mmu05203	Viral carcinogenesis - Mus musculus (house mouse)	12/142	228/9577	0.000141114	0.000519893	0.0003049	20963/227753/13655/15006/14972/20848/15007/15040/15461/20259/22029/54123	12	DC2	3.85043	3.51584
Cellular Processes	Transport and catabolism	mmu04148	Efferocytosis - Mus musculus (house mouse)	10/142	163/9577	0.000149407	0.000540956	0.000317252	19225/18019/12260/12262/26416/12259/171285/19261/12317/22259	10	DC2	3.82563	3.4986
Human Diseases	Infectious disease: bacterial	mmu05135	Yersinia infection - Mus musculus (house mouse)	9/142	136/9577	0.000182436	0.00064935	0.000380822	14268/18019/216799/26416/16176/20296/14131/15977/66824	9	DC2	3.73889	3.41928
Environmental Information Processing	Signal transduction	mmu04151	PI3K-Akt signaling pathway - Mus musculus (house mouse)	15/142	367/9577	0.000344523	0.00120583	0.000707178	14182/14268/15370/20963/24088/16590/16421/17295/12985/16188/12986/15461/11839/15977/13645	15	DC2	3.46278	3.15047
Human Diseases	Infectious disease: bacterial	mmu05132	Salmonella infection - Mus musculus (house mouse)	12/142	252/9577	0.000356352	0.00122679	0.000719469	216799/24088/26416/16176/12475/22142/81897/22035/15461/11797/66824/22166	12	DC2	3.44812	3.14299
Organismal Systems	Immune system	mmu04666	Fc gamma R-mediated phagocytosis - Mus musculus (house mouse)	7/142	94/9577	0.000474721	0.00160793	0.000942994	14130/20963/227753/14131/20259/17357/14129	7	DC2	3.32356	3.02549
Human Diseases	Cancer: specific types	mmu05221	Acute myeloid leukemia - Mus musculus (house mouse)	6/142	70/9577	0.000574842	0.00191614	0.00112375	16590/12475/12606/20848/15461/14129	6	DC2	3.24045	2.94933
Organismal Systems	Immune system	mmu04622	RIG-I-like receptor signaling pathway - Mus musculus (house mouse)	6/142	73/9577	0.000719716	0.00236157	0.00138498	26416/15977/16160/15945/54123/100038882	6	DC2	3.14284	2.85856
Human Diseases	Endocrine and metabolic disease	mmu04933	AGE-RAGE signaling pathway in diabetic complications - Mus musculus (house mouse)	7/142	101/9577	0.000732014	0.00236497	0.00138697	14268/26416/16176/20296/20848/15461/20846	7	DC2	3.13548	2.85793
Cellular Processes	Cell growth and death	mmu04210	Apoptosis - Mus musculus (house mouse)	8/142	136/9577	0.000915264	0.0029122	0.00170791	16188/22142/22035/15461/11797/14102/22029/13163	8	DC2	3.03845	2.76754
Environmental Information Processing	Signal transduction	mmu04010	MAPK signaling pathway - Mus musculus (house mouse)	12/142	299/9577	0.00159941	0.00501306	0.00293999	14182/15370/26416/16176/16590/12475/17295/15461/11839/13645/14102/13163	12	DC2	2.79604	2.53165
Organismal Systems	Endocrine system	mmu04935	Growth hormone synthesis, secretion and action - Mus musculus (house mouse)	7/142	117/9577	0.00173504	0.00535822	0.00314242	26416/12702/20848/15461/12703/20846/216233	7	DC2	2.76069	2.50274
Human Diseases	Cancer: overview	mmu05202	Transcriptional misregulation in cancer - Mus musculus (house mouse)	10/142	226/9577	0.00192764	0.00586674	0.00344065	16178/12475/12606/80859/16421/17295/11797/22029/21939/14129	10	DC2	2.71497	2.46336
Cellular Processes	Cell motility	mmu04810	Regulation of actin cytoskeleton - Mus musculus (house mouse)	10/142	234/9577	0.002487	0.00746099	0.00437562	14182/14268/73341/227753/16411/16414/16421/15461/20259/13645	10	DC2	2.60433	2.35896
Human Diseases	Infectious disease: parasitic	mmu05143	African trypanosomiasis - Mus musculus (house mouse)	4/142	39/9577	0.00254731	0.0075343	0.00441861	16176/81897/14102/16160	4	DC2	2.59392	2.35471
Human Diseases	Cancer: specific types	mmu05219	Bladder cancer - Mus musculus (house mouse)	4/142	41/9577	0.00306548	0.00894099	0.00524359	12550/15461/15200/13645	4	DC2	2.5135	2.28037
Human Diseases	Cancer: specific types	mmu05218	Melanoma - Mus musculus (house mouse)	5/142	72/9577	0.00421482	0.0121248	0.0071108	14182/12550/17295/15461/13645	5	DC2	2.37522	2.14808
Environmental Information Processing	Signal transduction	mmu04015	Rap1 signaling pathway - Mus musculus (house mouse)	9/142	214/9577	0.00451098	0.0128014	0.0075076	14182/12550/26416/16414/16590/17295/15461/13645/11540	9	DC2	2.34573	2.1245
Cellular Processes	Cellular community - eukaryotes	mmu04510	Focal adhesion - Mus musculus (house mouse)	8/142	202/9577	0.0103019	0.0288454	0.0169169	14268/13730/16421/17295/15461/12389/11797/13645	8	DC2	1.98708	1.77168
Environmental Information Processing	Signal transduction	mmu04370	VEGF signaling pathway - Mus musculus (house mouse)	4/142	58/9577	0.0105851	0.0292483	0.0171531	19225/18019/26416/15461	4	DC2	1.97531	1.76566
Organismal Systems	Immune system	mmu04613	Neutrophil extracellular trap formation - Mus musculus (house mouse)	8/142	209/9577	0.0124762	0.034026	0.0199551	20963/24088/26416/16414/14131/170743/20345/14129	8	DC2	1.90392	1.69995
Organismal Systems	Immune system	mmu04610	Complement and coagulation cascades - Mus musculus (house mouse)	5/142	94/9577	0.0127765	0.0343984	0.0201735	12260/16411/12262/12259/16414	5	DC2	1.89359	1.69522
Human Diseases	Immune disease	mmu05340	Primary immunodeficiency - Mus musculus (house mouse)	3/142	36/9577	0.0159429	0.0423797	0.0248543	21354/21355/21939	3	DC2	1.79743	1.6046
Organismal Systems	Immune system	mmu04664	Fc epsilon RI signaling pathway - Mus musculus (house mouse)	4/142	66/9577	0.0164265	0.0431196	0.0252882	20963/26416/11690/15461	4	DC2	1.78445	1.59708
Cellular Processes	Cell growth and death	mmu04218	Cellular senescence - Mus musculus (house mouse)	7/142	183/9577	0.0190407	0.0487824	0.0286092	18019/26416/15006/14972/15007/15040/15461	7	DC2	1.72032	1.54349
Human Diseases	Cancer: overview	mmu05230	Central carbon metabolism in cancer - Mus musculus (house mouse)	4/142	69/9577	0.0190484	0.0487824	0.0286092	14182/16590/17295/15461	4	DC2	1.72014	1.54349

## Sheet: Pathway_Categories
ID	Description	celltype_count	celltypes	min_pvalue	max_fold_enrichment	pathway_category
mmu01521	EGFR tyrosine kinase inhibitor resistance - Mus musculus (house mouse)	2	AM, DC1	3.19963e-06	0.1375	Shared by two
mmu01522	Endocrine resistance - Mus musculus (house mouse)	1	DC1	0.000403799	0.0967742	Cell type-specific
mmu03260	Virion - Human immunodeficiency virus - Mus musculus (house mouse)	1	DC1	0.0231313	0.2	Cell type-specific
mmu04010	MAPK signaling pathway - Mus musculus (house mouse)	3	AM, DC1, DC2	5.35317e-12	0.103679	Common to all three
mmu04012	ErbB signaling pathway - Mus musculus (house mouse)	1	DC1	0.000939674	0.0952381	Cell type-specific
mmu04014	Ras signaling pathway - Mus musculus (house mouse)	1	DC1	1.06621e-06	0.0847458	Cell type-specific
mmu04015	Rap1 signaling pathway - Mus musculus (house mouse)	3	AM, DC1, DC2	2.03673e-13	0.130841	Common to all three
mmu04020	Calcium signaling pathway - Mus musculus (house mouse)	1	DC1	0.00911824	0.0509804	Cell type-specific
mmu04024	cAMP signaling pathway - Mus musculus (house mouse)	1	DC1	0.00829925	0.0535714	Cell type-specific
mmu04060	Cytokine-cytokine receptor interaction - Mus musculus (house mouse)	3	AM, DC1, DC2	4.2555e-23	0.14966	Common to all three
mmu04061	Viral protein interaction with cytokine and cytokine receptor - Mus musculus (house mouse)	3	AM, DC1, DC2	3.65065e-20	0.231579	Common to all three
mmu04062	Chemokine signaling pathway - Mus musculus (house mouse)	3	AM, DC1, DC2	1.91058e-11	0.11399	Common to all three
mmu04064	NF-kappa B signaling pathway - Mus musculus (house mouse)	3	AM, DC1, DC2	6.35668e-10	0.158879	Common to all three
mmu04066	HIF-1 signaling pathway - Mus musculus (house mouse)	2	AM, DC1	0.000120672	0.0940171	Shared by two
mmu04071	Sphingolipid signaling pathway - Mus musculus (house mouse)	1	DC1	1.07008e-05	0.103175	Cell type-specific
mmu04072	Phospholipase D signaling pathway - Mus musculus (house mouse)	1	DC1	1.06217e-07	0.114094	Cell type-specific
mmu04145	Phagosome - Mus musculus (house mouse)	3	AM, DC1, DC2	2.85106e-14	0.147541	Common to all three
mmu04148	Efferocytosis - Mus musculus (house mouse)	3	AM, DC1, DC2	2.57239e-07	0.0920245	Common to all three
mmu04151	PI3K-Akt signaling pathway - Mus musculus (house mouse)	3	AM, DC1, DC2	4.56957e-13	0.0980926	Common to all three
mmu04210	Apoptosis - Mus musculus (house mouse)	2	DC1, DC2	0.00045277	0.0808824	Shared by two
mmu04217	Necroptosis - Mus musculus (house mouse)	3	AM, DC1, DC2	1.18109e-05	0.079096	Common to all three
mmu04218	Cellular senescence - Mus musculus (house mouse)	2	DC1, DC2	3.65757e-05	0.0819672	Shared by two
mmu04350	TGF-beta signaling pathway - Mus musculus (house mouse)	1	DC1	0.00516773	0.0727273	Cell type-specific
mmu04360	Axon guidance - Mus musculus (house mouse)	1	DC1	0.0125882	0.0552486	Cell type-specific
mmu04370	VEGF signaling pathway - Mus musculus (house mouse)	2	DC1, DC2	7.08688e-05	0.137931	Shared by two
mmu04380	Osteoclast differentiation - Mus musculus (house mouse)	3	AM, DC1, DC2	1.3144e-13	0.169118	Common to all three
mmu04510	Focal adhesion - Mus musculus (house mouse)	3	AM, DC1, DC2	8.54586e-08	0.0990099	Common to all three
mmu04512	ECM-receptor interaction - Mus musculus (house mouse)	1	DC1	0.00572182	0.0786517	Cell type-specific
mmu04514	Cell adhesion molecules - Mus musculus (house mouse)	3	AM, DC1, DC2	2.64435e-23	0.198895	Common to all three
mmu04540	Gap junction - Mus musculus (house mouse)	1	DC1	0.000223522	0.104651	Cell type-specific
mmu04550	Signaling pathways regulating pluripotency of stem cells - Mus musculus (house mouse)	1	DC1	0.00691378	0.0642857	Cell type-specific
mmu04610	Complement and coagulation cascades - Mus musculus (house mouse)	3	AM, DC1, DC2	2.39315e-08	0.12766	Common to all three
mmu04611	Platelet activation - Mus musculus (house mouse)	1	DC1	5.2276e-05	0.0952381	Cell type-specific
mmu04612	Antigen processing and presentation - Mus musculus (house mouse)	3	AM, DC1, DC2	1.84441e-12	0.195402	Common to all three
mmu04613	Neutrophil extracellular trap formation - Mus musculus (house mouse)	3	AM, DC1, DC2	2.98944e-06	0.0861244	Common to all three
mmu04620	Toll-like receptor signaling pathway - Mus musculus (house mouse)	3	AM, DC1, DC2	1.74084e-15	0.182692	Common to all three
mmu04621	NOD-like receptor signaling pathway - Mus musculus (house mouse)	3	AM, DC1, DC2	1.46803e-06	0.0694444	Common to all three
mmu04622	RIG-I-like receptor signaling pathway - Mus musculus (house mouse)	3	AM, DC1, DC2	0.000363885	0.109589	Common to all three
mmu04623	Cytosolic DNA-sensing pathway - Mus musculus (house mouse)	3	AM, DC1, DC2	5.56574e-08	0.134146	Common to all three
mmu04625	C-type lectin receptor signaling pathway - Mus musculus (house mouse)	3	AM, DC1, DC2	8.80098e-08	0.125	Common to all three
mmu04630	JAK-STAT signaling pathway - Mus musculus (house mouse)	3	AM, DC1, DC2	1.84301e-11	0.134503	Common to all three
mmu04640	Hematopoietic cell lineage - Mus musculus (house mouse)	3	AM, DC1, DC2	1.66461e-18	0.255319	Common to all three
mmu04650	Natural killer cell mediated cytotoxicity - Mus musculus (house mouse)	3	AM, DC1, DC2	7.98928e-13	0.175	Common to all three
mmu04657	IL-17 signaling pathway - Mus musculus (house mouse)	3	AM, DC1, DC2	6.20599e-12	0.193548	Common to all three
mmu04658	Th1 and Th2 cell differentiation - Mus musculus (house mouse)	3	AM, DC1, DC2	1.12407e-15	0.238636	Common to all three
mmu04659	Th17 cell differentiation - Mus musculus (house mouse)	3	AM, DC1, DC2	3.52999e-16	0.219048	Common to all three
mmu04660	T cell receptor signaling pathway - Mus musculus (house mouse)	1	DC1	8.59339e-11	0.155738	Cell type-specific
mmu04662	B cell receptor signaling pathway - Mus musculus (house mouse)	1	DC1	1.1426e-08	0.166667	Cell type-specific
mmu04664	Fc epsilon RI signaling pathway - Mus musculus (house mouse)	2	DC1, DC2	6.03388e-16	0.287879	Shared by two
mmu04666	Fc gamma R-mediated phagocytosis - Mus musculus (house mouse)	2	DC1, DC2	3.74744e-07	0.138298	Shared by two
mmu04668	TNF signaling pathway - Mus musculus (house mouse)	3	AM, DC1, DC2	1.38345e-15	0.169492	Common to all three
mmu04670	Leukocyte transendothelial migration - Mus musculus (house mouse)	2	AM, DC1	6.27452e-12	0.168067	Shared by two
mmu04672	Intestinal immune network for IgA production - Mus musculus (house mouse)	3	AM, DC1, DC2	1.24516e-15	0.372093	Common to all three
mmu04722	Neurotrophin signaling pathway - Mus musculus (house mouse)	1	DC1	0.00264501	0.0743802	Cell type-specific
mmu04730	Long-term depression - Mus musculus (house mouse)	1	DC1	0.0148042	0.0833333	Cell type-specific
mmu04810	Regulation of actin cytoskeleton - Mus musculus (house mouse)	3	AM, DC1, DC2	3.7836e-06	0.0811966	Common to all three
mmu04912	GnRH signaling pathway - Mus musculus (house mouse)	1	DC1	6.01018e-05	0.111111	Cell type-specific
mmu04913	Ovarian steroidogenesis - Mus musculus (house mouse)	1	AM	0.00329189	0.078125	Cell type-specific
mmu04915	Estrogen signaling pathway - Mus musculus (house mouse)	1	DC1	0.0160876	0.0597015	Cell type-specific
mmu04916	Melanogenesis - Mus musculus (house mouse)	1	DC1	0.0106412	0.07	Cell type-specific
mmu04917	Prolactin signaling pathway - Mus musculus (house mouse)	3	AM, DC1, DC2	1.26628e-05	0.108108	Common to all three
mmu04921	Oxytocin signaling pathway - Mus musculus (house mouse)	1	DC1	0.0125099	0.0584416	Cell type-specific
mmu04926	Relaxin signaling pathway - Mus musculus (house mouse)	1	DC1	1.36049e-08	0.130769	Cell type-specific
mmu04928	Parathyroid hormone synthesis, secretion and action - Mus musculus (house mouse)	2	AM, DC1	0.00708532	0.0689655	Shared by two
mmu04932	Non-alcoholic fatty liver disease - Mus musculus (house mouse)	2	AM, DC1	0.00405616	0.0555556	Shared by two
mmu04933	AGE-RAGE signaling pathway in diabetic complications - Mus musculus (house mouse)	3	AM, DC1, DC2	4.88838e-07	0.128713	Common to all three
mmu04935	Growth hormone synthesis, secretion and action - Mus musculus (house mouse)	3	AM, DC1, DC2	0.00173504	0.0683761	Common to all three
mmu04936	Alcoholic liver disease - Mus musculus (house mouse)	3	AM, DC1, DC2	5.11712e-09	0.113475	Common to all three
mmu04940	Type I diabetes mellitus - Mus musculus (house mouse)	3	AM, DC1, DC2	3.14906e-12	0.238806	Common to all three
mmu05132	Salmonella infection - Mus musculus (house mouse)	2	DC1, DC2	7.47689e-07	0.0833333	Shared by two
mmu05133	Pertussis - Mus musculus (house mouse)	3	AM, DC1, DC2	1.13974e-09	0.181818	Common to all three
mmu05134	Legionellosis - Mus musculus (house mouse)	3	AM, DC1, DC2	2.72227e-05	0.133333	Common to all three
mmu05135	Yersinia infection - Mus musculus (house mouse)	3	AM, DC1, DC2	7.86551e-11	0.147059	Common to all three
mmu05140	Leishmaniasis - Mus musculus (house mouse)	3	AM, DC1, DC2	6.6402e-22	0.342857	Common to all three
mmu05142	Chagas disease - Mus musculus (house mouse)	3	AM, DC1, DC2	2.33941e-11	0.15534	Common to all three
mmu05143	African trypanosomiasis - Mus musculus (house mouse)	2	DC1, DC2	0.00254731	0.102564	Shared by two
mmu05144	Malaria - Mus musculus (house mouse)	3	AM, DC1, DC2	3.12823e-07	0.12987	Common to all three
mmu05145	Toxoplasmosis - Mus musculus (house mouse)	3	AM, DC1, DC2	3.73694e-19	0.238532	Common to all three
mmu05146	Amoebiasis - Mus musculus (house mouse)	3	AM, DC1, DC2	4.37918e-08	0.138889	Common to all three
mmu05150	Staphylococcus aureus infection - Mus musculus (house mouse)	3	AM, DC1, DC2	1.34701e-10	0.140625	Common to all three
mmu05152	Tuberculosis - Mus musculus (house mouse)	3	AM, DC1, DC2	3.07143e-18	0.172222	Common to all three
mmu05160	Hepatitis C - Mus musculus (house mouse)	3	AM, DC1, DC2	1.61452e-07	0.0838323	Common to all three
mmu05161	Hepatitis B - Mus musculus (house mouse)	3	AM, DC1, DC2	2.36774e-09	0.121951	Common to all three
mmu05162	Measles - Mus musculus (house mouse)	3	AM, DC1, DC2	2.70227e-08	0.0965517	Common to all three
mmu05163	Human cytomegalovirus infection - Mus musculus (house mouse)	3	AM, DC1, DC2	2.47751e-12	0.114173	Common to all three
mmu05164	Influenza A - Mus musculus (house mouse)	3	AM, DC1, DC2	7.3392e-15	0.137931	Common to all three
mmu05165	Human papillomavirus infection - Mus musculus (house mouse)	3	AM, DC1, DC2	5.73332e-05	0.0612813	Common to all three
mmu05166	Human T-cell leukemia virus 1 infection - Mus musculus (house mouse)	3	AM, DC1, DC2	2.27008e-10	0.105263	Common to all three
mmu05167	Kaposi sarcoma-associated herpesvirus infection - Mus musculus (house mouse)	3	AM, DC1, DC2	2.18617e-16	0.143498	Common to all three
mmu05168	Herpes simplex virus 1 infection - Mus musculus (house mouse)	3	AM, DC1, DC2	1.99463e-21	0.140845	Common to all three
mmu05169	Epstein-Barr virus infection - Mus musculus (house mouse)	3	AM, DC1, DC2	2.66733e-15	0.135965	Common to all three
mmu05170	Human immunodeficiency virus 1 infection - Mus musculus (house mouse)	3	AM, DC1, DC2	7.04806e-10	0.103734	Common to all three
mmu05171	Coronavirus disease - COVID-19 - Mus musculus (house mouse)	3	AM, DC1, DC2	1.1114e-08	0.0658683	Common to all three
mmu05202	Transcriptional misregulation in cancer - Mus musculus (house mouse)	3	AM, DC1, DC2	5.62008e-05	0.0619469	Common to all three
mmu05203	Viral carcinogenesis - Mus musculus (house mouse)	3	AM, DC1, DC2	0.000141114	0.0614035	Common to all three
mmu05205	Proteoglycans in cancer - Mus musculus (house mouse)	3	AM, DC1, DC2	1.00677e-07	0.0980392	Common to all three
mmu05206	MicroRNAs in cancer - Mus musculus (house mouse)	1	DC1	0.0155256	0.0462046	Cell type-specific
mmu05208	Chemical carcinogenesis - reactive oxygen species - Mus musculus (house mouse)	1	DC1	0.000444673	0.0655022	Cell type-specific
mmu05210	Colorectal cancer - Mus musculus (house mouse)	1	DC1	0.00537976	0.0795455	Cell type-specific
mmu05211	Renal cell carcinoma - Mus musculus (house mouse)	1	DC1	6.36366e-06	0.142857	Cell type-specific
mmu05212	Pancreatic cancer - Mus musculus (house mouse)	1	DC1	0.00236434	0.0921053	Cell type-specific
mmu05214	Glioma - Mus musculus (house mouse)	1	DC1	0.000438153	0.106667	Cell type-specific
mmu05215	Prostate cancer - Mus musculus (house mouse)	1	DC1	4.91212e-06	0.12	Cell type-specific
mmu05218	Melanoma - Mus musculus (house mouse)	2	DC1, DC2	0.0003308	0.111111	Shared by two
mmu05219	Bladder cancer - Mus musculus (house mouse)	2	DC1, DC2	0.000418704	0.146341	Shared by two
mmu05220	Chronic myeloid leukemia - Mus musculus (house mouse)	1	DC1	0.0100999	0.0789474	Cell type-specific
mmu05221	Acute myeloid leukemia - Mus musculus (house mouse)	2	DC1, DC2	4.42187e-05	0.128571	Shared by two
mmu05223	Non-small cell lung cancer - Mus musculus (house mouse)	1	DC1	0.00781548	0.0833333	Cell type-specific
mmu05230	Central carbon metabolism in cancer - Mus musculus (house mouse)	2	DC1, DC2	3.93516e-05	0.130435	Shared by two
mmu05231	Choline metabolism in cancer - Mus musculus (house mouse)	1	DC1	0.000595084	0.0918367	Cell type-specific
mmu05235	PD-L1 expression and PD-1 checkpoint pathway in cancer - Mus musculus (house mouse)	3	AM, DC1, DC2	2.12488e-08	0.159091	Common to all three
mmu05310	Asthma - Mus musculus (house mouse)	3	AM, DC1, DC2	5.70608e-17	0.56	Common to all three
mmu05320	Autoimmune thyroid disease - Mus musculus (house mouse)	3	AM, DC1, DC2	2.50057e-11	0.210526	Common to all three
mmu05321	Inflammatory bowel disease - Mus musculus (house mouse)	3	AM, DC1, DC2	3.06679e-15	0.290323	Common to all three
mmu05322	Systemic lupus erythematosus - Mus musculus (house mouse)	3	AM, DC1, DC2	1.32391e-05	0.0733333	Common to all three
mmu05323	Rheumatoid arthritis - Mus musculus (house mouse)	3	AM, DC1, DC2	1.77857e-14	0.218391	Common to all three
mmu05330	Allograft rejection - Mus musculus (house mouse)	3	AM, DC1, DC2	4.87359e-13	0.266667	Common to all three
mmu05332	Graft-versus-host disease - Mus musculus (house mouse)	3	AM, DC1, DC2	1.04613e-10	0.233333	Common to all three
mmu05340	Primary immunodeficiency - Mus musculus (house mouse)	3	AM, DC1, DC2	0.000200658	0.166667	Common to all three
mmu05415	Diabetic cardiomyopathy - Mus musculus (house mouse)	1	DC1	0.0164762	0.0506912	Cell type-specific
mmu05416	Viral myocarditis - Mus musculus (house mouse)	3	AM, DC1, DC2	7.51263e-12	0.191489	Common to all three
mmu05417	Lipid and atherosclerosis - Mus musculus (house mouse)	3	AM, DC1, DC2	3.14279e-13	0.119816	Common to all three
mmu05418	Fluid shear stress and atherosclerosis - Mus musculus (house mouse)	2	AM, DC1	5.35783e-07	0.108108	Shared by two

## Sheet: Common_Pathways
category	subcategory	ID	Description	GeneRatio	BgRatio	pvalue	p.adjust	qvalue	geneID	Count	Celltype	neg_log10_pvalue	neg_log10_qvalue
Environmental Information Processing	Signal transduction	mmu04010	MAPK signaling pathway - Mus musculus (house mouse)	14/151	299/9577	0.000260173	0.000949403	0.000581365	16476/15370/16337/26397/14254/22339/13163/12977/13537/16000/16176/18595/17311/17295	14	AM	3.58474	3.23555
Environmental Information Processing	Signal transduction	mmu04010	MAPK signaling pathway - Mus musculus (house mouse)	31/232	299/9577	5.35317e-12	4.87734e-11	2.48354e-11	16476/26416/15370/19252/13537/21803/14255/14182/16176/26397/21937/18033/18591/26395/26407/110157/26396/67603/16590/18596/17311/22339/18595/18750/15234/11839/21687/21802/11601/16002/19094	31	DC1	11.2714	10.6049
Environmental Information Processing	Signal transduction	mmu04010	MAPK signaling pathway - Mus musculus (house mouse)	12/142	299/9577	0.00159941	0.00501306	0.00293999	14182/15370/26416/16176/16590/12475/17295/15461/11839/13645/14102/13163	12	DC2	2.79604	2.53165
Environmental Information Processing	Signal transduction	mmu04015	Rap1 signaling pathway - Mus musculus (house mouse)	15/151	214/9577	1.3056e-06	8.22926e-06	5.03917e-06	15901/16337/22325/16408/16414/14293/26397/14254/22339/12977/16000/18595/17311/17295/16409	15	AM	5.88419	5.29764
Environmental Information Processing	Signal transduction	mmu04015	Rap1 signaling pathway - Mus musculus (house mouse)	28/232	214/9577	2.03673e-13	2.63703e-12	1.34278e-12	26416/16414/22323/16408/14182/16412/26397/22324/22325/18591/26395/110157/26396/16590/14679/18596/17311/22339/18595/18750/15234/16409/16797/21687/11601/56508/19094/14293	28	DC1	12.6911	11.872
Environmental Information Processing	Signal transduction	mmu04015	Rap1 signaling pathway - Mus musculus (house mouse)	9/142	214/9577	0.00451098	0.0128014	0.0075076	14182/12550/26416/16414/16590/17295/15461/13645/11540	9	DC2	2.34573	2.1245
Environmental Information Processing	Signaling molecules and interaction	mmu04060	Cytokine-cytokine receptor interaction - Mus musculus (house mouse)	33/151	294/9577	1.69859e-19	1.76654e-17	1.08174e-17	16878/14825/12982/20310/16194/16173/21938/16172/16169/20308/15962/12977/22035/55985/13051/16176/15977/16181/20307/20303/56066/60504/330122/17329/12772/20296/12774/21939/20306/20293/66102/20304/15945	33	AM	18.7699	16.9659
Environmental Information Processing	Signaling molecules and interaction	mmu04060	Cytokine-cytokine receptor interaction - Mus musculus (house mouse)	44/232	294/9577	4.2555e-23	5.23426e-21	2.66528e-21	12772/15979/23832/12982/21803/16176/16154/16194/20302/12767/21937/66102/15975/12774/16181/12145/16182/15977/16159/140806/16192/16198/14825/12985/18413/12161/15962/16189/227288/16163/56744/16187/22164/330122/21942/21947/18829/12163/12986/12773/22163/50931/56066/16992	44	DC1	22.371	20.5743
Environmental Information Processing	Signaling molecules and interaction	mmu04060	Cytokine-cytokine receptor interaction - Mus musculus (house mouse)	30/142	294/9577	2.26409e-17	2.37729e-15	1.3942e-15	17082/16178/20305/16176/15979/20310/16994/12768/20296/20302/12985/60504/16188/12986/22035/16992/16168/15977/14102/16169/22164/22163/16160/12775/21939/56066/17329/16181/15945/20304	30	DC2	16.6451	14.8557
Environmental Information Processing	Signaling molecules and interaction	mmu04061	Viral protein interaction with cytokine and cytokine receptor - Mus musculus (house mouse)	22/151	95/9577	3.65065e-20	7.59335e-18	4.64978e-18	14825/20310/16194/16173/21938/20308/12977/22035/55985/13051/20307/20303/56066/330122/17329/12772/20296/12774/20306/20293/20304/15945	22	AM	19.4376	17.3326
Environmental Information Processing	Signaling molecules and interaction	mmu04061	Viral protein interaction with cytokine and cytokine receptor - Mus musculus (house mouse)	18/232	95/9577	9.07174e-12	7.19886e-11	3.66566e-11	12772/23832/16154/16194/20302/12767/21937/12774/12145/16182/14825/227288/56744/330122/18829/12773/56066/16992	18	DC1	11.0423	10.4358
Environmental Information Processing	Signaling molecules and interaction	mmu04061	Viral protein interaction with cytokine and cytokine receptor - Mus musculus (house mouse)	12/142	95/9577	1.35022e-08	1.01267e-07	5.93896e-08	20305/20310/12768/20296/20302/22035/16992/12775/56066/17329/15945/20304	12	DC2	7.86959	7.22629
Organismal Systems	Immune system	mmu04062	Chemokine signaling pathway - Mus musculus (house mouse)	20/151	193/9577	1.91058e-11	3.61274e-10	2.21225e-10	14825/20310/22325/20308/20846/55985/13051/20307/20303/56066/330122/17329/12772/20296/12774/20306/20293/66102/20304/15945	20	AM	10.7188	9.65517
Organismal Systems	Immune system	mmu04062	Chemokine signaling pathway - Mus musculus (house mouse)	22/232	193/9577	1.32941e-09	7.60544e-09	3.87269e-09	12772/23832/18035/22324/20302/12767/22325/18033/66102/26395/110157/12774/30955/14679/12145/14825/227288/56744/330122/18829/12773/56066	22	DC1	8.87634	8.41199
Organismal Systems	Immune system	mmu04062	Chemokine signaling pathway - Mus musculus (house mouse)	13/142	193/9577	5.40087e-06	2.46562e-05	1.446e-05	20305/20310/12768/20296/20302/20848/15461/20846/12775/56066/17329/15945/20304	13	DC2	5.26754	4.83983
Environmental Information Processing	Signal transduction	mmu04064	NF-kappa B signaling pathway - Mus musculus (house mouse)	9/151	107/9577	4.56594e-05	0.000202067	0.000123735	14825/20310/12229/16176/22029/20303/330122/19225/21939	9	AM	4.34047	3.90751
Environmental Information Processing	Signal transduction	mmu04064	NF-kappa B signaling pathway - Mus musculus (house mouse)	17/232	107/9577	6.35668e-10	3.81401e-09	1.94209e-09	21929/20963/18792/18035/16176/12042/21937/18033/15894/12229/11796/16797/14825/330122/21947/18829/16992	17	DC1	9.19677	8.71173
Environmental Information Processing	Signal transduction	mmu04064	NF-kappa B signaling pathway - Mus musculus (house mouse)	11/142	107/9577	4.74296e-07	2.5539e-06	1.49778e-06	19225/21929/20963/16176/20310/12475/16994/16992/11797/22029/21939	11	DC2	6.32395	5.82455
Cellular Processes	Transport and catabolism	mmu04145	Phagosome - Mus musculus (house mouse)	15/151	183/9577	1.73914e-07	1.57278e-06	9.63091e-07	14998/22145/16414/108078/17970/15040/15006/21355/14972/246256/14960/14961/21354/16409/14129	15	AM	6.75967	6.01633
Cellular Processes	Transport and catabolism	mmu04145	Phagosome - Mus musculus (house mouse)	27/232	183/9577	2.85106e-14	4.38351e-13	2.23208e-13	15002/14961/14998/12317/14960/14969/16414/14999/12491/15000/17970/22145/14964/16412/14130/21354/14972/15006/21355/13040/108078/17534/16409/14131/21899/15013/15007	27	DC1	13.545	12.6513
Cellular Processes	Transport and catabolism	mmu04145	Phagosome - Mus musculus (house mouse)	20/142	183/9577	2.2095e-12	4.21814e-11	2.4738e-11	17533/14998/14130/15000/15002/14961/24088/14969/16414/12475/12317/14131/15006/14972/15007/22142/15040/21354/21355/14129	20	DC2	11.6557	10.6066
Cellular Processes	Transport and catabolism	mmu04148	Efferocytosis - Mus musculus (house mouse)	14/151	163/9577	2.57239e-07	2.05791e-06	1.26016e-06	11689/19128/17289/19016/19217/12608/13537/13051/192187/19225/12259/11846/12260/12262	14	AM	6.58966	5.89957
Cellular Processes	Transport and catabolism	mmu04148	Efferocytosis - Mus musculus (house mouse)	15/232	163/9577	9.19158e-06	3.37482e-05	1.71846e-05	171285/26416/12317/13537/12491/21803/18019/18514/15251/26395/26396/16423/16889/17289/19094	15	DC1	5.03661	4.76486
Cellular Processes	Transport and catabolism	mmu04148	Efferocytosis - Mus musculus (house mouse)	10/142	163/9577	0.000149407	0.000540956	0.000317252	19225/18019/12260/12262/26416/12259/171285/19261/12317/22259	10	DC2	3.82563	3.4986
Environmental Information Processing	Signal transduction	mmu04151	PI3K-Akt signaling pathway - Mus musculus (house mouse)	14/151	367/9577	0.00193608	0.00629225	0.00385305	14268/15370/16337/16194/14254/22339/15962/12977/16421/16000/15977/18595/17311/17295	14	AM	2.71308	2.4142
Environmental Information Processing	Signal transduction	mmu04151	PI3K-Akt signaling pathway - Mus musculus (house mouse)	36/232	367/9577	4.56957e-13	5.62057e-12	2.86199e-12	15370/16421/20963/14255/14182/16412/16401/16194/18033/15975/18591/26395/110157/26396/16590/30955/18596/12843/17311/22339/15977/18595/18750/15234/11839/12985/18413/15962/16189/21687/21802/11601/16187/16002/12986/16780	36	DC1	12.3401	11.5433
Environmental Information Processing	Signal transduction	mmu04151	PI3K-Akt signaling pathway - Mus musculus (house mouse)	15/142	367/9577	0.000344523	0.00120583	0.000707178	14182/14268/15370/20963/24088/16590/16421/17295/12985/16188/12986/15461/11839/15977/13645	15	DC2	3.46278	3.15047
Cellular Processes	Cell growth and death	mmu04217	Necroptosis - Mus musculus (house mouse)	10/151	177/9577	0.00047777	0.00168434	0.0010314	20850/216799/20852/15962/20846/12122/22035/142980/16176/15977	10	AM	3.32078	2.98657
Cellular Processes	Cell growth and death	mmu04217	Necroptosis - Mus musculus (house mouse)	14/232	177/9577	9.80798e-05	0.000305413	0.000155516	15979/21929/142980/216799/18412/16176/20852/21937/15289/15975/11796/15977/15962/20849	14	DC1	4.00842	3.80822
Cellular Processes	Cell growth and death	mmu04217	Necroptosis - Mus musculus (house mouse)	12/142	177/9577	1.18109e-05	5.2772e-05	3.0949e-05	21929/216799/16176/15979/20848/22035/15977/11797/66824/14102/20849/20846	12	DC2	4.92772	4.50935
Organismal Systems	Development and regeneration	mmu04380	Osteoclast differentiation - Mus musculus (house mouse)	13/151	136/9577	2.02562e-07	1.75554e-06	1.075e-06	14282/16476/19016/17970/12229/20846/12977/246256/16176/15977/12702/12703/14129	13	AM	6.69344	5.96859
Organismal Systems	Development and regeneration	mmu04380	Osteoclast differentiation - Mus musculus (house mouse)	23/232	136/9577	1.3144e-13	1.90201e-12	9.68503e-13	16476/14282/15979/26416/21803/20963/18019/18035/22177/18412/14360/17970/16176/14130/21937/18033/15975/26395/12229/15977/14283/14131/19094	23	DC1	12.8813	12.0139
Organismal Systems	Development and regeneration	mmu04380	Osteoclast differentiation - Mus musculus (house mouse)	14/142	136/9577	1.18085e-08	9.64931e-08	5.659e-08	14282/14130/18019/20963/26416/16176/15979/19261/14131/12702/15977/12703/20846/14129	14	DC2	7.92781	7.24726
Cellular Processes	Cellular community - eukaryotes	mmu04510	Focal adhesion - Mus musculus (house mouse)	9/151	202/9577	0.00463202	0.0137637	0.00842818	16476/14268/22325/14254/22339/16421/16000/18595/17295	9	AM	2.33423	2.07427
Cellular Processes	Cellular community - eukaryotes	mmu04510	Focal adhesion - Mus musculus (house mouse)	20/232	202/9577	8.54586e-08	4.04285e-07	2.05862e-07	16476/16421/22323/14360/16412/16401/22324/22325/13730/18591/26395/110157/11796/18596/12843/22339/18595/18750/15234/16780	20	DC1	7.06824	6.68642
Cellular Processes	Cellular community - eukaryotes	mmu04510	Focal adhesion - Mus musculus (house mouse)	8/142	202/9577	0.0103019	0.0288454	0.0169169	14268/13730/16421/17295/15461/12389/11797/13645	8	DC2	1.98708	1.77168
Environmental Information Processing	Signaling molecules and interaction	mmu04514	Cell adhesion molecules - Mus musculus (house mouse)	15/151	181/9577	1.50511e-07	1.42302e-06	8.71382e-07	673094/14998/16408/16414/15040/15006/11658/102657/14972/16421/14960/14961/20343/16409/21939	15	AM	6.82243	6.05979
Environmental Information Processing	Signaling molecules and interaction	mmu04514	Cell adhesion molecules - Mus musculus (house mouse)	36/232	181/9577	2.64435e-23	5.23426e-21	2.66528e-21	12737/15002/14961/14998/14960/14969/16414/14999/16421/74048/19264/50723/16408/15000/11658/58235/14964/16412/16401/20340/14972/20345/15006/15894/16456/12524/102657/242122/54167/16409/12561/20343/12562/15013/21947/15007	36	DC1	22.5777	20.5743
Environmental Information Processing	Signaling molecules and interaction	mmu04514	Cell adhesion molecules - Mus musculus (house mouse)	20/142	181/9577	1.79564e-12	3.87326e-11	2.27154e-11	14998/12737/15000/15002/12550/14961/14969/16414/11658/16421/15006/14972/12490/15007/15040/20345/20343/20612/21939/60533	20	DC2	11.7458	10.6437
Organismal Systems	Immune system	mmu04610	Complement and coagulation cascades - Mus musculus (house mouse)	12/151	94/9577	2.39315e-08	2.76542e-07	1.6934e-07	18787/19128/16414/18793/16411/21824/625018/16409/12259/12260/12262/12267	12	AM	7.62103	6.77124
Organismal Systems	Immune system	mmu04610	Complement and coagulation cascades - Mus musculus (house mouse)	7/232	94/9577	0.00768153	0.0178269	0.00907747	16414/18792/16411/16409/625018/21824/18788	7	DC1	2.11455	2.04203
Organismal Systems	Immune system	mmu04610	Complement and coagulation cascades - Mus musculus (house mouse)	5/142	94/9577	0.0127765	0.0343984	0.0201735	12260/16411/12262/12259/16414	5	DC2	1.89359	1.69522
Organismal Systems	Immune system	mmu04612	Antigen processing and presentation - Mus musculus (house mouse)	9/151	87/9577	8.53579e-06	4.43861e-05	2.71797e-05	14998/15040/15006/21355/19188/14972/14960/14961/21354	9	AM	5.06876	4.56575
Organismal Systems	Immune system	mmu04612	Antigen processing and presentation - Mus musculus (house mouse)	17/232	87/9577	2.08334e-11	1.50735e-10	7.67545e-11	15002/14961/16149/14998/12317/14960/14969/14999/15000/14964/21354/14972/15006/21355/13040/15013/15007	17	DC1	10.6812	10.1149
Organismal Systems	Immune system	mmu04612	Antigen processing and presentation - Mus musculus (house mouse)	15/142	87/9577	1.84441e-12	3.87326e-11	2.27154e-11	14998/15000/15002/16149/14961/14969/12317/15006/14972/15007/15040/21356/21354/21355/19188	15	DC2	11.7341	10.6437
Organismal Systems	Immune system	mmu04613	Neutrophil extracellular trap formation - Mus musculus (house mouse)	10/151	209/9577	0.00170815	0.00563962	0.00345341	15184/170744/16408/16414/14293/17970/246256/14290/16409/14129	10	AM	2.76747	2.46175
Organismal Systems	Immune system	mmu04613	Neutrophil extracellular trap formation - Mus musculus (house mouse)	18/232	209/9577	2.98944e-06	1.18613e-05	6.03978e-06	26416/16414/16408/20963/17970/18033/20345/15289/26395/110157/26396/14291/18750/16409/321020/14131/19094/14293	18	DC1	5.52441	5.21898
Organismal Systems	Immune system	mmu04613	Neutrophil extracellular trap formation - Mus musculus (house mouse)	8/142	209/9577	0.0124762	0.034026	0.0199551	20963/24088/26416/16414/14131/170743/20345/14129	8	DC2	1.90392	1.69995
Organismal Systems	Immune system	mmu04620	Toll-like receptor signaling pathway - Mus musculus (house mouse)	19/151	104/9577	1.74084e-15	9.05238e-14	5.54321e-14	16476/170744/26397/54131/27056/15962/20846/142980/16176/15977/20303/56066/17329/21939/21897/81897/20304/15945/54123	19	AM	14.7592	13.2562
Organismal Systems	Immune system	mmu04620	Toll-like receptor signaling pathway - Mus musculus (house mouse)	19/232	104/9577	4.63747e-12	4.38776e-11	2.23425e-11	16476/26416/142980/18035/16176/27056/26397/20302/18033/15975/26395/26396/12524/15977/16159/21899/15962/19094/56066	19	DC1	11.3337	10.6509
Organismal Systems	Immune system	mmu04620	Toll-like receptor signaling pathway - Mus musculus (house mouse)	17/142	104/9577	1.40712e-13	4.22135e-12	2.47568e-12	24088/26416/16176/12475/20302/21897/81897/170743/15977/16160/20846/21939/56066/17329/15945/54123/20304	17	DC2	12.8517	11.6063
Organismal Systems	Immune system	mmu04621	NOD-like receptor signaling pathway - Mus musculus (house mouse)	15/151	216/9577	1.46803e-06	8.9809e-06	5.49944e-06	16476/14825/20310/216799/16173/54131/15962/20846/16176/15977/330122/20296/20293/20304/54123	15	AM	5.83326	5.25968
Organismal Systems	Immune system	mmu04621	NOD-like receptor signaling pathway - Mus musculus (house mouse)	15/232	216/9577	0.000237563	0.000704101	0.000358528	16476/26416/21929/18035/216799/16176/18033/15975/22166/11796/15977/14825/15962/330122/19094	15	DC1	3.62422	3.44548
Organismal Systems	Immune system	mmu04621	NOD-like receptor signaling pathway - Mus musculus (house mouse)	14/142	216/9577	3.62834e-06	1.73171e-05	1.01559e-05	21929/216799/26416/16176/20310/20296/59027/15977/11797/66824/22166/20846/54123/20304	14	DC2	5.44029	4.99328
Organismal Systems	Immune system	mmu04622	RIG-I-like receptor signaling pathway - Mus musculus (house mouse)	6/151	73/9577	0.000992507	0.0033297	0.00203894	54131/15962/15977/15945/54123/100038882	6	AM	3.00327	2.6906
Organismal Systems	Immune system	mmu04622	RIG-I-like receptor signaling pathway - Mus musculus (house mouse)	8/232	73/9577	0.000363885	0.00105313	0.000536252	26416/18035/18033/15977/16159/15962/100038882/19094	8	DC1	3.43904	3.27063
Organismal Systems	Immune system	mmu04622	RIG-I-like receptor signaling pathway - Mus musculus (house mouse)	6/142	73/9577	0.000719716	0.00236157	0.00138498	26416/15977/16160/15945/54123/100038882	6	DC2	3.14284	2.85856
Organismal Systems	Immune system	mmu04623	Cytosolic DNA-sensing pathway - Mus musculus (house mouse)	11/151	82/9577	5.56574e-08	5.78837e-07	3.5445e-07	216799/16173/54131/15962/16176/15977/20303/22040/20304/15945/54123	11	AM	7.25448	6.45045
Organismal Systems	Immune system	mmu04623	Cytosolic DNA-sensing pathway - Mus musculus (house mouse)	6/232	82/9577	0.0143622	0.0304578	0.0155091	18035/216799/16176/18033/15977/15962	6	DC1	1.84278	1.80941
Organismal Systems	Immune system	mmu04623	Cytosolic DNA-sensing pathway - Mus musculus (house mouse)	8/142	82/9577	2.71048e-05	0.000109938	6.44749e-05	216799/16176/15977/66824/22040/15945/54123/20304	8	DC2	4.56695	4.19061
Organismal Systems	Immune system	mmu04625	C-type lectin receptor signaling pathway - Mus musculus (house mouse)	8/151	112/9577	0.000377847	0.00135504	0.000829756	16476/13654/216799/56760/20846/16176/16362/19225	8	AM	3.42268	3.08105
Organismal Systems	Immune system	mmu04625	C-type lectin receptor signaling pathway - Mus musculus (house mouse)	14/232	112/9577	4.73958e-07	2.0455e-06	1.04157e-06	16476/26416/20963/18019/18035/216799/13655/16176/12042/18033/110157/56760/16159/19094	14	DC1	6.32426	5.98231
Organismal Systems	Immune system	mmu04625	C-type lectin receptor signaling pathway - Mus musculus (house mouse)	12/142	112/9577	8.80098e-08	5.1339e-07	3.01086e-07	19225/18019/20963/216799/13655/26416/16176/15461/66824/16362/16160/20846	12	DC2	7.05547	6.52131
Environmental Information Processing	Signal transduction	mmu04630	JAK-STAT signaling pathway - Mus musculus (house mouse)	13/151	171/9577	2.80496e-06	1.55547e-05	9.52487e-06	16878/12982/20850/16194/20852/16169/15962/20846/15977/18595/12702/60504/12703	13	AM	5.55207	5.02114
Environmental Information Processing	Signal transduction	mmu04630	JAK-STAT signaling pathway - Mus musculus (house mouse)	23/232	171/9577	1.84301e-11	1.37388e-10	6.99581e-11	15979/12982/16154/20852/16194/15975/18591/110157/18596/15977/18595/16159/16192/16198/12985/18413/15962/16189/16163/16187/12986/20849/50931	23	DC1	10.7345	10.1552
Environmental Information Processing	Signal transduction	mmu04630	JAK-STAT signaling pathway - Mus musculus (house mouse)	17/142	171/9577	5.00212e-10	5.52866e-09	3.24237e-09	15979/12702/12985/60504/20848/16188/12986/15461/16168/15977/13645/16169/12703/20849/16160/20846/216233	17	DC2	9.30085	8.48914
Organismal Systems	Immune system	mmu04640	Hematopoietic cell lineage - Mus musculus (house mouse)	11/151	94/9577	2.33388e-07	1.94179e-06	1.18905e-06	12982/14998/16194/12505/12977/14960/14961/16176/17311/16409/14129	11	AM	6.63192	5.9248
Organismal Systems	Immune system	mmu04640	Hematopoietic cell lineage - Mus musculus (house mouse)	24/232	94/9577	1.66461e-18	8.18987e-17	4.17028e-17	15002/14961/14998/14960/14969/12982/14999/12491/15000/14255/16176/16401/16194/16590/17311/12494/16409/16192/12985/16189/16187/12986/12482/12480	24	DC1	17.7787	16.3798
Organismal Systems	Immune system	mmu04640	Hematopoietic cell lineage - Mus musculus (house mouse)	16/142	94/9577	3.97487e-13	1.0434e-11	6.11921e-12	14998/15000/15002/16178/14961/14969/16176/16590/12475/12494/12985/16188/12986/12490/12479/14129	16	DC2	12.4007	11.2133
Organismal Systems	Immune system	mmu04650	Natural killer cell mediated cytotoxicity - Mus musculus (house mouse)	12/151	120/9577	3.71798e-07	2.76193e-06	1.69126e-06	22325/16408/16414/15040/15962/14972/12122/22035/246256/15977/27007/56743	12	AM	6.42969	5.77179
Organismal Systems	Immune system	mmu04650	Natural killer cell mediated cytotoxicity - Mus musculus (house mouse)	21/232	120/9577	7.98928e-13	8.93347e-12	4.54892e-12	15979/16414/16408/20963/18019/22177/14360/14964/22324/56743/14972/22325/15975/26395/110157/15894/26396/15977/18750/16797/15962	21	DC1	12.0975	11.3421
Organismal Systems	Immune system	mmu04650	Natural killer cell mediated cytotoxicity - Mus musculus (house mouse)	11/142	120/9577	1.50768e-06	7.5384e-06	4.42102e-06	18019/20963/15979/16414/14972/15040/22035/15461/15977/14102/27007	11	DC2	5.82169	5.35448
Organismal Systems	Immune system	mmu04657	IL-17 signaling pathway - Mus musculus (house mouse)	15/151	93/9577	1.2476e-11	2.595e-10	1.58904e-10	14282/16476/14825/20310/12608/16172/17386/16176/20202/330122/20296/19225/20306/20293/15945	15	AM	10.9039	9.79886
Organismal Systems	Immune system	mmu04657	IL-17 signaling pathway - Mus musculus (house mouse)	18/232	93/9577	6.20599e-12	5.32252e-11	2.71023e-11	16476/14282/26416/21929/18035/16176/18033/20202/14283/140806/14825/12985/16189/16163/330122/17386/17395/19094	18	DC1	11.2072	10.567
Organismal Systems	Immune system	mmu04657	IL-17 signaling pathway - Mus musculus (house mouse)	11/142	93/9577	1.1137e-07	6.32101e-07	3.70706e-07	19225/14282/21929/26416/16176/20310/20296/12985/20201/20202/15945	11	DC2	6.95323	6.43097
Organismal Systems	Immune system	mmu04658	Th1 and Th2 cell differentiation - Mus musculus (house mouse)	8/151	88/9577	7.02077e-05	0.000286337	0.000175338	16476/20850/14998/20852/20846/14960/14961/18037	8	AM	4.15362	3.75612
Organismal Systems	Immune system	mmu04658	Th1 and Th2 cell differentiation - Mus musculus (house mouse)	21/232	88/9577	1.12407e-15	2.51382e-14	1.28004e-14	16476/15002/14961/15979/14998/26416/14960/14969/14999/15000/18019/18035/20852/18033/18037/16159/16797/16189/16163/20849/19094	21	DC1	14.9492	13.8928
Organismal Systems	Immune system	mmu04658	Th1 and Th2 cell differentiation - Mus musculus (house mouse)	11/142	88/9577	6.22825e-08	3.73695e-07	2.1916e-07	14998/18019/15000/15002/14961/26416/14969/15979/20849/16160/20846	11	DC2	7.20563	6.65924
Organismal Systems	Immune system	mmu04659	Th17 cell differentiation - Mus musculus (house mouse)	11/151	105/9577	7.26007e-07	4.71904e-06	2.8897e-06	16476/20850/14998/16194/20852/20846/14960/14961/18037/16176/60504	11	AM	6.13906	5.53915
Organismal Systems	Immune system	mmu04659	Th17 cell differentiation - Mus musculus (house mouse)	23/232	105/9577	3.52999e-16	9.64864e-15	4.91309e-15	16476/15002/14961/15979/14998/26416/14960/14969/14999/21803/15000/18019/18035/16176/20852/15251/16194/18033/18037/16797/16189/50931/19094	23	DC1	15.4522	14.3086
Organismal Systems	Immune system	mmu04659	Th17 cell differentiation - Mus musculus (house mouse)	12/142	105/9577	4.24861e-08	2.70366e-07	1.5856e-07	14998/18019/15000/15002/14961/26416/14969/16176/15979/60504/20848/20846	12	DC2	7.37175	6.79981
Environmental Information Processing	Signal transduction	mmu04668	TNF signaling pathway - Mus musculus (house mouse)	20/151	118/9577	1.38345e-15	9.05238e-14	5.54321e-14	16476/16878/14825/20310/26397/12608/21938/12977/13614/16176/15977/22029/16362/12702/330122/20296/19225/20293/20304/15945	20	AM	14.859	13.2562
Environmental Information Processing	Signal transduction	mmu04668	TNF signaling pathway - Mus musculus (house mouse)	18/232	118/9577	3.90315e-10	2.40044e-09	1.2223e-09	16476/26416/21929/18035/16176/26397/21937/18033/26395/15894/11796/16182/15977/14825/330122/17395/19094/16992	18	DC1	9.40858	8.91282
Environmental Information Processing	Signal transduction	mmu04668	TNF signaling pathway - Mus musculus (house mouse)	16/142	118/9577	1.49278e-11	2.23917e-10	1.3132e-10	19225/21929/26416/16176/20310/20296/12702/16992/16168/15977/11797/14102/16362/22029/15945/20304	16	DC2	10.826	9.88167
Organismal Systems	Immune system	mmu04672	Intestinal immune network for IgA production - Mus musculus (house mouse)	6/151	43/9577	5.23922e-05	0.0002224	0.000136186	14998/16169/16421/14960/14961/21939	6	AM	4.28073	3.86587
Organismal Systems	Immune system	mmu04672	Intestinal immune network for IgA production - Mus musculus (house mouse)	16/232	43/9577	1.24516e-15	2.55258e-14	1.29977e-14	15002/14961/14998/14960/14969/14999/16421/50723/21803/15000/16401/12767/12524/54167/16189/21947	16	DC1	14.9048	13.8861
Organismal Systems	Immune system	mmu04672	Intestinal immune network for IgA production - Mus musculus (house mouse)	9/142	43/9577	9.86805e-09	8.63454e-08	5.06387e-08	14998/15000/15002/14961/14969/16421/16168/16169/21939	9	DC2	8.00577	7.29552
Cellular Processes	Cell motility	mmu04810	Regulation of actin cytoskeleton - Mus musculus (house mouse)	9/151	234/9577	0.0116901	0.0319941	0.0195915	14268/22325/16408/16414/16411/73341/16421/18595/16409	9	AM	1.93218	1.70793
Cellular Processes	Cell motility	mmu04810	Regulation of actin cytoskeleton - Mus musculus (house mouse)	19/232	234/9577	3.7836e-06	1.45432e-05	7.40539e-06	73341/16414/227753/16421/16408/14182/16411/16412/16401/22324/12767/22325/18591/26395/110157/26396/18596/18595/16409	19	DC1	5.4221	5.13045
Cellular Processes	Cell motility	mmu04810	Regulation of actin cytoskeleton - Mus musculus (house mouse)	10/142	234/9577	0.002487	0.00746099	0.00437562	14182/14268/73341/227753/16411/16414/16421/15461/20259/13645	10	DC2	2.60433	2.35896
Organismal Systems	Endocrine system	mmu04917	Prolactin signaling pathway - Mus musculus (house mouse)	5/151	74/9577	0.00613561	0.0179747	0.0110068	20850/20846/16362/12702/12703	5	AM	2.21214	1.95834
Organismal Systems	Endocrine system	mmu04917	Prolactin signaling pathway - Mus musculus (house mouse)	6/232	74/9577	0.00890531	0.0200982	0.010234	26416/18033/26395/110157/26396/19094	6	DC1	2.05035	1.98995
Organismal Systems	Endocrine system	mmu04917	Prolactin signaling pathway - Mus musculus (house mouse)	8/142	74/9577	1.26628e-05	5.49558e-05	3.22297e-05	26416/12702/20848/15461/12703/16362/20846/216233	8	DC2	4.89747	4.49174
Human Diseases	Endocrine and metabolic disease	mmu04933	AGE-RAGE signaling pathway in diabetic complications - Mus musculus (house mouse)	11/151	101/9577	4.88838e-07	3.38928e-06	2.07542e-06	16476/14268/20850/18787/21824/22339/20846/13614/16176/20296/20293	11	AM	6.31083	5.68289
Human Diseases	Endocrine and metabolic disease	mmu04933	AGE-RAGE signaling pathway in diabetic complications - Mus musculus (house mouse)	13/232	101/9577	8.73808e-07	3.58261e-06	1.82427e-06	16476/26416/21803/16176/18033/15894/50490/12843/22339/18750/12825/21824/19094	13	DC1	6.05858	5.73891
Human Diseases	Endocrine and metabolic disease	mmu04933	AGE-RAGE signaling pathway in diabetic complications - Mus musculus (house mouse)	7/142	101/9577	0.000732014	0.00236497	0.00138697	14268/26416/16176/20296/20848/15461/20846	7	DC2	3.13548	2.85793
Organismal Systems	Endocrine system	mmu04935	Growth hormone synthesis, secretion and action - Mus musculus (house mouse)	6/151	117/9577	0.0103766	0.0291666	0.0178601	20850/26397/20846/16000/12702/12703	6	AM	1.98395	1.74812
Organismal Systems	Endocrine system	mmu04935	Growth hormone synthesis, secretion and action - Mus musculus (house mouse)	8/232	117/9577	0.0074511	0.0174569	0.00888904	26416/26397/26395/110157/26396/14679/18750/19094	8	DC1	2.12778	2.05115
Organismal Systems	Endocrine system	mmu04935	Growth hormone synthesis, secretion and action - Mus musculus (house mouse)	7/142	117/9577	0.00173504	0.00535822	0.00314242	26416/12702/20848/15461/12703/20846/216233	7	DC2	2.76069	2.50274
Human Diseases	Endocrine and metabolic disease	mmu04936	Alcoholic liver disease - Mus musculus (house mouse)	15/151	141/9577	5.11712e-09	6.65226e-08	4.0735e-08	11430/14825/20310/26397/54131/16172/15962/625018/16176/15977/330122/12259/12260/12262/12267	15	AM	8.29097	7.39003
Human Diseases	Endocrine and metabolic disease	mmu04936	Alcoholic liver disease - Mus musculus (house mouse)	16/232	141/9577	2.74715e-07	1.22873e-06	6.25667e-07	26416/14104/18035/16176/26397/21937/18033/11430/50490/15977/16159/14825/15962/330122/625018/19094	16	DC1	6.56112	6.20366
Human Diseases	Endocrine and metabolic disease	mmu04936	Alcoholic liver disease - Mus musculus (house mouse)	10/142	141/9577	4.4185e-05	0.00017183	0.000100773	12260/12262/26416/16176/12259/20310/12475/15977/14102/16160	10	DC2	4.35473	3.99666
Human Diseases	Endocrine and metabolic disease	mmu04940	Type I diabetes mellitus - Mus musculus (house mouse)	7/151	67/9577	8.30283e-05	0.000332113	0.000203369	14998/15040/15006/14972/14960/14961/16176	7	AM	4.08077	3.69172
Human Diseases	Endocrine and metabolic disease	mmu04940	Type I diabetes mellitus - Mus musculus (house mouse)	16/232	67/9577	3.14906e-12	3.22779e-11	1.64359e-11	15002/14961/14998/14960/14969/14999/15000/16176/14964/14972/15006/12524/16159/15013/15007/16992	16	DC1	11.5018	10.7842
Human Diseases	Endocrine and metabolic disease	mmu04940	Type I diabetes mellitus - Mus musculus (house mouse)	13/142	67/9577	1.23013e-11	1.98714e-10	1.16539e-10	14998/15000/15002/14961/14969/16176/15006/14972/15007/15040/16992/14102/16160	13	DC2	10.91	9.93353
Human Diseases	Infectious disease: bacterial	mmu05133	Pertussis - Mus musculus (house mouse)	11/151	77/9577	2.84131e-08	3.11049e-07	1.9047e-07	16476/216799/16414/54131/625018/16176/16362/16409/12259/12260/12262	11	AM	7.54648	6.72017
Human Diseases	Infectious disease: bacterial	mmu05133	Pertussis - Mus musculus (house mouse)	14/232	77/9577	3.51511e-09	1.83982e-08	9.36837e-09	16476/15900/26416/16414/216799/16176/16412/18033/14679/18126/16159/16409/625018/19094	14	DC1	8.45406	8.02834
Human Diseases	Infectious disease: bacterial	mmu05133	Pertussis - Mus musculus (house mouse)	12/142	77/9577	1.13974e-09	1.04064e-08	6.10298e-09	12260/216799/12262/26416/16176/12259/16414/12475/66824/16362/16160/15900	12	DC2	8.94319	8.21446
Human Diseases	Infectious disease: bacterial	mmu05134	Legionellosis - Mus musculus (house mouse)	7/151	60/9577	4.04283e-05	0.000182806	0.000111941	14825/20310/16414/16173/16176/330122/16409	7	AM	4.39331	3.95101
Human Diseases	Infectious disease: bacterial	mmu05134	Legionellosis - Mus musculus (house mouse)	8/232	60/9577	9.07414e-05	0.000286185	0.000145725	16414/18035/16176/18033/16159/16409/14825/330122	8	DC1	4.04219	3.83647
Human Diseases	Infectious disease: bacterial	mmu05134	Legionellosis - Mus musculus (house mouse)	7/142	60/9577	2.72227e-05	0.000109938	6.44749e-05	24088/16176/16414/20310/12475/66824/16160	7	DC2	4.56507	4.19061
Human Diseases	Infectious disease: bacterial	mmu05135	Yersinia infection - Mus musculus (house mouse)	11/151	136/9577	9.339e-06	4.73783e-05	2.9012e-05	16476/14268/22325/216799/16173/26397/54131/16176/15977/20296/20293	11	AM	5.0297	4.53742
Human Diseases	Infectious disease: bacterial	mmu05135	Yersinia infection - Mus musculus (house mouse)	20/232	136/9577	7.86551e-11	5.37477e-10	2.73683e-10	16476/26416/18019/18035/216799/11845/16176/16412/16401/26397/22324/22325/18033/56212/26395/26396/15977/16797/14131/19094	20	DC1	10.1043	9.56275
Human Diseases	Infectious disease: bacterial	mmu05135	Yersinia infection - Mus musculus (house mouse)	9/142	136/9577	0.000182436	0.00064935	0.000380822	14268/18019/216799/26416/16176/20296/14131/15977/66824	9	DC2	3.73889	3.41928
Human Diseases	Infectious disease: parasitic	mmu05140	Leishmaniasis - Mus musculus (house mouse)	13/151	70/9577	4.84934e-11	8.40552e-10	5.1471e-10	16476/14998/16414/17970/20846/246256/14960/14961/16176/17357/19225/16409/14129	13	AM	10.3143	9.28844
Human Diseases	Infectious disease: parasitic	mmu05140	Leishmaniasis - Mus musculus (house mouse)	24/232	70/9577	6.6402e-22	5.44496e-20	2.77257e-20	16476/15002/14961/15979/14998/26416/14960/14969/16414/14999/21803/15000/18035/17970/16176/16412/16401/18033/18126/16159/16409/14131/16189/19094	24	DC1	21.1778	19.5571
Human Diseases	Infectious disease: parasitic	mmu05140	Leishmaniasis - Mus musculus (house mouse)	16/142	70/9577	2.90127e-15	1.21854e-13	7.1463e-14	19225/14998/15000/15002/14961/24088/26416/14969/16176/15979/16414/14131/17357/16160/20846/14129	16	DC2	14.5374	13.1459
Human Diseases	Infectious disease: parasitic	mmu05142	Chagas disease - Mus musculus (house mouse)	11/151	103/9577	5.97105e-07	4.00638e-06	2.4533e-06	16476/18787/16176/15977/20296/12259/81897/12260/12262/20293/20304	11	AM	6.22395	5.61025
Human Diseases	Infectious disease: parasitic	mmu05142	Chagas disease - Mus musculus (house mouse)	16/232	103/9577	2.90014e-09	1.55095e-08	7.89741e-09	16476/15979/26416/12317/21803/18035/16176/20302/21937/18033/14679/18126/15977/16159/21899/19094	16	DC1	8.53758	8.10252
Human Diseases	Infectious disease: parasitic	mmu05142	Chagas disease - Mus musculus (house mouse)	15/142	103/9577	2.33941e-11	3.27518e-10	1.92078e-10	12260/24088/12262/26416/16176/12259/15979/20296/12317/20302/81897/15977/14102/16160/20304	15	DC2	10.6309	9.71652
Human Diseases	Infectious disease: parasitic	mmu05144	Malaria - Mus musculus (house mouse)	10/151	77/9577	3.12823e-07	2.4099e-06	1.47569e-06	16408/16414/16173/16176/27007/17295/20296/21939/81897/20293	10	AM	6.5047	5.831
Human Diseases	Infectious disease: parasitic	mmu05144	Malaria - Mus musculus (house mouse)	10/232	77/9577	1.51725e-05	5.40934e-05	2.75444e-05	16414/12491/16408/21803/16176/15894/15234/16159/12985/21947	10	DC1	4.81894	4.55997
Human Diseases	Infectious disease: parasitic	mmu05144	Malaria - Mus musculus (house mouse)	9/142	77/9577	1.84161e-06	8.99393e-06	5.27463e-06	24088/16176/16414/20296/17295/12985/81897/27007/21939	9	DC2	5.7348	5.27781
Human Diseases	Infectious disease: parasitic	mmu05145	Toxoplasmosis - Mus musculus (house mouse)	10/151	109/9577	7.90389e-06	4.21541e-05	2.5813e-05	11689/14998/26397/16835/20846/14960/14961/12703/12774/21939	10	AM	5.10216	4.58816
Human Diseases	Infectious disease: parasitic	mmu05145	Toxoplasmosis - Mus musculus (house mouse)	26/232	109/9577	3.73694e-19	2.29822e-17	1.17025e-17	15002/14961/15979/14998/26416/14960/14969/14999/21803/15000/18035/16412/16154/26397/239081/21937/18033/11796/12774/30955/14679/18126/16159/21947/16780/19094	26	DC1	18.4275	16.9317
Human Diseases	Infectious disease: parasitic	mmu05145	Toxoplasmosis - Mus musculus (house mouse)	14/142	109/9577	6.26297e-10	6.57611e-09	3.85667e-09	14998/15000/15002/14961/24088/26416/14969/15979/20848/11797/12703/16160/20846/21939	14	DC2	9.20322	8.41379
Human Diseases	Infectious disease: parasitic	mmu05146	Amoebiasis - Mus musculus (house mouse)	9/151	108/9577	4.91488e-05	0.000212978	0.000130417	14825/14268/20310/20719/16414/16176/330122/16409/11846	9	AM	4.30849	3.88467
Human Diseases	Infectious disease: parasitic	mmu05146	Amoebiasis - Mus musculus (house mouse)	15/232	108/9577	4.37918e-08	2.11231e-07	1.07559e-07	16414/21803/16176/18033/20723/12843/18126/18750/16159/16409/14825/12825/330122/16780/12480	15	DC1	7.35861	6.96835
Human Diseases	Infectious disease: parasitic	mmu05146	Amoebiasis - Mus musculus (house mouse)	10/142	108/9577	4.19795e-06	1.95904e-05	1.14891e-05	14268/16178/24088/16176/16414/20310/12475/12479/16160/20723	10	DC2	5.37696	4.93971
Human Diseases	Infectious disease: bacterial	mmu05150	Staphylococcus aureus infection - Mus musculus (house mouse)	16/151	128/9577	1.34701e-10	2.15521e-09	1.31974e-09	14998/16408/16414/14293/246256/625018/14960/14290/14961/16409/19204/14129/12259/12260/12262/12267	16	AM	9.87063	8.87951
Human Diseases	Infectious disease: bacterial	mmu05150	Staphylococcus aureus infection - Mus musculus (house mouse)	18/232	128/9577	1.52261e-09	8.51275e-09	4.33469e-09	15002/14961/14998/14960/14969/16414/14999/16408/15000/14130/20345/15894/14291/16409/321020/14131/625018/14293	18	DC1	8.81741	8.36304
Human Diseases	Infectious disease: bacterial	mmu05150	Staphylococcus aureus infection - Mus musculus (house mouse)	13/142	128/9577	4.7498e-08	2.9337e-07	1.72052e-07	14998/14130/15000/15002/12260/14961/12262/14969/12259/16414/14131/20345/14129	13	DC2	7.32332	6.76434
Human Diseases	Infectious disease: bacterial	mmu05152	Tuberculosis - Mus musculus (house mouse)	17/151	180/9577	2.91087e-09	4.0364e-08	2.47168e-08	14998/16414/16173/16411/12608/15962/20846/12122/246256/14960/14961/16176/15977/16409/14129/21897/81897	17	AM	8.53598	7.60701
Human Diseases	Infectious disease: bacterial	mmu05152	Tuberculosis - Mus musculus (house mouse)	31/232	180/9577	3.07143e-18	1.25928e-16	6.41228e-17	15002/14961/15979/16149/14998/26416/14960/14969/16414/14999/21803/20963/15000/16176/16411/14130/16154/12042/21937/18033/110157/13040/18126/15977/17534/16159/16409/14131/21899/15962/19094	31	DC1	17.5127	16.193
Human Diseases	Infectious disease: bacterial	mmu05152	Tuberculosis - Mus musculus (house mouse)	23/142	180/9577	1.3334e-15	9.33383e-14	5.47397e-14	17533/14998/14130/15000/15002/20963/16411/16149/14961/24088/26416/14969/16176/15979/16414/12475/14131/21897/81897/15977/16160/20846/14129	23	DC2	14.875	13.2617
Human Diseases	Infectious disease: viral	mmu05160	Hepatitis C - Mus musculus (house mouse)	13/151	167/9577	2.15175e-06	1.24323e-05	7.61291e-06	54131/16835/15962/20846/12122/142980/15977/12702/17858/17857/15945/54123/667373	13	AM	5.66721	5.11845
Human Diseases	Infectious disease: viral	mmu05160	Hepatitis C - Mus musculus (house mouse)	12/232	167/9577	0.000735635	0.00196703	0.00100161	12737/142980/18035/21937/18033/15975/26395/110157/26396/15977/15962/667373	12	DC1	3.13334	2.9993
Human Diseases	Infectious disease: viral	mmu05160	Hepatitis C - Mus musculus (house mouse)	14/142	167/9577	1.61452e-07	8.92232e-07	5.23264e-07	12737/12702/20848/22259/15461/15977/13645/14102/20846/17858/17857/15945/667373/54123	14	DC2	6.79196	6.28128
Human Diseases	Infectious disease: viral	mmu05161	Hepatitis B - Mus musculus (house mouse)	12/151	164/9577	1.01839e-05	5.04344e-05	3.08834e-05	16476/13654/20850/26397/54131/20852/15962/20846/12122/142980/15977/54123	12	AM	4.99209	4.51027
Human Diseases	Infectious disease: viral	mmu05161	Hepatitis B - Mus musculus (house mouse)	20/232	164/9577	2.36774e-09	1.29437e-08	6.59091e-09	16476/26416/21803/142980/18019/18035/13655/26397/20852/18033/15975/26395/110157/26396/15977/18750/15962/17395/20849/19094	20	DC1	8.62567	8.18105
Human Diseases	Infectious disease: viral	mmu05161	Hepatitis B - Mus musculus (house mouse)	11/142	164/9577	3.05943e-05	0.000121223	7.10931e-05	18019/24088/13655/26416/20848/15461/15977/14102/20849/20846/54123	11	DC2	4.51436	4.14817
Human Diseases	Infectious disease: viral	mmu05162	Measles - Mus musculus (house mouse)	12/151	145/9577	2.84172e-06	1.55547e-05	9.52487e-06	16476/20850/54131/15962/20846/12122/16176/15977/17858/17857/81897/54123	12	AM	5.54642	5.02114
Human Diseases	Infectious disease: viral	mmu05162	Measles - Mus musculus (house mouse)	10/232	145/9577	0.00272278	0.0067657	0.00344509	16476/21929/18035/16176/14130/18033/15975/15977/16159/15962	10	DC1	2.56499	2.4628
Human Diseases	Infectious disease: viral	mmu05162	Measles - Mus musculus (house mouse)	14/142	145/9577	2.70227e-08	1.83057e-07	1.07357e-07	14130/21929/24088/16176/20848/81897/170743/15977/14102/16160/20846/17858/17857/54123	14	DC2	7.56827	6.96917
Human Diseases	Infectious disease: viral	mmu05163	Human cytomegalovirus infection - Mus musculus (house mouse)	21/151	254/9577	4.16283e-10	6.18477e-09	3.78723e-09	75547/16194/19217/54131/15040/15006/21355/22339/15962/14972/12122/16176/15977/18595/20303/21354/20296/19225/12774/20293/20304	21	AM	9.38061	8.42168
Human Diseases	Infectious disease: viral	mmu05163	Human cytomegalovirus infection - Mus musculus (house mouse)	29/232	254/9577	2.47751e-12	2.64986e-11	1.34931e-11	26416/12317/18019/18035/16176/14964/16154/21354/16194/20302/12767/14972/21937/18033/15006/26395/110157/26396/21355/12774/14679/22339/15977/18595/18750/15962/15013/15007/19094	29	DC1	11.606	10.8699
Human Diseases	Infectious disease: viral	mmu05163	Human cytomegalovirus infection - Mus musculus (house mouse)	20/142	254/9577	8.78853e-10	8.78853e-09	5.15418e-09	19225/18019/26416/16176/12768/20296/12317/20302/15006/14972/20848/15007/15040/15461/21356/15977/14102/21354/21355/20304	20	DC2	9.05608	8.28784
Human Diseases	Infectious disease: viral	mmu05164	Influenza A - Mus musculus (house mouse)	21/151	174/9577	2.83651e-13	9.33859e-12	5.71847e-12	14998/216799/16173/54131/15962/20846/12122/22035/14960/14961/142980/16176/15977/12702/20296/17858/17857/20293/20304/15945/54123	21	AM	12.5472	11.2427
Human Diseases	Infectious disease: viral	mmu05164	Influenza A - Mus musculus (house mouse)	24/232	174/9577	3.76108e-12	3.70091e-11	1.8845e-11	15002/14961/15979/14998/14960/14969/14999/142980/15000/18035/216799/16176/21937/18033/15975/26395/110157/15894/26396/15977/18750/16159/15962/17229	24	DC1	11.4247	10.7248
Human Diseases	Infectious disease: viral	mmu05164	Influenza A - Mus musculus (house mouse)	22/142	174/9577	7.3392e-15	2.56872e-13	1.50647e-13	14998/15000/15002/216799/14961/14969/16176/15979/20296/12702/22035/170743/15977/66824/14102/16160/20846/17858/17857/15945/54123/20304	22	DC2	14.1344	12.822
Human Diseases	Infectious disease: viral	mmu05165	Human papillomavirus infection - Mus musculus (house mouse)	16/151	359/9577	0.000165243	0.000613761	0.000375836	14268/54131/15040/15006/22339/15962/20846/14972/16421/142980/15977/16362/19225/17858/17857/100038882	16	AM	3.78188	3.425
Human Diseases	Infectious disease: viral	mmu05165	Human papillomavirus infection - Mus musculus (house mouse)	22/232	359/9577	5.73332e-05	0.000190594	9.70505e-05	16421/142980/14964/16412/16401/14972/21937/18033/15975/15006/26395/110157/26396/18596/12843/22339/15977/15962/100038882/15013/15007/16780	22	DC1	4.24159	4.013
Human Diseases	Infectious disease: viral	mmu05165	Human papillomavirus infection - Mus musculus (house mouse)	16/142	359/9577	7.95659e-05	0.000298372	0.000174985	19225/14268/16421/15006/14972/15007/15040/15461/15977/13645/14102/16362/20846/17858/17857/100038882	16	DC2	4.09927	3.757
Human Diseases	Infectious disease: viral	mmu05166	Human T-cell leukemia virus 1 infection - Mus musculus (house mouse)	13/151	247/9577	0.000138452	0.0005236	0.000320626	16476/13654/20850/14998/16408/16414/15040/15006/16169/14972/14960/14961/21939	13	AM	3.8587	3.494
Human Diseases	Infectious disease: viral	mmu05166	Human T-cell leukemia virus 1 infection - Mus musculus (house mouse)	26/232	247/9577	2.27008e-10	1.4319e-09	7.29122e-10	16476/15002/14961/14998/12317/14960/14969/16414/14999/16408/21803/15000/18019/18035/14964/14972/21937/18033/15006/26395/15894/26396/14283/15013/15007/16992	26	DC1	9.64396	9.1372
Human Diseases	Infectious disease: viral	mmu05166	Human T-cell leukemia virus 1 infection - Mus musculus (house mouse)	18/142	247/9577	2.21678e-08	1.55174e-07	9.10045e-08	14998/18019/15000/15002/16178/14961/14969/16414/12317/15006/14972/15007/15040/15461/16992/16168/16169/21939	18	DC2	7.65428	7.04094
Human Diseases	Infectious disease: viral	mmu05167	Kaposi sarcoma-associated herpesvirus infection - Mus musculus (house mouse)	17/151	223/9577	7.26671e-08	7.19751e-07	4.40738e-07	16476/14825/20310/54131/15040/15006/22339/15962/20846/14972/12122/142980/15977/330122/19225/12774/54123	17	AM	7.13866	6.35582
Human Diseases	Infectious disease: viral	mmu05167	Kaposi sarcoma-associated herpesvirus infection - Mus musculus (house mouse)	32/232	223/9577	2.18617e-16	6.72246e-15	3.42307e-15	16476/15979/26416/20963/142980/18019/18035/14964/15251/14972/21937/18033/15975/15006/18591/26395/110157/15894/26396/12524/12774/30955/22339/15977/14825/15962/11601/330122/15013/12773/15007/19094	32	DC1	15.6603	14.4656
Human Diseases	Infectious disease: viral	mmu05167	Kaposi sarcoma-associated herpesvirus infection - Mus musculus (house mouse)	17/142	223/9577	2.89349e-08	1.89885e-07	1.11361e-07	19225/18019/20963/26416/15979/20310/12768/15006/14972/20848/15007/15040/15461/15977/14102/20846/54123	17	DC2	7.53858	6.95327
Human Diseases	Infectious disease: viral	mmu05168	Herpes simplex virus 1 infection - Mus musculus (house mouse)	22/151	213/9577	1.83076e-12	4.23108e-11	2.59089e-11	14998/54131/15040/15006/21355/15962/13163/20846/14972/12122/14960/14961/142980/16176/15977/12702/21354/20296/81897/20293/20304/54123	22	AM	11.7374	10.5866
Human Diseases	Infectious disease: viral	mmu05168	Herpes simplex virus 1 infection - Mus musculus (house mouse)	30/232	213/9577	3.44342e-15	5.6472e-14	2.87555e-14	15002/14961/15979/16149/14998/12317/14960/14969/14999/20963/142980/15000/18035/58235/16176/14964/21354/14972/21937/18033/15975/15006/21355/11796/15977/16159/15962/15013/15007/16992	30	DC1	14.463	13.5413
Human Diseases	Infectious disease: viral	mmu05168	Herpes simplex virus 1 infection - Mus musculus (house mouse)	30/142	213/9577	1.99463e-21	4.18872e-19	2.45654e-19	14998/15000/15002/20963/16149/14961/24088/14969/16176/15979/20296/12317/12702/15006/14972/15007/15040/81897/16992/21356/15977/11797/14102/21354/21355/16160/20846/13163/54123/20304	30	DC2	20.7001	18.6097
Human Diseases	Infectious disease: viral	mmu05169	Epstein-Barr virus infection - Mus musculus (house mouse)	23/151	228/9577	9.01121e-13	2.34292e-11	1.43468e-11	16476/14998/12505/16408/26397/54131/12229/15040/15006/21355/15962/20846/14972/12122/14960/14961/18037/15977/21354/21939/15945/54123/100038882	23	AM	12.0452	10.8432
Human Diseases	Infectious disease: viral	mmu05169	Epstein-Barr virus infection - Mus musculus (house mouse)	31/232	228/9577	3.14403e-15	5.52451e-14	2.81308e-14	16476/15002/14961/14998/26416/12317/21929/14960/14969/14999/16408/20963/15000/18035/14964/26397/21354/14972/18033/15975/15006/15894/12229/21355/18037/15977/15962/100038882/15013/15007/19094	31	DC1	14.5025	13.5508
Human Diseases	Infectious disease: viral	mmu05169	Epstein-Barr virus infection - Mus musculus (house mouse)	25/142	228/9577	2.66733e-15	1.21854e-13	7.1463e-14	14998/15000/15002/21929/20963/14961/24088/26416/14969/12317/15006/14972/20848/15007/15040/21356/15977/14102/21354/21355/20846/21939/15945/54123/100038882	25	DC2	14.5739	13.1459
Human Diseases	Infectious disease: viral	mmu05170	Human immunodeficiency virus 1 infection - Mus musculus (house mouse)	13/151	241/9577	0.000108181	0.00042456	0.000259979	16476/26397/21938/54131/15040/15006/21355/15962/14972/12122/15977/21354/12774	13	AM	3.96585	3.58506
Human Diseases	Infectious disease: viral	mmu05170	Human immunodeficiency virus 1 infection - Mus musculus (house mouse)	25/232	241/9577	7.04806e-10	4.12815e-09	2.10205e-09	16476/26416/12317/18019/18035/14964/26397/21354/12767/14972/21937/18033/15006/26395/110157/26396/21355/12774/14679/15977/18750/15962/15013/15007/19094	25	DC1	9.15193	8.67736
Human Diseases	Infectious disease: viral	mmu05170	Human immunodeficiency virus 1 infection - Mus musculus (house mouse)	14/142	241/9577	1.2823e-05	5.49558e-05	3.22297e-05	18019/24088/26416/12317/15006/14972/15007/15040/15461/21356/15977/14102/21354/21355	14	DC2	4.89201	4.49174
Human Diseases	Infectious disease: viral	mmu05171	Coronavirus disease - COVID-19 - Mus musculus (house mouse)	22/151	334/9577	1.1114e-08	1.35983e-07	8.32689e-08	16476/216799/16194/170744/54131/15962/20846/625018/142980/16176/15977/15200/20296/17858/12259/17857/12260/12262/20293/15945/12267/100038882	22	AM	7.95413	7.07952
Human Diseases	Infectious disease: viral	mmu05171	Coronavirus disease - COVID-19 - Mus musculus (house mouse)	21/232	334/9577	5.88006e-05	0.000192866	9.82073e-05	16476/26416/20963/142980/18035/216799/16176/16194/21937/18033/15975/15200/15977/18750/16159/14131/12985/15962/625018/100038882/19094	21	DC1	4.23062	4.00786
Human Diseases	Infectious disease: viral	mmu05171	Coronavirus disease - COVID-19 - Mus musculus (house mouse)	21/142	334/9577	1.84476e-08	1.33586e-07	7.83435e-08	12260/20963/216799/24088/12262/26416/16176/12259/20296/14131/12985/20848/170743/15200/15977/16160/20846/17858/17857/15945/100038882	21	DC2	7.73406	7.106
Human Diseases	Cancer: overview	mmu05202	Transcriptional misregulation in cancer - Mus musculus (house mouse)	13/151	226/9577	5.62008e-05	0.000233795	0.000143164	19016/12393/12606/12608/14254/12053/16421/16000/22029/17295/16409/14129/21939	13	AM	4.25026	3.84417
Human Diseases	Cancer: overview	mmu05202	Transcriptional misregulation in cancer - Mus musculus (house mouse)	14/232	226/9577	0.00118359	0.00306489	0.00156064	16421/15902/18792/14255/18514/80859/18033/67603/11796/12524/20185/16409/16187/17395	14	DC1	2.9268	2.8067
Human Diseases	Cancer: overview	mmu05202	Transcriptional misregulation in cancer - Mus musculus (house mouse)	10/142	226/9577	0.00192764	0.00586674	0.00344065	16178/12475/12606/80859/16421/17295/11797/22029/21939/14129	10	DC2	2.71497	2.46336
Human Diseases	Cancer: overview	mmu05203	Viral carcinogenesis - Mus musculus (house mouse)	11/151	228/9577	0.00094346	0.00321705	0.00196995	16476/13654/20850/15184/54131/15040/15006/14972/22029/12774/54123	11	AM	3.02528	2.70554
Human Diseases	Cancer: overview	mmu05203	Viral carcinogenesis - Mus musculus (house mouse)	14/232	228/9577	0.00128776	0.00329989	0.0016803	16476/227753/20963/18035/13655/14964/14972/18033/15006/23894/12774/15013/12773/15007	14	DC1	2.89016	2.77461
Human Diseases	Cancer: overview	mmu05203	Viral carcinogenesis - Mus musculus (house mouse)	12/142	228/9577	0.000141114	0.000519893	0.0003049	20963/227753/13655/15006/14972/20848/15007/15040/15461/20259/22029/54123	12	DC2	3.85043	3.51584
Human Diseases	Cancer: overview	mmu05205	Proteoglycans in cancer - Mus musculus (house mouse)	8/151	204/9577	0.0153495	0.0409321	0.0250647	14268/22325/12505/18793/22339/16000/15200/17295	8	AM	1.8139	1.60094
Human Diseases	Cancer: overview	mmu05205	Proteoglycans in cancer - Mus musculus (house mouse)	20/232	204/9577	1.00677e-07	4.67292e-07	2.37945e-07	26416/21803/18792/14182/16412/15251/22324/22325/26395/110157/26396/15200/21859/12843/22339/18750/15234/17395/16002/19094	20	DC1	6.99707	6.62352
Human Diseases	Cancer: overview	mmu05205	Proteoglycans in cancer - Mus musculus (house mouse)	12/142	204/9577	4.85606e-05	0.000185413	0.000108739	14182/14268/24088/26416/17295/20848/15461/12389/15200/14102/21859/16160	12	DC2	4.31372	3.96362
Human Diseases	Cancer: overview	mmu05235	PD-L1 expression and PD-1 checkpoint pathway in cancer - Mus musculus (house mouse)	5/151	88/9577	0.0125297	0.0338464	0.0207258	16476/26397/20846/18037/81897	5	AM	1.90206	1.68349
Human Diseases	Cancer: overview	mmu05235	PD-L1 expression and PD-1 checkpoint pathway in cancer - Mus musculus (house mouse)	14/232	88/9577	2.12488e-08	1.04544e-07	5.32339e-08	16476/15979/26416/18019/18035/26397/15251/18033/26395/110157/26396/18037/16797/19094	14	DC1	7.67266	7.27381
Human Diseases	Cancer: overview	mmu05235	PD-L1 expression and PD-1 checkpoint pathway in cancer - Mus musculus (house mouse)	10/142	88/9577	6.2956e-07	3.30519e-06	1.93838e-06	18019/24088/26416/15979/20848/81897/15461/13645/20846/60533	10	DC2	6.20096	5.71256
Human Diseases	Immune disease	mmu05310	Asthma - Mus musculus (house mouse)	4/151	25/9577	0.000580404	0.00201207	0.00123209	14998/14960/14961/21939	4	AM	3.23627	2.90936
Human Diseases	Immune disease	mmu05310	Asthma - Mus musculus (house mouse)	14/232	25/9577	5.70608e-17	2.00528e-15	1.02109e-15	15002/14961/14998/14960/14969/14999/15000/16198/16189/16163/14125/16187/21947/14126	14	DC1	16.2437	14.9909
Human Diseases	Immune disease	mmu05310	Asthma - Mus musculus (house mouse)	6/142	25/9577	1.34217e-06	6.87455e-06	4.03169e-06	14998/15000/15002/14961/14969/21939	6	DC2	5.87219	5.39451
Human Diseases	Immune disease	mmu05320	Autoimmune thyroid disease - Mus musculus (house mouse)	8/151	76/9577	2.41545e-05	0.000116841	7.15471e-05	14998/15040/15006/15962/14972/14960/14961/21939	8	AM	4.617	4.14541
Human Diseases	Immune disease	mmu05320	Autoimmune thyroid disease - Mus musculus (house mouse)	16/232	76/9577	2.50057e-11	1.75754e-10	8.94941e-11	15002/14961/14998/14960/14969/14999/15000/14964/14972/15006/12524/15962/16189/15013/21947/15007	16	DC1	10.602	10.0482
Human Diseases	Immune disease	mmu05320	Autoimmune thyroid disease - Mus musculus (house mouse)	11/142	76/9577	1.29692e-08	1.00872e-07	5.91578e-08	14998/15000/15002/14961/14969/15006/14972/15007/15040/14102/21939	11	DC2	7.88709	7.22799
Human Diseases	Immune disease	mmu05321	Inflammatory bowel disease - Mus musculus (house mouse)	9/151	62/9577	4.71951e-07	3.38503e-06	2.07282e-06	16476/14998/16173/20852/20846/14960/14961/16176/60504	9	AM	6.3261	5.68344
Human Diseases	Immune disease	mmu05321	Inflammatory bowel disease - Mus musculus (house mouse)	18/232	62/9577	3.06679e-15	5.52451e-14	2.81308e-14	16476/15002/14961/15979/14998/14960/14969/14999/21803/15000/16176/20852/18033/16182/16159/16189/16163/20849	18	DC1	14.5133	13.5508
Human Diseases	Immune disease	mmu05321	Inflammatory bowel disease - Mus musculus (house mouse)	13/142	62/9577	4.29064e-12	7.50863e-11	4.40356e-11	14998/15000/15002/14961/24088/14969/16176/15979/60504/20848/20849/16160/20846	13	DC2	11.3675	10.3562
Human Diseases	Immune disease	mmu05322	Systemic lupus erythematosus - Mus musculus (house mouse)	10/151	150/9577	0.000125	0.000481483	0.000294835	14998/246256/625018/14960/14961/14129/12259/21939/12260/12262	10	AM	3.90309	3.53042
Human Diseases	Immune disease	mmu05322	Systemic lupus erythematosus - Mus musculus (house mouse)	11/232	150/9577	0.00102959	0.00269445	0.00137201	15002/14961/14998/14960/14969/14999/15000/12524/14131/625018/21947	11	DC1	2.98734	2.86264
Human Diseases	Immune disease	mmu05322	Systemic lupus erythematosus - Mus musculus (house mouse)	11/142	150/9577	1.32391e-05	5.56042e-05	3.261e-05	14998/15000/15002/12260/14961/12262/14969/12259/14131/21939/14129	11	DC2	4.87814	4.48665
Human Diseases	Immune disease	mmu05323	Rheumatoid arthritis - Mus musculus (house mouse)	17/151	87/9577	1.77857e-14	7.39884e-13	4.53067e-13	16476/14825/20310/14998/16408/16414/16173/14254/22339/12977/14960/14961/16176/330122/20296/20293/20304	17	AM	13.7499	12.3438
Human Diseases	Immune disease	mmu05323	Rheumatoid arthritis - Mus musculus (house mouse)	19/232	87/9577	1.55284e-13	2.12222e-12	1.08063e-12	16476/15002/14961/14998/14960/14969/16414/14999/16408/21803/15000/16176/20302/15894/12524/22339/14825/21687/330122	19	DC1	12.8089	11.9663
Human Diseases	Immune disease	mmu05323	Rheumatoid arthritis - Mus musculus (house mouse)	14/142	87/9577	2.78834e-11	3.6597e-10	2.14629e-10	14998/15000/15002/14961/24088/14969/16176/16414/20310/16994/20296/20302/16168/20304	14	DC2	10.5547	9.66831
Human Diseases	Immune disease	mmu05330	Allograft rejection - Mus musculus (house mouse)	7/151	60/9577	4.04283e-05	0.000182806	0.000111941	14998/15040/15006/14972/14960/14961/21939	7	AM	4.39331	3.95101
Human Diseases	Immune disease	mmu05330	Allograft rejection - Mus musculus (house mouse)	16/232	60/9577	4.87359e-13	5.70906e-12	2.90705e-12	15002/14961/14998/14960/14969/14999/15000/14964/14972/15006/12524/16159/16189/15013/21947/15007	16	DC1	12.3122	11.5365
Human Diseases	Immune disease	mmu05330	Allograft rejection - Mus musculus (house mouse)	12/142	60/9577	5.38009e-11	6.646e-10	3.89765e-10	14998/15000/15002/14961/14969/15006/14972/15007/15040/14102/16160/21939	12	DC2	10.2692	9.4092
Human Diseases	Immune disease	mmu05332	Graft-versus-host disease - Mus musculus (house mouse)	7/151	60/9577	4.04283e-05	0.000182806	0.000111941	14998/15040/15006/14972/14960/14961/16176	7	AM	4.39331	3.95101
Human Diseases	Immune disease	mmu05332	Graft-versus-host disease - Mus musculus (house mouse)	14/232	60/9577	1.04613e-10	6.77231e-10	3.44846e-10	15002/14961/14998/14960/14969/14999/15000/16176/14964/14972/15006/12524/15013/15007	14	DC1	9.98041	9.46237
Human Diseases	Immune disease	mmu05332	Graft-versus-host disease - Mus musculus (house mouse)	11/142	60/9577	9.49906e-10	9.06729e-09	5.31766e-09	14998/15000/15002/14961/14969/16176/15006/14972/15007/15040/14102	11	DC2	9.02232	8.27428
Human Diseases	Immune disease	mmu05340	Primary immunodeficiency - Mus musculus (house mouse)	4/151	36/9577	0.00236287	0.00744664	0.00455993	12229/21355/21354/21939	4	AM	2.62656	2.34104
Human Diseases	Immune disease	mmu05340	Primary immunodeficiency - Mus musculus (house mouse)	6/232	36/9577	0.000200658	0.000609407	0.00031031	19264/21354/12229/21355/54167/21947	6	DC1	3.69754	3.5082
Human Diseases	Immune disease	mmu05340	Primary immunodeficiency - Mus musculus (house mouse)	3/142	36/9577	0.0159429	0.0423797	0.0248543	21354/21355/21939	3	DC2	1.79743	1.6046
Human Diseases	Cardiovascular disease	mmu05416	Viral myocarditis - Mus musculus (house mouse)	10/151	94/9577	2.05089e-06	1.21881e-05	7.46339e-06	14998/16408/16414/15040/15006/14972/12122/14960/14961/21939	10	AM	5.68806	5.12706
Human Diseases	Cardiovascular disease	mmu05416	Viral myocarditis - Mus musculus (house mouse)	18/232	94/9577	7.51263e-12	6.16035e-11	3.13685e-11	15002/14961/14998/14960/14969/16414/14999/16408/15000/14360/14964/14972/15006/15894/12524/15013/21947/15007	18	DC1	11.1242	10.5035
Human Diseases	Cardiovascular disease	mmu05416	Viral myocarditis - Mus musculus (house mouse)	12/142	94/9577	1.19468e-08	9.64931e-08	5.659e-08	14998/15000/15002/14961/14969/16414/15006/14972/15007/15040/12389/21939	12	DC2	7.92275	7.24726
Human Diseases	Cardiovascular disease	mmu05417	Lipid and atherosclerosis - Mus musculus (house mouse)	23/151	217/9577	3.14279e-13	9.33859e-12	5.71847e-12	16476/14825/20310/22325/216799/19016/16173/108078/17970/26397/54131/16835/15962/12122/22035/16176/15977/330122/20296/21939/20293/20304/54123	23	AM	12.5027	11.2427
Human Diseases	Cardiovascular disease	mmu05417	Lipid and atherosclerosis - Mus musculus (house mouse)	26/232	217/9577	1.21837e-11	9.36621e-11	4.76927e-11	16476/26416/12491/18019/18035/216799/17970/16176/26397/22324/20302/22325/21937/18033/15894/108078/15977/18750/16159/21899/14825/15962/330122/17395/21947/19094	26	DC1	10.9142	10.3215
Human Diseases	Cardiovascular disease	mmu05417	Lipid and atherosclerosis - Mus musculus (house mouse)	19/142	217/9577	3.99147e-10	4.65672e-09	2.73101e-09	18019/216799/24088/26416/16176/20310/12475/20296/20302/20848/22035/15461/15977/66824/14102/16160/21939/54123/20304	19	DC2	9.39887	8.56368

## Sheet: Top_Pathways_Summary
category	subcategory	ID	Description	GeneRatio	BgRatio	pvalue	p.adjust	qvalue	geneID	Count	Celltype	neg_log10_pvalue	neg_log10_qvalue
Environmental Information Processing	Signaling molecules and interaction	mmu04514	Cell adhesion molecules - Mus musculus (house mouse)	36/232	181/9577	2.64435e-23	5.23426e-21	2.66528e-21	12737/15002/14961/14998/14960/14969/16414/14999/16421/74048/19264/50723/16408/15000/11658/58235/14964/16412/16401/20340/14972/20345/15006/15894/16456/12524/102657/242122/54167/16409/12561/20343/12562/15013/21947/15007	36	DC1	22.5777	20.5743
Environmental Information Processing	Signaling molecules and interaction	mmu04060	Cytokine-cytokine receptor interaction - Mus musculus (house mouse)	44/232	294/9577	4.2555e-23	5.23426e-21	2.66528e-21	12772/15979/23832/12982/21803/16176/16154/16194/20302/12767/21937/66102/15975/12774/16181/12145/16182/15977/16159/140806/16192/16198/14825/12985/18413/12161/15962/16189/227288/16163/56744/16187/22164/330122/21942/21947/18829/12163/12986/12773/22163/50931/56066/16992	44	DC1	22.371	20.5743
Human Diseases	Infectious disease: parasitic	mmu05140	Leishmaniasis - Mus musculus (house mouse)	24/232	70/9577	6.6402e-22	5.44496e-20	2.77257e-20	16476/15002/14961/15979/14998/26416/14960/14969/16414/14999/21803/15000/18035/17970/16176/16412/16401/18033/18126/16159/16409/14131/16189/19094	24	DC1	21.1778	19.5571
Human Diseases	Infectious disease: viral	mmu05168	Herpes simplex virus 1 infection - Mus musculus (house mouse)	30/142	213/9577	1.99463e-21	4.18872e-19	2.45654e-19	14998/15000/15002/20963/16149/14961/24088/14969/16176/15979/20296/12317/12702/15006/14972/15007/15040/81897/16992/21356/15977/11797/14102/21354/21355/16160/20846/13163/54123/20304	30	DC2	20.7001	18.6097
Environmental Information Processing	Signaling molecules and interaction	mmu04061	Viral protein interaction with cytokine and cytokine receptor - Mus musculus (house mouse)	22/151	95/9577	3.65065e-20	7.59335e-18	4.64978e-18	14825/20310/16194/16173/21938/20308/12977/22035/55985/13051/20307/20303/56066/330122/17329/12772/20296/12774/20306/20293/20304/15945	22	AM	19.4376	17.3326
Environmental Information Processing	Signaling molecules and interaction	mmu04060	Cytokine-cytokine receptor interaction - Mus musculus (house mouse)	33/151	294/9577	1.69859e-19	1.76654e-17	1.08174e-17	16878/14825/12982/20310/16194/16173/21938/16172/16169/20308/15962/12977/22035/55985/13051/16176/15977/16181/20307/20303/56066/60504/330122/17329/12772/20296/12774/21939/20306/20293/66102/20304/15945	33	AM	18.7699	16.9659
Human Diseases	Infectious disease: parasitic	mmu05145	Toxoplasmosis - Mus musculus (house mouse)	26/232	109/9577	3.73694e-19	2.29822e-17	1.17025e-17	15002/14961/15979/14998/26416/14960/14969/14999/21803/15000/18035/16412/16154/26397/239081/21937/18033/11796/12774/30955/14679/18126/16159/21947/16780/19094	26	DC1	18.4275	16.9317
Organismal Systems	Immune system	mmu04640	Hematopoietic cell lineage - Mus musculus (house mouse)	24/232	94/9577	1.66461e-18	8.18987e-17	4.17028e-17	15002/14961/14998/14960/14969/12982/14999/12491/15000/14255/16176/16401/16194/16590/17311/12494/16409/16192/12985/16189/16187/12986/12482/12480	24	DC1	17.7787	16.3798
Human Diseases	Infectious disease: bacterial	mmu05152	Tuberculosis - Mus musculus (house mouse)	31/232	180/9577	3.07143e-18	1.25928e-16	6.41228e-17	15002/14961/15979/16149/14998/26416/14960/14969/16414/14999/21803/20963/15000/16176/16411/14130/16154/12042/21937/18033/110157/13040/18126/15977/17534/16159/16409/14131/21899/15962/19094	31	DC1	17.5127	16.193
Environmental Information Processing	Signaling molecules and interaction	mmu04060	Cytokine-cytokine receptor interaction - Mus musculus (house mouse)	30/142	294/9577	2.26409e-17	2.37729e-15	1.3942e-15	17082/16178/20305/16176/15979/20310/16994/12768/20296/20302/12985/60504/16188/12986/22035/16992/16168/15977/14102/16169/22164/22163/16160/12775/21939/56066/17329/16181/15945/20304	30	DC2	16.6451	14.8557
Human Diseases	Immune disease	mmu05310	Asthma - Mus musculus (house mouse)	14/232	25/9577	5.70608e-17	2.00528e-15	1.02109e-15	15002/14961/14998/14960/14969/14999/15000/16198/16189/16163/14125/16187/21947/14126	14	DC1	16.2437	14.9909
Human Diseases	Infectious disease: viral	mmu05167	Kaposi sarcoma-associated herpesvirus infection - Mus musculus (house mouse)	32/232	223/9577	2.18617e-16	6.72246e-15	3.42307e-15	16476/15979/26416/20963/142980/18019/18035/14964/15251/14972/21937/18033/15975/15006/18591/26395/110157/15894/26396/12524/12774/30955/22339/15977/14825/15962/11601/330122/15013/12773/15007/19094	32	DC1	15.6603	14.4656
Organismal Systems	Immune system	mmu04659	Th17 cell differentiation - Mus musculus (house mouse)	23/232	105/9577	3.52999e-16	9.64864e-15	4.91309e-15	16476/15002/14961/15979/14998/26416/14960/14969/14999/21803/15000/18019/18035/16176/20852/15251/16194/18033/18037/16797/16189/50931/19094	23	DC1	15.4522	14.3086
Organismal Systems	Immune system	mmu04658	Th1 and Th2 cell differentiation - Mus musculus (house mouse)	21/232	88/9577	1.12407e-15	2.51382e-14	1.28004e-14	16476/15002/14961/15979/14998/26416/14960/14969/14999/15000/18019/18035/20852/18033/18037/16159/16797/16189/16163/20849/19094	21	DC1	14.9492	13.8928
Organismal Systems	Immune system	mmu04672	Intestinal immune network for IgA production - Mus musculus (house mouse)	16/232	43/9577	1.24516e-15	2.55258e-14	1.29977e-14	15002/14961/14998/14960/14969/14999/16421/50723/21803/15000/16401/12767/12524/54167/16189/21947	16	DC1	14.9048	13.8861
Human Diseases	Infectious disease: bacterial	mmu05152	Tuberculosis - Mus musculus (house mouse)	23/142	180/9577	1.3334e-15	9.33383e-14	5.47397e-14	17533/14998/14130/15000/15002/20963/16411/16149/14961/24088/26416/14969/16176/15979/16414/12475/14131/21897/81897/15977/16160/20846/14129	23	DC2	14.875	13.2617
Environmental Information Processing	Signal transduction	mmu04668	TNF signaling pathway - Mus musculus (house mouse)	20/151	118/9577	1.38345e-15	9.05238e-14	5.54321e-14	16476/16878/14825/20310/26397/12608/21938/12977/13614/16176/15977/22029/16362/12702/330122/20296/19225/20293/20304/15945	20	AM	14.859	13.2562
Organismal Systems	Immune system	mmu04620	Toll-like receptor signaling pathway - Mus musculus (house mouse)	19/151	104/9577	1.74084e-15	9.05238e-14	5.54321e-14	16476/170744/26397/54131/27056/15962/20846/142980/16176/15977/20303/56066/17329/21939/21897/81897/20304/15945/54123	19	AM	14.7592	13.2562
Human Diseases	Infectious disease: viral	mmu05169	Epstein-Barr virus infection - Mus musculus (house mouse)	25/142	228/9577	2.66733e-15	1.21854e-13	7.1463e-14	14998/15000/15002/21929/20963/14961/24088/26416/14969/12317/15006/14972/20848/15007/15040/21356/15977/14102/21354/21355/20846/21939/15945/54123/100038882	25	DC2	14.5739	13.1459
Human Diseases	Infectious disease: parasitic	mmu05140	Leishmaniasis - Mus musculus (house mouse)	16/142	70/9577	2.90127e-15	1.21854e-13	7.1463e-14	19225/14998/15000/15002/14961/24088/26416/14969/16176/15979/16414/14131/17357/16160/20846/14129	16	DC2	14.5374	13.1459
Human Diseases	Immune disease	mmu05321	Inflammatory bowel disease - Mus musculus (house mouse)	18/232	62/9577	3.06679e-15	5.52451e-14	2.81308e-14	16476/15002/14961/15979/14998/14960/14969/14999/21803/15000/16176/20852/18033/16182/16159/16189/16163/20849	18	DC1	14.5133	13.5508
Human Diseases	Infectious disease: viral	mmu05169	Epstein-Barr virus infection - Mus musculus (house mouse)	31/232	228/9577	3.14403e-15	5.52451e-14	2.81308e-14	16476/15002/14961/14998/26416/12317/21929/14960/14969/14999/16408/20963/15000/18035/14964/26397/21354/14972/18033/15975/15006/15894/12229/21355/18037/15977/15962/100038882/15013/15007/19094	31	DC1	14.5025	13.5508
Human Diseases	Infectious disease: viral	mmu05168	Herpes simplex virus 1 infection - Mus musculus (house mouse)	30/232	213/9577	3.44342e-15	5.6472e-14	2.87555e-14	15002/14961/15979/16149/14998/12317/14960/14969/14999/20963/142980/15000/18035/58235/16176/14964/21354/14972/21937/18033/15975/15006/21355/11796/15977/16159/15962/15013/15007/16992	30	DC1	14.463	13.5413
Human Diseases	Infectious disease: viral	mmu05164	Influenza A - Mus musculus (house mouse)	22/142	174/9577	7.3392e-15	2.56872e-13	1.50647e-13	14998/15000/15002/216799/14961/14969/16176/15979/20296/12702/22035/170743/15977/66824/14102/16160/20846/17858/17857/15945/54123/20304	22	DC2	14.1344	12.822
Human Diseases	Immune disease	mmu05323	Rheumatoid arthritis - Mus musculus (house mouse)	17/151	87/9577	1.77857e-14	7.39884e-13	4.53067e-13	16476/14825/20310/14998/16408/16414/16173/14254/22339/12977/14960/14961/16176/330122/20296/20293/20304	17	AM	13.7499	12.3438
Cellular Processes	Transport and catabolism	mmu04145	Phagosome - Mus musculus (house mouse)	27/232	183/9577	2.85106e-14	4.38351e-13	2.23208e-13	15002/14961/14998/12317/14960/14969/16414/14999/12491/15000/17970/22145/14964/16412/14130/21354/14972/15006/21355/13040/108078/17534/16409/14131/21899/15013/15007	27	DC1	13.545	12.6513
Organismal Systems	Development and regeneration	mmu04380	Osteoclast differentiation - Mus musculus (house mouse)	23/232	136/9577	1.3144e-13	1.90201e-12	9.68503e-13	16476/14282/15979/26416/21803/20963/18019/18035/22177/18412/14360/17970/16176/14130/21937/18033/15975/26395/12229/15977/14283/14131/19094	23	DC1	12.8813	12.0139
Organismal Systems	Immune system	mmu04620	Toll-like receptor signaling pathway - Mus musculus (house mouse)	17/142	104/9577	1.40712e-13	4.22135e-12	2.47568e-12	24088/26416/16176/12475/20302/21897/81897/170743/15977/16160/20846/21939/56066/17329/15945/54123/20304	17	DC2	12.8517	11.6063
Human Diseases	Immune disease	mmu05323	Rheumatoid arthritis - Mus musculus (house mouse)	19/232	87/9577	1.55284e-13	2.12222e-12	1.08063e-12	16476/15002/14961/14998/14960/14969/16414/14999/16408/21803/15000/16176/20302/15894/12524/22339/14825/21687/330122	19	DC1	12.8089	11.9663
Environmental Information Processing	Signal transduction	mmu04015	Rap1 signaling pathway - Mus musculus (house mouse)	28/232	214/9577	2.03673e-13	2.63703e-12	1.34278e-12	26416/16414/22323/16408/14182/16412/26397/22324/22325/18591/26395/110157/26396/16590/14679/18596/17311/22339/18595/18750/15234/16409/16797/21687/11601/56508/19094/14293	28	DC1	12.6911	11.872
Human Diseases	Infectious disease: viral	mmu05164	Influenza A - Mus musculus (house mouse)	21/151	174/9577	2.83651e-13	9.33859e-12	5.71847e-12	14998/216799/16173/54131/15962/20846/12122/22035/14960/14961/142980/16176/15977/12702/20296/17858/17857/20293/20304/15945/54123	21	AM	12.5472	11.2427
Human Diseases	Cardiovascular disease	mmu05417	Lipid and atherosclerosis - Mus musculus (house mouse)	23/151	217/9577	3.14279e-13	9.33859e-12	5.71847e-12	16476/14825/20310/22325/216799/19016/16173/108078/17970/26397/54131/16835/15962/12122/22035/16176/15977/330122/20296/21939/20293/20304/54123	23	AM	12.5027	11.2427
Organismal Systems	Immune system	mmu04640	Hematopoietic cell lineage - Mus musculus (house mouse)	16/142	94/9577	3.97487e-13	1.0434e-11	6.11921e-12	14998/15000/15002/16178/14961/14969/16176/16590/12475/12494/12985/16188/12986/12490/12479/14129	16	DC2	12.4007	11.2133
Environmental Information Processing	Signal transduction	mmu04151	PI3K-Akt signaling pathway - Mus musculus (house mouse)	36/232	367/9577	4.56957e-13	5.62057e-12	2.86199e-12	15370/16421/20963/14255/14182/16412/16401/16194/18033/15975/18591/26395/110157/26396/16590/30955/18596/12843/17311/22339/15977/18595/18750/15234/11839/12985/18413/15962/16189/21687/21802/11601/16187/16002/12986/16780	36	DC1	12.3401	11.5433
Human Diseases	Immune disease	mmu05330	Allograft rejection - Mus musculus (house mouse)	16/232	60/9577	4.87359e-13	5.70906e-12	2.90705e-12	15002/14961/14998/14960/14969/14999/15000/14964/14972/15006/12524/16159/16189/15013/21947/15007	16	DC1	12.3122	11.5365
Organismal Systems	Immune system	mmu04650	Natural killer cell mediated cytotoxicity - Mus musculus (house mouse)	21/232	120/9577	7.98928e-13	8.93347e-12	4.54892e-12	15979/16414/16408/20963/18019/22177/14360/14964/22324/56743/14972/22325/15975/26395/110157/15894/26396/15977/18750/16797/15962	21	DC1	12.0975	11.3421
Human Diseases	Infectious disease: viral	mmu05169	Epstein-Barr virus infection - Mus musculus (house mouse)	23/151	228/9577	9.01121e-13	2.34292e-11	1.43468e-11	16476/14998/12505/16408/26397/54131/12229/15040/15006/21355/15962/20846/14972/12122/14960/14961/18037/15977/21354/21939/15945/54123/100038882	23	AM	12.0452	10.8432
Environmental Information Processing	Signaling molecules and interaction	mmu04514	Cell adhesion molecules - Mus musculus (house mouse)	20/142	181/9577	1.79564e-12	3.87326e-11	2.27154e-11	14998/12737/15000/15002/12550/14961/14969/16414/11658/16421/15006/14972/12490/15007/15040/20345/20343/20612/21939/60533	20	DC2	11.7458	10.6437
Human Diseases	Infectious disease: viral	mmu05168	Herpes simplex virus 1 infection - Mus musculus (house mouse)	22/151	213/9577	1.83076e-12	4.23108e-11	2.59089e-11	14998/54131/15040/15006/21355/15962/13163/20846/14972/12122/14960/14961/142980/16176/15977/12702/21354/20296/81897/20293/20304/54123	22	AM	11.7374	10.5866
Organismal Systems	Immune system	mmu04612	Antigen processing and presentation - Mus musculus (house mouse)	15/142	87/9577	1.84441e-12	3.87326e-11	2.27154e-11	14998/15000/15002/16149/14961/14969/12317/15006/14972/15007/15040/21356/21354/21355/19188	15	DC2	11.7341	10.6437
Cellular Processes	Transport and catabolism	mmu04145	Phagosome - Mus musculus (house mouse)	20/142	183/9577	2.2095e-12	4.21814e-11	2.4738e-11	17533/14998/14130/15000/15002/14961/24088/14969/16414/12475/12317/14131/15006/14972/15007/22142/15040/21354/21355/14129	20	DC2	11.6557	10.6066
Human Diseases	Infectious disease: viral	mmu05163	Human cytomegalovirus infection - Mus musculus (house mouse)	29/232	254/9577	2.47751e-12	2.64986e-11	1.34931e-11	26416/12317/18019/18035/16176/14964/16154/21354/16194/20302/12767/14972/21937/18033/15006/26395/110157/26396/21355/12774/14679/22339/15977/18595/18750/15962/15013/15007/19094	29	DC1	11.606	10.8699
Human Diseases	Endocrine and metabolic disease	mmu04940	Type I diabetes mellitus - Mus musculus (house mouse)	16/232	67/9577	3.14906e-12	3.22779e-11	1.64359e-11	15002/14961/14998/14960/14969/14999/15000/16176/14964/14972/15006/12524/16159/15013/15007/16992	16	DC1	11.5018	10.7842
Human Diseases	Infectious disease: viral	mmu05164	Influenza A - Mus musculus (house mouse)	24/232	174/9577	3.76108e-12	3.70091e-11	1.8845e-11	15002/14961/15979/14998/14960/14969/14999/142980/15000/18035/216799/16176/21937/18033/15975/26395/110157/15894/26396/15977/18750/16159/15962/17229	24	DC1	11.4247	10.7248
Human Diseases	Immune disease	mmu05321	Inflammatory bowel disease - Mus musculus (house mouse)	13/142	62/9577	4.29064e-12	7.50863e-11	4.40356e-11	14998/15000/15002/14961/24088/14969/16176/15979/60504/20848/20849/16160/20846	13	DC2	11.3675	10.3562
Organismal Systems	Immune system	mmu04620	Toll-like receptor signaling pathway - Mus musculus (house mouse)	19/232	104/9577	4.63747e-12	4.38776e-11	2.23425e-11	16476/26416/142980/18035/16176/27056/26397/20302/18033/15975/26395/26396/12524/15977/16159/21899/15962/19094/56066	19	DC1	11.3337	10.6509
Environmental Information Processing	Signal transduction	mmu04010	MAPK signaling pathway - Mus musculus (house mouse)	31/232	299/9577	5.35317e-12	4.87734e-11	2.48354e-11	16476/26416/15370/19252/13537/21803/14255/14182/16176/26397/21937/18033/18591/26395/26407/110157/26396/67603/16590/18596/17311/22339/18595/18750/15234/11839/21687/21802/11601/16002/19094	31	DC1	11.2714	10.6049
Environmental Information Processing	Signaling molecules and interaction	mmu04061	Viral protein interaction with cytokine and cytokine receptor - Mus musculus (house mouse)	18/232	95/9577	9.07174e-12	7.19886e-11	3.66566e-11	12772/23832/16154/16194/20302/12767/21937/12774/12145/16182/14825/227288/56744/330122/18829/12773/56066/16992	18	DC1	11.0423	10.4358
Human Diseases	Cardiovascular disease	mmu05417	Lipid and atherosclerosis - Mus musculus (house mouse)	26/232	217/9577	1.21837e-11	9.36621e-11	4.76927e-11	16476/26416/12491/18019/18035/216799/17970/16176/26397/22324/20302/22325/21937/18033/15894/108078/15977/18750/16159/21899/14825/15962/330122/17395/21947/19094	26	DC1	10.9142	10.3215
Human Diseases	Endocrine and metabolic disease	mmu04940	Type I diabetes mellitus - Mus musculus (house mouse)	13/142	67/9577	1.23013e-11	1.98714e-10	1.16539e-10	14998/15000/15002/14961/14969/16176/15006/14972/15007/15040/16992/14102/16160	13	DC2	10.91	9.93353
Environmental Information Processing	Signal transduction	mmu04668	TNF signaling pathway - Mus musculus (house mouse)	16/142	118/9577	1.49278e-11	2.23917e-10	1.3132e-10	19225/21929/26416/16176/20310/20296/12702/16992/16168/15977/11797/14102/16362/22029/15945/20304	16	DC2	10.826	9.88167
Organismal Systems	Immune system	mmu04612	Antigen processing and presentation - Mus musculus (house mouse)	17/232	87/9577	2.08334e-11	1.50735e-10	7.67545e-11	15002/14961/16149/14998/12317/14960/14969/14999/15000/14964/21354/14972/15006/21355/13040/15013/15007	17	DC1	10.6812	10.1149
Human Diseases	Immune disease	mmu05323	Rheumatoid arthritis - Mus musculus (house mouse)	14/142	87/9577	2.78834e-11	3.6597e-10	2.14629e-10	14998/15000/15002/14961/24088/14969/16176/16414/20310/16994/20296/20302/16168/20304	14	DC2	10.5547	9.66831
Human Diseases	Infectious disease: parasitic	mmu05140	Leishmaniasis - Mus musculus (house mouse)	13/151	70/9577	4.84934e-11	8.40552e-10	5.1471e-10	16476/14998/16414/17970/20846/246256/14960/14961/16176/17357/19225/16409/14129	13	AM	10.3143	9.28844
Human Diseases	Immune disease	mmu05330	Allograft rejection - Mus musculus (house mouse)	12/142	60/9577	5.38009e-11	6.646e-10	3.89765e-10	14998/15000/15002/14961/14969/15006/14972/15007/15040/14102/16160/21939	12	DC2	10.2692	9.4092
Environmental Information Processing	Signal transduction	mmu04668	TNF signaling pathway - Mus musculus (house mouse)	18/232	118/9577	3.90315e-10	2.40044e-09	1.2223e-09	16476/26416/21929/18035/16176/26397/21937/18033/26395/15894/11796/16182/15977/14825/330122/17395/19094/16992	18	DC1	9.40858	8.91282
Human Diseases	Cardiovascular disease	mmu05417	Lipid and atherosclerosis - Mus musculus (house mouse)	19/142	217/9577	3.99147e-10	4.65672e-09	2.73101e-09	18019/216799/24088/26416/16176/20310/12475/20296/20302/20848/22035/15461/15977/66824/14102/16160/21939/54123/20304	19	DC2	9.39887	8.56368
Human Diseases	Infectious disease: viral	mmu05163	Human cytomegalovirus infection - Mus musculus (house mouse)	21/151	254/9577	4.16283e-10	6.18477e-09	3.78723e-09	75547/16194/19217/54131/15040/15006/21355/22339/15962/14972/12122/16176/15977/18595/20303/21354/20296/19225/12774/20293/20304	21	AM	9.38061	8.42168
Human Diseases	Infectious disease: parasitic	mmu05145	Toxoplasmosis - Mus musculus (house mouse)	14/142	109/9577	6.26297e-10	6.57611e-09	3.85667e-09	14998/15000/15002/14961/24088/26416/14969/15979/20848/11797/12703/16160/20846/21939	14	DC2	9.20322	8.41379
Human Diseases	Infectious disease: viral	mmu05163	Human cytomegalovirus infection - Mus musculus (house mouse)	20/142	254/9577	8.78853e-10	8.78853e-09	5.15418e-09	19225/18019/26416/16176/12768/20296/12317/20302/15006/14972/20848/15007/15040/15461/21356/15977/14102/21354/21355/20304	20	DC2	9.05608	8.28784
Human Diseases	Infectious disease: bacterial	mmu05152	Tuberculosis - Mus musculus (house mouse)	17/151	180/9577	2.91087e-09	4.0364e-08	2.47168e-08	14998/16414/16173/16411/12608/15962/20846/12122/246256/14960/14961/16176/15977/16409/14129/21897/81897	17	AM	8.53598	7.60701
Organismal Systems	Immune system	mmu04672	Intestinal immune network for IgA production - Mus musculus (house mouse)	9/142	43/9577	9.86805e-09	8.63454e-08	5.06387e-08	14998/15000/15002/14961/14969/16421/16168/16169/21939	9	DC2	8.00577	7.29552
Organismal Systems	Development and regeneration	mmu04380	Osteoclast differentiation - Mus musculus (house mouse)	14/142	136/9577	1.18085e-08	9.64931e-08	5.659e-08	14282/14130/18019/20963/26416/16176/15979/19261/14131/12702/15977/12703/20846/14129	14	DC2	7.92781	7.24726
Environmental Information Processing	Signaling molecules and interaction	mmu04061	Viral protein interaction with cytokine and cytokine receptor - Mus musculus (house mouse)	12/142	95/9577	1.35022e-08	1.01267e-07	5.93896e-08	20305/20310/12768/20296/20302/22035/16992/12775/56066/17329/15945/20304	12	DC2	7.86959	7.22629
Human Diseases	Infectious disease: viral	mmu05167	Kaposi sarcoma-associated herpesvirus infection - Mus musculus (house mouse)	17/142	223/9577	2.89349e-08	1.89885e-07	1.11361e-07	19225/18019/20963/26416/15979/20310/12768/15006/14972/20848/15007/15040/15461/15977/14102/20846/54123	17	DC2	7.53858	6.95327
Organismal Systems	Immune system	mmu04659	Th17 cell differentiation - Mus musculus (house mouse)	12/142	105/9577	4.24861e-08	2.70366e-07	1.5856e-07	14998/18019/15000/15002/14961/26416/14969/16176/15979/60504/20848/20846	12	DC2	7.37175	6.79981
Organismal Systems	Immune system	mmu04658	Th1 and Th2 cell differentiation - Mus musculus (house mouse)	11/142	88/9577	6.22825e-08	3.73695e-07	2.1916e-07	14998/18019/15000/15002/14961/26416/14969/15979/20849/16160/20846	11	DC2	7.20563	6.65924
Human Diseases	Infectious disease: viral	mmu05167	Kaposi sarcoma-associated herpesvirus infection - Mus musculus (house mouse)	17/151	223/9577	7.26671e-08	7.19751e-07	4.40738e-07	16476/14825/20310/54131/15040/15006/22339/15962/20846/14972/12122/142980/15977/330122/19225/12774/54123	17	AM	7.13866	6.35582
Environmental Information Processing	Signaling molecules and interaction	mmu04514	Cell adhesion molecules - Mus musculus (house mouse)	15/151	181/9577	1.50511e-07	1.42302e-06	8.71382e-07	673094/14998/16408/16414/15040/15006/11658/102657/14972/16421/14960/14961/20343/16409/21939	15	AM	6.82243	6.05979
Cellular Processes	Transport and catabolism	mmu04145	Phagosome - Mus musculus (house mouse)	15/151	183/9577	1.73914e-07	1.57278e-06	9.63091e-07	14998/22145/16414/108078/17970/15040/15006/21355/14972/246256/14960/14961/21354/16409/14129	15	AM	6.75967	6.01633
Organismal Systems	Development and regeneration	mmu04380	Osteoclast differentiation - Mus musculus (house mouse)	13/151	136/9577	2.02562e-07	1.75554e-06	1.075e-06	14282/16476/19016/17970/12229/20846/12977/246256/16176/15977/12702/12703/14129	13	AM	6.69344	5.96859
Organismal Systems	Immune system	mmu04640	Hematopoietic cell lineage - Mus musculus (house mouse)	11/151	94/9577	2.33388e-07	1.94179e-06	1.18905e-06	12982/14998/16194/12505/12977/14960/14961/16176/17311/16409/14129	11	AM	6.63192	5.9248
Organismal Systems	Immune system	mmu04650	Natural killer cell mediated cytotoxicity - Mus musculus (house mouse)	12/151	120/9577	3.71798e-07	2.76193e-06	1.69126e-06	22325/16408/16414/15040/15962/14972/12122/22035/246256/15977/27007/56743	12	AM	6.42969	5.77179
Human Diseases	Immune disease	mmu05321	Inflammatory bowel disease - Mus musculus (house mouse)	9/151	62/9577	4.71951e-07	3.38503e-06	2.07282e-06	16476/14998/16173/20852/20846/14960/14961/16176/60504	9	AM	6.3261	5.68344
Organismal Systems	Immune system	mmu04659	Th17 cell differentiation - Mus musculus (house mouse)	11/151	105/9577	7.26007e-07	4.71904e-06	2.8897e-06	16476/20850/14998/16194/20852/20846/14960/14961/18037/16176/60504	11	AM	6.13906	5.53915
Environmental Information Processing	Signal transduction	mmu04015	Rap1 signaling pathway - Mus musculus (house mouse)	15/151	214/9577	1.3056e-06	8.22926e-06	5.03917e-06	15901/16337/22325/16408/16414/14293/26397/14254/22339/12977/16000/18595/17311/17295/16409	15	AM	5.88419	5.29764
Human Diseases	Immune disease	mmu05310	Asthma - Mus musculus (house mouse)	6/142	25/9577	1.34217e-06	6.87455e-06	4.03169e-06	14998/15000/15002/14961/14969/21939	6	DC2	5.87219	5.39451
Organismal Systems	Immune system	mmu04650	Natural killer cell mediated cytotoxicity - Mus musculus (house mouse)	11/142	120/9577	1.50768e-06	7.5384e-06	4.42102e-06	18019/20963/15979/16414/14972/15040/22035/15461/15977/14102/27007	11	DC2	5.82169	5.35448
Human Diseases	Infectious disease: parasitic	mmu05145	Toxoplasmosis - Mus musculus (house mouse)	10/151	109/9577	7.90389e-06	4.21541e-05	2.5813e-05	11689/14998/26397/16835/20846/14960/14961/12703/12774/21939	10	AM	5.10216	4.58816
Organismal Systems	Immune system	mmu04612	Antigen processing and presentation - Mus musculus (house mouse)	9/151	87/9577	8.53579e-06	4.43861e-05	2.71797e-05	14998/15040/15006/21355/19188/14972/14960/14961/21354	9	AM	5.06876	4.56575
Human Diseases	Immune disease	mmu05330	Allograft rejection - Mus musculus (house mouse)	7/151	60/9577	4.04283e-05	0.000182806	0.000111941	14998/15040/15006/14972/14960/14961/21939	7	AM	4.39331	3.95101
Organismal Systems	Immune system	mmu04672	Intestinal immune network for IgA production - Mus musculus (house mouse)	6/151	43/9577	5.23922e-05	0.0002224	0.000136186	14998/16169/16421/14960/14961/21939	6	AM	4.28073	3.86587
Organismal Systems	Immune system	mmu04658	Th1 and Th2 cell differentiation - Mus musculus (house mouse)	8/151	88/9577	7.02077e-05	0.000286337	0.000175338	16476/20850/14998/20852/20846/14960/14961/18037	8	AM	4.15362	3.75612
Human Diseases	Endocrine and metabolic disease	mmu04940	Type I diabetes mellitus - Mus musculus (house mouse)	7/151	67/9577	8.30283e-05	0.000332113	0.000203369	14998/15040/15006/14972/14960/14961/16176	7	AM	4.08077	3.69172
Environmental Information Processing	Signal transduction	mmu04010	MAPK signaling pathway - Mus musculus (house mouse)	14/151	299/9577	0.000260173	0.000949403	0.000581365	16476/15370/16337/26397/14254/22339/13163/12977/13537/16000/16176/18595/17311/17295	14	AM	3.58474	3.23555
Environmental Information Processing	Signal transduction	mmu04151	PI3K-Akt signaling pathway - Mus musculus (house mouse)	15/142	367/9577	0.000344523	0.00120583	0.000707178	14182/14268/15370/20963/24088/16590/16421/17295/12985/16188/12986/15461/11839/15977/13645	15	DC2	3.46278	3.15047
Human Diseases	Immune disease	mmu05310	Asthma - Mus musculus (house mouse)	4/151	25/9577	0.000580404	0.00201207	0.00123209	14998/14960/14961/21939	4	AM	3.23627	2.90936
Environmental Information Processing	Signal transduction	mmu04010	MAPK signaling pathway - Mus musculus (house mouse)	12/142	299/9577	0.00159941	0.00501306	0.00293999	14182/15370/26416/16176/16590/12475/17295/15461/11839/13645/14102/13163	12	DC2	2.79604	2.53165
Environmental Information Processing	Signal transduction	mmu04151	PI3K-Akt signaling pathway - Mus musculus (house mouse)	14/151	367/9577	0.00193608	0.00629225	0.00385305	14268/15370/16337/16194/14254/22339/15962/12977/16421/16000/15977/18595/17311/17295	14	AM	2.71308	2.4142
Environmental Information Processing	Signal transduction	mmu04015	Rap1 signaling pathway - Mus musculus (house mouse)	9/142	214/9577	0.00451098	0.0128014	0.0075076	14182/12550/26416/16414/16590/17295/15461/13645/11540	9	DC2	2.34573	2.1245
