# Supplementary material for: Irf7 Deficiency Confers Protection Against Influenza Infection, Independent of irf3
Source: Int J Biol Sci. 2026 Jan 22;22(4):1974–96. doi: 10.7150/ijbs.126714 (PMC12905640; doi:10.7150/ijbs.126714)
Supplement: Supplementary file 1 — Supplementary figures and tables. [file ijbsv22p1974s1.zip › Table S5 NMF_Results_Complete.xlsx]

## Sheet: Factor_Activities
Sample	Factor_1	Factor_2	Factor_3	Factor_4	Factor_5	Factor_6	Cell_type	Treatment	Genotype	Gene_type	Condition	Group
INF_IRF3KO1AM_03	0.00535718	0.00048576	0.00163128	0.000671314	5.7717e-06	2.08446e-07	AM	INF	KO	IRF3	IRF3_KO_AM_INF	IRF3_KO
INF_IRF3KO1DC1_01	0.000232555	0.000146463	0.00476302	2.547e-05	5.45217e-05	8.6959e-05	DC1	INF	KO	IRF3	IRF3_KO_DC1_INF	IRF3_KO
INF_IRF3KO1DC2_02	0.0039116	0.00598909	4.34085e-05	4.49042e-11	0.00147985	0.000175882	DC2	INF	KO	IRF3	IRF3_KO_DC2_INF	IRF3_KO
INF_IRF3KO2AM_04	0.0107172	0.000155915	0.00021483	0.000225291	8.93242e-16	7.85749e-05	AM	INF	KO	IRF3	IRF3_KO_AM_INF	IRF3_KO
INF_IRF3KO2DC1_05	0.000262552	0.000154085	0.00476024	2.71285e-05	1.63977e-08	1.41205e-05	DC1	INF	KO	IRF3	IRF3_KO_DC1_INF	IRF3_KO
INF_IRF3KO2DC2_06	0.00260726	0.00305778	0.00123686	4.74249e-05	0.000625406	5.69171e-06	DC2	INF	KO	IRF3	IRF3_KO_DC2_INF	IRF3_KO
INF_IRF3KO3AM_08	0.0112924	0.0003954	5.6517e-05	0.000132763	2.22045e-16	1.68108e-05	AM	INF	KO	IRF3	IRF3_KO_AM_INF	IRF3_KO
INF_IRF3KO3DC1_09	0.000292093	0.000157057	0.00543233	2.32426e-05	9.25076e-07	5.66484e-09	DC1	INF	KO	IRF3	IRF3_KO_DC1_INF	IRF3_KO
INF_IRF3KO3DC2_07	0.0040181	0.005564	0.000557306	7.37709e-05	0.00119006	4.28379e-05	DC2	INF	KO	IRF3	IRF3_KO_DC2_INF	IRF3_KO
INF_IRF3WT1AM_11	0.0131553	7.74758e-05	2.91053e-13	0.000221187	3.50889e-05	0.000152833	AM	INF	WT	IRF3	IRF3_WT_AM_INF	IRF3_WT
INF_IRF3WT1DC1_10	0.00032644	0.000103796	0.00353374	5.38334e-05	0.000148464	0.00199512	DC1	INF	WT	IRF3	IRF3_WT_DC1_INF	IRF3_WT
INF_IRF3WT1DC2_12	0.00434634	0.00337587	0.000834247	9.59246e-08	0.00194631	9.54297e-05	DC2	INF	WT	IRF3	IRF3_WT_DC2_INF	IRF3_WT
INF_IRF7KO1AM_07	0.00370529	1.13393e-05	0.000881487	0.00373728	4.50825e-05	7.93795e-11	AM	INF	KO	IRF7	IRF7_KO_AM_INF	IRF7_KO
INF_IRF7KO1DC1_08	0.000145707	5.98884e-05	0.0037942	2.47727e-05	0.000599589	0.000299754	DC1	INF	KO	IRF7	IRF7_KO_DC1_INF	IRF7_KO
INF_IRF7KO1DC2_09	0.000854109	0.00234734	0.000835923	9.35873e-15	0.00466634	0.000205976	DC2	INF	KO	IRF7	IRF7_KO_DC2_INF	IRF7_KO
INF_IRF7KO2AM_10	0.00191278	2.22045e-16	0.00316406	0.00100946	1.55527e-05	2.22045e-16	AM	INF	KO	IRF7	IRF7_KO_AM_INF	IRF7_KO
INF_IRF7KO2DC1_11	0.000256046	1.54165e-05	0.0057135	3.16963e-05	4.72148e-05	3.35587e-06	DC1	INF	KO	IRF7	IRF7_KO_DC1_INF	IRF7_KO
INF_IRF7KO2DC2_12	0.000337916	0.00084426	0.00283199	6.82247e-06	0.00206649	1.87005e-05	DC2	INF	KO	IRF7	IRF7_KO_DC2_INF	IRF7_KO
INF_IRF7KO3AM_12	0.000698815	1.74579e-14	0.00514009	0.000297309	2.20032e-05	1.32985e-15	AM	INF	KO	IRF7	IRF7_KO_AM_INF	IRF7_KO
INF_IRF7KO3DC1_10	0.000207875	4.04286e-05	0.00547981	2.89211e-05	4.25296e-05	2.22045e-16	DC1	INF	KO	IRF7	IRF7_KO_DC1_INF	IRF7_KO
INF_IRF7KO3DC2_11	0.000402343	0.000951196	0.00349529	1.91575e-05	0.00240845	0.000105586	DC2	INF	KO	IRF7	IRF7_KO_DC2_INF	IRF7_KO
INF_IRF7WT1AM_07	0.00172912	8.45231e-05	0.000621563	0.00528307	0.000412855	4.4962e-11	AM	INF	WT	IRF7	IRF7_WT_AM_INF	IRF7_WT
INF_IRF7WT1DC1_08	2.22045e-16	2.22045e-16	0.00295785	1.46826e-05	0.00434999	0.0001708	DC1	INF	WT	IRF7	IRF7_WT_DC1_INF	IRF7_WT
INF_IRF7WT1DC2_09	4.94106e-06	0.00101413	2.22045e-16	6.47056e-06	0.0137004	0.000471471	DC2	INF	WT	IRF7	IRF7_WT_DC2_INF	IRF7_WT
INF_IRF7WT2AM_10	0.00380473	0.000128071	0.000946428	0.0045201	0.000485685	1.34698e-12	AM	INF	WT	IRF7	IRF7_WT_AM_INF	IRF7_WT
INF_IRF7WT2DC1_11	3.40185e-09	0.00162598	0.00324574	2.21535e-05	0.000830026	0.000526665	DC1	INF	WT	IRF7	IRF7_WT_DC1_INF	IRF7_WT
INF_IRF7WT2DC2_12	8.53219e-07	0.000727358	0.000877484	5.26024e-13	0.0115744	0.000240535	DC2	INF	WT	IRF7	IRF7_WT_DC2_INF	IRF7_WT
INF_IRF7WT3AM_05	0.00242499	2.22045e-16	0.000491897	0.00611025	0.000405043	2.22045e-16	AM	INF	WT	IRF7	IRF7_WT_AM_INF	IRF7_WT
INF_IRF7WT3DC1_04	0.000274837	2.56757e-12	0.00261952	1.97018e-05	0.00402078	0.000386252	DC1	INF	WT	IRF7	IRF7_WT_DC1_INF	IRF7_WT
INF_IRF7WT3DC2_06	0.000663477	0.000514872	0.00290799	4.75837e-05	0.00463019	0.000341187	DC2	INF	WT	IRF7	IRF7_WT_DC2_INF	IRF7_WT
UNI_IRF3KO1AM_03	6.19101e-06	0.000252719	0.00118417	0.0037471	5.67862e-05	0.000164433	AM	UNI	KO	IRF3	IRF3_KO_AM_UNI	IRF3_KO
UNI_IRF3KO1DC1_02	1.39311e-10	0.000322025	0.0028445	0.00163791	3.45636e-05	0.000411128	DC1	UNI	KO	IRF3	IRF3_KO_DC1_UNI	IRF3_KO
UNI_IRF3KO1DC2_01	4.92411e-05	0.00318306	0.00280998	6.51193e-06	0.000175612	0.000713916	DC2	UNI	KO	IRF3	IRF3_KO_DC2_UNI	IRF3_KO
UNI_IRF3KO2AM_06	0.000219047	0.00877516	3.34879e-07	3.41001e-05	2.22045e-16	0.00119591	AM	UNI	KO	IRF3	IRF3_KO_AM_UNI	IRF3_KO
UNI_IRF3KO2DC1_05	1.70108e-11	0.000246416	0.0012407	4.12241e-06	2.22045e-16	0.00594439	DC1	UNI	KO	IRF3	IRF3_KO_DC1_UNI	IRF3_KO
UNI_IRF3KO2DC2_04	5.37768e-12	0.000477887	1.24933e-05	0.00610396	2.70179e-06	0.000116492	DC2	UNI	KO	IRF3	IRF3_KO_DC2_UNI	IRF3_KO
UNI_IRF3KO3AM_07	1.9282e-08	0.000668179	4.36649e-05	0.00645081	6.04099e-08	9.9681e-06	AM	UNI	KO	IRF3	IRF3_KO_AM_UNI	IRF3_KO
UNI_IRF3KO3DC1_08	2.22045e-16	0.000850089	0.00135966	1.53625e-05	7.49727e-05	0.00587083	DC1	UNI	KO	IRF3	IRF3_KO_DC1_UNI	IRF3_KO
UNI_IRF3KO3DC2_09	0.000279055	0.00956908	9.34961e-05	2.5142e-05	2.22045e-16	0.00109702	DC2	UNI	KO	IRF3	IRF3_KO_DC2_UNI	IRF3_KO
UNI_IRF3WT1AM_10	0.00038247	5.64461e-13	0.000172796	0.0066832	2.22045e-16	0.000283927	AM	UNI	WT	IRF3	IRF3_WT_AM_UNI	IRF3_WT
UNI_IRF3WT1DC1_11	0.000129731	5.29311e-08	0.00095362	9.70465e-06	0.000121177	0.00558618	DC1	UNI	WT	IRF3	IRF3_WT_DC1_UNI	IRF3_WT
UNI_IRF3WT1DC2_12	0.000163027	0.00572575	0.000895183	3.94259e-06	0.000390811	0.000951227	DC2	UNI	WT	IRF3	IRF3_WT_DC2_UNI	IRF3_WT
UNI_IRF7KO1AM_01	2.48634e-05	5.46461e-05	0.000127144	0.00688612	2.13591e-05	5.28416e-10	AM	UNI	KO	IRF7	IRF7_KO_AM_UNI	IRF7_KO
UNI_IRF7KO1DC1_02	3.12444e-14	0.000201473	0.00259012	2.94283e-05	0.000681969	0.00263544	DC1	UNI	KO	IRF7	IRF7_KO_DC1_UNI	IRF7_KO
UNI_IRF7KO1DC2_03	2.22045e-16	0.00677932	0.000460978	5.2211e-05	0.000774585	0.00142989	DC2	UNI	KO	IRF7	IRF7_KO_DC2_UNI	IRF7_KO
UNI_IRF7KO2AM_04	5.89242e-08	7.16933e-05	4.63562e-12	0.00808045	7.8906e-06	1.07797e-05	AM	UNI	KO	IRF7	IRF7_KO_AM_UNI	IRF7_KO
UNI_IRF7KO2DC1_05	2.22045e-16	0.000214261	0.00156778	1.84369e-05	0.000552783	0.00516873	DC1	UNI	KO	IRF7	IRF7_KO_DC1_UNI	IRF7_KO
UNI_IRF7KO2DC2_06	2.22045e-16	0.00616216	0.00031059	1.64855e-05	0.000284377	0.00181596	DC2	UNI	KO	IRF7	IRF7_KO_DC2_UNI	IRF7_KO
UNI_IRF7KO3AM_09	2.01279e-05	5.7903e-05	2.44567e-06	0.00755552	1.29373e-05	7.42366e-06	AM	UNI	KO	IRF7	IRF7_KO_AM_UNI	IRF7_KO
UNI_IRF7KO3DC1_07	2.22045e-16	0.000441291	0.00127989	8.27654e-06	0.000324117	0.00687816	DC1	UNI	KO	IRF7	IRF7_KO_DC1_UNI	IRF7_KO
UNI_IRF7KO3DC2_08	2.68354e-05	0.00752463	0.000279309	1.96914e-05	0.000125871	0.00172721	DC2	UNI	KO	IRF7	IRF7_KO_DC2_UNI	IRF7_KO
UNI_IRF7WT1AM_01	0.000900746	2.22045e-16	0.00103933	0.00441061	2.22045e-16	0.000114389	AM	UNI	WT	IRF7	IRF7_WT_AM_UNI	IRF7_WT
UNI_IRF7WT1DC1_02	0.000437893	8.35804e-13	0.00111282	2.48107e-05	2.22045e-16	0.00955597	DC1	UNI	WT	IRF7	IRF7_WT_DC1_UNI	IRF7_WT
UNI_IRF7WT1DC2_03	6.86762e-05	0.00604542	0.00133964	1.55914e-05	8.71092e-05	0.000664005	DC2	UNI	WT	IRF7	IRF7_WT_DC2_UNI	IRF7_WT
UNI_IRF7WT2AM_04	0.00029948	4.30131e-05	9.6123e-05	0.00702076	6.15615e-06	1.37821e-05	AM	UNI	WT	IRF7	IRF7_WT_AM_UNI	IRF7_WT
UNI_IRF7WT2DC1_05	6.41737e-05	0.000453197	6.05942e-11	4.52848e-05	0.000603179	0.00864492	DC1	UNI	WT	IRF7	IRF7_WT_DC1_UNI	IRF7_WT
UNI_IRF7WT2DC2_06	2.84446e-05	0.00740823	0.000123318	3.53048e-06	0.000681695	0.000904724	DC2	UNI	WT	IRF7	IRF7_WT_DC2_UNI	IRF7_WT
UNI_IRF7WT3AM_03	0.000218208	7.74365e-09	0.000142832	0.0067769	4.03751e-12	5.33075e-05	AM	UNI	WT	IRF7	IRF7_WT_AM_UNI	IRF7_WT
UNI_IRF7WT3DC1_01	7.50694e-05	0.000492101	0.00049482	2.22045e-16	1.14758e-11	0.00965685	DC1	UNI	WT	IRF7	IRF7_WT_DC1_UNI	IRF7_WT
UNI_IRF7WT3DC2_02	6.95888e-05	0.00789483	0.00071043	8.69411e-06	0.00024069	0.000704527	DC2	UNI	WT	IRF7	IRF7_WT_DC2_UNI	IRF7_WT

## Sheet: Gene_Weights
V1	V2	V3	V4	V5	V6	Gene
134.921	869.843	7426.4	682.284	314.37	1578.17	2810417H13Rik
115.703	586.879	8141.65	96.0658	403.253	355.074	2900026A02Rik
197.33	219.819	6885.88	153.962	688.453	247.52	Abcc8
298.43	528.743	14470.5	656.295	855.809	245.818	Acad10
8274.16	11547.4	5958.56	20378.5	5438.87	9035.27	Acly
5657.45	476.782	8040.69	293.414	349.355	9.3615	Acod1
643.176	1504.49	9928.51	647.222	1476.69	1608.64	Acot11
134.293	384.928	13693.1	215.449	712.254	53.4775	Acot3
2083.34	3431.39	11944.4	36843.6	2069.62	3351.47	Acox1
311.268	2033.08	11800.6	55.7353	1814.69	4996.19	Adam19
12339.8	9102.66	10556.7	2.22045e-16	7536.39	24461.5	Adam8
42.0203	584.674	3333.16	171.964	253.525	46.7322	Adamts1
134.162	180.118	3212.42	174.608	295.539	190.254	Adamts12
143.833	563.664	7950.34	159.756	812.497	2.31585e-16	Adamts14
94.9144	225.324	4052.12	137.517	463.746	228.734	Adamts17
65.9335	213.873	4223.39	1147.24	946.958	524.733	Adamts2
187.016	890.679	15994.2	241.353	737.142	219.607	Adamts3
141.064	311.06	6041.68	83.7258	281.881	193.101	Adamts4
170.566	565.79	14503.2	298.6	1426.28	433.459	Adamts9
166.064	690.181	12821.5	304.991	1179.06	26.6742	Adcyap1r1
10319.1	11998.4	6582.49	16837.9	2.22045e-16	130.512	Adgre1
5363.12	26260.1	11952.5	326.334	2276.2	15272.1	Adgre5
494.005	486.528	4966.12	228.343	4167.88	626.035	Adora2a
49.7799	452.591	5851.13	238.476	154.967	1322.4	Adora3
170.042	331.81	7383.53	278.387	530.547	223.495	Aif1
946.609	2269.41	7446.15	4902.66	4071.06	2115.06	Akap13
2372.7	10028.1	4780.25	1032.81	2629.02	10895.8	Alcam
107.438	423.781	5643.82	99.5593	237.538	225.195	Alox15
2.22045e-16	3017.09	5058.42	17197.1	127.653	117.921	Alox5
18206.7	21289.9	7283.7	34535.1	1329.7	22711.8	Alox5ap
3253.21	7206.74	13811	58.6953	8379.3	28061.4	Amica1
208.164	683.913	10518.7	210.371	482.732	452.102	Angpt1
667.522	429.117	13383.8	299.731	1020.54	140.338	Angpt2
5564.82	8688.94	5965.27	21701.9	1420.72	14431.8	Anxa1
17270.4	4698.99	8355.8	26309.7	27493.6	5633.8	Anxa4
1454.44	267.582	5758.62	186.663	531.439	133.75	Aoah
13597.8	7198.54	6413.52	2672.92	437.69	1621.62	Apoe
789.218	798.407	10121.7	1394.45	2357.69	156.121	Areg
24697.4	35224.6	5654.73	27723.2	37364.8	32792.4	Arf6
65143.5	2.22045e-16	15916.5	92.4764	585.667	19.3807	Arg1
118.567	305.028	6708.06	108.729	458.948	633.244	Arhgef28
954.818	11084.6	8577.61	7498.57	1141.73	15044.7	Arhgef6
1195.11	1437.19	6765.88	2249.48	544.459	823.848	Armc1
27589	106483	4681.97	27860	7308.22	84320.1	Atf3
330.219	2375.72	3956.5	260.659	1366.57	1874.74	B4galt4
1902.7	1686.4	9370.5	2789.39	1969.35	638.094	Batf
382.115	2467.53	12317.8	496.643	3882.3	2109.17	Batf3
4835.63	5757.44	6527.27	4971.56	3566.15	3069.58	Bcl10
470.626	924.899	5794.27	455.764	1042.25	396.002	Bcl2
2145.56	3630.74	20885.9	425.069	3049.65	3177.23	Bcl6
1413.06	1208.97	7353.43	585.025	772.007	2674.15	Bid
1997.64	5149.28	7630.9	2319.59	25158.8	3289.02	Birc2
4196.14	12452.8	7917.98	2193.94	11708.2	7004	Birc3
123.899	645.775	5414.43	658.266	540.261	551.142	Birc5
49.5573	616.135	7860.45	378.009	905.308	86.5894	Bmp6
106.523	402.646	8083.18	106.679	714.456	36.7948	Bmp8a
13764.9	28929.9	6063.65	22429.7	5597.88	35785.2	Btg2
3673.54	4629.2	3961.83	7970.77	1593.68	4377.68	Btk
247.198	1217.82	13899.6	209.994	4852.29	10132.4	Btla
19995.6	18598	12011.7	322.465	795.97	1218.24	C1qa
36647	28132.5	7431.09	100.842	2.22045e-16	0.000207447	C1qb
26340.1	24611.9	5645.09	178.223	2.22045e-16	2.22045e-16	C1qc
24244.9	3614.35	6899.92	9342.32	3066.67	1042.65	C3
45228.8	9312.04	8030.08	2.22045e-16	1252.22	208.611	C3ar1
1444.55	596.84	12605.6	458.867	2381.22	124.788	C4a
13890.9	2509.97	14423	42334.4	831.953	499.342	C5ar1
27033	41471.2	9501.11	72336.4	11191.8	40246.7	Calr
187.439	351.839	9130.94	254.825	348.632	255.874	Camp
6320.65	5235.66	4680.07	9476.34	4120.38	1998.09	Casp1
3039.72	2362.06	9963.48	5878.75	3353.58	2138.66	Casp7
1200.57	3332.58	23184.3	7277.98	3415.11	1383.29	Cav1
365.398	594.226	8230.49	1282.7	894.223	526.55	Cbr1
90.0428	247.168	8389.58	139.279	1047.18	360.023	Ccl1
225.066	477.664	9404.78	237.289	849.925	193.064	Ccl11
10966.4	1396.44	4428.69	182.789	0.491649	22.4662	Ccl12
2.22045e-16	32263.5	6790.88	2.22045e-16	34573.3	27545.1	Ccl17
221.539	356.262	6883.98	161.892	884.618	227.731	Ccl19
95006.4	19116.8	8908.8	5940.55	638.888	3154.59	Ccl2
241.823	490.146	7420.03	168.802	1267.12	284.23	Ccl20
58.6279	866.724	5788.36	505.285	583.578	349.09	Ccl21a
2.22045e-16	35202	15880.6	126.753	87565.7	39869.8	Ccl22
1198.75	609.674	13814.3	266.559	456.597	70.2754	Ccl24
202.071	442.903	9156.98	507.204	525.609	318.849	Ccl25
129.36	279.659	4670.26	146.364	105.404	77.0981	Ccl26
275.071	629.925	13399.5	398.477	1689.8	452.736	Ccl27a
115.535	243.293	6164.28	153.084	867.58	3.34553e-16	Ccl28
20703.8	22446.3	4711.9	25041.2	4935.97	4953.9	Ccl3
3132.88	3518.94	4094.98	367.872	2086.27	1467.48	Ccl4
8149.87	3021.69	2578.64	294.762	103294	2210.88	Ccl5
5928.35	5102.49	5631.38	55372.2	404.975	1212.25	Ccl6
18233.3	1453.16	8874.9	326.34	1495.45	657.604	Ccl7
484.907	472.844	10687	605.82	544.911	192.176	Ccl8
26600.5	25650.6	7076.92	6399.3	2380.12	1463.48	Ccl9
127.575	1113	9410.87	1386.83	461.827	1605.7	Ccnb2
6288.68	4661.62	5866.74	6531.94	1015.36	263.212	Ccr1
28432.8	52682.7	6819.44	2.22045e-16	2.22045e-16	34903.9	Ccr2
107.141	195.166	6223.56	135.999	498.553	26.7101	Ccr3
223.409	512.711	12417.7	186.27	695.692	310.107	Ccr4
11092.5	5065.29	5615.13	410.848	1085.82	1777.01	Ccr5
314.103	880.13	10686.1	315.771	990.853	475.924	Ccr6
172.278	8703.55	2405.11	2.22045e-16	100594	5217.1	Ccr7
88.1581	291.042	5532.34	124.407	691.658	36.1781	Ccr8
569.691	1082.34	21152.7	395.71	2096.71	1273.38	Ccr9
25786.6	28856	9568.9	7518.1	5588.3	2516.15	Ccrl2
24740.2	11845	7942.67	8662.85	260.212	647.88	Cd14
1193.63	1092.42	10833.5	2460.7	1215.67	292.819	Cd151
107.471	2722.73	9279.55	165.24	324.16	90.0293	Cd163
17010.2	9987.42	13627.5	3249.23	1293.22	25819.1	Cd180
1263.47	2130.46	9660.71	10099.3	10862	2058.92	Cd1d1
75.9324	401.372	4276.61	262.237	878.316	58.0891	Cd1d2
117.454	1112.51	7781.63	144.894	752.016	194.161	Cd209e
3058.95	10289.6	7578.27	2112.64	932.099	11944	Cd244
727.622	936.784	40558	350.568	1888.6	218.179	Cd247
303.757	335.892	5403.73	162.763	489.663	191.686	Cd27
29082.1	3542.09	7351.85	33435.8	61575.1	492.938	Cd274
984.366	1034.05	14925.8	309.801	1030.03	116.15	Cd276
371.158	775.192	8684.04	221.073	1010.66	187.829	Cd28
114.086	1162.83	9415.23	414.374	1549.94	512.197	Cd34
3209.47	6551.02	9033.69	39152.8	1747.97	26152.4	Cd36
3360.02	930.502	16540	339.699	2575.12	340.507	Cd38
3153.95	1449.7	5272.55	44.1107	12214.5	549.013	Cd40
190.284	434.693	9738.31	166.418	1279.67	115.366	Cd40lg
218.803	840.51	5174.96	488.443	319.805	621.611	Cd44
17510.9	20946.2	19164.9	51610.2	28153.9	16528.1	Cd47
53142.5	19600.1	7123.38	70597.4	4286.7	9638.67	Cd68
12060.6	7173.68	7565.99	5499.79	10640.8	1044.33	Cd69
59.0927	528.327	5311.65	97.2641	1075.62	438.697	Cd70
35020.6	1.78874e+06	1.35811e-10	17824.3	299047	1.07181e+06	Cd74
8630.32	9158.75	13697.6	3394.23	24345.9	5478.24	Cd80
4831.83	79730.8	8112.41	5401.87	59289.8	48334.3	Cd83
13626.3	7312.43	7031.62	29175.5	2.22045e-16	7906.89	Cd84
10726.2	12927.7	8167.36	849.901	32183.8	18002.6	Cd86
336.792	1422.54	16450.9	1122.32	2109.22	1063.34	Cd99
124.759	699.753	5779.25	478.082	349.514	1472.87	Cdc20
783.063	2702.37	7980.22	3844.94	34.5393	251.971	Cdh1
70.8773	503.307	3244.83	91.9795	132.603	147.323	Cdh11
179.891	397.296	10470.6	275.629	1370.37	42.2218	Cdh13
92.2343	268.867	4156.54	155.376	622.896	533.199	Cdh2
107.228	390.835	4835.97	121.296	171.376	25.1654	Cdh4
212.776	903.29	8737	385.175	833.886	442.349	Cdh5
24593	14605.3	9958.36	15272.5	19101	2685.32	Cdkn1a
874.998	2154.66	6144.78	232.175	2422.39	633.983	Ceacam1
143.728	171.356	3580.71	121.801	327.38	255.324	Ceacam2
14160.7	11441.1	15351.3	42119.3	1498.1	4391.16	Cebpa
56817.6	9258.79	5153.91	92191.7	2344.57	2.22045e-16	Cebpb
322.292	996.707	11246	1921.48	574.031	578.76	Cebpd
161.462	251.724	6689.49	285.775	580.153	747.304	Cebpg
27318.5	0.0112889	86.5504	1.23051e+06	1915.56	459.666	Chil3
20753.6	7.69284e-08	2468.92	923143	1409.94	1441.48	Chil4
2.22045e-16	3089.52	11936.3	2386.75	2.28532e-16	54329.9	Cldn1
361.912	456.947	8685.52	4646.35	789.745	51.6059	Clec1b
14988.4	3438.71	8601.68	3931.89	30.9288	433.558	Clec5a
55830.3	22723.2	2139.05	89241.6	27353.2	73.8598	Clec7a
110.402	2.22045e-16	4888.2	128.847	683.637	14588.3	Clec9a
5383.88	10450.1	11770.5	20422.2	19006.6	9321.7	Clic4
149.548	91.2321	6383.53	107.789	454.637	76.1399	Cma1
154.951	217.308	10306.2	394.101	444.902	47.05	Cnksr1
2369.43	14472.1	11805.5	718.173	28593.2	14135.4	Cnn2
567.293	561.416	10396.9	922.091	2006.34	898.559	Coasy
118.908	241.733	6019.92	135.236	244.358	157.372	Col10a1
103.174	302.788	5699.57	141.731	501.717	56.5471	Col11a1
86.9845	302.746	3399.82	142.462	605.266	87.6163	Col12a1
62.5069	2453.33	4095.91	129.336	123.851	312.927	Col14a1
159.592	262.422	8075.82	188.901	292.682	107.632	Col15a1
88.5783	325.69	7789.1	140.229	1229.5	173.051	Col17a1
251.472	821.025	23392.4	473.171	1318.81	422.294	Col1a2
237.967	632.345	6377.74	713.409	621.185	602.005	Col3a1
251.42	592.89	5162.18	361.73	445.101	282.458	Col4a1
470.716	1493.64	20615.5	544.52	2094.67	421.951	Col4a2
122.5	343.62	5661.78	112.356	1108.84	114.159	Cpa3
152.694	436.258	6613.78	171.515	524.809	50.1825	Crabp2
1450.79	1727.48	9134.95	647.361	851.331	251.921	Crem
24286.7	137130	9084.42	11833.7	178926	186212	Crip1
4035.81	1253.97	8284.74	411.969	1939.23	165.681	Csf1
25527.9	22066.3	5059.09	9361.75	2.22045e-16	492.778	Csf1r
215.095	413.194	8481.62	255.146	844.979	353.646	Csf2
6757.8	8264.87	6476.28	11208.7	2182.15	8420.72	Csf2ra
262.945	461.348	13411.1	298.7	1999.11	319.755	Csf3
4599.8	1175.06	5584.06	1380.92	1753.78	60.0744	Csf3r
117015	10351.1	15511.5	70226.9	35787.2	7731.58	Cstb
63.6506	267.51	3033.13	226.647	399.408	326.754	Ctgf
145.769	422.332	8328.84	216.647	272.938	391.608	Ctla4
15588.4	11647.1	29563.3	55712.7	13725	14599.7	Ctnnb1
351.415	631.173	8121.82	1171.17	226.653	447.819	Ctsa
82016.9	7323.15	364.14	361798	3128.67	1603.52	Ctsd
180.53	419.723	11744.5	133.691	580.392	198.647	Ctsg
5254.25	438.161	8566.19	6120.08	950.735	148.276	Ctsl
218207	80323.3	50.6488	231741	70224.8	20187.9	Ctss
208.54	501.811	10789.8	308.193	565.349	143.084	Cttnbp2
71.0263	320.499	2804.03	446.037	400.236	223.974	Cx3cl1
3815.53	16293	6812.44	145.997	2.22045e-16	5.74746e-06	Cx3cr1
692.411	723.702	6210.67	2982.26	516.99	155.697	Cxcl1
40700.5	592.843	2850.64	401.629	37468.9	2.22045e-16	Cxcl10
3187.71	409.551	19968.3	192.731	6431.99	2.22045e-16	Cxcl11
171.402	846.706	4982.12	285.436	544.481	639.713	Cxcl12
355.555	301.143	7685.61	275.33	707.35	466.908	Cxcl13
1115.5	1098.02	7667.88	3602.82	885.167	613.506	Cxcl14
34764.4	27045.5	4744.18	2.22045e-16	48366.6	20860.2	Cxcl16
14658.3	5471.41	5560.8	11310.6	2.22045e-16	66.4971	Cxcl2
8078.61	482.112	7817.62	2893.41	985.049	11.7897	Cxcl3
143.077	319.975	6221.3	197.129	201.847	50.1293	Cxcl5
3683.96	802.467	10664.3	518.634	21432.7	2469.78	Cxcl9
231.231	406.704	8723.35	1444.4	611.064	340.927	Cxcr1
300.091	559.376	6127.29	534.283	613.009	93.3069	Cxcr2
589.66	424.634	12807.7	160.616	1277.09	3709.21	Cxcr3
20644.4	15573.5	9348.25	10396	7884.09	4392.54	Cxcr4
493.57	456.808	16054.7	257.689	2450.82	305.595	Cxcr5
215.666	596.91	12812.2	165.262	1219.63	136.267	Cxcr6
29860	31168	4649.52	60461.7	8751.65	2.22045e-16	Cybb
97.585	156.782	6562.89	139.995	639.084	62.4357	Cyp1b1
131.515	435.143	14368.3	175.518	732.172	426.125	Cyp3a13
183.305	1143.2	14143.8	458.181	1217.86	377.757	Cyr61
2666.18	5462.45	8641.01	511.216	691.508	3875.25	Cysltr1
17895.4	58674.8	14892.5	60835.1	49333.8	46327	Cytip
1145.88	2030.31	5797.5	1968.97	523.446	543.22	Daglb
7389.35	1036.94	6988.23	1524.99	7275.01	420.526	Daxx
435.023	528.511	17635.8	277.006	1517.44	396.258	Ddr2
88.0965	243.661	7153.27	264.36	838.553	0.0633156	Des
1429.94	1230.17	6067.68	4133.02	1184.27	634.022	Dhrs3
9894.87	9660.06	7728.86	10671.8	12455.8	9929.53	Dnajb6
59.4773	7686.33	9152.3	1.15282e-10	13311.5	11111.1	Dpp4
154015	197874	1059.37	110272	74500	127818	Dusp1
10724.8	10783.3	3939.9	436.089	13915.7	9395.09	Dusp2
17992.7	8825.37	14076.9	14889.1	254.034	7290.95	Dusp6
2.22045e-16	12420.8	951.75	178161	2.22045e-16	103.728	Ear3
399.27	446.175	9235.32	1160.28	601.877	135.78	Ear6
802.946	731.5	8401.91	260.354	723.691	318.758	Edn1
138.79	442.442	8423.42	286.739	950.9	61.2219	Egf
1194.9	2545.71	7083.66	6850.78	873.195	1223.8	Egr2
246.079	5040.63	13908.7	806.84	690.497	11083.5	Egr3
2859.92	4709	16799.6	4051.53	1499.01	3295.64	Eif4ebp2
110.602	187.123	7847.96	140.82	445.378	33.7739	Elane
7987.76	2413.29	7774.63	3758.07	2315.64	1456.63	Ell2
333.171	637.41	10564.5	452.718	1179.85	283.891	Elovl6
7903.83	6459.45	4403.68	3742.3	1093.59	2444.42	Emp1
41.8695	261.723	6184.53	105.054	600.786	271.342	En1
753.097	1287.99	14334.3	2848.48	2158.22	676.607	Enc1
176.251	615.572	10565.9	353.289	1167.99	220.358	Enpep
96.5696	662.941	14859	329.143	986.982	116.811	Enpp2
190.619	393.547	7069.59	217.312	348.98	120.159	Ephb6
85.8643	119.932	6244.35	112.745	197.213	158.315	Epx
793.962	1686.97	16486.6	1109.42	1437.71	747.481	Ercc1
155.307	224.56	6860.04	130.909	438.238	208.216	Erg
1896.56	2773.81	10698.2	800.483	927.824	649.175	Ets1
11472.5	11815.6	7977.05	21077.6	6258.57	8504.09	F11r
315.06	802.797	7295.11	15072.1	1280.99	75.9327	Fabp4
288.901	540.65	6304.69	625.251	813.567	425.635	Fadd
347.158	548.908	5782.97	213.414	529.674	277.205	Faf1
598.686	707.811	5025.4	1070.06	2977.95	428.357	Fas
241.613	1770.65	7391.9	1403.75	850.024	2756.38	Fasn
219.273	310.542	8464.91	232.342	523.555	61.4774	Fbp1
339.338	489.01	11655.4	242.901	979.741	401.265	Fbxl7
293.045	665.632	10080.5	135.626	93.6394	110.235	Fcer1a
170.154	128.138	4707.4	99.8878	461.262	123.563	Fcer2a
34468.9	930.876	3674.43	5446.37	8459.29	133.691	Fcgr1
62280.2	53217.8	19088.2	19543.3	977.796	23881.4	Fcgr2b
14924.6	7978.58	6081.46	18316.1	540.15	2.22045e-16	Fcgr3
20315.2	3433.07	5667.78	17998.6	1992.46	62.4806	Fcgr4
188.861	167.859	7236.47	121.636	638.337	223.868	Fcnb
7244.4	19840.8	13131	5219.43	4155.33	15164.3	Fem1c
110.331	335.475	7288.55	127.253	635.794	301.93	Fgf10
39.1	456.657	6272.8	134.737	218.929	324.667	Fgf18
139.867	534.772	9546.92	306.906	447.433	568.2	Fgf2
111.02	396.469	5249.06	316.438	260.406	129.032	Fgf7
2.22045e-16	6461.25	7824.76	75.8216	2.22045e-16	8004.84	Fgfr1
582.119	2584.14	25075.6	456.945	3323.4	1182.32	Flnb
234.769	421.105	8019.49	216.59	861.063	61.3101	Flrt2
1125.95	220.701	5704.94	4729.81	913.347	598.705	Flt1
2.22045e-16	7296.23	9837.54	5.53156	5295.71	17268.7	Flt3
26971.9	17670.5	13026	31996.3	160.001	1815.31	Fn1
13180.2	43686.2	12909.2	65896.9	3052.94	80837.9	Fosb
748.779	736.089	25202.5	635.782	2493.27	1.56116	Fosl1
135.275	418.213	4400.41	166.571	237.464	272.16	Fpr-rs3
178.426	379.715	8860.01	253.537	1445.54	250.65	Fpr-rs4
277.511	393.298	9275.37	229.379	771.364	422.457	Fpr-rs5
164.28	499.016	7476.37	220.999	425.725	119.707	Fpr-rs6
631.056	492.086	7610.98	14781.9	679.54	2.22045e-16	Fpr1
9066.78	868.448	22574.8	45439.5	1989.48	174.368	Fpr2
526.462	1417.49	33463.8	891.821	5022.43	2175.53	Fpr3
2.22045e-16	5701.79	13205	2.22045e-16	101893	7181.14	Fscn1
16209.7	8060.58	7257.28	21811.6	5209.51	8279.5	Furin
557.077	837.576	9795.16	337.17	1459.25	1079.66	Fut4
2518.22	10226.1	6816.81	2291.85	15529.1	8974.78	Fyn
165.153	930.341	9044.01	3368.54	1097.86	994.984	Fzd4
63.9966	509.554	8333.78	198.161	667.856	206.92	Fzd6
54.9189	413.389	8173.2	118.115	623.723	30.8334	Fzd9
11134.5	17933.6	6987.8	6157.77	29322.3	3651.99	Gadd45b
176.527	425.702	7355.03	119.873	635.867	94.4549	Gata1
196.608	462.886	5904.64	254.426	783.988	259.578	Gata2
186.47	393.494	7332.02	160.771	255.595	284.869	Gata3
74.2005	260.525	8799.63	116.44	516.879	67.8469	Gata6
620.497	1069.63	8698.41	563.39	937.745	497.444	Gch1
1224.81	1263.21	8911.79	440.768	3420.29	1258.16	Gem
257.853	693.893	6407.6	760.03	703.597	278.164	Gk5
3963.36	6105.6	9432.42	4744.62	1442.56	5205.36	Glg1
5298.81	7319.72	9505.49	12000.8	14058.4	6742.18	Gnai3
433.721	566.374	6800.88	692.292	446.13	973.633	Golim4
469.448	2842.01	6613.88	48.3537	1623.66	2792.14	Gpr183
4014.21	3795.7	37922.7	796.556	6946.25	6369.03	Gpr65
49006.8	9342.37	11215.7	34035.7	12584	8164.77	Grn
5935.17	13482.7	4673.61	4252.17	1014.62	9630.21	Gsn
3703.34	2593.95	6561.12	3474.49	1434.8	2702.97	Gtf2h2
2869.02	482.112	12294.3	849.179	555.761	576.583	Gzma
15099.4	1.19821e+06	17037.1	2.04122e-06	357669	724263	H2-Aa
9954.4	776195	19843.2	25.8499	140889	546834	H2-Ab1
90386.4	49161.5	2.22045e-16	53255.5	85397.8	45065	H2-D1
2871.22	27182.5	3325.3	12714.5	5.10097e-13	23698.7	H2-DMa
3088.79	23448.8	6133.73	4529.28	2540.18	17202.8	H2-DMb1
646.308	29539.7	6204.07	1640.09	6658.55	9274.75	H2-DMb2
83.1021	279.095	5898.54	153.734	1070.3	72.338	H2-Ea-ps
2.60228e-11	256504	7856.39	2.22045e-16	50903.4	167953	H2-Eb1
255727	79580.2	2.22045e-16	70008.4	226213	87206.7	H2-K1
4730.9	3551.36	5876.65	1786.3	3702.43	3051.92	H2-M3
231.52	8250.91	6816.12	49.399	811.617	21740.5	H2-Ob
13201.8	5473.95	10513.3	4893.78	16913.2	7282.67	H2-Q1
366.651	551.042	7739.23	162.723	972.053	2.22045e-16	H2-Q10
160.789	585.733	8280.18	121.923	477.091	125.774	H2-Q2
4630.96	1647.71	3445.57	1799.79	5557.79	2216.51	H2-T23
126.648	572.909	5342.25	191.303	1139.37	1606.89	Havcr1
3250.93	5158.04	6625.22	8769.3	3438.24	23571.6	Havcr2
1536.96	429.768	10154.8	411.831	1791.74	71.419	Hbegf
509.058	408.861	16517.4	281.036	520.768	227.92	Hc
1418.19	1533.81	5264.73	1226.69	490.277	975.219	Hdac5
209.965	676.224	6900.9	341.431	556.836	691.256	Hdac6
1266.09	641.744	7584.39	155.04	1236.88	191.844	Hdc
95.6799	344.838	4653.92	105.615	115.817	133.902	Hes1
3092.98	1224.24	10790.8	2226.24	1151.25	292.975	Hgf
38605.6	11902.6	4905.03	10455.9	18723.8	7047.18	Hif1a
351.879	667.339	10813.6	802.019	590.741	400.783	Hip1r
3135.19	10864.1	11052.6	9307.97	10028.4	13173.7	Hist1h1c
5708.64	10146.2	2509.37	15720.7	6142.02	13928.4	Hist2h2aa1
2232.59	5920.88	10105.5	3030.89	6206.95	3650.3	Hivep1
2528.67	5772.61	8945.42	6417.04	2910.82	4508.24	Hmgb1
145.591	529.95	12976.9	200.693	690.687	141.051	Hnf1b
105.402	192.694	8396.09	272.448	424.135	102.513	Hoxd4
343.594	19523.5	8216.6	3114.26	4679.68	618.912	Hpgd
992.848	2031.75	13589.3	621.536	980.242	605.784	Hpgds
1493.72	918.87	5455.59	1852.58	1596.63	923.74	Hras
128.492	330.798	11082.3	177.441	1580.17	948.478	Hspg2
4100.19	5502.99	10093.2	3856.15	10969.1	4533.78	Icam1
325.962	555.432	6817.12	113.798	1174.77	242.125	Icos
1286.22	8424.82	3242.15	2584.75	11019.3	7561.75	Icosl
4051.07	1042.52	9580.48	16018.3	513.012	774.481	Id1
25852.7	27124.7	22469.6	40865.4	81719.9	127893	Id2
1386.3	2380.17	9422.18	1844.43	398.566	265.891	Id3
320.33	694.714	16137.3	188.256	451.881	583.514	Ido1
81.898	48.9826	4177.37	135.886	296.561	189.146	Ido2
39760.8	10695.1	8917.25	3471.98	533.693	2892.18	Ier3
19307.5	2.22045e-16	3337.27	378.406	21100.1	2.22045e-16	Ifit1bl1
174.877	418.568	4116.15	105.239	1147.5	200.227	Ifit1bl2
271.22	494.199	14818.3	245.771	1280.43	281.498	Ifna1
6381.81	4535.78	5205.83	1406.54	3856.3	3810.01	Ifnar1
7265.45	4685.8	10609	3075.66	2689.47	2911.27	Ifnar2
619.89	370.916	10985.6	387.146	2643.51	169.007	Ifnb1
144.759	329.173	6159.76	117.664	291.627	21.4057	Ifng
10826.8	30310.2	13764.4	11836.2	297.236	27115.2	Ifngr1
149.045	459.994	7923.41	333.534	532.191	0.164261	Igf1
100.159	296.282	3803.5	146.493	351.312	25.2464	Igf2
2864.2	536.235	9519.4	322.975	751.252	431.506	Ikbke
5566.39	12055.4	6900.57	7694.53	3906.07	6657.06	Ikzf1
186.651	244.995	6394.86	200.5	141.881	436.485	Il10
12303.5	19292.2	8266.61	4441.3	13961.4	9731.66	Il10ra
54.5488	333.071	7453.08	205.931	191.87	132.116	Il12a
164.774	857.624	5066.67	59.5531	13593	5854.12	Il12b
339.53	879.188	14194.1	312.115	1582.28	227.292	Il13
325.55	438.082	7052.2	463.385	3126.42	1043.51	Il15
885.278	505.27	10690.2	703.197	4203.39	382.652	Il15ra
7119.47	9435.59	16137.6	19039.9	3499.79	1194.41	Il17ra
1413.88	2297.41	10842.6	42527.3	1651.5	3190.72	Il18
269.354	2826.02	10192.1	171.966	815.908	403.718	Il18r1
12058.2	740.803	3564.09	7926.82	330.264	1002.37	Il1a
68771.3	63285.6	2746.42	1048.1	6314.04	3018.45	Il1b
108.596	2119.27	7094.94	365.551	383.384	773.554	Il1r1
2719.79	13055.7	24180.5	330.313	2140.46	1801.57	Il1r2
1134.69	1151.55	3934.37	1583.33	959.391	897.341	Il1rap
0.363641	10680.4	7032.94	52.3773	2.22045e-16	2.22045e-16	Il1rl1
58298.7	391.612	3164.27	17758.2	21220.5	2.22045e-16	Il1rn
110.062	442.74	9798.39	136.636	197.827	200.639	Il2
3885.53	3023.83	12393.8	110.373	11210	371.973	Il21r
177.357	280.806	7858.36	150.448	224.34	76.7213	Il22
292.683	544.145	5987.48	169.894	309.342	295.532	Il23a
116.396	342.396	6119.95	175.233	1013.89	191.883	Il25
131.02	142.761	4048.6	211.162	587.397	185.882	Il27
63.3124	365.771	5250.05	228.639	131.658	78.9223	Il27ra
308.756	614.711	15285.5	444.464	1013.13	83.2573	Il3
167.825	182.79	6705.23	184.281	1123.63	466.08	Il33
2576.27	1248.09	16616.2	949.827	4588.04	953.455	Il3ra
62.8896	75.4554	5448.07	154.882	538.808	216.555	Il4
144.72	1705.47	14829.5	107.695	11923.3	836.574	Il4i1
13180.5	20678	231122	12144.7	41693.3	9690.01	Il4ra
117.508	36.1235	6363.34	97.0327	342.966	391.604	Il5
102.88	196.754	8199.87	128.991	1046.7	5.45224	Il5ra
1097.08	412.072	4586.89	396.984	1891.37	371.903	Il6
3502.38	6592.73	2816.34	3905.48	323.983	3351.15	Il6ra
228.763	183.658	10530.3	191.753	721.255	181.616	Il9
4377.31	11684.4	9757.03	10031.7	4987.04	5809.34	Insig1
178.888	993.745	8381.41	1941.74	233.079	257.982	Insr
15743	5254.88	4525.32	3973.92	23716.6	2693.2	Irf1
3982.2	4861.35	6228.52	3763.61	2556.07	2232.85	Irf2
908.346	1050.87	3985.54	2306.94	1012.48	1522.77	Irf3
225.565	5896.63	16806.4	417.345	2295.17	66.2866	Irf4
15516.3	21150.4	11704	3172.42	21008.2	27598.6	Irf5
40826	2.22045e-16	2578.93	112.586	42760.9	307.494	Irf7
3780.37	2.22045e-16	6082.46	2656.8	9518.79	43304.6	Irf8
69107.4	2.22045e-16	5220.02	209.317	130091	2.22045e-16	Isg15
3638.98	15105	6804.3	4594.41	12568.9	9763.88	Itga4
3840.74	1451.6	7453.97	1894.08	2430.31	1597.47	Itga5
4221.26	6305.44	7464.72	12640.8	1115.04	7057.08	Itgal
14133.9	9268.24	11290.9	99.9508	684.806	163.79	Itgam
2853.36	10060.8	8082.92	14070.4	1898.83	5915.08	Itgax
15482.6	29278.5	6877.75	31995.7	28687.8	21745.3	Itgb1
26148	22424.7	11376.4	58866.9	680.362	21496.6	Itgb2
1056.96	3885.91	6843.07	139.094	463.618	8112.23	Itgb7
1900.65	1425.12	11327.6	1843.04	1806.62	1528.5	Jag1
1543.49	1856.89	17600.2	1347	2117.35	611.947	Jak3
28618.3	56894.5	5753.58	106380	19756.4	99139.8	Jun
413.195	438.436	9153.56	210.303	1045.21	137.605	Kalrn
139.569	262.137	4862.88	113.866	206.036	101.689	Kcnab1
128.032	1128.52	4468.76	3097.05	618.126	1157.87	Kcnq1ot1
170.302	697.454	6662.63	728.615	386.616	1247.28	Kif20a
125.359	841.025	4172.57	180.165	614.282	2200.94	Kit
125.336	1524.14	8035.97	705.335	492.214	533.06	Kitl
1672.1	2243.95	7759.41	5983.62	298.186	1277.75	Klf10
21759.6	27632	7892.83	61497.8	5703.77	35404.3	Klf4
418.031	523.105	7098.6	149.63	370.228	185.796	Klk1
4065.26	3971.17	9458.45	309.801	30838.1	5847.29	Klrk1
123.245	189.867	5505.66	192.478	552.804	99.0057	Krba1
304.087	1461.72	8684.04	140.42	2660.12	594.168	Lag3
102.057	426.793	4587.37	217.432	440.637	115.621	Lamb2
112.015	378.978	5433.27	158.578	533.282	171.589	Lamb3
288.106	905.609	10325.1	248.2	615.96	61.761	Lamp3
36136.5	54878.3	3158.1	102517	16429.6	33408.6	Laptm5
277.262	175.089	6102.53	293.512	144.884	152.531	Lat
7717.31	8533.83	9629.81	71.6862	1610.91	6571.96	Lat2
2719.84	8427.17	4275.75	5115.88	6222.87	1734.79	Ldlr
1081.08	1122.29	12825.9	3128.55	1387.37	248.53	Lgals3
399.289	525.221	3613.83	1424.49	1007.84	549.974	Lif
5907.52	7157.66	14908	38222	1683.64	6448.37	Lipa
48.8576	198.456	5336.01	140.502	828.742	381.42	Loxl2
989.71	5380.02	3822.63	82079.5	372.573	677.497	Lpl
1945.23	2311.3	15789.6	1701.62	2480.39	3987.19	Lrp5
1106.7	3246.68	7816.46	3066.23	1502.11	1949.1	Lrp6
3676.32	1477.77	8450.13	532.326	1059.54	159.423	Lst1
156.494	285.636	7738.77	98.0654	1213.48	62.3202	Lta
2176.93	7515.35	9271.96	8799.15	278.124	1983.49	Lta4h
933.984	2025.45	4024.03	200.309	895.151	580.842	Ltb
1145.39	3928.39	33257.5	323.821	960.371	2373.31	Ltb4r1
173.951	224.998	7848.45	146.733	381.821	86.2224	Ltb4r2
32991.5	475.414	4829.92	470.288	29076.8	50.4504	Ly6c1
312.603	391.98	5631.59	161.005	603.426	39.3158	Ly6g
31866.5	11091.9	11613.5	257.566	1541.99	146.428	Mafb
2189.75	4798.7	7306.15	5418.95	808.59	3357.69	Maff
9287.79	14467.9	12142.5	4458.06	15434	2569.75	Malt1
9244.89	13726.4	8578.73	18510.4	1238.88	22135.6	Man2b1
6604.52	5981.12	5699.86	7744.45	6603.17	3978.39	Map2k1
3663.95	3489.6	6818.16	4996.01	2529.57	2393.35	Map2k2
1761.88	2395.21	5520.57	2772.17	667.958	1841.31	Map2k3
2561.4	2838.57	9044.62	2993.16	2197.5	3012.05	Map2k4
727.115	1797.43	12453	390.609	4946.14	738.909	Map3k14
472.314	1001.32	3562.35	674.814	216.856	1563.86	Map3k4
258.721	740.479	15416.6	272.142	1340.19	17.6315	Mapk11
115.906	250.993	9541.83	115.73	767.585	69.7569	Mapk12
158.173	750.03	8130.61	121.583	416.653	1020.88	Mapk13
4127.49	11090.9	10204.1	6363.94	0.00207925	12395.7	Mapk14
2949.82	4782.74	5598.61	109.456	24575.4	4222.79	Marcksl1
1066.45	831.669	10348.4	25879.9	2513.22	644.252	Marco
699.576	2663	16477.7	1771.47	2081.6	2482.89	Mcm5
2841.84	659.117	7818.43	12545.5	400.465	224.664	Mertk
1794.48	719.609	11465.1	241.662	1785.35	1456.03	Met
5944.86	1593.96	9981.11	3134.75	701.993	1778.57	Mif
184.419	364	10522.3	168.444	463.172	74.2857	Mmp10
2459.88	34927.6	4982.88	1484.95	2.22045e-16	957.885	Mmp12
482.695	5911.95	17531.1	217.964	798.177	2.22045e-16	Mmp13
3541.77	1.8523e-08	12400.1	7148.5	1027.65	5538.39	Mmp19
163.009	465.021	9071.98	284.846	1499.42	395.866	Mmp1a
1205.51	342.141	4940.84	2061.55	296.359	149.788	Mmp8
456.867	781.572	11225.2	294.78	1320.36	59.2112	Mmp9
1101.46	1444.27	6335.15	1240.46	661.822	678.713	Mob3c
76.9578	145.359	2785.18	140.584	183.325	57.7998	Mok
83319	36141.3	2792.49	183796	20675.7	134625	Mpeg1
301.157	572.767	11663	205.324	654.975	76.0647	Mpo
656.729	12615.1	4750.52	64901.9	2.22045e-16	2.22045e-16	Mrc1
382.466	966.312	14666.3	463.379	1371.21	228.453	Mrc2
777.405	902.443	12089.8	341.264	1002.25	297.739	Ms4a1
143.24	359.17	11296.1	146.052	574.238	34.0905	Ms4a2
104.429	160.228	8692.28	83.241	330.653	76.4117	Msc
391.461	1130.53	5088.68	1006.07	569.415	1605.2	Msh2
11480	1844.38	5602.3	466.114	23885.7	4991.62	Mx1
5306.59	431.974	6127.65	139.685	5368.39	575.547	Mx2
2230.05	4436.78	39327.9	9189.5	1601.34	5698.81	Myc
7069.89	3015.22	3629.71	5796.01	3859.43	2339.96	Myd88
65.8234	252.363	5321.85	142.323	233.895	247.636	Myh4
97.8587	170.414	4652.35	116.598	354.6	196.699	Myod1
24003.1	6430.63	3802.95	14341.5	29369.9	3784.36	Nampt
30390.4	34271.1	12590.1	48756.5	2683.23	11087.4	Ncf2
2492.04	3905.82	11286.4	4585.28	3368.86	4618.53	Ncor1
136.478	500.227	7227.25	298.397	814.076	46.4132	Ndc80
7391.64	7081.03	6916.8	9585.86	6228.11	4767.32	Ndufa7
80.5227	4991.03	4453.19	75.7887	2672.21	4566.22	Nectin1
198.081	348.224	4724.81	311.883	1794.38	98.9372	Nectin2
1315.08	1510.04	5645.11	1393.09	480.581	1273.31	Nfatc1
931.717	8702.65	7415.59	93.2846	805.864	10574.2	Nfatc2
18492.8	7895.73	6088.41	15443.8	11533.2	1660.09	Nfil3
7427.27	20931.2	12508.7	6097.05	19002.8	10477.2	Nfkb1
11923.3	29728.7	10102.3	9292.29	15316.5	22003.1	Nfkbia
3938.78	4700.73	3202.71	387.15	6855.37	1390.79	Nfkbie
12264.5	28379.7	9794.55	4398.06	6120.64	7246.05	Nfkbiz
2614.51	1902.3	6556.66	3924.33	2547.9	1894.51	Nfyc
261.563	360.286	7244.5	339.321	1120.93	699.324	Ngf
585.419	109.355	4958.01	251.736	783.417	294.994	Nkg7
10549.9	13597.8	9101.81	10119.9	2.22045e-16	6039.25	Nlrp3
197.437	294.444	5417.35	170.015	564.16	12.3895	Nmb
2359.63	1159.7	5278.69	1840.57	311.947	132.495	Nod1
1321.98	1749.71	12175.3	432.021	1137.92	1551.09	Nod2
1037.03	2019.78	48513.2	972.288	2891.89	547.162	Nos2
119.066	439.956	9880.4	83.874	260.643	77.6877	Nox1
170.644	314.905	7115.58	184.72	377.419	205.662	Nox3
131.337	366.818	8341.92	185.489	494.129	59.6317	Nox4
3949.6	1128.24	11796.5	3202.66	2282.84	65.3468	Nr1h3
427.977	779.592	9091.63	1149.38	1897.51	300.073	Nr2f6
25069.8	72703.4	15572.8	17657	2.22045e-16	41155.7	Nr4a1
7655.3	12986.8	13782.8	2369.56	740.387	11918	Nr4a2
717.821	1806.77	41005.6	628.792	3468.9	497.717	Nrip3
4292.54	1047.07	21882.7	36247.7	940.066	2.22045e-16	Olr1
82.5233	318.006	7568.38	150.044	311.606	133.252	Oscar
30504.4	5593.11	3914.63	12847.5	2875.19	2.22045e-16	Osm
72.5986	229.063	6199.02	163.388	804.564	26.7935	P2rx1
245.856	619.879	5225.32	2386.79	195.985	4947.79	Pbx1
230.53	1208.19	12578.4	943.349	1175.45	852.681	Pbx3
69.05	245.356	3993.99	118.087	605.984	78.1507	Pdcd1
744.726	809.053	12097.6	1275.08	3069.02	170.321	Pdcd1lg2
490.024	1008.52	6864.41	1289.39	531.318	1741.84	Pde4a
2354.72	1406.65	10761.4	376.274	1614.47	1321.27	Pdgfa
1664.74	8141.87	11056.9	904.628	607.344	5704.39	Pdgfb
202.455	854.748	8325.71	193.94	609.264	230.059	Pdgfra
104.166	735.301	12271	234.239	408.32	129.75	Pdgfrb
104.307	387.299	8804.34	157.847	563.253	102.176	Pdzk1ip1
8699.02	4703.27	4288.51	11027.8	11571	5990.26	Peli1
1434.73	1695.32	8443.9	332.223	827.455	92.5155	Pf4
2280.08	1982.42	8425.76	3090.49	2099.14	1415.03	Pfdn6
1289.86	1835.21	3948.39	1496	434.734	1579.9	Pggt1b
904.309	3000.75	7531.46	161.672	74.2396	3036.6	Pglyrp1
121.049	159.554	9051.85	121.498	412.527	228.054	Phlda2
3685.2	6416.1	11298.8	5598.59	2456.77	6342.55	Pik3cg
1008.17	968.207	11501.5	831.9	1575.3	901.545	Pim2
10335.7	4731.67	6274.1	2903.82	426.381	3665.72	Plau
29216.2	14343.1	36701.7	42099.7	6263.93	1403.31	Plaur
610.386	827.733	8395.18	6594.91	786.904	140.08	Pparg
917.288	1104.42	11042.2	2595.71	1671.06	584.848	Prdx1
1684.86	3261.1	3307.6	4170.8	1122.31	2725.39	Prdx3
149.018	253.352	6492.03	141.272	411.829	201.109	Prg2
192.684	447.882	14664.6	201.061	414.089	304.658	Prg3
169.078	634.673	11825.8	770.824	1086.47	175.474	Prkca
735.456	1119.34	6359.96	1400.82	247.382	1142.3	Prkci
229.667	400.735	14394.8	159.071	989.213	215.851	Prok2
313.995	2641.08	9650.29	11176.9	581.174	500.918	Pros1
125.531	426.102	5127.39	137.548	587.015	36.5344	Prrx1
20256	9458.4	6774.36	10052.8	51078.8	21558.2	Psmb8
4408.41	2186.78	32187.2	1716.74	13314.6	6271.73	Psmb9
30411.6	12209.2	6585.37	15082	90833.3	19494.3	Psme2
15245.4	8897.47	8762.73	171.429	8695.41	610.855	Ptafr
548.239	544.846	15087.5	767.786	2065.09	581.337	Ptgdr
377.558	440.474	11415.6	345.127	1271.87	188.282	Ptgdr2
402.617	595.973	11029.7	453.025	1084.64	210.337	Ptgds
527.886	504.091	9262.89	2472.24	353.729	812.587	Ptger2
719.47	1034.64	6815.28	744.433	332.355	627.415	Ptgs1
17026.5	25561.3	10302.1	2.22045e-16	2.22045e-16	292.823	Ptgs2
215.652	596.353	11044.3	199.859	1573.9	53.2189	Ptpn14
84.056	1011.9	4755.1	604.173	176.986	427.688	Ptprb
28462.7	49500.5	5254.22	38812.8	10338	24431.3	Ptprc
106.957	371.851	5562.27	186.133	641.982	104.861	Ptprk
137.663	475.335	7140.74	90.0252	385.373	181.319	Ptx3
217.772	205.237	6572.51	264.307	1156.25	400.481	Pycard
11033.2	3840.98	6216.02	5406.87	1939.24	672.167	Rab20
1258.86	1523.48	4660.65	4669.96	927.159	1053.22	Rab3d
265.106	697.712	5425.88	722.694	524.362	874.867	Rad51
6107.27	5142.38	8025.7	9729.74	2218.08	3409.82	Raf1
155.707	339.13	11628.9	252.062	1396.15	227.576	Rapgef4
234.156	329.758	7499.76	280.203	952.534	2.22045e-16	Rasal1
48.0285	378.61	3699.22	140.772	563.043	68.4321	Rasgrf2
205.022	442.696	9794.65	156.82	998.086	54.3412	Rbp1
2.22045e-16	50895.1	13447.9	605.945	2.22045e-16	5599.41	Retnla
133.472	191.332	9583.31	157.449	920.333	121.392	Retnlb
2343.37	1097.7	6886.36	1525.34	1325.93	396.009	Rgl1
27773	18909.5	1976.5	8386.87	29802.2	10660.7	Rgs1
255.481	530.422	5922.5	140.484	294.935	408.556	Rgs16
175.559	417.881	9149.95	200.739	2315.73	73.4104	Rgs6
485.285	781.915	11233.4	3161.65	1961.94	361.436	Rhoc
18308.2	15126.1	8465.54	25434.2	19295.7	11227.9	Rhog
125.291	335.17	5114.36	293.399	428.007	194.692	Rhoj
1182.15	1991.44	3869.1	1348.18	807.678	1800.06	Rictor
7745.54	5431.11	11845	13815.3	4576.37	500.173	Rin2
1553.87	1770.65	5338.09	1233.78	1826.18	386.512	Ripk2
204.96	576.948	9343.79	287.06	480.266	46.5299	Rnase2a
161.365	691.961	8832.92	1217.96	1146.32	180.741	Rnase2b
1618.96	7909.89	9292.47	7046.17	1528.27	4376.95	Rnd3
103.624	305.952	5068.53	149.878	400.685	364.948	Ros1
977.437	1414.64	29369.6	2612.76	2526.31	262.467	Runx2
21558.9	35513.3	5899.61	63860.4	6535.91	24051.7	S100a10
43023.8	68928.9	13156.3	185512	83672.2	101181	S100a11
15273.6	76776.3	2381.68	260.708	41828.2	3827.91	S100a4
13305.1	1880.17	5779.22	2945.12	1466.43	165.658	S100a8
12028.7	3266.79	9573.74	240.45	3031.9	2.22045e-16	S100a9
708.869	970.966	15265.3	343.342	1464.22	327.542	S1pr1
86.7248	199.497	8090.09	166.879	472.076	67.2164	Saa1
165.832	177.34	9331.46	134.609	2006.7	943.279	Scin
157.913	378.664	6387.02	185.679	767.861	125.721	Sele
8149.46	1942.29	16398.3	339.051	3955	1.16225e-11	Sell
101.135	861.568	11731.5	126.591	404.747	216.216	Selp
17710.6	28228.6	6520.09	30121.1	68061.4	31544.5	Selplg
3408.99	6957.05	6452.95	5945.01	4306.36	9502.32	Sema4a
1460.75	601.581	9534.2	1851.62	460.656	582.189	Sema4b
78.9538	285.993	4827.91	130.939	539.904	2.22045e-16	Sema5a
79.0452	1044.95	6434.3	1785.75	425.359	2375.75	Sema6d
117.969	261.392	7112.25	126.233	784.395	409.019	Serinc2
254.409	646.555	9569.53	184.007	420.936	37.1169	Serpinb2
290.959	1187.62	7666.62	8786.4	1540.06	1154.23	Serpinb6a
188.753	380.307	11410.5	161.632	437.566	124.389	Serpinb7
403.543	476.494	5166.86	359.458	9711.94	632.852	Serpinb9
2404.01	1364.39	16102.7	33460.3	2040.53	381.066	Serpine1
90.0867	317.39	7544.84	175.135	523.538	379.007	Serpine3
968.783	1673.53	3452.31	429.499	681.092	870.573	Sesn1
232.97	507.051	14729.7	220.708	894.978	275.148	Sfrp4
619.621	4446.45	13327.7	2071.9	1073.19	2924.81	Sgpp1
3851.19	152.186	4715.95	5771.9	1706.04	189.26	Siglec1
193.717	713.128	6411.07	26867.5	338.684	1167.55	Siglecf
43091.1	41094.5	4491.09	125431	3803.59	2.22045e-16	Sirpa
6791.71	6281.53	10171.3	14464.1	250.194	3399.91	Ski
20986.1	32952.2	11423.5	14924.6	13897.8	25808.5	Skil
2968.25	2212.25	12684.8	4028.76	1361.15	770.105	Slc16a6
1098.15	2892.78	4684.31	4777.94	1270.03	2433.16	Smad1
1681.11	2495.81	6129.48	2519.21	2523	2527.42	Smad2
5539.56	8891.41	13487	869.092	2762.4	6392.12	Smad7
104.766	266.429	5070.86	117.337	354.119	149.631	Smarcd3
6365.77	1024.67	8737.88	576.557	6349.95	1053.1	Socs1
3477.82	2324.81	4457.13	4591.23	30224.3	1784.93	Socs2
4206.26	7745.44	10565.1	545.523	2185.43	751.702	Socs3
650.636	1123.48	8636.86	1094.79	1695.44	566.45	Sp4
191.499	340.625	5005.32	105.449	813.735	71.668	Sphk1
607.144	299.4	11504	286.027	937.327	99.8914	Spry2
1307.48	3933.68	18180	3740.64	1913.08	2949.15	Sptbn1
23330	21782.8	8323.47	38193.5	28075.4	22033.1	Sqstm1
4844.74	2227.31	19693.7	375.042	1367.99	841.91	Stab1
28421	3839.7	20335.5	6975.5	42913.2	7275.75	Stat1
9273.21	8450.53	9961.17	9082.89	25672.2	3266.16	Stat3
101.817	583.082	6286.03	114.632	7457	139.106	Stat4
544.639	5250.68	7778.98	3332.84	6753.68	2674.47	Stat5a
1624.54	2921.55	11160.3	3208.92	2276.7	2514.01	Stat5b
8258.66	8865.79	6174.06	13316.1	7524.64	9163.72	Stat6
7987.33	14562.6	5700.7	17671.8	2825.76	5656.15	Syk
14946.1	3958.92	8309.03	1844.19	26289.6	13217.8	Tap1
3058.13	1301.62	4424.36	2132.69	9916.26	4432.32	Tap2
9763.01	4720.16	7033.73	6732.25	12931.1	4893.7	Tapbp
351.907	1086.55	17426.7	514.879	2319.71	288.996	Tek
4817.34	12516.2	10249.4	6238.41	1353.87	10020.1	Tep1
497.764	1069.12	9704.11	1283.87	905.873	694.6	Terf2ip
405.796	359.528	5192.22	821.751	1151.67	362.318	Tfcp2
171.882	233.147	10428.6	178.278	1429.76	106.507	Tgfa
25243.6	25304	6558.31	34178.5	7869.02	12471.7	Tgfb1
206.068	825.313	7468.07	529.131	621.353	235.057	Tgfbr3
30082.9	5642.48	13672.5	27662	5933.14	36.3619	Tgm2
1786.89	2336.57	8919.43	4675.69	1404.37	94.6127	Thbd
112.346	188.443	4963.68	106.365	303.419	510.812	Tigit
487.741	3189.92	32928	491.749	5592.47	8935.64	Timd4
311.367	1070.45	8113.1	1038.76	1164.56	549.124	Timp3
4781.48	2916.75	5557.59	27.469	2862.05	392.731	Tlr1
65.5479	1723.9	11354.3	321.402	920.628	6558.1	Tlr11
135.085	972.662	12130.5	374.928	1779.06	1100.92	Tlr12
11114.7	2741.62	2566.41	3164.36	6678.93	2366.88	Tlr13
15434.8	10124.1	9763.37	35295.3	1200.92	2976.73	Tlr2
1850.89	2.22045e-16	12051.3	687.392	2636.82	13411.2	Tlr3
4586.37	1105.33	4422	8010.25	647.452	944.193	Tlr4
591.784	750.837	10253.8	1588.58	1325.05	163.071	Tlr5
1302.63	969.953	8745.53	1239.68	1706.81	421.104	Tlr6
3581.45	1109.2	6930.33	4885.28	1522.05	66.8198	Tlr7
5121.31	1977.04	4796.43	21459.7	582.022	110.325	Tlr8
10410	6918.71	17218.9	85.6351	14841.7	3243.75	Tlr9
580.83	860.545	4686.16	1491.24	394.646	262.91	Tm7sf3
1376.07	2453.53	7998.66	1379.65	2936.25	999.674	Tmem173
343.999	274.635	7921.18	357.338	786.692	214.841	Tnc
5307.71	6105.32	17667.1	6388.05	3574.16	3585.32	Tnf
21376.1	56629.7	4028.47	19884.1	17379.7	32314.8	Tnfaip3
462.551	163.109	7655.15	82.5208	441.114	111.896	Tnfaip6
2568.38	7768.19	9576.37	3965.44	3541.43	7134.32	Tnfaip8
3019.9	2879.64	9343.18	1979.49	6949.96	1946.01	Tnfrsf11a
3081.22	2599.98	15316.4	4180.53	3507.74	1072.96	Tnfrsf12a
829.432	647.19	3422.67	82.7069	1732.83	423.965	Tnfrsf14
10334.2	9733.01	4997.03	9705.08	3060.09	4765.94	Tnfrsf1a
9479.67	5752.06	6090.3	7162.02	4332.51	951.639	Tnfrsf1b
199.781	456.467	12346.3	277.974	4284.89	389.562	Tnfrsf4
201.27	350.184	9085.66	295.072	709.808	86.9836	Tnfrsf8
61.2115	353.326	6281.65	127.426	581.521	256.352	Tnfrsf9
1767.01	898.08	23820.6	734.781	3655.72	418.257	Tnfsf10
208.481	346.781	15000	238.021	2716.49	2.22045e-16	Tnfsf4
260.459	1431.81	6631.69	173.804	431.995	297.347	Tnfsf9
287.867	2871.15	5907.97	2605.08	1033.06	7368.37	Top2a
86.9271	276.183	5239.91	166.652	373.073	12.2634	Tpsb2
2265.48	5448.37	11322.5	2.22045e-16	38240.2	5261.41	Traf1
2440.11	2796.13	5987.57	1839.27	7356.96	1624.57	Traf2
2216.73	2387.26	11613.6	1390.94	5114.67	1316.4	Traf6
10977.8	4346.43	7163.42	4091.56	17529.9	4823.87	Trafd1
4056.61	983.88	5367.78	2965.01	257.042	96.3498	Trem1
3100.08	821.964	10722.8	2031.79	808.011	175.954	Trem2
10381.1	3229.86	8365.08	2415.75	16396.2	3257.4	Trex1
234.404	265.565	6575.94	107.158	107.496	11.9019	Trim9
89.2304	1021.48	7848.88	516.375	650.071	384.865	Tspan7
185.488	489.5	9820.51	326.863	748.861	675.376	Tspan8
102.063	833.105	7121.98	242.122	455.774	459.669	Ttk
1187.04	10007.2	12026.9	1841.81	25804.4	9558.45	Tuba1a
5767.92	3414.88	6694.74	15517.6	875.695	4911.79	Tuba4a
1139.27	1683.37	4297.5	1878.82	79.0447	1533.51	Twistnb
45994.6	11575.2	13608.7	103021	53967	22531.9	Txn1
522.379	2131.86	8499.99	1161.8	895.098	2714.27	Txndc16
58287.4	52773.8	1186.66	98223.7	16381.3	15101.4	Tyrobp
7224.2	267.092	7398.05	74.2004	9568.35	317.576	Usp18
1812.99	2462.32	9210.43	2530.84	1645.89	3009.58	Vamp2
16384.4	17780	2542.27	20959.8	8452.41	14694.6	Vasp
22012.6	10234.4	8107.13	10306.5	5939.35	9320.37	Vav1
1135.83	4145.86	3881.73	7497.8	3373.28	2153.87	Vav2
67.0768	658.924	5296.26	218.389	87.6049	407.762	Vcam1
12426.9	3168.73	47890.7	697.892	3662.68	89.9424	Vegfa
366.149	445.548	8742.18	187.039	1159.32	112.238	Vegfc
786.082	1782.4	4347.75	970.233	2405.86	2877.4	Vrk2
5403.73	7390.72	1732.87	5372.61	1061.43	4141.79	Vsir
136.395	450.933	6156.74	206.245	769.77	51.4238	Vtcn1
6711.83	8600.26	11607.5	9993.93	28995.9	6143.84	Vwa5a
1290.37	1365.44	5751.51	1480.26	718.71	1014.2	Was
2.33006e-15	2.22045e-16	9850.27	91.5066	722.883	13662.1	Xcr1
413.572	970.347	13827.7	334.798	1211.77	288.052	Yap1
116.624	286.352	5256.28	125.149	997.238	728.671	Yes1
2340.19	3002.83	8071.64	2869.51	1980.57	2492.11	Zfp148
121.979	308.004	7714.46	114.005	359.306	24.2897	Zfp92
831.445	1373.17	11350.8	2061.33	1007.9	1496.63	Zmpste24
6262.03	18159.5	7233.43	14864.1	3268.87	13528.4	Znrf2

## Sheet: Factor_1_TopGenes
Gene	Weight	Rank
H2-K1	255727	1
Ctss	218207	2
Dusp1	154015	3
Cstb	117015	4
Ccl2	95006.4	5
H2-D1	90386.4	6
Mpeg1	83319	7
Ctsd	82016.9	8
Isg15	69107.4	9
Il1b	68771.3	10
Arg1	65143.5	11
Fcgr2b	62280.2	12
Il1rn	58298.7	13
Tyrobp	58287.4	14
Cebpb	56817.6	15
Clec7a	55830.3	16
Cd68	53142.5	17
Grn	49006.8	18
Txn1	45994.6	19
C3ar1	45228.8	20
Sirpa	43091.1	21
S100a11	43023.8	22
Irf7	40826	23
Cxcl10	40700.5	24
Ier3	39760.8	25
Hif1a	38605.6	26
C1qb	36647	27
Laptm5	36136.5	28
Cd74	35020.6	29
Cxcl16	34764.4	30

## Sheet: Factor_2_TopGenes
Gene	Weight	Rank
Cd74	1.78874e+06	1
H2-Aa	1.19821e+06	2
H2-Ab1	776195	3
H2-Eb1	256504	4
Dusp1	197874	5
Crip1	137130	6
Atf3	106483	7
Ctss	80323.3	8
Cd83	79730.8	9
H2-K1	79580.2	10
S100a4	76776.3	11
Nr4a1	72703.4	12
S100a11	68928.9	13
Il1b	63285.6	14
Cytip	58674.8	15
Jun	56894.5	16
Tnfaip3	56629.7	17
Laptm5	54878.3	18
Fcgr2b	53217.8	19
Tyrobp	52773.8	20
Ccr2	52682.7	21
Retnla	50895.1	22
Ptprc	49500.5	23
H2-D1	49161.5	24
Fosb	43686.2	25
Calr	41471.2	26
Sirpa	41094.5	27
Mpeg1	36141.3	28
S100a10	35513.3	29
Arf6	35224.6	30

## Sheet: Factor_3_TopGenes
Gene	Weight	Rank
Il4ra	231122	1
Nos2	48513.2	2
Vegfa	47890.7	3
Nrip3	41005.6	4
Cd247	40558	5
Myc	39327.9	6
Gpr65	37922.7	7
Plaur	36701.7	8
Fpr3	33463.8	9
Ltb4r1	33257.5	10
Timd4	32928	11
Psmb9	32187.2	12
Ctnnb1	29563.3	13
Runx2	29369.6	14
Fosl1	25202.5	15
Flnb	25075.6	16
Il1r2	24180.5	17
Tnfsf10	23820.6	18
Col1a2	23392.4	19
Cav1	23184.3	20
Fpr2	22574.8	21
Id2	22469.6	22
Olr1	21882.7	23
Ccr9	21152.7	24
Bcl6	20885.9	25
Col4a2	20615.5	26
Stat1	20335.5	27
Cxcl11	19968.3	28
H2-Ab1	19843.2	29
Stab1	19693.7	30

## Sheet: Factor_4_TopGenes
Gene	Weight	Rank
Chil3	1.23051e+06	1
Chil4	923143	2
Ctsd	361798	3
Ctss	231741	4
S100a11	185512	5
Mpeg1	183796	6
Ear3	178161	7
Sirpa	125431	8
Dusp1	110272	9
Jun	106380	10
Txn1	103021	11
Laptm5	102517	12
Tyrobp	98223.7	13
Cebpb	92191.7	14
Clec7a	89241.6	15
Lpl	82079.5	16
Calr	72336.4	17
Cd68	70597.4	18
Cstb	70226.9	19
H2-K1	70008.4	20
Fosb	65896.9	21
Mrc1	64901.9	22
S100a10	63860.4	23
Klf4	61497.8	24
Cytip	60835.1	25
Cybb	60461.7	26
Itgb2	58866.9	27
Ctnnb1	55712.7	28
Ccl6	55372.2	29
H2-D1	53255.5	30

## Sheet: Factor_5_TopGenes
Gene	Weight	Rank
H2-Aa	357669	1
Cd74	299047	2
H2-K1	226213	3
Crip1	178926	4
H2-Ab1	140889	5
Isg15	130091	6
Ccl5	103294	7
Fscn1	101893	8
Ccr7	100594	9
Psme2	90833.3	10
Ccl22	87565.7	11
H2-D1	85397.8	12
S100a11	83672.2	13
Id2	81719.9	14
Dusp1	74500	15
Ctss	70224.8	16
Selplg	68061.4	17
Cd274	61575.1	18
Cd83	59289.8	19
Txn1	53967	20
Psmb8	51078.8	21
H2-Eb1	50903.4	22
Cytip	49333.8	23
Cxcl16	48366.6	24
Stat1	42913.2	25
Irf7	42760.9	26
S100a4	41828.2	27
Il4ra	41693.3	28
Traf1	38240.2	29
Cxcl10	37468.9	30

## Sheet: Factor_6_TopGenes
Gene	Weight	Rank
Cd74	1.07181e+06	1
H2-Aa	724263	2
H2-Ab1	546834	3
Crip1	186212	4
H2-Eb1	167953	5
Mpeg1	134625	6
Id2	127893	7
Dusp1	127818	8
S100a11	101181	9
Jun	99139.8	10
H2-K1	87206.7	11
Atf3	84320.1	12
Fosb	80837.9	13
Cldn1	54329.9	14
Cd83	48334.3	15
Cytip	46327	16
H2-D1	45065	17
Irf8	43304.6	18
Nr4a1	41155.7	19
Calr	40246.7	20
Ccl22	39869.8	21
Btg2	35785.2	22
Klf4	35404.3	23
Ccr2	34903.9	24
Laptm5	33408.6	25
Arf6	32792.4	26
Tnfaip3	32314.8	27
Selplg	31544.5	28
Amica1	28061.4	29
Irf5	27598.6	30

## Sheet: Gene_Factor_Assignment
Factor_1	Factor_2	Factor_3	Factor_4	Factor_5	Factor_6	Gene
0	0	0	0	0	0	2810417H13Rik
0	0	0	0	0	0	2900026A02Rik
0	0	0	0	0	0	Abcc8
0	0	0	0	0	0	Acad10
0	0	0	0	0	0	Acly
0	0	0	0	0	0	Acod1
0	0	0	0	0	0	Acot11
0	0	0	0	0	0	Acot3
0	0	0	0	0	0	Acox1
0	0	0	0	0	0	Adam19
0	0	0	0	0	0	Adam8
0	0	0	0	0	0	Adamts1
0	0	0	0	0	0	Adamts12
0	0	0	0	0	0	Adamts14
0	0	0	0	0	0	Adamts17
0	0	0	0	0	0	Adamts2
0	0	0	0	0	0	Adamts3
0	0	0	0	0	0	Adamts4
0	0	0	0	0	0	Adamts9
0	0	0	0	0	0	Adcyap1r1
0	0	0	0	0	0	Adgre1
0	0	0	0	0	0	Adgre5
0	0	0	0	0	0	Adora2a
0	0	0	0	0	0	Adora3
0	0	0	0	0	0	Aif1
0	0	0	0	0	0	Akap13
0	0	0	0	0	0	Alcam
0	0	0	0	0	0	Alox15
0	0	0	0	0	0	Alox5
0	0	0	0	0	0	Alox5ap
0	0	0	0	0	1	Amica1
0	0	0	0	0	0	Angpt1
0	0	0	0	0	0	Angpt2
0	0	0	0	0	0	Anxa1
0	0	0	0	0	0	Anxa4
0	0	0	0	0	0	Aoah
0	0	0	0	0	0	Apoe
0	0	0	0	0	0	Areg
0	1	0	0	0	1	Arf6
1	0	0	0	0	0	Arg1
0	0	0	0	0	0	Arhgef28
0	0	0	0	0	0	Arhgef6
0	0	0	0	0	0	Armc1
0	1	0	0	0	1	Atf3
0	0	0	0	0	0	B4galt4
0	0	0	0	0	0	Batf
0	0	0	0	0	0	Batf3
0	0	0	0	0	0	Bcl10
0	0	0	0	0	0	Bcl2
0	0	1	0	0	0	Bcl6
0	0	0	0	0	0	Bid
0	0	0	0	0	0	Birc2
0	0	0	0	0	0	Birc3
0	0	0	0	0	0	Birc5
0	0	0	0	0	0	Bmp6
0	0	0	0	0	0	Bmp8a
0	0	0	0	0	1	Btg2
0	0	0	0	0	0	Btk
0	0	0	0	0	0	Btla
0	0	0	0	0	0	C1qa
1	0	0	0	0	0	C1qb
0	0	0	0	0	0	C1qc
0	0	0	0	0	0	C3
1	0	0	0	0	0	C3ar1
0	0	0	0	0	0	C4a
0	0	0	0	0	0	C5ar1
0	1	0	1	0	1	Calr
0	0	0	0	0	0	Camp
0	0	0	0	0	0	Casp1
0	0	0	0	0	0	Casp7
0	0	1	0	0	0	Cav1
0	0	0	0	0	0	Cbr1
0	0	0	0	0	0	Ccl1
0	0	0	0	0	0	Ccl11
0	0	0	0	0	0	Ccl12
0	0	0	0	0	0	Ccl17
0	0	0	0	0	0	Ccl19
1	0	0	0	0	0	Ccl2
0	0	0	0	0	0	Ccl20
0	0	0	0	0	0	Ccl21a
0	0	0	0	1	1	Ccl22
0	0	0	0	0	0	Ccl24
0	0	0	0	0	0	Ccl25
0	0	0	0	0	0	Ccl26
0	0	0	0	0	0	Ccl27a
0	0	0	0	0	0	Ccl28
0	0	0	0	0	0	Ccl3
0	0	0	0	0	0	Ccl4
0	0	0	0	1	0	Ccl5
0	0	0	1	0	0	Ccl6
0	0	0	0	0	0	Ccl7
0	0	0	0	0	0	Ccl8
0	0	0	0	0	0	Ccl9
0	0	0	0	0	0	Ccnb2
0	0	0	0	0	0	Ccr1
0	1	0	0	0	1	Ccr2
0	0	0	0	0	0	Ccr3
0	0	0	0	0	0	Ccr4
0	0	0	0	0	0	Ccr5
0	0	0	0	0	0	Ccr6
0	0	0	0	1	0	Ccr7
0	0	0	0	0	0	Ccr8
0	0	1	0	0	0	Ccr9
0	0	0	0	0	0	Ccrl2
0	0	0	0	0	0	Cd14
0	0	0	0	0	0	Cd151
0	0	0	0	0	0	Cd163
0	0	0	0	0	0	Cd180
0	0	0	0	0	0	Cd1d1
0	0	0	0	0	0	Cd1d2
0	0	0	0	0	0	Cd209e
0	0	0	0	0	0	Cd244
0	0	1	0	0	0	Cd247
0	0	0	0	0	0	Cd27
0	0	0	0	1	0	Cd274
0	0	0	0	0	0	Cd276
0	0	0	0	0	0	Cd28
0	0	0	0	0	0	Cd34
0	0	0	0	0	0	Cd36
0	0	0	0	0	0	Cd38
0	0	0	0	0	0	Cd40
0	0	0	0	0	0	Cd40lg
0	0	0	0	0	0	Cd44
0	0	0	0	0	0	Cd47
1	0	0	1	0	0	Cd68
0	0	0	0	0	0	Cd69
0	0	0	0	0	0	Cd70
1	1	0	0	1	1	Cd74
0	0	0	0	0	0	Cd80
0	1	0	0	1	1	Cd83
0	0	0	0	0	0	Cd84
0	0	0	0	0	0	Cd86
0	0	0	0	0	0	Cd99
0	0	0	0	0	0	Cdc20
0	0	0	0	0	0	Cdh1
0	0	0	0	0	0	Cdh11
0	0	0	0	0	0	Cdh13
0	0	0	0	0	0	Cdh2
0	0	0	0	0	0	Cdh4
0	0	0	0	0	0	Cdh5
0	0	0	0	0	0	Cdkn1a
0	0	0	0	0	0	Ceacam1
0	0	0	0	0	0	Ceacam2
0	0	0	0	0	0	Cebpa
1	0	0	1	0	0	Cebpb
0	0	0	0	0	0	Cebpd
0	0	0	0	0	0	Cebpg
0	0	0	1	0	0	Chil3
0	0	0	1	0	0	Chil4
0	0	0	0	0	1	Cldn1
0	0	0	0	0	0	Clec1b
0	0	0	0	0	0	Clec5a
1	0	0	1	0	0	Clec7a
0	0	0	0	0	0	Clec9a
0	0	0	0	0	0	Clic4
0	0	0	0	0	0	Cma1
0	0	0	0	0	0	Cnksr1
0	0	0	0	0	0	Cnn2
0	0	0	0	0	0	Coasy
0	0	0	0	0	0	Col10a1
0	0	0	0	0	0	Col11a1
0	0	0	0	0	0	Col12a1
0	0	0	0	0	0	Col14a1
0	0	0	0	0	0	Col15a1
0	0	0	0	0	0	Col17a1
0	0	1	0	0	0	Col1a2
0	0	0	0	0	0	Col3a1
0	0	0	0	0	0	Col4a1
0	0	1	0	0	0	Col4a2
0	0	0	0	0	0	Cpa3
0	0	0	0	0	0	Crabp2
0	0	0	0	0	0	Crem
0	1	0	0	1	1	Crip1
0	0	0	0	0	0	Csf1
0	0	0	0	0	0	Csf1r
0	0	0	0	0	0	Csf2
0	0	0	0	0	0	Csf2ra
0	0	0	0	0	0	Csf3
0	0	0	0	0	0	Csf3r
1	0	0	1	0	0	Cstb
0	0	0	0	0	0	Ctgf
0	0	0	0	0	0	Ctla4
0	0	1	1	0	0	Ctnnb1
0	0	0	0	0	0	Ctsa
1	0	0	1	0	0	Ctsd
0	0	0	0	0	0	Ctsg
0	0	0	0	0	0	Ctsl
1	1	0	1	1	0	Ctss
0	0	0	0	0	0	Cttnbp2
0	0	0	0	0	0	Cx3cl1
0	0	0	0	0	0	Cx3cr1
0	0	0	0	0	0	Cxcl1
1	0	0	0	1	0	Cxcl10
0	0	1	0	0	0	Cxcl11
0	0	0	0	0	0	Cxcl12
0	0	0	0	0	0	Cxcl13
0	0	0	0	0	0	Cxcl14
1	0	0	0	1	0	Cxcl16
0	0	0	0	0	0	Cxcl2
0	0	0	0	0	0	Cxcl3
0	0	0	0	0	0	Cxcl5
0	0	0	0	0	0	Cxcl9
0	0	0	0	0	0	Cxcr1
0	0	0	0	0	0	Cxcr2
0	0	0	0	0	0	Cxcr3
0	0	0	0	0	0	Cxcr4
0	0	0	0	0	0	Cxcr5
0	0	0	0	0	0	Cxcr6
0	0	0	1	0	0	Cybb
0	0	0	0	0	0	Cyp1b1
0	0	0	0	0	0	Cyp3a13
0	0	0	0	0	0	Cyr61
0	0	0	0	0	0	Cysltr1
0	1	0	1	1	1	Cytip
0	0	0	0	0	0	Daglb
0	0	0	0	0	0	Daxx
0	0	0	0	0	0	Ddr2
0	0	0	0	0	0	Des
0	0	0	0	0	0	Dhrs3
0	0	0	0	0	0	Dnajb6
0	0	0	0	0	0	Dpp4
1	1	0	1	1	1	Dusp1
0	0	0	0	0	0	Dusp2
0	0	0	0	0	0	Dusp6
0	0	0	1	0	0	Ear3
0	0	0	0	0	0	Ear6
0	0	0	0	0	0	Edn1
0	0	0	0	0	0	Egf
0	0	0	0	0	0	Egr2
0	0	0	0	0	0	Egr3
0	0	0	0	0	0	Eif4ebp2
0	0	0	0	0	0	Elane
0	0	0	0	0	0	Ell2
0	0	0	0	0	0	Elovl6
0	0	0	0	0	0	Emp1
0	0	0	0	0	0	En1
0	0	0	0	0	0	Enc1
0	0	0	0	0	0	Enpep
0	0	0	0	0	0	Enpp2
0	0	0	0	0	0	Ephb6
0	0	0	0	0	0	Epx
0	0	0	0	0	0	Ercc1
0	0	0	0	0	0	Erg
0	0	0	0	0	0	Ets1
0	0	0	0	0	0	F11r
0	0	0	0	0	0	Fabp4
0	0	0	0	0	0	Fadd
0	0	0	0	0	0	Faf1
0	0	0	0	0	0	Fas
0	0	0	0	0	0	Fasn
0	0	0	0	0	0	Fbp1
0	0	0	0	0	0	Fbxl7
0	0	0	0	0	0	Fcer1a
0	0	0	0	0	0	Fcer2a
0	0	0	0	0	0	Fcgr1
1	1	0	0	0	0	Fcgr2b
0	0	0	0	0	0	Fcgr3
0	0	0	0	0	0	Fcgr4
0	0	0	0	0	0	Fcnb
0	0	0	0	0	0	Fem1c
0	0	0	0	0	0	Fgf10
0	0	0	0	0	0	Fgf18
0	0	0	0	0	0	Fgf2
0	0	0	0	0	0	Fgf7
0	0	0	0	0	0	Fgfr1
0	0	1	0	0	0	Flnb
0	0	0	0	0	0	Flrt2
0	0	0	0	0	0	Flt1
0	0	0	0	0	0	Flt3
0	0	0	0	0	0	Fn1
0	1	0	1	0	1	Fosb
0	0	1	0	0	0	Fosl1
0	0	0	0	0	0	Fpr-rs3
0	0	0	0	0	0	Fpr-rs4
0	0	0	0	0	0	Fpr-rs5
0	0	0	0	0	0	Fpr-rs6
0	0	0	0	0	0	Fpr1
0	0	1	0	0	0	Fpr2
0	0	1	0	0	0	Fpr3
0	0	0	0	1	0	Fscn1
0	0	0	0	0	0	Furin
0	0	0	0	0	0	Fut4
0	0	0	0	0	0	Fyn
0	0	0	0	0	0	Fzd4
0	0	0	0	0	0	Fzd6
0	0	0	0	0	0	Fzd9
0	0	0	0	0	0	Gadd45b
0	0	0	0	0	0	Gata1
0	0	0	0	0	0	Gata2
0	0	0	0	0	0	Gata3
0	0	0	0	0	0	Gata6
0	0	0	0	0	0	Gch1
0	0	0	0	0	0	Gem
0	0	0	0	0	0	Gk5
0	0	0	0	0	0	Glg1
0	0	0	0	0	0	Gnai3
0	0	0	0	0	0	Golim4
0	0	0	0	0	0	Gpr183
0	0	1	0	0	0	Gpr65
1	0	0	0	0	0	Grn
0	0	0	0	0	0	Gsn
0	0	0	0	0	0	Gtf2h2
0	0	0	0	0	0	Gzma
0	1	0	0	1	1	H2-Aa
0	1	1	0	1	1	H2-Ab1
1	1	0	1	1	1	H2-D1
0	0	0	0	0	0	H2-DMa
0	0	0	0	0	0	H2-DMb1
0	0	0	0	0	0	H2-DMb2
0	0	0	0	0	0	H2-Ea-ps
0	1	0	0	1	1	H2-Eb1
1	1	0	1	1	1	H2-K1
0	0	0	0	0	0	H2-M3
0	0	0	0	0	0	H2-Ob
0	0	0	0	0	0	H2-Q1
0	0	0	0	0	0	H2-Q10
0	0	0	0	0	0	H2-Q2
0	0	0	0	0	0	H2-T23
0	0	0	0	0	0	Havcr1
0	0	0	0	0	0	Havcr2
0	0	0	0	0	0	Hbegf
0	0	0	0	0	0	Hc
0	0	0	0	0	0	Hdac5
0	0	0	0	0	0	Hdac6
0	0	0	0	0	0	Hdc
0	0	0	0	0	0	Hes1
0	0	0	0	0	0	Hgf
1	0	0	0	0	0	Hif1a
0	0	0	0	0	0	Hip1r
0	0	0	0	0	0	Hist1h1c
0	0	0	0	0	0	Hist2h2aa1
0	0	0	0	0	0	Hivep1
0	0	0	0	0	0	Hmgb1
0	0	0	0	0	0	Hnf1b
0	0	0	0	0	0	Hoxd4
0	0	0	0	0	0	Hpgd
0	0	0	0	0	0	Hpgds
0	0	0	0	0	0	Hras
0	0	0	0	0	0	Hspg2
0	0	0	0	0	0	Icam1
0	0	0	0	0	0	Icos
0	0	0	0	0	0	Icosl
0	0	0	0	0	0	Id1
0	0	1	0	1	1	Id2
0	0	0	0	0	0	Id3
0	0	0	0	0	0	Ido1
0	0	0	0	0	0	Ido2
1	0	0	0	0	0	Ier3
0	0	0	0	0	0	Ifit1bl1
0	0	0	0	0	0	Ifit1bl2
0	0	0	0	0	0	Ifna1
0	0	0	0	0	0	Ifnar1
0	0	0	0	0	0	Ifnar2
0	0	0	0	0	0	Ifnb1
0	0	0	0	0	0	Ifng
0	0	0	0	0	0	Ifngr1
0	0	0	0	0	0	Igf1
0	0	0	0	0	0	Igf2
0	0	0	0	0	0	Ikbke
0	0	0	0	0	0	Ikzf1
0	0	0	0	0	0	Il10
0	0	0	0	0	0	Il10ra
0	0	0	0	0	0	Il12a
0	0	0	0	0	0	Il12b
0	0	0	0	0	0	Il13
0	0	0	0	0	0	Il15
0	0	0	0	0	0	Il15ra
0	0	0	0	0	0	Il17ra
0	0	0	0	0	0	Il18
0	0	0	0	0	0	Il18r1
0	0	0	0	0	0	Il1a
1	1	0	0	0	0	Il1b
0	0	0	0	0	0	Il1r1
0	0	1	0	0	0	Il1r2
0	0	0	0	0	0	Il1rap
0	0	0	0	0	0	Il1rl1
1	0	0	0	0	0	Il1rn
0	0	0	0	0	0	Il2
0	0	0	0	0	0	Il21r
0	0	0	0	0	0	Il22
0	0	0	0	0	0	Il23a
0	0	0	0	0	0	Il25
0	0	0	0	0	0	Il27
0	0	0	0	0	0	Il27ra
0	0	0	0	0	0	Il3
0	0	0	0	0	0	Il33
0	0	0	0	0	0	Il3ra
0	0	0	0	0	0	Il4
0	0	0	0	0	0	Il4i1
0	0	1	0	1	0	Il4ra
0	0	0	0	0	0	Il5
0	0	0	0	0	0	Il5ra
0	0	0	0	0	0	Il6
0	0	0	0	0	0	Il6ra
0	0	0	0	0	0	Il9
0	0	0	0	0	0	Insig1
0	0	0	0	0	0	Insr
0	0	0	0	0	0	Irf1
0	0	0	0	0	0	Irf2
0	0	0	0	0	0	Irf3
0	0	0	0	0	0	Irf4
0	0	0	0	0	1	Irf5
1	0	0	0	1	0	Irf7
0	0	0	0	0	1	Irf8
1	0	0	0	1	0	Isg15
0	0	0	0	0	0	Itga4
0	0	0	0	0	0	Itga5
0	0	0	0	0	0	Itgal
0	0	0	0	0	0	Itgam
0	0	0	0	0	0	Itgax
0	0	0	0	0	0	Itgb1
0	0	0	1	0	0	Itgb2
0	0	0	0	0	0	Itgb7
0	0	0	0	0	0	Jag1
0	0	0	0	0	0	Jak3
0	1	0	1	0	1	Jun
0	0	0	0	0	0	Kalrn
0	0	0	0	0	0	Kcnab1
0	0	0	0	0	0	Kcnq1ot1
0	0	0	0	0	0	Kif20a
0	0	0	0	0	0	Kit
0	0	0	0	0	0	Kitl
0	0	0	0	0	0	Klf10
0	0	0	1	0	1	Klf4
0	0	0	0	0	0	Klk1
0	0	0	0	0	0	Klrk1
0	0	0	0	0	0	Krba1
0	0	0	0	0	0	Lag3
0	0	0	0	0	0	Lamb2
0	0	0	0	0	0	Lamb3
0	0	0	0	0	0	Lamp3
1	1	0	1	0	1	Laptm5
0	0	0	0	0	0	Lat
0	0	0	0	0	0	Lat2
0	0	0	0	0	0	Ldlr
0	0	0	0	0	0	Lgals3
0	0	0	0	0	0	Lif
0	0	0	0	0	0	Lipa
0	0	0	0	0	0	Loxl2
0	0	0	1	0	0	Lpl
0	0	0	0	0	0	Lrp5
0	0	0	0	0	0	Lrp6
0	0	0	0	0	0	Lst1
0	0	0	0	0	0	Lta
0	0	0	0	0	0	Lta4h
0	0	0	0	0	0	Ltb
0	0	1	0	0	0	Ltb4r1
0	0	0	0	0	0	Ltb4r2
0	0	0	0	0	0	Ly6c1
0	0	0	0	0	0	Ly6g
0	0	0	0	0	0	Mafb
0	0	0	0	0	0	Maff
0	0	0	0	0	0	Malt1
0	0	0	0	0	0	Man2b1
0	0	0	0	0	0	Map2k1
0	0	0	0	0	0	Map2k2
0	0	0	0	0	0	Map2k3
0	0	0	0	0	0	Map2k4
0	0	0	0	0	0	Map3k14
0	0	0	0	0	0	Map3k4
0	0	0	0	0	0	Mapk11
0	0	0	0	0	0	Mapk12
0	0	0	0	0	0	Mapk13
0	0	0	0	0	0	Mapk14
0	0	0	0	0	0	Marcksl1
0	0	0	0	0	0	Marco
0	0	0	0	0	0	Mcm5
0	0	0	0	0	0	Mertk
0	0	0	0	0	0	Met
0	0	0	0	0	0	Mif
0	0	0	0	0	0	Mmp10
0	0	0	0	0	0	Mmp12
0	0	0	0	0	0	Mmp13
0	0	0	0	0	0	Mmp19
0	0	0	0	0	0	Mmp1a
0	0	0	0	0	0	Mmp8
0	0	0	0	0	0	Mmp9
0	0	0	0	0	0	Mob3c
0	0	0	0	0	0	Mok
1	1	0	1	0	1	Mpeg1
0	0	0	0	0	0	Mpo
0	0	0	1	0	0	Mrc1
0	0	0	0	0	0	Mrc2
0	0	0	0	0	0	Ms4a1
0	0	0	0	0	0	Ms4a2
0	0	0	0	0	0	Msc
0	0	0	0	0	0	Msh2
0	0	0	0	0	0	Mx1
0	0	0	0	0	0	Mx2
0	0	1	0	0	0	Myc
0	0	0	0	0	0	Myd88
0	0	0	0	0	0	Myh4
0	0	0	0	0	0	Myod1
0	0	0	0	0	0	Nampt
0	0	0	0	0	0	Ncf2
0	0	0	0	0	0	Ncor1
0	0	0	0	0	0	Ndc80
0	0	0	0	0	0	Ndufa7
0	0	0	0	0	0	Nectin1
0	0	0	0	0	0	Nectin2
0	0	0	0	0	0	Nfatc1
0	0	0	0	0	0	Nfatc2
0	0	0	0	0	0	Nfil3
0	0	0	0	0	0	Nfkb1
0	0	0	0	0	0	Nfkbia
0	0	0	0	0	0	Nfkbie
0	0	0	0	0	0	Nfkbiz
0	0	0	0	0	0	Nfyc
0	0	0	0	0	0	Ngf
0	0	0	0	0	0	Nkg7
0	0	0	0	0	0	Nlrp3
0	0	0	0	0	0	Nmb
0	0	0	0	0	0	Nod1
0	0	0	0	0	0	Nod2
0	0	1	0	0	0	Nos2
0	0	0	0	0	0	Nox1
0	0	0	0	0	0	Nox3
0	0	0	0	0	0	Nox4
0	0	0	0	0	0	Nr1h3
0	0	0	0	0	0	Nr2f6
0	1	0	0	0	1	Nr4a1
0	0	0	0	0	0	Nr4a2
0	0	1	0	0	0	Nrip3
0	0	1	0	0	0	Olr1
0	0	0	0	0	0	Oscar
0	0	0	0	0	0	Osm
0	0	0	0	0	0	P2rx1
0	0	0	0	0	0	Pbx1
0	0	0	0	0	0	Pbx3
0	0	0	0	0	0	Pdcd1
0	0	0	0	0	0	Pdcd1lg2
0	0	0	0	0	0	Pde4a
0	0	0	0	0	0	Pdgfa
0	0	0	0	0	0	Pdgfb
0	0	0	0	0	0	Pdgfra
0	0	0	0	0	0	Pdgfrb
0	0	0	0	0	0	Pdzk1ip1
0	0	0	0	0	0	Peli1
0	0	0	0	0	0	Pf4
0	0	0	0	0	0	Pfdn6
0	0	0	0	0	0	Pggt1b
0	0	0	0	0	0	Pglyrp1
0	0	0	0	0	0	Phlda2
0	0	0	0	0	0	Pik3cg
0	0	0	0	0	0	Pim2
0	0	0	0	0	0	Plau
0	0	1	0	0	0	Plaur
0	0	0	0	0	0	Pparg
0	0	0	0	0	0	Prdx1
0	0	0	0	0	0	Prdx3
0	0	0	0	0	0	Prg2
0	0	0	0	0	0	Prg3
0	0	0	0	0	0	Prkca
0	0	0	0	0	0	Prkci
0	0	0	0	0	0	Prok2
0	0	0	0	0	0	Pros1
0	0	0	0	0	0	Prrx1
0	0	0	0	1	0	Psmb8
0	0	1	0	0	0	Psmb9
0	0	0	0	1	0	Psme2
0	0	0	0	0	0	Ptafr
0	0	0	0	0	0	Ptgdr
0	0	0	0	0	0	Ptgdr2
0	0	0	0	0	0	Ptgds
0	0	0	0	0	0	Ptger2
0	0	0	0	0	0	Ptgs1
0	0	0	0	0	0	Ptgs2
0	0	0	0	0	0	Ptpn14
0	0	0	0	0	0	Ptprb
0	1	0	0	0	0	Ptprc
0	0	0	0	0	0	Ptprk
0	0	0	0	0	0	Ptx3
0	0	0	0	0	0	Pycard
0	0	0	0	0	0	Rab20
0	0	0	0	0	0	Rab3d
0	0	0	0	0	0	Rad51
0	0	0	0	0	0	Raf1
0	0	0	0	0	0	Rapgef4
0	0	0	0	0	0	Rasal1
0	0	0	0	0	0	Rasgrf2
0	0	0	0	0	0	Rbp1
0	1	0	0	0	0	Retnla
0	0	0	0	0	0	Retnlb
0	0	0	0	0	0	Rgl1
0	0	0	0	0	0	Rgs1
0	0	0	0	0	0	Rgs16
0	0	0	0	0	0	Rgs6
0	0	0	0	0	0	Rhoc
0	0	0	0	0	0	Rhog
0	0	0	0	0	0	Rhoj
0	0	0	0	0	0	Rictor
0	0	0	0	0	0	Rin2
0	0	0	0	0	0	Ripk2
0	0	0	0	0	0	Rnase2a
0	0	0	0	0	0	Rnase2b
0	0	0	0	0	0	Rnd3
0	0	0	0	0	0	Ros1
0	0	1	0	0	0	Runx2
0	1	0	1	0	0	S100a10
1	1	0	1	1	1	S100a11
0	1	0	0	1	0	S100a4
0	0	0	0	0	0	S100a8
0	0	0	0	0	0	S100a9
0	0	0	0	0	0	S1pr1
0	0	0	0	0	0	Saa1
0	0	0	0	0	0	Scin
0	0	0	0	0	0	Sele
0	0	0	0	0	0	Sell
0	0	0	0	0	0	Selp
0	0	0	0	1	1	Selplg
0	0	0	0	0	0	Sema4a
0	0	0	0	0	0	Sema4b
0	0	0	0	0	0	Sema5a
0	0	0	0	0	0	Sema6d
0	0	0	0	0	0	Serinc2
0	0	0	0	0	0	Serpinb2
0	0	0	0	0	0	Serpinb6a
0	0	0	0	0	0	Serpinb7
0	0	0	0	0	0	Serpinb9
0	0	0	0	0	0	Serpine1
0	0	0	0	0	0	Serpine3
0	0	0	0	0	0	Sesn1
0	0	0	0	0	0	Sfrp4
0	0	0	0	0	0	Sgpp1
0	0	0	0	0	0	Siglec1
0	0	0	0	0	0	Siglecf
1	1	0	1	0	0	Sirpa
0	0	0	0	0	0	Ski
0	0	0	0	0	0	Skil
0	0	0	0	0	0	Slc16a6
0	0	0	0	0	0	Smad1
0	0	0	0	0	0	Smad2
0	0	0	0	0	0	Smad7
0	0	0	0	0	0	Smarcd3
0	0	0	0	0	0	Socs1
0	0	0	0	0	0	Socs2
0	0	0	0	0	0	Socs3
0	0	0	0	0	0	Sp4
0	0	0	0	0	0	Sphk1
0	0	0	0	0	0	Spry2
0	0	0	0	0	0	Sptbn1
0	0	0	0	0	0	Sqstm1
0	0	1	0	0	0	Stab1
0	0	1	0	1	0	Stat1
0	0	0	0	0	0	Stat3
0	0	0	0	0	0	Stat4
0	0	0	0	0	0	Stat5a
0	0	0	0	0	0	Stat5b
0	0	0	0	0	0	Stat6
0	0	0	0	0	0	Syk
0	0	0	0	0	0	Tap1
0	0	0	0	0	0	Tap2
0	0	0	0	0	0	Tapbp
0	0	0	0	0	0	Tek
0	0	0	0	0	0	Tep1
0	0	0	0	0	0	Terf2ip
0	0	0	0	0	0	Tfcp2
0	0	0	0	0	0	Tgfa
0	0	0	0	0	0	Tgfb1
0	0	0	0	0	0	Tgfbr3
0	0	0	0	0	0	Tgm2
0	0	0	0	0	0	Thbd
0	0	0	0	0	0	Tigit
0	0	1	0	0	0	Timd4
0	0	0	0	0	0	Timp3
0	0	0	0	0	0	Tlr1
0	0	0	0	0	0	Tlr11
0	0	0	0	0	0	Tlr12
0	0	0	0	0	0	Tlr13
0	0	0	0	0	0	Tlr2
0	0	0	0	0	0	Tlr3
0	0	0	0	0	0	Tlr4
0	0	0	0	0	0	Tlr5
0	0	0	0	0	0	Tlr6
0	0	0	0	0	0	Tlr7
0	0	0	0	0	0	Tlr8
0	0	0	0	0	0	Tlr9
0	0	0	0	0	0	Tm7sf3
0	0	0	0	0	0	Tmem173
0	0	0	0	0	0	Tnc
0	0	0	0	0	0	Tnf
0	1	0	0	0	1	Tnfaip3
0	0	0	0	0	0	Tnfaip6
0	0	0	0	0	0	Tnfaip8
0	0	0	0	0	0	Tnfrsf11a
0	0	0	0	0	0	Tnfrsf12a
0	0	0	0	0	0	Tnfrsf14
0	0	0	0	0	0	Tnfrsf1a
0	0	0	0	0	0	Tnfrsf1b
0	0	0	0	0	0	Tnfrsf4
0	0	0	0	0	0	Tnfrsf8
0	0	0	0	0	0	Tnfrsf9
0	0	1	0	0	0	Tnfsf10
0	0	0	0	0	0	Tnfsf4
0	0	0	0	0	0	Tnfsf9
0	0	0	0	0	0	Top2a
0	0	0	0	0	0	Tpsb2
0	0	0	0	1	0	Traf1
0	0	0	0	0	0	Traf2
0	0	0	0	0	0	Traf6
0	0	0	0	0	0	Trafd1
0	0	0	0	0	0	Trem1
0	0	0	0	0	0	Trem2
0	0	0	0	0	0	Trex1
0	0	0	0	0	0	Trim9
0	0	0	0	0	0	Tspan7
0	0	0	0	0	0	Tspan8
0	0	0	0	0	0	Ttk
0	0	0	0	0	0	Tuba1a
0	0	0	0	0	0	Tuba4a
0	0	0	0	0	0	Twistnb
1	0	0	1	1	0	Txn1
0	0	0	0	0	0	Txndc16
1	1	0	1	0	0	Tyrobp
0	0	0	0	0	0	Usp18
0	0	0	0	0	0	Vamp2
0	0	0	0	0	0	Vasp
0	0	0	0	0	0	Vav1
0	0	0	0	0	0	Vav2
0	0	0	0	0	0	Vcam1
0	0	1	0	0	0	Vegfa
0	0	0	0	0	0	Vegfc
0	0	0	0	0	0	Vrk2
0	0	0	0	0	0	Vsir
0	0	0	0	0	0	Vtcn1
0	0	0	0	0	0	Vwa5a
0	0	0	0	0	0	Was
0	0	0	0	0	0	Xcr1
0	0	0	0	0	0	Yap1
0	0	0	0	0	0	Yes1
0	0	0	0	0	0	Zfp148
0	0	0	0	0	0	Zfp92
0	0	0	0	0	0	Zmpste24
0	0	0	0	0	0	Znrf2
