# Supplementary material for: Irf7 Deficiency Confers Protection Against Influenza Infection, Independent of irf3
Source: Int J Biol Sci. 2026 Jan 22;22(4):1974–96. doi: 10.7150/ijbs.126714 (PMC12905640; doi:10.7150/ijbs.126714)
Supplement: Supplementary file 1 — Supplementary figures and tables. [file ijbsv22p1974s1.zip › Table S6 Mice bulk_Flu_sig_DEGs.csv]

geneSym	baseMean	log2FoldChange	lfcSE	stat	pvalue	padj
Ifit1	13270.09594	4.022351267	0.183809748	21.8832315	3.75E-106	4.19E-102
Ifit3	3789.097847	4.884469255	0.245959698	19.85881955	9.25E-88	5.16E-84
Slfn4	11916.54742	5.709623679	0.303314454	18.8241068	4.79E-79	1.78E-75
Usp18	2411.065294	3.691326075	0.197728037	18.66870335	8.90E-78	2.49E-74
Irf7	74236.89649	3.460385396	0.185653782	18.63891675	1.55E-77	3.47E-74
I830012O16Rik	1288.993463	5.480878234	0.317287097	17.27419199	7.36E-67	1.37E-63
Lgals3bp	4122.539433	2.511383406	0.168279034	14.92392333	2.30E-50	3.68E-47
Gm11428	1497.216065	4.413992234	0.309251413	14.27315138	3.22E-46	4.49E-43
Rtp4	2024.246762	3.441784683	0.242991051	14.16424461	1.52E-45	1.89E-42
Ifitm1	1583.776986	4.468355147	0.318014358	14.05079689	7.62E-45	8.51E-42
Irgm1	3003.292618	2.667615479	0.193110886	13.81390525	2.10E-43	2.13E-40
Fcgr4	1028.333274	2.851118408	0.209797754	13.58984237	4.60E-42	4.28E-39
Oas3	10310.0356	2.581682877	0.190357705	13.5622715	6.70E-42	5.76E-39
Ifitm3	11544.80972	2.644180782	0.195603541	13.51806191	1.22E-41	9.76E-39
Ifih1	963.4357895	3.100911756	0.229716652	13.49885491	1.59E-41	1.18E-38
2010002M12Rik	362.6399185	4.229056433	0.321361941	13.15979243	1.49E-39	1.04E-36
Gbp2	2307.873395	3.066698247	0.234267363	13.09059107	3.73E-39	2.45E-36
Zbp1	1661.203726	2.62819069	0.202180601	12.99922285	1.24E-38	7.67E-36
Cmpk2	2704.472951	2.76756326	0.214591517	12.89689033	4.69E-38	2.76E-35
Isg15	78268.11618	2.967675364	0.230618563	12.86832824	6.79E-38	3.79E-35
Gbp7	2853.207497	3.310019838	0.26245075	12.61196562	1.81E-36	9.65E-34
Lgals9	6614.267973	2.570395068	0.207107853	12.41090102	2.28E-35	1.16E-32
Trim30a	3282.480711	2.244717299	0.18101894	12.40045541	2.60E-35	1.26E-32
AW011738	2176.08875	2.645319597	0.21360174	12.38435418	3.18E-35	1.48E-32
Sp100	13496.31214	2.246971138	0.181842053	12.3567189	4.48E-35	2.00E-32
Slfn5	3976.72619	3.40799806	0.277612026	12.27611826	1.22E-34	5.23E-32
Trim12c	6697.357536	2.759843013	0.22624583	12.19842599	3.17E-34	1.31E-31
Tgtp2	3111.705869	2.8947095	0.238754878	12.12418996	7.86E-34	3.14E-31
Hba-a1	9296244.326	3.259935655	0.269375514	12.1018262	1.03E-33	3.85E-31
Hba-a2	9296235.018	3.259936053	0.269375256	12.10183926	1.03E-33	3.85E-31
9930111J21Rik1	723.5990946	2.518353213	0.209327755	12.03067033	2.45E-33	8.83E-31
Ifi27l2a	3205.240605	2.478998548	0.208042456	11.91583005	9.79E-33	3.42E-30
Tdrd7	2823.755031	2.409928345	0.203163553	11.86201121	1.86E-32	6.31E-30
Trafd1	5188.330878	2.244761654	0.190843679	11.76230548	6.10E-32	2.01E-29
Fgl2	3375.059727	2.937857568	0.251201533	11.69522149	1.35E-31	4.30E-29
Stat1	7034.431635	1.895297714	0.163398541	11.59923281	4.16E-31	1.29E-28
Ccr1	1407.079846	3.545480781	0.307001209	11.54875187	7.49E-31	2.26E-28
Entpd3	237.6117084	5.090651498	0.441222749	11.53759979	8.53E-31	2.51E-28
Steap4	525.6504293	4.581892639	0.398185398	11.50693287	1.22E-30	3.49E-28
Clec7a	2125.122677	3.328134639	0.289516846	11.49547836	1.39E-30	3.88E-28
Trem1	542.4591531	3.765910144	0.333597332	11.28878974	1.49E-29	4.06E-27
Trim30d	1164.011705	2.730802587	0.24222877	11.27365088	1.77E-29	4.71E-27
Ddx60	767.5520192	3.058579967	0.272471449	11.22532281	3.06E-29	7.96E-27
Gm14446	1403.616125	2.554810278	0.228799273	11.1661643	5.97E-29	1.52E-26
Cd300lf	1168.820257	3.738527367	0.335665707	11.13765063	8.23E-29	2.04E-26
Ifit2	3357.105591	2.953704357	0.270604446	10.91520999	9.75E-28	2.37E-25
Siglece	593.7358119	3.231231073	0.300072089	10.76818268	4.87E-27	1.16E-24
Il13ra1	924.2017374	3.031108505	0.283436836	10.69412341	1.08E-26	2.52E-24
Oas2	802.0308625	3.200864844	0.29953962	10.68594812	1.18E-26	2.70E-24
Itga2	540.0123917	2.64731771	0.25052402	10.56712132	4.23E-26	9.46E-24
Oasl1	1169.223717	3.161806975	0.30217418	10.46352462	1.27E-25	2.78E-23
Parp12	427.7998374	2.543490995	0.243327534	10.45295186	1.42E-25	3.05E-23
Gm5483	189.8742398	3.913020357	0.375944335	10.40850996	2.27E-25	4.78E-23
Ly6c2	2007.775423	1.952576917	0.188082423	10.38149597	3.01E-25	6.23E-23
H2-T9	3774.731328	2.204857658	0.213151787	10.34407304	4.45E-25	9.04E-23
H2-T22	3827.028947	2.199801926	0.212716636	10.34146632	4.57E-25	9.13E-23
Hdc	2224.18012	3.337509882	0.322956596	10.33423663	4.93E-25	9.67E-23
S100a8	16512.98424	3.029483955	0.294782684	10.27700783	8.95E-25	1.72E-22
Herc6	2006.647084	2.372038238	0.234386969	10.12017967	4.50E-24	8.51E-22
Oas1g	155.2846013	4.352809823	0.43102881	10.09865171	5.60E-24	1.04E-21
Cd33	652.4251687	3.736702389	0.370274563	10.09170697	6.01E-24	1.10E-21
Xdh	1381.674187	2.354668647	0.235287254	10.00763367	1.41E-23	2.54E-21
Rsad2	388965.2159	1.956194607	0.196320419	9.964295214	2.18E-23	3.87E-21
Beta-s	1356110.587	2.803967833	0.284077178	9.870443837	5.59E-23	9.76E-21
Fcer2a	1490.203074	-2.277695999	0.230998779	-9.860207946	6.19E-23	1.06E-20
Rnf114	9550.141437	1.944568856	0.19906962	9.768285345	1.54E-22	2.61E-20
Hp	3650.521427	2.753047765	0.284129918	9.68939767	3.34E-22	5.58E-20
Xaf1	1558.938162	2.361828836	0.245116415	9.635539243	5.66E-22	9.30E-20
H2-T24	3751.152934	2.048255681	0.212860694	9.622517175	6.42E-22	1.04E-19
Gp49a	546.9396626	3.190486837	0.333126211	9.577411612	9.95E-22	1.59E-19
Gm7609	202.331616	2.816334152	0.294149056	9.574513641	1.02E-21	1.61E-19
Gm12250	650.4708057	2.320211723	0.245378413	9.455647271	3.21E-21	4.98E-19
Fpr2	651.1506523	3.117311831	0.331084851	9.415446884	4.71E-21	7.21E-19
Clec4e	527.3825302	2.800803057	0.298658224	9.377953902	6.73E-21	1.02E-18
Brcc3	1138.006354	1.889921413	0.203246988	9.298644117	1.42E-20	2.12E-18
Cd14	528.6489877	3.388569047	0.365402807	9.273516742	1.80E-20	2.65E-18
Oas1a	689.5035871	2.714153635	0.294233375	9.224492736	2.85E-20	4.13E-18
Slfn8	1376.513169	2.151767236	0.23419833	9.18779923	4.01E-20	5.74E-18
Lilrb4	829.2569932	2.486442611	0.27363546	9.086697369	1.02E-19	1.44E-17
F5	7839.238269	1.640963179	0.18065676	9.083320098	1.05E-19	1.47E-17
Fcgr1	326.0588734	2.883387216	0.318397419	9.055937773	1.35E-19	1.87E-17
1810033B17Rik	819.1903867	2.594122802	0.287435121	9.025072484	1.80E-19	2.45E-17
Uba7	4129.962138	1.498754195	0.166894742	8.980236162	2.70E-19	3.64E-17
Tlr4	219.5763763	3.215469849	0.359741423	8.938280775	3.95E-19	5.25E-17
Casp4	291.8252626	2.981145385	0.333567588	8.937155436	3.99E-19	5.25E-17
Gcnt2	1219.523853	2.615638622	0.293763682	8.903886972	5.39E-19	7.00E-17
Ogfrl1	3867.929903	1.61133965	0.182961796	8.806973291	1.29E-18	1.65E-16
Spib	2015.771465	-1.667452697	0.189567048	-8.796110485	1.42E-18	1.80E-16
Lass6	287.3437611	2.368442892	0.270261122	8.763535349	1.89E-18	2.38E-16
Il1b	2447.132552	2.727271849	0.312832948	8.717981487	2.83E-18	3.52E-16
Dtx3l	1803.063955	1.547058094	0.177952833	8.693641268	3.51E-18	4.31E-16
Cd19	2987.351623	-1.792393407	0.206331655	-8.686953084	3.72E-18	4.52E-16
Dmxl2	304.9706236	3.397130065	0.393274996	8.638052498	5.72E-18	6.87E-16
C5ar1	1015.139411	2.5579732	0.296356813	8.631396632	6.06E-18	7.20E-16
Ptplad2	2180.187386	1.885284125	0.219700988	8.581136305	9.39E-18	1.10E-15
Bst1	460.5162964	3.037337979	0.354153722	8.576326582	9.80E-18	1.14E-15
Stfa2l1	367.8711982	3.395967685	0.396179036	8.57180057	1.02E-17	1.17E-15
Tlr13	1142.415864	2.489191513	0.290820284	8.559208725	1.14E-17	1.30E-15
Ifi47	2882.67108	1.641196507	0.19305327	8.501262412	1.88E-17	2.12E-15
P2ry13	230.8472488	3.545862769	0.418462249	8.47355474	2.38E-17	2.66E-15
Cpne2	338.0625321	3.449340955	0.407522463	8.464173796	2.58E-17	2.85E-15
Entpd1	811.5253202	2.073702311	0.246417412	8.415404968	3.92E-17	4.29E-15
Dhrs9	274.7921049	3.756794854	0.448057283	8.384630711	5.09E-17	5.52E-15
Hist1h4m	1324.318	1.719295502	0.205365176	8.371894076	5.67E-17	6.09E-15
Trpc6	197.2589516	2.582778401	0.308633094	8.368442825	5.84E-17	6.21E-15
AI607873	551.7515878	2.947011605	0.352343456	8.364031046	6.06E-17	6.39E-15
Plscr1	272.2995563	2.509204293	0.300170164	8.359272806	6.31E-17	6.59E-15
Parp9	1316.960986	1.680424298	0.201473017	8.340691593	7.39E-17	7.64E-15
Tpcn1	2699.296603	1.735207172	0.20870546	8.314143622	9.24E-17	9.47E-15
Hist1h4n	1251.268413	1.718366422	0.206988867	8.301733541	1.03E-16	1.04E-14
Slc40a1	917.4910751	2.514959994	0.303553164	8.285072567	1.18E-16	1.19E-14
Upp1	63.80823118	4.572888497	0.556549181	8.216503871	2.10E-16	2.09E-14
Igtp	4008.19612	1.66655796	0.205143348	8.123870343	4.52E-16	4.46E-14
Gm4902	523.8624724	1.85743158	0.229899719	8.079312106	6.51E-16	6.38E-14
Acer2	1879.81332	1.695322475	0.209915135	8.076227917	6.68E-16	6.49E-14
Dhx58	683.3336024	2.246020611	0.278284702	8.070945324	6.98E-16	6.72E-14
Pla2g7	1882.199374	1.883058396	0.23508654	8.010064691	1.15E-15	1.09E-13
Clec4d	1597.806246	2.270578063	0.283584287	8.006713233	1.18E-15	1.12E-13
Tnfaip2	1325.47467	2.445390149	0.306447528	7.979800535	1.47E-15	1.38E-13
Sema6b	219.0273569	3.850340622	0.482750649	7.975837271	1.51E-15	1.41E-13
1100001G20Rik	325.1637333	2.895113001	0.363189092	7.971365504	1.57E-15	1.45E-13
Ccrl2	178.9509068	3.174515469	0.399065983	7.954863615	1.79E-15	1.64E-13
Cd300ld	837.1299759	2.040873408	0.256677559	7.951117398	1.85E-15	1.68E-13
Gm6634	9484.40618	1.773646784	0.223970227	7.919118564	2.39E-15	2.15E-13
Il18rap	529.6294074	2.645180948	0.334996651	7.896141466	2.88E-15	2.57E-13
Ms4a6d	211.4105307	2.64468744	0.335051743	7.893370179	2.94E-15	2.61E-13
Eif2ak2	601.5084114	1.798830775	0.227929568	7.892046598	2.97E-15	2.61E-13
Ppp1r15a	5993.417016	1.647659991	0.209342149	7.87065578	3.53E-15	3.08E-13
Fcgr3	1149.887965	1.862750458	0.238229829	7.819131895	5.32E-15	4.61E-13
Gga2	951.2254285	-1.529021504	0.196096015	-7.797310431	6.32E-15	5.43E-13
Cd274	843.6310035	1.990398635	0.255508623	7.789947024	6.70E-15	5.72E-13
Slc44a1	2230.404873	1.75190389	0.22546279	7.770257315	7.83E-15	6.63E-13
Tubb1	9536.196769	1.489353817	0.192772181	7.725978968	1.11E-14	9.32E-13
Il1r2	1504.516022	4.661937432	0.604308602	7.714497884	1.21E-14	1.01E-12
Cd226	4723.200772	1.779947846	0.231223979	7.697937968	1.38E-14	1.14E-12
Kel	3774.913724	1.775765103	0.23208406	7.651387624	1.99E-14	1.63E-12
Snx10	1035.651754	1.427294224	0.187448052	7.614345448	2.65E-14	2.16E-12
Anxa1	2256.935538	1.997586813	0.262469063	7.6107515	2.73E-14	2.21E-12
Olfr56	276.4740685	2.21119563	0.290727884	7.60572258	2.83E-14	2.28E-12
Pygl	1975.883862	2.019189623	0.266888471	7.565668226	3.86E-14	3.08E-12
Mxd1	4481.992068	1.739803653	0.231082088	7.52894205	5.12E-14	4.05E-12
Itga6	8431.200982	1.467910301	0.19509269	7.524168627	5.31E-14	4.17E-12
Chi3l1	473.0768375	2.747342781	0.36577052	7.51111046	5.86E-14	4.58E-12
Fam46c	108467.9503	1.557249529	0.207639925	7.499759656	6.39E-14	4.96E-12
P2ry12	6888.191317	1.532288639	0.20453404	7.49160696	6.80E-14	5.24E-12
St6gal1	1037.709525	-1.529162719	0.204354991	-7.482874326	7.27E-14	5.56E-12
Slfn1	2705.7031	1.816280133	0.243045955	7.472990576	7.84E-14	5.96E-12
A530064D06Rik	251.8114404	2.666398049	0.357062396	7.467596921	8.17E-14	6.16E-12
Neat1	1857.632431	-1.717906951	0.230322789	-7.458692894	8.74E-14	6.55E-12
Scrg1	76.48111524	3.8539967	0.517042881	7.453920827	9.06E-14	6.75E-12
Slc22a4	290.8706126	2.132588132	0.286640463	7.439941002	1.01E-13	7.45E-12
Lamp2	3660.618212	1.49067744	0.200787433	7.424157062	1.14E-13	8.34E-12
Nfe2	4312.417472	1.467641607	0.197974956	7.413269019	1.23E-13	9.00E-12
H2-Ob	2780.123742	-1.651730551	0.223117907	-7.402949304	1.33E-13	9.66E-12
Slfn14-ps	2021.828257	1.719910458	0.232395662	7.400785554	1.35E-13	9.76E-12
Stom	7538.99183	1.29184203	0.17457735	7.399826109	1.36E-13	9.76E-12
Il1f9	470.2126546	2.387661371	0.324499259	7.357987129	1.87E-13	1.33E-11
Tmem140	1909.058806	1.627940294	0.221694259	7.343177493	2.09E-13	1.47E-11
Fhdc1	772.6128967	1.471867745	0.201296367	7.311943897	2.63E-13	1.85E-11
Siglecg	897.2685877	-1.581199865	0.217033358	-7.285515355	3.20E-13	2.24E-11
Cd36	12108.36781	1.676393954	0.230200783	7.282312142	3.28E-13	2.28E-11
Gpx1	565640.3555	1.258221863	0.172924171	7.276147995	3.43E-13	2.37E-11
Blk	886.175139	-1.73350185	0.238376782	-7.272108627	3.54E-13	2.43E-11
Apobr	667.1957664	2.405675238	0.331246921	7.262483307	3.80E-13	2.59E-11
Trim58	1263.925708	1.545944568	0.215036919	7.189205347	6.52E-13	4.41E-11
Il18bp	89.17532246	3.833724134	0.533694416	7.183369389	6.80E-13	4.58E-11
Itpr2	1428.381383	1.614846779	0.226108975	7.141895966	9.21E-13	6.15E-11
Gp6	1454.409572	1.688438606	0.236433831	7.141273318	9.25E-13	6.15E-11
Snap23	9669.486221	1.549630577	0.218205391	7.1017062	1.23E-12	8.15E-11
1600014C10Rik	1505.748508	1.978201054	0.280690888	7.047614088	1.82E-12	1.20E-10
Rgs18	10923.07798	1.679387667	0.238443795	7.04311752	1.88E-12	1.23E-10
Fcer1g	3164.965596	1.203214004	0.171690136	7.008055529	2.42E-12	1.57E-10
Ifi204	1826.795559	3.81566587	0.545690878	6.992357801	2.70E-12	1.75E-10
Pdzk1ip1	1265.919403	1.641681469	0.234878424	6.989494563	2.76E-12	1.77E-10
Hdac10	320.4247607	-2.171739542	0.310895618	-6.985429894	2.84E-12	1.81E-10
Ifitm2	1687.143274	1.970834306	0.282644454	6.972839127	3.11E-12	1.97E-10
Cd79a	5713.360751	-1.329760646	0.191317196	-6.950554749	3.64E-12	2.30E-10
Cbx7	708.3944947	-1.458274941	0.210531066	-6.926649696	4.31E-12	2.70E-10
Parp14	1654.982204	1.4988673	0.217789971	6.88216859	5.89E-12	3.66E-10
H2-Q10	851.21338	2.31020822	0.335674734	6.882282126	5.89E-12	3.66E-10
Amica1	826.5071333	1.998549688	0.291137329	6.864628787	6.67E-12	4.11E-10
Cd72	768.6092036	-1.534543546	0.223693578	-6.860025035	6.88E-12	4.23E-10
Cd74	26922.5726	-1.271126322	0.185818479	-6.840688427	7.88E-12	4.81E-10
Stip1	939.5006336	-1.501700139	0.219577238	-6.839051951	7.97E-12	4.84E-10
Erlec1	2740.714832	1.306694518	0.191160839	6.8355764	8.17E-12	4.93E-10
A630001G21Rik	339.1601272	-1.929389444	0.282396417	-6.832202292	8.36E-12	5.02E-10
Niacr1	144.6722959	3.315793591	0.48687435	6.810368202	9.73E-12	5.82E-10
Mrvi1	1777.414131	1.395045348	0.205019955	6.8044369	1.01E-11	6.03E-10
Trex1	545.38896	1.948388109	0.286657472	6.79692071	1.07E-11	6.32E-10
Mir5107	2261.864333	-1.331304435	0.196495761	-6.775232338	1.24E-11	7.30E-10
Bcl11a	454.198563	-1.713883936	0.25316489	-6.769832641	1.29E-11	7.54E-10
Csf2rb	1324.019228	2.016412383	0.298225924	6.761358498	1.37E-11	7.91E-10
Bank1	1169.6188	-1.241982044	0.183670377	-6.762016089	1.36E-11	7.91E-10
H2-Ab1	6838.782555	-1.242367945	0.183800401	-6.75933206	1.39E-11	7.98E-10
Oasl2	12898.99634	3.580034139	0.529733503	6.758179576	1.40E-11	8.01E-10
Il1rn	398.169702	2.839262077	0.420257602	6.756004083	1.42E-11	8.08E-10
Mctp1	3236.102382	1.574136421	0.233268528	6.748173155	1.50E-11	8.47E-10
Ube2l6	877555.1476	1.179406422	0.174784243	6.747784596	1.50E-11	8.47E-10
Samd9l	2914.937911	1.312574283	0.195261505	6.722135453	1.79E-11	1.01E-09
Dazap2	75343.90369	1.14513202	0.17046874	6.71754845	1.85E-11	1.03E-09
Ubap1	4736.748082	1.358829182	0.202299324	6.716923981	1.86E-11	1.03E-09
Siglec1	158.5174128	3.387793151	0.507036303	6.681559347	2.36E-11	1.31E-09
Slamf1	2344.712738	1.441576626	0.215813742	6.679725837	2.39E-11	1.32E-09
Sepx1	3002.633253	1.807132372	0.270592901	6.678417518	2.42E-11	1.32E-09
Myd88	1135.167049	1.621852405	0.243738219	6.654075071	2.85E-11	1.55E-09
Slc15a3	492.0237856	1.999621831	0.300891364	6.645660436	3.02E-11	1.64E-09
Serpinb1a	1011.26105	-1.343063853	0.202468744	-6.633437948	3.28E-11	1.77E-09
Gng11	48718.42225	1.38500072	0.209442732	6.612789607	3.77E-11	2.03E-09
Clec1b	14572.53738	1.569254353	0.23734777	6.611624593	3.80E-11	2.03E-09
Bst2	907.8472691	1.439219736	0.217781699	6.608543058	3.88E-11	2.06E-09
Lbh	2636.851458	-1.107242611	0.167663373	-6.603962396	4.00E-11	2.12E-09
Kcnj2	176.1186279	2.964835373	0.449488425	6.596021624	4.22E-11	2.23E-09
Lilrb3	1221.820925	1.661112514	0.252245099	6.585311358	4.54E-11	2.38E-09
Adam8	747.2045501	2.259660349	0.343524366	6.577875037	4.77E-11	2.49E-09
Ermap	449.5609538	1.774630986	0.270621458	6.55761371	5.47E-11	2.84E-09
Plxna4	1239.595581	1.368097743	0.208962732	6.547089656	5.87E-11	3.03E-09
Mfap3l	2026.617389	1.481281726	0.226611918	6.536645286	6.29E-11	3.24E-09
Sdcbp	12834.12467	1.222996514	0.187353583	6.527745516	6.68E-11	3.42E-09
Tpt1	372163.9944	1.084293359	0.166331377	6.518874404	7.08E-11	3.61E-09
Mx1	285.5839396	1.971093167	0.302574954	6.514396325	7.30E-11	3.71E-09
Mast2	2470.489487	1.118626713	0.171961879	6.50508543	7.76E-11	3.92E-09
Ftsjd2	2067.230401	1.320885039	0.203079126	6.504287593	7.81E-11	3.93E-09
Lrrc25	383.6346226	1.984727227	0.305328141	6.500308885	8.02E-11	4.02E-09
Ogfr	1580.181667	1.153409368	0.177896279	6.483605926	8.96E-11	4.47E-09
Srgn	23045.13661	1.331584464	0.205475431	6.480504556	9.14E-11	4.54E-09
Klhl25	646.8543504	1.369375032	0.211397614	6.477722285	9.31E-11	4.60E-09
Sh3glb1	146980.6556	1.138622766	0.175809149	6.476470481	9.39E-11	4.62E-09
Smad7	601.9612072	-1.402080104	0.216539797	-6.474930359	9.49E-11	4.65E-09
Anxa2	2845.939095	1.482921201	0.229267136	6.4680932	9.92E-11	4.84E-09
Atxn7l1	3601.620405	1.215231985	0.187977404	6.464776925	1.01E-10	4.93E-09
Pydc3	1447.394054	1.491844355	0.23123649	6.451595744	1.11E-10	5.34E-09
Myct1	946.0712302	1.355749934	0.210150659	6.451323737	1.11E-10	5.34E-09
Ctla2a	141447.676	1.466567448	0.227615725	6.443172797	1.17E-10	5.61E-09
Sec61g	125228.2642	1.240848581	0.192683254	6.439836132	1.20E-10	5.71E-09
Cd79b	4668.317266	-1.268346914	0.197296481	-6.428634239	1.29E-10	6.12E-09
Trim7	153.1554217	-2.264806896	0.352842789	-6.418742183	1.37E-10	6.50E-09
Qsox1	2713.474608	1.418478552	0.221052412	6.416933168	1.39E-10	6.55E-09
Tyrobp	3285.395185	1.334281541	0.207966261	6.415855789	1.40E-10	6.57E-09
Pydc4	274.0984354	2.7020427	0.421694923	6.40757703	1.48E-10	6.91E-09
Il12rb2	160.7045531	3.142743645	0.491390615	6.395611865	1.60E-10	7.44E-09
Itm2b	26024.37321	1.170353056	0.183519993	6.37725098	1.80E-10	8.36E-09
Gbp9	828.4235144	1.403710036	0.220223165	6.374034419	1.84E-10	8.50E-09
Pfkfb4	956.372101	1.731112502	0.271799316	6.369083366	1.90E-10	8.74E-09
D4Wsu53e	2166.00798	-1.454583409	0.228409066	-6.368326082	1.91E-10	8.75E-09
Ddx58	1403.35981	1.320267546	0.207515646	6.362255444	1.99E-10	9.07E-09
Serpina3g	563.5460513	1.416892192	0.222994938	6.353920882	2.10E-10	9.53E-09
Lmnb1	1145.769356	1.212950777	0.190940559	6.352504577	2.12E-10	9.58E-09
Cd84	5378.163967	1.328501548	0.209485089	6.341747525	2.27E-10	1.02E-08
B2m	64209.24479	1.684893667	0.266065286	6.332632464	2.41E-10	1.08E-08
Trpm2	416.074446	1.914497881	0.303216606	6.313961177	2.72E-10	1.22E-08
Gm5431	121.2752414	3.002487031	0.4761966	6.305141685	2.88E-10	1.28E-08
Bnip3l	359538.5658	1.208115639	0.191629706	6.304427776	2.89E-10	1.28E-08
Gp1ba	1715.305666	1.327670639	0.210652298	6.302663936	2.93E-10	1.29E-08
Nfil3	264.5203562	2.092573697	0.332192817	6.299274368	2.99E-10	1.32E-08
Nampt	812.4186642	1.598167875	0.253782697	6.297387083	3.03E-10	1.33E-08
Gpcpd1	5069.478655	1.243150552	0.197550401	6.292827275	3.12E-10	1.36E-08
F2rl2	1625.121487	1.362574315	0.216767835	6.28586945	3.26E-10	1.41E-08
Mmrn1	3995.734134	1.410597771	0.224394581	6.286238115	3.25E-10	1.41E-08
Ltb	2990.833621	-1.463659051	0.233516726	-6.267898137	3.66E-10	1.58E-08
Id3	310.76238	-1.716574976	0.274233694	-6.259533443	3.86E-10	1.66E-08
Klra2	398.1670393	1.770418281	0.28300124	6.25586758	3.95E-10	1.69E-08
Ugt1a6b	346.9942459	1.917185545	0.306680381	6.251412416	4.07E-10	1.71E-08
Tmcc2	11909.54012	1.245422071	0.199196422	6.25223114	4.05E-10	1.71E-08
Ctla2b	14754.99273	1.477046031	0.236265146	6.251645906	4.06E-10	1.71E-08
Cldn13	219.8843569	1.803449823	0.288433537	6.252566343	4.04E-10	1.71E-08
Ugt1a6a	349.6142877	1.917200874	0.306766836	6.249700591	4.11E-10	1.73E-08
Gpr183	328.5483755	-1.756238376	0.281373295	-6.241666888	4.33E-10	1.81E-08
Memo1	18598.88718	1.063537444	0.170494626	6.237952883	4.43E-10	1.84E-08
Cass4	226.7662662	2.170579112	0.347970415	6.237826597	4.44E-10	1.84E-08
Gbp5	398.4567839	1.803640742	0.289125085	6.23827138	4.42E-10	1.84E-08
Ugt1a10	346.3424773	1.913781149	0.307327423	6.227173379	4.75E-10	1.94E-08
Ugt1a9	346.3424773	1.913781149	0.307327423	6.227173379	4.75E-10	1.94E-08
Ugt1a5	346.3424773	1.913781149	0.307327423	6.227173379	4.75E-10	1.94E-08
Ugt1a2	346.3424773	1.913781149	0.307327423	6.227173379	4.75E-10	1.94E-08
Gm13476	900.4898625	1.350771673	0.216942561	6.22640237	4.77E-10	1.94E-08
Afmid	500.1793763	1.415271306	0.227367467	6.224599002	4.83E-10	1.95E-08
Sh3bgrl2	8263.570815	1.488981515	0.239318199	6.221764669	4.92E-10	1.98E-08
Oas1c	215.4327418	1.915163208	0.307863072	6.220827971	4.95E-10	1.99E-08
Slc3a2	2732.414455	1.095280015	0.1762512	6.214312401	5.15E-10	2.06E-08
Cript	9851.577445	1.134340979	0.182771418	6.206336803	5.42E-10	2.16E-08
Snx8	486.692825	-1.743498518	0.28105911	-6.203316155	5.53E-10	2.20E-08
Ankrd28	1150.142223	1.194592721	0.193018189	6.189016302	6.05E-10	2.40E-08
Ugt1a1	346.6442431	1.907845937	0.308308009	6.188116683	6.09E-10	2.40E-08
Ehd4	4775.700761	1.223171631	0.198023079	6.176914519	6.54E-10	2.57E-08
Foxp1	1566.420969	-1.17355237	0.190107175	-6.173109293	6.70E-10	2.62E-08
Mif4gd	594.9210034	-1.779800131	0.288905805	-6.160485873	7.25E-10	2.83E-08
Faim3	2517.244191	-1.271410969	0.206408543	-6.1596819	7.29E-10	2.84E-08
Cmklr1	134.6903957	2.341331453	0.380372481	6.155364998	7.49E-10	2.91E-08
Serpinb6a	3510.76111	1.171687492	0.190413886	6.15337208	7.59E-10	2.93E-08
Lrrn3	2196.138629	1.448787053	0.235492247	6.15216454	7.64E-10	2.94E-08
Aldh1a1	67968.14735	1.158511758	0.188407774	6.14895943	7.80E-10	2.99E-08
Anubl1	401.2158125	1.762425565	0.286828691	6.144523254	8.02E-10	3.07E-08
Hbq1b	7076.250414	1.125322826	0.183263963	6.140447958	8.23E-10	3.14E-08
Trim56	464.1930258	1.433402615	0.233500954	6.138744156	8.32E-10	3.16E-08
S100a9	23649.76827	3.071039688	0.503405921	6.10052357	1.06E-09	4.00E-08
Mtcp1	575.1657542	1.432448947	0.235502067	6.082532382	1.18E-09	4.46E-08
Serpina3f	115.6159577	2.546416246	0.418787474	6.080449882	1.20E-09	4.50E-08
Gnas	232118.6234	1.031268705	0.169607487	6.080325379	1.20E-09	4.50E-08
Asprv1	496.9362649	2.20742382	0.36397188	6.064819685	1.32E-09	4.94E-08
Angpt1	1422.203851	1.350656308	0.222876229	6.060118261	1.36E-09	5.06E-08
Bmyc	115.7587867	-2.659379936	0.439103507	-6.056385094	1.39E-09	5.17E-08
Atp11a	308.8574783	2.413040223	0.398475785	6.055675937	1.40E-09	5.17E-08
Ly6a	1465.728269	1.506976139	0.249063933	6.050559468	1.44E-09	5.30E-08
Tor1aip2	1260.51919	1.121910546	0.185458849	6.049377263	1.45E-09	5.33E-08
Usp15	42750.73166	1.190883968	0.197029392	6.044194513	1.50E-09	5.48E-08
Ptpn12	2557.803986	1.359809055	0.225253491	6.036794573	1.57E-09	5.72E-08
Vmp1	1275.894403	1.16412212	0.193126805	6.027760478	1.66E-09	6.03E-08
Hbb-b2	255000.1948	3.495701193	0.580793179	6.018839959	1.76E-09	6.33E-08
Hbb-b1	255003.6556	3.495722508	0.580800183	6.018804075	1.76E-09	6.33E-08
Cd47	6951.206262	1.150621977	0.191294227	6.014933086	1.80E-09	6.46E-08
Tlr7	606.8005117	1.414162746	0.235149586	6.013885745	1.81E-09	6.49E-08
Hist1h2ac	1125.312013	1.31682911	0.219059475	6.011285786	1.84E-09	6.57E-08
Ifitm6	728.3001821	1.719070497	0.286431824	6.001674224	1.95E-09	6.95E-08
Treml2	6504.634662	1.15882774	0.193363466	5.99300254	2.06E-09	7.31E-08
1810058I24Rik	82051.95726	1.059256114	0.17721509	5.977234296	2.27E-09	8.02E-08
Ugt1a7c	488.017768	1.921451545	0.321875995	5.969539738	2.38E-09	8.38E-08
Uba52	165288.4062	1.004762878	0.168662152	5.957251634	2.57E-09	8.98E-08
Zcchc6	4200.537617	1.103389533	0.18534286	5.953234635	2.63E-09	9.18E-08
Cbl	483.4422317	1.610818231	0.270734967	5.949797505	2.68E-09	9.31E-08
Arhgap10	5537.831348	1.240547804	0.208771212	5.942140169	2.81E-09	9.73E-08
Selp	496.9798358	1.353486545	0.228119865	5.933225253	2.97E-09	1.02E-07
Serpinb9b	175.1139832	2.876114407	0.484924189	5.93105989	3.01E-09	1.03E-07
Alas2	3433553.611	1.036947507	0.174899031	5.928835051	3.05E-09	1.05E-07
I830077J02Rik	1108.978288	1.231304753	0.207882074	5.923092484	3.16E-09	1.08E-07
5730469M10Rik	59013.59114	1.224239436	0.206790084	5.920203786	3.22E-09	1.10E-07
Esco2	1469.356253	1.207455962	0.204474697	5.905160797	3.52E-09	1.20E-07
Ctse	7519.711782	1.366595096	0.231666438	5.898977459	3.66E-09	1.24E-07
Gm5150	247.6438279	2.314353874	0.392447776	5.897227645	3.70E-09	1.25E-07
Ccdc77	275.9257338	1.770396368	0.300246187	5.896482433	3.71E-09	1.25E-07
Fam129c	426.5142808	-1.610509937	0.273209817	-5.894773314	3.75E-09	1.26E-07
Tor3a	590.6783353	1.557047407	0.26434702	5.89016441	3.86E-09	1.29E-07
Isca1	415216.3871	1.028925668	0.17499497	5.879744244	4.11E-09	1.37E-07
Ctsd	14578.08818	1.092266382	0.18579707	5.878813818	4.13E-09	1.37E-07
Plac8	4196.717029	1.333798266	0.226983541	5.876189343	4.20E-09	1.39E-07
Cpm	279.9986173	-1.97754952	0.3368192	-5.871249381	4.33E-09	1.43E-07
Tpi1	3139.986655	1.141883877	0.194724554	5.864098036	4.52E-09	1.49E-07
Slc43a1	1295.840197	1.528997463	0.260909761	5.860253967	4.62E-09	1.52E-07
Srebf2	1052.656687	-1.189046656	0.203074607	-5.855220776	4.76E-09	1.56E-07
Sema4a	1347.332812	1.348712332	0.23038473	5.854174151	4.79E-09	1.57E-07
Pde7b	240.5414061	2.056804564	0.351419717	5.852843382	4.83E-09	1.57E-07
Gyk	247.8982846	1.91911265	0.328019675	5.850602249	4.90E-09	1.59E-07
Vcpip1	803.9545346	1.163516205	0.198944499	5.848446244	4.96E-09	1.60E-07
Rp2h	1620.033055	1.215623009	0.207862528	5.848206597	4.97E-09	1.60E-07
Pram1	237.4205294	2.335514691	0.399707315	5.843062175	5.12E-09	1.65E-07
Trappc2	615.4204733	1.381503469	0.236486533	5.841784939	5.16E-09	1.66E-07
1110032A03Rik	1726.233306	1.360517077	0.233122951	5.836049482	5.35E-09	1.71E-07
Smap1	25679.22387	1.046661613	0.179445621	5.832750938	5.45E-09	1.74E-07
Pgap1	519.8373232	-1.402427909	0.24055836	-5.829886394	5.55E-09	1.77E-07
Ppp1r3d	263.008449	2.581011875	0.442871537	5.827901907	5.61E-09	1.78E-07
Bcas3	1099.758063	1.148764411	0.197136564	5.82725187	5.63E-09	1.78E-07
Fam45a	885.200318	1.360769504	0.233809123	5.820001742	5.88E-09	1.86E-07
Hrh2	104.5031783	2.893209974	0.497586863	5.814482235	6.08E-09	1.91E-07
Apol9b	60.94158725	3.278250085	0.564515579	5.807191524	6.35E-09	1.99E-07
Prkd2	1432.250474	-1.073027859	0.185058654	-5.798312238	6.70E-09	2.10E-07
Esd	8796.619984	1.293155884	0.2231721	5.794433476	6.86E-09	2.14E-07
6330578E17Rik	6629.70574	1.193910919	0.206172361	5.79083886	7.00E-09	2.18E-07
Tpd52	2599.814897	1.513312303	0.261425091	5.788703369	7.09E-09	2.20E-07
Bicd2	3351.414028	1.025185749	0.17722963	5.78450539	7.27E-09	2.25E-07
Arhgef1	5373.082193	-1.015394689	0.175644645	-5.78096012	7.43E-09	2.29E-07
Fpr1	277.4642835	2.379061076	0.4120552	5.773646524	7.76E-09	2.39E-07
Sbk1	1201.042028	-1.106751128	0.191925861	-5.7665555	8.09E-09	2.48E-07
Cct3	1127.634466	-1.239917882	0.21504198	-5.765934087	8.12E-09	2.49E-07
Acss1	522.7247199	-1.278771692	0.221897876	-5.762883866	8.27E-09	2.52E-07
Vbp1	3772.277754	1.19128783	0.206936333	5.756784282	8.57E-09	2.60E-07
Lhfp	538.9973859	1.635010948	0.284074693	5.755567069	8.64E-09	2.61E-07
Ggt5	234.4456388	2.242193816	0.389828318	5.751746897	8.83E-09	2.67E-07
Tmem149	163.1490587	-1.928186918	0.335315997	-5.75035768	8.91E-09	2.68E-07
Tsc22d1	76402.3858	1.240737839	0.215817887	5.74900373	8.98E-09	2.70E-07
Rhag	587.0119602	1.823915949	0.317420638	5.746053445	9.14E-09	2.72E-07
Gfi1b	214.5986053	1.82931136	0.318346537	5.746289491	9.12E-09	2.72E-07
1700020I14Rik	20564.23077	1.148272781	0.199828904	5.746279728	9.12E-09	2.72E-07
Gp9	11061.27091	1.186550246	0.207181313	5.727110371	1.02E-08	3.04E-07
Zfp937	768.4451878	1.383028574	0.241573581	5.725082059	1.03E-08	3.06E-07
Ppp1r3b	229.1584474	2.204391794	0.3852991	5.721248235	1.06E-08	3.12E-07
Rltpr	542.3628721	-1.498719005	0.261951963	-5.721350532	1.06E-08	3.12E-07
Prnp	1889.064626	1.2025085	0.210353888	5.716597451	1.09E-08	3.19E-07
Zyx	22748.3256	1.195795462	0.209212031	5.715710782	1.09E-08	3.20E-07
H2-Eb1	7847.469754	-1.142692072	0.200165041	-5.708749456	1.14E-08	3.33E-07
2-Mar	282831.9857	1.04893411	0.183778553	5.707598048	1.15E-08	3.34E-07
Fcrla	839.6234692	-1.418158926	0.248492664	-5.707045451	1.15E-08	3.34E-07
Nipal3	3647.563191	1.054884305	0.1848792	5.705803047	1.16E-08	3.36E-07
Ier3	129.5797694	3.029613575	0.531710066	5.69786763	1.21E-08	3.48E-07
Sord	4606.677302	1.178926923	0.206855434	5.699279444	1.20E-08	3.48E-07
Tmod1	6290.621898	1.337668145	0.234740638	5.698494124	1.21E-08	3.48E-07
Clec5a	128.3877668	3.092574901	0.542787052	5.697584147	1.22E-08	3.48E-07
Gsr	3986.959583	1.468816156	0.25777035	5.698157906	1.21E-08	3.48E-07
Fhl1	8849.59568	1.238738172	0.217580086	5.693251599	1.25E-08	3.56E-07
6430548M08Rik	912.3265141	1.337805311	0.235142945	5.689327871	1.28E-08	3.63E-07
Derl1	5424.002646	1.025432994	0.18025683	5.688733083	1.28E-08	3.64E-07
Slc2a3	10505.0424	1.154184105	0.202915326	5.688008523	1.29E-08	3.64E-07
Stat2	1041.302652	1.576809729	0.277364687	5.684969287	1.31E-08	3.70E-07
Ptgs2	42.98021251	4.212121057	0.741490263	5.680615471	1.34E-08	3.79E-07
Exoc4	503.4533254	1.34033714	0.236337123	5.671293292	1.42E-08	3.99E-07
Rab5c	6878.111149	1.004190785	0.177150407	5.668577355	1.44E-08	4.02E-07
S100a1	3797.745207	1.311405988	0.231348696	5.668525526	1.44E-08	4.02E-07
Cd9	73594.17969	1.261096963	0.222445246	5.669246633	1.43E-08	4.02E-07
Gzmb	2357.777781	3.910617076	0.690094772	5.666782642	1.46E-08	4.05E-07
Plek	24567.85303	1.168929227	0.206381084	5.663935892	1.48E-08	4.10E-07
Fam55b	3180.855124	1.041436268	0.183912	5.662687945	1.49E-08	4.11E-07
Ncoa4	134153.8288	1.00210548	0.176990326	5.661922331	1.50E-08	4.12E-07
Lrg1	1993.155132	4.409374475	0.779001048	5.66029338	1.51E-08	4.15E-07
Fam13b	1756.87417	1.176958249	0.20818723	5.65336427	1.57E-08	4.30E-07
9330182L06Rik	207.4746823	1.846254129	0.326552674	5.653771284	1.57E-08	4.30E-07
Rit1	1231.245358	1.215001099	0.21494585	5.65259156	1.58E-08	4.30E-07
Eif2ak1	4991.881218	1.28166425	0.226744287	5.65246547	1.58E-08	4.30E-07
Vnn3	142.5422547	1.948017707	0.344940757	5.647397904	1.63E-08	4.41E-07
Fkbp4	1024.407448	-1.435527794	0.254186394	-5.64753987	1.63E-08	4.41E-07
C530008M17Rik	611.171622	1.479372793	0.262476306	5.636214629	1.74E-08	4.69E-07
Ucp2	432389.9569	1.119533608	0.198651553	5.635665026	1.74E-08	4.69E-07
Lims1	3063.408137	1.089945702	0.193562748	5.630968329	1.79E-08	4.77E-07
Mapk11	177.9781124	-2.049751476	0.363939817	-5.632116575	1.78E-08	4.77E-07
Gm14005	369.5040759	1.541396626	0.273716945	5.631352578	1.79E-08	4.77E-07
Glipr2	2380.602553	1.232706523	0.218914049	5.631006899	1.79E-08	4.77E-07
Pf4	34705.34161	1.22700786	0.218182934	5.623757262	1.87E-08	4.96E-07
Vamp1	251.9299703	-1.898469641	0.337707803	-5.621633926	1.89E-08	5.01E-07
Rnf149	785.9848342	1.578317361	0.280881284	5.619161731	1.92E-08	5.07E-07
1110067D22Rik	3147.521375	1.231706249	0.219277571	5.617110045	1.94E-08	5.12E-07
Tor1aip1	1858.383988	1.20350501	0.214310391	5.615710007	1.96E-08	5.15E-07
Lnpep	615.2327206	1.330131685	0.236990307	5.612599527	1.99E-08	5.23E-07
Mrpl30	1230.602837	1.181108887	0.210616368	5.607868453	2.05E-08	5.36E-07
Cxx1c	1865.552171	1.276659715	0.227692967	5.606935224	2.06E-08	5.38E-07
4930486L24Rik	961.8841742	1.425445433	0.254328463	5.604742055	2.09E-08	5.43E-07
Sh3pxd2a	284.6576229	-1.46616969	0.261912964	-5.597927146	2.17E-08	5.64E-07
Cxcr2	3699.88156	3.297697798	0.589248389	5.596447709	2.19E-08	5.67E-07
Arhgap18	2148.841354	1.207332334	0.21583943	5.59365976	2.22E-08	5.75E-07
Gm10872	132.8623972	2.585502367	0.462377312	5.591758717	2.25E-08	5.80E-07
Foxo1	988.8438698	-1.064389705	0.190394175	-5.590453087	2.26E-08	5.83E-07
Cdk12	1298.09363	1.052437005	0.188291093	5.58941471	2.28E-08	5.85E-07
Grk5	1171.117074	1.128665023	0.202209392	5.581664695	2.38E-08	6.10E-07
Fastkd3	46.31913731	-3.695972136	0.662595648	-5.578020543	2.43E-08	6.20E-07
Hsph1	970.9326244	-1.405962473	0.252043284	-5.578258036	2.43E-08	6.20E-07
Ifi35	955.6524338	1.232204064	0.221013619	5.575240427	2.47E-08	6.29E-07
AU023871	4601.640222	1.152586286	0.206896164	5.570844167	2.54E-08	6.44E-07
Eif2c2	1745.881853	1.006680298	0.180731104	5.570044541	2.55E-08	6.45E-07
Tec	575.8003441	-1.283662096	0.230544288	-5.56796313	2.58E-08	6.51E-07
Cr2	496.9614859	-1.936441378	0.348473475	-5.55692619	2.75E-08	6.92E-07
Arsb	693.2439426	2.077817821	0.374107913	5.554060065	2.79E-08	7.02E-07
Gimap3	3296.214448	-1.101764188	0.198417844	-5.552747492	2.81E-08	7.06E-07
Trove2	887.2962191	1.268170562	0.228501941	5.549933444	2.86E-08	7.13E-07
Slc16a3	633.8985901	1.748771665	0.315053825	5.550707619	2.85E-08	7.13E-07
2010002N04Rik	3698.992131	1.283140644	0.231199576	5.549926469	2.86E-08	7.13E-07
Phf11	201.2293838	2.325706538	0.419304251	5.546584686	2.91E-08	7.25E-07
Prdx5	4002.405305	1.072251513	0.193460238	5.54249041	2.98E-08	7.40E-07
Serpinb9	767.0222843	1.897811395	0.342591035	5.539582769	3.03E-08	7.51E-07
Parp10	798.7209143	1.327327054	0.2397832	5.535529812	3.10E-08	7.65E-07
Sytl4	2523.925383	1.087848875	0.196545002	5.534858998	3.11E-08	7.66E-07
Hdac7	808.296987	-1.320354688	0.238692551	-5.531612448	3.17E-08	7.79E-07
Dennd5a	1939.886839	1.093265564	0.197658274	5.531089295	3.18E-08	7.80E-07
Dfna5	93.72928787	2.626230899	0.475248126	5.526020523	3.28E-08	8.01E-07
Tmsb4x	380696.3907	1.168135404	0.211749017	5.51660367	3.46E-08	8.43E-07
Hpse	5590.663231	1.122689142	0.203585348	5.514587125	3.50E-08	8.51E-07
F11r	557.8784677	1.391829691	0.252444003	5.513419517	3.52E-08	8.55E-07
G6pdx	1443.411064	1.046344211	0.189800683	5.512857979	3.53E-08	8.56E-07
Pyhin1	3595.587042	1.055228258	0.19147523	5.511043155	3.57E-08	8.59E-07
Tspo	5401.582522	1.126606668	0.204440583	5.510680163	3.57E-08	8.59E-07
Cd37	3490.290736	-1.027546025	0.18644895	-5.511138689	3.57E-08	8.59E-07
Fam193b	573.6700421	-1.475806618	0.268029936	-5.50612607	3.67E-08	8.79E-07
Lsm12	6984.842555	1.163705112	0.211362797	5.505723474	3.68E-08	8.79E-07
Vcan	58.79821538	3.462274724	0.629696895	5.498319514	3.83E-08	9.15E-07
Hnrnph1	1405.323217	-1.263939004	0.229960399	-5.496333313	3.88E-08	9.22E-07
Tnfrsf13c	537.6296044	-1.300375286	0.236587081	-5.496391785	3.88E-08	9.22E-07
Eif4ebp1	1444.242498	1.251400044	0.227771608	5.494100225	3.93E-08	9.31E-07
Gas2l1	10287.16467	1.07208924	0.195239341	5.491153757	3.99E-08	9.45E-07
Nptn	17889.8962	1.190118564	0.216889398	5.4872141	4.08E-08	9.64E-07
Chi3l3	1564.92818	1.696341245	0.309595152	5.479224193	4.27E-08	1.01E-06
A130077B15Rik	478.1177112	1.201184793	0.219399751	5.474868526	4.38E-08	1.03E-06
Mgst1	391.5710017	1.391868089	0.254457272	5.469948167	4.50E-08	1.06E-06
Gpbp1	13879.46841	1.01299718	0.185269409	5.467698016	4.56E-08	1.06E-06
B430306N03Rik	285.4743998	2.084514311	0.38121827	5.468033601	4.55E-08	1.06E-06
Prr5l	507.0700397	1.694918224	0.309977355	5.46787757	4.55E-08	1.06E-06
Fundc2	21825.48799	1.100062674	0.201165079	5.46845744	4.54E-08	1.06E-06
S100a11	2564.754276	1.315764201	0.240684807	5.466752201	4.58E-08	1.06E-06
Retnlg	4056.432832	1.420241323	0.260052057	5.461373159	4.72E-08	1.10E-06
Adamts10	417.7991685	-1.45578587	0.266590764	-5.46075134	4.74E-08	1.10E-06
Glrx	618.3869094	1.25418595	0.229729053	5.459413743	4.78E-08	1.10E-06
2810403A07Rik	395.9128477	-1.275623672	0.23388197	-5.454134287	4.92E-08	1.13E-06
Cdc42ep5	1824.834683	1.414368019	0.259443923	5.451536521	4.99E-08	1.15E-06
Ccr7	2227.889374	-1.303182358	0.239136398	-5.449535794	5.05E-08	1.16E-06
Trim21	467.1455687	1.313281477	0.240976854	5.449824151	5.04E-08	1.16E-06
Cald1	4326.738597	1.202190118	0.220622972	5.449070448	5.06E-08	1.16E-06
Dnaja1	2706.703819	-1.054362911	0.193588957	-5.44640007	5.14E-08	1.17E-06
Vwf	11306.08749	1.069893496	0.196486539	5.445123616	5.18E-08	1.18E-06
Gpx4	16261.95792	1.081504672	0.198840053	5.43906851	5.36E-08	1.21E-06
Pdlim7	1786.060201	1.203968946	0.221427551	5.437304168	5.41E-08	1.22E-06
F13a1	3744.903259	1.030551292	0.189901148	5.426777566	5.74E-08	1.29E-06
Sap25	429.2319286	-2.019965127	0.372789681	-5.418511374	6.01E-08	1.35E-06
Ubqln1	852.7156449	-1.103214806	0.203955807	-5.409087498	6.33E-08	1.42E-06
Rab3il1	1374.901569	1.302207892	0.240733584	5.409332063	6.33E-08	1.42E-06
Zfp180	870.1914894	1.086155312	0.200828561	5.40837074	6.36E-08	1.42E-06
Hes6	263.6620783	-1.61402517	0.298942881	-5.399108895	6.70E-08	1.50E-06
Scamp1	1323.925031	1.352111425	0.250454825	5.398623985	6.72E-08	1.50E-06
Ninj1	2393.677055	1.193685331	0.221226556	5.395759675	6.82E-08	1.52E-06
H2-Ke6	400.1110351	-1.265792079	0.234832805	-5.390184209	7.04E-08	1.56E-06
Wdfy3	135.5356109	2.222976868	0.412544009	5.38845995	7.11E-08	1.57E-06
Pik3cb	475.6625691	1.457673291	0.270545959	5.387895269	7.13E-08	1.57E-06
Afap1l1	398.4851808	1.885937813	0.350097387	5.386894852	7.17E-08	1.58E-06
Traf5	410.4298981	-1.338076311	0.24893382	-5.375229097	7.65E-08	1.68E-06
Xkrx	221.6661514	-1.668202457	0.31035447	-5.375152022	7.65E-08	1.68E-06
Ascc3	539.5368747	1.200405303	0.223365803	5.374167783	7.69E-08	1.68E-06
Arhgap31	550.4529528	1.485782051	0.276483015	5.373863747	7.71E-08	1.68E-06
Pttg1ip	19889.76587	1.163466027	0.216750786	5.3677592	7.97E-08	1.74E-06
St3gal6	599.5781182	1.431628662	0.266947771	5.362954174	8.19E-08	1.77E-06
Sfxn5	200.2977638	2.085697989	0.388923391	5.362747623	8.20E-08	1.77E-06
Ikbkb	1194.355486	-1.108524066	0.206693976	-5.363117444	8.18E-08	1.77E-06
Mfsd2b	4689.11879	1.087055522	0.202745364	5.3616788	8.25E-08	1.78E-06
Gpr132	548.6351903	-1.161583985	0.216642945	-5.361743892	8.24E-08	1.78E-06
Tceb1	2021.082923	1.126674612	0.210307708	5.35726733	8.45E-08	1.82E-06
Hmbs	3267.198662	1.265813756	0.236547464	5.351204083	8.74E-08	1.87E-06
Pttg1	16121.10058	1.022120077	0.191081382	5.349134833	8.84E-08	1.89E-06
Epb4.2	6740.524001	1.120078047	0.209592086	5.344085586	9.09E-08	1.94E-06
Cysltr2	297.5773018	1.57901805	0.295508887	5.343385995	9.12E-08	1.94E-06
Arhgap4	1806.023274	-1.126180543	0.210755053	-5.343551809	9.11E-08	1.94E-06
Rtn4ip1	2192.704501	1.181969973	0.221308593	5.340822762	9.25E-08	1.96E-06
Rab7	861.1361882	1.10071542	0.20619666	5.338182589	9.39E-08	1.99E-06
Chst3	1101.676033	-1.120511262	0.209980794	-5.336255952	9.49E-08	2.00E-06
Cyp51	171.114346	-1.778206696	0.333651303	-5.329536187	9.85E-08	2.08E-06
Samd14	2850.872558	1.093153239	0.205227519	5.326543165	1.00E-07	2.11E-06
Pacsin2	2909.318076	1.018538146	0.19130371	5.324194416	1.01E-07	2.13E-06
Zc3h11a	1141.366031	-1.038575077	0.195214708	-5.320168185	1.04E-07	2.16E-06
Serinc1	19885.27242	1.104802382	0.207732128	5.318399186	1.05E-07	2.18E-06
Blnk	584.771189	-1.393192859	0.261956551	-5.318411975	1.05E-07	2.18E-06
Ccr9	182.8963459	-2.66281678	0.500988184	-5.315128913	1.07E-07	2.21E-06
Bach2	774.8052276	-1.158643837	0.218054471	-5.313552299	1.08E-07	2.23E-06
Alox12	16998.61019	1.11910824	0.210718789	5.310908651	1.09E-07	2.26E-06
Rab27b	1458.708507	1.227560738	0.231306243	5.307080014	1.11E-07	2.30E-06
Mlkl	73.99448859	2.692455141	0.508317216	5.296801002	1.18E-07	2.42E-06
Ldb1	1188.770095	-1.1744986	0.221892835	-5.293089335	1.20E-07	2.47E-06
Gbp6	327.0072099	1.805293202	0.341133956	5.292036079	1.21E-07	2.47E-06
Gpr56	2823.486984	1.070656079	0.202371522	5.29054716	1.22E-07	2.49E-06
Irgm2	816.780375	1.454252889	0.275032617	5.287565182	1.24E-07	2.53E-06
Txn1	1669.575937	1.135607043	0.214841485	5.285790316	1.25E-07	2.55E-06
Fyco1	697.6121903	1.189536125	0.225089331	5.284729036	1.26E-07	2.56E-06
Abhd5	567.7332133	1.175081665	0.22237732	5.28417946	1.26E-07	2.56E-06
Gm1968	801.2552431	1.36284689	0.258341371	5.275372218	1.32E-07	2.68E-06
Stx11	7137.770769	1.182902531	0.224413146	5.271092859	1.36E-07	2.74E-06
Hist1h4i	2128.994408	1.232344393	0.233836009	5.270122427	1.36E-07	2.75E-06
Dnajb4	913.6738244	1.238665588	0.235040352	5.27001249	1.36E-07	2.75E-06
Mylk	4913.140917	1.17661952	0.223307234	5.269061367	1.37E-07	2.76E-06
Myof	106.3239701	2.358678335	0.44783198	5.266882314	1.39E-07	2.78E-06
Abhd2	480.4085583	1.62780373	0.309086466	5.266499544	1.39E-07	2.78E-06
Nrip1	119.9433064	2.298737554	0.436672994	5.264208199	1.41E-07	2.81E-06
Otud7b	3221.572671	1.026569475	0.195044574	5.263255757	1.42E-07	2.82E-06
Agrn	183.871019	1.756902416	0.333845274	5.262624786	1.42E-07	2.83E-06
F830002L21Rik	3237.018173	1.075352594	0.204522167	5.257877966	1.46E-07	2.90E-06
Lyst	645.5307047	1.410637684	0.268494145	5.253886197	1.49E-07	2.95E-06
Specc1	35239.37918	1.248675939	0.23772057	5.252704619	1.50E-07	2.97E-06
Znfx1	800.3695566	1.296936195	0.246918385	5.25248937	1.50E-07	2.97E-06
Ooep	135.3756411	1.837286138	0.350157719	5.247024519	1.55E-07	3.05E-06
Fbxl5	1196.933203	1.52168006	0.290135061	5.244730013	1.57E-07	3.08E-06
Alox5ap	7657.840262	1.152559443	0.2197919	5.243866769	1.57E-07	3.09E-06
Ell3	117.6635323	-2.209925355	0.421558164	-5.242278636	1.59E-07	3.11E-06
Gucy1b3	1501.610758	1.279541246	0.244211618	5.239477367	1.61E-07	3.16E-06
Fgd4	120.2450889	2.119324877	0.405611854	5.225007247	1.74E-07	3.40E-06
Tnfsf14	529.2306738	1.71616802	0.328606901	5.222556241	1.76E-07	3.44E-06
Cela1	966.0214716	1.418305607	0.271641581	5.221238966	1.78E-07	3.46E-06
Dpys	262.6258897	1.408967694	0.27005855	5.217267488	1.82E-07	3.53E-06
Fosl2	776.3034743	1.567322565	0.300592031	5.214118821	1.85E-07	3.58E-06
Mum1	333.8622584	-1.569422233	0.30106473	-5.212906319	1.86E-07	3.60E-06
Il1rap	493.6932671	3.465155015	0.664973317	5.210968511	1.88E-07	3.63E-06
Hmgn1	878.1452734	-1.039924026	0.199597787	-5.210097969	1.89E-07	3.64E-06
Pi4k2b	1078.970008	1.229168559	0.235917971	5.210152308	1.89E-07	3.64E-06
Cd5	448.3440837	-1.291964043	0.248008237	-5.209359405	1.89E-07	3.64E-06
Asap1	2376.721665	1.076893095	0.206855441	5.206017731	1.93E-07	3.70E-06
Emg1	650.2831693	-1.139996056	0.219186493	-5.201032427	1.98E-07	3.78E-06
Irf4	453.3702215	-1.49725672	0.288291188	-5.193557	2.06E-07	3.93E-06
Ggps1	897.2976402	1.083116891	0.208715073	5.189452173	2.11E-07	4.01E-06
Clic4	12132.24287	1.123915319	0.216598617	5.188931176	2.12E-07	4.01E-06
Tgfbi	1884.624639	1.595472133	0.30765207	5.185962616	2.15E-07	4.07E-06
Plp1	1520.840891	1.365947997	0.263696493	5.180000608	2.22E-07	4.19E-06
Cd44	5925.485781	1.057290336	0.204282865	5.175619295	2.27E-07	4.29E-06
Zfp874a	463.3318249	1.174698996	0.227175233	5.170893765	2.33E-07	4.39E-06
Sdc1	87.62352095	-2.617791524	0.506427852	-5.169130239	2.35E-07	4.41E-06
Maged2	815.3920587	1.142011217	0.220941228	5.168846152	2.36E-07	4.41E-06
Peg10	2116.769668	1.154717168	0.223429727	5.16814473	2.36E-07	4.42E-06
Zfp238	507.2979816	-1.160405003	0.224574978	-5.167116187	2.38E-07	4.44E-06
Slc15a4	511.17382	-1.192031911	0.231211855	-5.155583016	2.53E-07	4.71E-06
2610109H07Rik	2523.37163	1.171363766	0.227245641	5.154614902	2.54E-07	4.72E-06
Snrnp70	1454.340717	-1.138132958	0.220798733	-5.154617258	2.54E-07	4.72E-06
Zeb2	1084.725914	1.13162041	0.219624555	5.152522277	2.57E-07	4.76E-06
Tnfrsf1a	937.5830183	1.289903817	0.25052119	5.148881081	2.62E-07	4.85E-06
Dstn	1778.824001	1.227677729	0.238561186	5.146175487	2.66E-07	4.91E-06
Osm	238.1751325	2.354562667	0.457595768	5.145507959	2.67E-07	4.92E-06
Mpl	3899.187247	1.110453355	0.216071499	5.139286593	2.76E-07	5.06E-06
Slc39a4	448.1875808	1.449070427	0.282220379	5.134535044	2.83E-07	5.18E-06
Fuk	70.0157652	-2.434288183	0.474451507	-5.13074181	2.89E-07	5.27E-06
Litaf	7523.893662	1.14786847	0.223994751	5.124532896	2.98E-07	5.44E-06
Tubb2a	4257.144314	1.004756865	0.196349181	5.117194063	3.10E-07	5.64E-06
S100a6	1213.695652	1.178555044	0.23070509	5.10849173	3.25E-07	5.89E-06
Gabarapl1	2680.024461	1.10977983	0.217247065	5.108376635	3.25E-07	5.89E-06
1300017J02Rik	765.1202908	1.591231242	0.311651545	5.105802518	3.29E-07	5.96E-06
Gng5	3627.339497	1.061711317	0.208006627	5.104218697	3.32E-07	6.00E-06
Mefv	285.3376142	2.272393702	0.445269247	5.103414884	3.34E-07	6.02E-06
Pnpla2	4186.768204	1.021714049	0.200259976	5.101938337	3.36E-07	6.06E-06
Nlrx1	1106.569657	1.303461795	0.255590091	5.099813496	3.40E-07	6.12E-06
Gm14548	114.6934197	2.755210206	0.54029315	5.099472768	3.41E-07	6.12E-06
Lrrc8b	109.3301157	2.476509162	0.485916991	5.096568357	3.46E-07	6.19E-06
Gga3	371.9387698	-1.274220552	0.250262321	-5.091539737	3.55E-07	6.34E-06
Stt3b	1279.939408	-1.004371916	0.197451345	-5.086680545	3.64E-07	6.49E-06
Nckap1	788.2018396	1.323410888	0.260494919	5.080371226	3.77E-07	6.69E-06
Chst11	216.6122922	1.832875385	0.360802555	5.079995583	3.77E-07	6.69E-06
Tuba8	276.6703555	1.51195872	0.297840613	5.076402125	3.85E-07	6.81E-06
App	689.701756	1.700837404	0.33525298	5.073295402	3.91E-07	6.91E-06
Nprl3	695.6129417	1.253326936	0.247114684	5.071843219	3.94E-07	6.95E-06
Hsh2d	262.5722283	1.457858063	0.287646988	5.068219467	4.02E-07	7.08E-06
Tarm1	76.62734052	2.961949742	0.584497886	5.067511471	4.03E-07	7.09E-06
Gnptg	627.4603355	1.036150634	0.204531701	5.065965957	4.06E-07	7.14E-06
Gca	76.22908889	2.344570836	0.462921451	5.064727134	4.09E-07	7.17E-06
Sirpb1b	289.5710234	2.044761776	0.403831763	5.063400069	4.12E-07	7.21E-06
Pbx1	205.5937516	2.224788907	0.439738811	5.059341703	4.21E-07	7.34E-06
Itga2b	37760.37174	1.009173261	0.199687475	5.053763441	4.33E-07	7.54E-06
Cd40	223.8654475	-1.648675205	0.326221477	-5.053852426	4.33E-07	7.54E-06
Rhoj	1481.686886	1.182587381	0.234192761	5.049632518	4.43E-07	7.68E-06
Malat1	4880.201736	-1.241777632	0.246028548	-5.047290814	4.48E-07	7.76E-06
Pisd-ps1	622.2688159	-1.367716567	0.271049118	-5.046010025	4.51E-07	7.79E-06
Pisd-ps3	622.2688159	-1.367716567	0.271049118	-5.046010025	4.51E-07	7.79E-06
Myl9	20159.56918	1.075936397	0.21329885	5.044267228	4.55E-07	7.85E-06
Ces2g	198.2350953	1.818391633	0.360841345	5.039310646	4.67E-07	8.04E-06
Socs3	1398.54617	2.926863417	0.580940323	5.038148153	4.70E-07	8.08E-06
Cnn3	601.215169	-1.155010459	0.229543892	-5.031762991	4.86E-07	8.34E-06
Srxn1	3158.296191	1.104889814	0.219741286	5.028139386	4.95E-07	8.49E-06
Foxn3	366.3718303	1.266027963	0.251894534	5.026023967	5.01E-07	8.54E-06
Pros1	2073.118219	1.169928558	0.232873744	5.023874904	5.06E-07	8.61E-06
Ormdl3	7049.257515	1.139957675	0.227111611	5.019372055	5.18E-07	8.77E-06
2010106G01Rik	1339.569924	1.105661097	0.220912672	5.004969107	5.59E-07	9.40E-06
Trim35	573.3040813	-1.169841042	0.233909553	-5.001253797	5.70E-07	9.57E-06
Trim30b	430.2029759	1.594675576	0.319025924	4.998576778	5.78E-07	9.69E-06
Plcb2	441.8226667	-1.225772688	0.245383988	-4.995324666	5.87E-07	9.84E-06
Srpk3	215.2603296	-1.866801392	0.373888588	-4.992934932	5.95E-07	9.94E-06
Gramd1a	1385.556205	-1.069196313	0.214277069	-4.989784093	6.04E-07	1.00E-05
Syngr1	1187.532534	1.01011029	0.202610585	4.985476395	6.18E-07	1.03E-05
Sgms2	199.4272543	1.589040639	0.318763327	4.98501711	6.20E-07	1.03E-05
Arfgap3	447.1694416	1.275010242	0.255845935	4.983507904	6.24E-07	1.03E-05
Sart1	1021.659191	-1.009515218	0.202618866	-4.982335749	6.28E-07	1.04E-05
Zfand3	6195.844998	1.096836635	0.220247462	4.980019397	6.36E-07	1.05E-05
Skap2	3764.26089	1.051551144	0.211224098	4.978367302	6.41E-07	1.06E-05
Banp	188.6045937	-1.491563361	0.299719359	-4.976533262	6.47E-07	1.06E-05
Tlr2	334.6336219	1.810215568	0.3644952	4.966363251	6.82E-07	1.12E-05
9030418K01Rik	102.434329	2.81315089	0.567327376	4.958602398	7.10E-07	1.16E-05
Tal1	1175.883444	1.09356843	0.220784217	4.953109632	7.30E-07	1.19E-05
Gm4759	88.07190362	2.194153748	0.442988338	4.95307339	7.31E-07	1.19E-05
Traip	357.5266311	1.293773179	0.261249115	4.952258599	7.34E-07	1.19E-05
Atg16l2	290.3343029	-1.459088423	0.294803877	-4.949352894	7.45E-07	1.20E-05
Swap70	1288.763183	-1.117162384	0.225778206	-4.948052348	7.50E-07	1.21E-05
Rin2	125.863269	1.893133498	0.38317643	4.940631392	7.79E-07	1.25E-05
Ms4a8a	60.26116252	3.276301185	0.66318666	4.940239881	7.80E-07	1.25E-05
Slfn3	84.7838182	2.409495732	0.488167058	4.935801576	7.98E-07	1.28E-05
Csgalnact1	570.6133613	1.276126902	0.258636804	4.934049916	8.05E-07	1.29E-05
Ly6d	1900.381043	-1.187628288	0.240726938	-4.93350806	8.08E-07	1.29E-05
Fam129a	429.1481329	1.647212361	0.333944744	4.932589565	8.11E-07	1.29E-05
Lsm14b	339.0046459	-1.314884557	0.266700685	-4.930188158	8.22E-07	1.31E-05
Ly6i	163.2315797	2.289808831	0.464679017	4.927721609	8.32E-07	1.32E-05
AA388235	506.9931898	1.086864346	0.220568624	4.927556458	8.33E-07	1.32E-05
Sort1	954.1253601	1.090424031	0.221444813	4.924134448	8.47E-07	1.34E-05
Ccl4	96.85820641	2.693182756	0.547334264	4.920544778	8.63E-07	1.36E-05
Mmp19	1851.937341	1.092945552	0.222177899	4.919236147	8.69E-07	1.37E-05
Bcar3	217.1121962	-1.415597258	0.287882514	-4.917274201	8.78E-07	1.38E-05
Cacna1i	429.5732534	-1.589864845	0.324649765	-4.897169251	9.72E-07	1.52E-05
Ccdc117	503.1903311	-1.16503672	0.238078116	-4.893506127	9.91E-07	1.54E-05
Ankrd33b	242.1357896	1.825249596	0.373009939	4.893300164	9.92E-07	1.54E-05
Clca1	272.54282	1.65911016	0.339391881	4.888479221	1.02E-06	1.57E-05
Eif2ak3	587.7501894	-1.13907397	0.233036104	-4.887972074	1.02E-06	1.58E-05
Mmp8	2642.589272	3.477274274	0.711634222	4.886322448	1.03E-06	1.59E-05
Acap1	1538.092523	-1.077325	0.220505935	-4.885696167	1.03E-06	1.59E-05
Aqp1	2383.016409	1.121326832	0.229880628	4.877865699	1.07E-06	1.65E-05
Ero1lb	570.4471315	-1.240176774	0.254273346	-4.877336906	1.08E-06	1.65E-05
Trem3	251.9952165	1.889669644	0.387491546	4.87667321	1.08E-06	1.65E-05
Ndel1	571.275474	1.020854676	0.209584229	4.870856368	1.11E-06	1.70E-05
Xpo7	7009.535187	1.235433513	0.254429758	4.855695823	1.20E-06	1.82E-05
Ifi205	62.30931162	2.4268516	0.500211308	4.851652817	1.22E-06	1.85E-05
Mpp1	45833.20525	1.008411051	0.207906249	4.850316223	1.23E-06	1.86E-05
Pik3ap1	659.9046127	1.051552699	0.216819213	4.849905526	1.24E-06	1.86E-05
Pex6	262.8625734	-1.341654693	0.276702846	-4.848720257	1.24E-06	1.87E-05
H2-DMb2	1074.100129	-1.019178935	0.210274641	-4.846894194	1.25E-06	1.89E-05
Sepn1	262.007656	1.586738695	0.327388108	4.846659533	1.26E-06	1.89E-05
Trib2	624.5580141	-1.205404877	0.248830694	-4.844277278	1.27E-06	1.91E-05
Yeats4	519.4896836	-1.062177791	0.219291784	-4.843673456	1.27E-06	1.91E-05
2210403K04Rik	133.9555757	2.041841039	0.421918574	4.839419656	1.30E-06	1.94E-05
D930016D06Rik	53.39502783	-2.934569699	0.606624043	-4.837542684	1.31E-06	1.96E-05
Cfb	289.8543459	3.794034756	0.784595977	4.835654105	1.33E-06	1.98E-05
Nt5c3	20186.6496	1.057916582	0.218976554	4.831186557	1.36E-06	2.01E-05
Ttc39b	447.8943403	1.155022355	0.239131166	4.830078718	1.36E-06	2.02E-05
Cenpk	184.2677128	2.01370915	0.417286536	4.825722803	1.39E-06	2.06E-05
Fgr	1474.160531	1.491747626	0.309304218	4.822913944	1.41E-06	2.09E-05
Prkar2b	6177.008118	1.020932289	0.21171557	4.822188048	1.42E-06	2.09E-05
Slc2a4rg-ps	141.0195955	-2.001641118	0.415159704	-4.821376201	1.43E-06	2.10E-05
Elk4	343.3457258	1.364014239	0.283091418	4.818281838	1.45E-06	2.13E-05
Clu	21598.29614	1.011350156	0.210041979	4.81499061	1.47E-06	2.16E-05
Cd3e	1279.427237	-1.073382251	0.222939305	-4.814683754	1.47E-06	2.16E-05
Birc2	2879.751393	1.094418998	0.227411465	4.812505823	1.49E-06	2.18E-05
Dgat2	290.257331	1.856509853	0.386269704	4.806252813	1.54E-06	2.24E-05
Adcy9	131.7405966	2.048529613	0.426499818	4.803119546	1.56E-06	2.27E-05
Fgfr1op	177.0087831	-1.566903252	0.326212976	-4.803313684	1.56E-06	2.27E-05
Daxx	945.7658417	1.075599709	0.223949104	4.802875699	1.56E-06	2.27E-05
Cxcr5	976.619511	-1.279286749	0.266431853	-4.801553315	1.57E-06	2.28E-05
Mocs1	508.6845819	1.121621364	0.233637827	4.800683945	1.58E-06	2.29E-05
Ppbp	57596.30505	1.126449632	0.234732561	4.798863985	1.60E-06	2.31E-05
Flot1	1075.309677	1.112886488	0.231999456	4.796935761	1.61E-06	2.33E-05
Mgam	46.05101931	3.099562109	0.646335077	4.795596309	1.62E-06	2.34E-05
Rph3al	268.8652091	1.41800419	0.295770557	4.794270951	1.63E-06	2.35E-05
St3gal4	427.0005794	1.327854596	0.277144517	4.791199228	1.66E-06	2.38E-05
Prc1	153.6579389	2.536367948	0.529793548	4.787464775	1.69E-06	2.43E-05
Gbas	968.3410503	1.118156925	0.233599197	4.786647127	1.70E-06	2.43E-05
BC013712	1504.411304	1.474867667	0.308288067	4.784056938	1.72E-06	2.45E-05
Wdr13	1794.792152	1.017297557	0.2126376	4.784184728	1.72E-06	2.45E-05
Hist1h2bc	11696.77916	1.005167792	0.210229609	4.781285544	1.74E-06	2.48E-05
Marcks	1467.921624	1.356312965	0.28371807	4.780495523	1.75E-06	2.49E-05
Gab2	377.6792495	1.680691683	0.3518411	4.776848649	1.78E-06	2.53E-05
Ciita	620.2972142	-1.101466561	0.23079341	-4.772521715	1.82E-06	2.58E-05
Gm20594	8344.920563	1.010342545	0.211756952	4.771236721	1.83E-06	2.60E-05
Dap	13000.46674	1.027836206	0.215760716	4.763778243	1.90E-06	2.69E-05
Nlrp3	405.1922315	1.622450228	0.340632375	4.763053512	1.91E-06	2.69E-05
Cpd	476.8430393	1.419070504	0.298274064	4.757606098	1.96E-06	2.76E-05
Prkab1	809.6043402	1.029936285	0.216491083	4.757407416	1.96E-06	2.76E-05
Mtx3	57.46694626	-3.012295887	0.633978932	-4.751413231	2.02E-06	2.84E-05
Hvcn1	1730.148965	-1.138575669	0.239730035	-4.749407681	2.04E-06	2.87E-05
Nprl2	128.5957914	-1.946846864	0.410006471	-4.748332045	2.05E-06	2.88E-05
Slpi	1329.357054	1.583105073	0.333510387	4.746793906	2.07E-06	2.90E-05
Atp5sl	333.0521289	-1.294167729	0.272860421	-4.74296611	2.11E-06	2.95E-05
Yaf2	1529.556852	1.067453469	0.225194922	4.740131174	2.14E-06	2.99E-05
F630028O10Rik	420.8927158	1.406448545	0.296738591	4.739688701	2.14E-06	2.99E-05
Znrf1	754.1691828	-1.076358961	0.227185023	-4.737807746	2.16E-06	3.01E-05
Atp6v0a2	750.1946677	1.033357121	0.218852108	4.721714272	2.34E-06	3.24E-05
Cd8b1	794.9278469	-1.206025484	0.255587263	-4.7186447	2.37E-06	3.29E-05
Gchfr	2450.870673	1.166307774	0.247187523	4.718311663	2.38E-06	3.29E-05
1700021K19Rik	806.7873979	-1.055054883	0.223624783	-4.717969391	2.38E-06	3.29E-05
Cdt1	282.9413107	-1.280642028	0.271504848	-4.716829312	2.40E-06	3.30E-05
Wbscr27	1310.984847	1.027786329	0.218319777	4.707710604	2.51E-06	3.44E-05
D830046C22Rik	330.8636338	1.619393036	0.344314544	4.703237383	2.56E-06	3.51E-05
Igfbp6	69.1324755	3.062265889	0.651629222	4.699399268	2.61E-06	3.57E-05
Rnf144b	519.8860354	1.238698152	0.263611957	4.69894525	2.62E-06	3.57E-05
Trmt2a	344.8505401	-1.446637653	0.307965241	-4.697405612	2.63E-06	3.59E-05
D730040F13Rik	437.2642448	1.272512313	0.271474091	4.687417164	2.77E-06	3.76E-05
Hist1h2bn	529.839999	1.398329743	0.298451295	4.685286228	2.80E-06	3.79E-05
P2rx1	3258.443652	1.045536657	0.223547879	4.677014445	2.91E-06	3.94E-05
Brf1	575.1467671	-1.200508348	0.257085846	-4.669678887	3.02E-06	4.08E-05
Leprot	1013.351484	1.09334715	0.234360896	4.665228577	3.08E-06	4.16E-05
H2-Oa	495.8970959	-1.101992061	0.236391545	-4.661723678	3.14E-06	4.23E-05
Cd83	321.4772824	-1.371887641	0.294504433	-4.658291981	3.19E-06	4.29E-05
Gm19757	506.5995495	1.116577222	0.239767317	4.656920039	3.21E-06	4.31E-05
Mnda	156.1714356	2.195263223	0.471455116	4.656356776	3.22E-06	4.32E-05
Ppm1m	423.7664089	-1.160633039	0.249439828	-4.652957982	3.27E-06	4.38E-05
Slc35a5	383.2783603	1.309713421	0.281557844	4.651667314	3.29E-06	4.41E-05
1110028F11Rik	242.7057276	1.392273522	0.299673446	4.645968944	3.38E-06	4.52E-05
Gata2	381.8260288	1.464588441	0.315470041	4.642559523	3.44E-06	4.59E-05
Ccdc88a	289.0260041	1.5550218	0.334967223	4.642310332	3.45E-06	4.59E-05
Syvn1	762.8701348	-1.188667197	0.256108087	-4.641271626	3.46E-06	4.60E-05
Fam63a	978.6215976	1.021099683	0.221043152	4.619458569	3.85E-06	5.06E-05
Slfn9	72.13778907	2.901163822	0.628252112	4.617833775	3.88E-06	5.09E-05
Ivns1abp	1389.317159	-1.0335916	0.223933012	-4.615628544	3.92E-06	5.14E-05
H2-DMb1	647.6918516	-1.544792648	0.33478643	-4.614263037	3.94E-06	5.17E-05
Chkb	289.6321618	-1.384079118	0.300040361	-4.612976449	3.97E-06	5.19E-05
Cd22	1639.266201	-1.115126832	0.241742285	-4.612874545	3.97E-06	5.19E-05
Cd244	423.6511392	1.445938804	0.313603227	4.610726799	4.01E-06	5.23E-05
Tmem40	2388.969335	1.038095554	0.225286031	4.607900232	4.07E-06	5.30E-05
Vps4a	335.2483496	-1.163332915	0.252724959	-4.603158	4.16E-06	5.41E-05
Mtus1	378.446942	1.621499439	0.352313276	4.602436385	4.18E-06	5.42E-05
Slc24a3	1126.172361	1.062430721	0.231068884	4.597896106	4.27E-06	5.53E-05
Tom1l1	261.9611704	1.296363556	0.282024646	4.59663216	4.29E-06	5.56E-05
Apcdd1	263.0632927	1.329813255	0.289628957	4.59143751	4.40E-06	5.69E-05
Uhmk1	207.1202347	1.493175485	0.325312464	4.589973185	4.43E-06	5.73E-05
Gnaz	434.8689974	1.662257884	0.362317722	4.587845926	4.48E-06	5.76E-05
Fxr2	442.0696165	-1.04213108	0.227362954	-4.583557096	4.57E-06	5.86E-05
Ankrd35	257.2932425	1.462990784	0.319572024	4.577968891	4.70E-06	5.98E-05
Lpcat2	495.3929077	1.288425187	0.281539453	4.576357503	4.73E-06	6.02E-05
Klrg1	179.205739	2.260028926	0.494088815	4.574134966	4.78E-06	6.08E-05
Hipk2	479.8518627	1.161393198	0.253973426	4.572892591	4.81E-06	6.11E-05
Ston2	809.8525005	1.267874769	0.277432336	4.570032415	4.88E-06	6.17E-05
Jakmip1	513.5811497	-1.032973678	0.226309553	-4.564428067	5.01E-06	6.32E-05
Cebpd	351.9664715	1.694168565	0.37183758	4.556205873	5.21E-06	6.52E-05
Ccr5	316.8518845	1.981599426	0.43562854	4.548828291	5.39E-06	6.73E-05
Plin2	625.2628276	1.207225675	0.265422858	4.548310887	5.41E-06	6.73E-05
Sirt3	372.2328111	1.342269169	0.295972283	4.5351178	5.76E-06	7.15E-05
2210013O21Rik	658.4401441	1.04922048	0.231366185	4.534891223	5.76E-06	7.15E-05
4930453N24Rik	788.3680776	1.068719449	0.235732169	4.533617338	5.80E-06	7.18E-05
Gbp3	651.4354283	1.071054843	0.236505286	4.528671898	5.94E-06	7.34E-05
Rgs10	6613.581872	1.010135832	0.22314606	4.526792153	5.99E-06	7.40E-05
Pde7a	543.4075666	-1.065387624	0.235526722	-4.52342568	6.08E-06	7.51E-05
Cpne3	479.6276508	1.154940255	0.255665895	4.517380996	6.26E-06	7.70E-05
Ovca2	138.0517516	-1.526171825	0.338155085	-4.513230447	6.38E-06	7.85E-05
9530026F06Rik	111.1732269	1.810197877	0.401510702	4.508467312	6.53E-06	8.00E-05
Asap2	209.4329794	1.74767461	0.387915168	4.50530104	6.63E-06	8.11E-05
Cma1	138.3289707	2.584754215	0.573875965	4.504029397	6.67E-06	8.14E-05
Oas1e	290.8022279	1.206486014	0.26798601	4.502048493	6.73E-06	8.21E-05
Casp3	844.4563206	1.27535425	0.283490518	4.498754529	6.84E-06	8.33E-05
Atp8b4	455.7743579	1.00980572	0.224611254	4.495793067	6.93E-06	8.43E-05
Fam110b	139.6451685	1.641018955	0.365043857	4.495402199	6.94E-06	8.44E-05
Hsf1	251.7424784	-1.263658953	0.28157761	-4.487782086	7.20E-06	8.73E-05
Slc7a5	7025.196946	1.061472141	0.236548971	4.487325133	7.21E-06	8.74E-05
Fasl	136.927438	2.357781715	0.525753178	4.484579103	7.31E-06	8.83E-05
Exoc6	708.4619213	1.01909496	0.227284986	4.483775986	7.33E-06	8.86E-05
Zfp692	90.2428099	-1.995157683	0.445321326	-4.480265302	7.46E-06	8.97E-05
Yap1	744.3821326	1.193852174	0.266655893	4.477126532	7.57E-06	9.09E-05
Bcl11b	728.5559482	-1.073959754	0.240291879	-4.469396787	7.84E-06	9.39E-05
Tgtp1	319.5438589	1.49179055	0.334004929	4.466372856	7.96E-06	9.52E-05
Polg	556.9492897	-1.125860248	0.252098363	-4.465956196	7.97E-06	9.52E-05
Cox5a	4987.362966	1.051283635	0.235448177	4.465031964	8.01E-06	9.55E-05
Frmd4b	214.5219685	1.626268676	0.364597246	4.460452444	8.18E-06	9.75E-05
Tbxas1	1336.527593	1.145667506	0.256884881	4.459847931	8.20E-06	9.77E-05
Spa17	199.9316521	1.963612868	0.440859987	4.454051005	8.43E-06	9.99E-05
1500011B03Rik	616.2464224	1.018910327	0.229036019	4.44869034	8.64E-06	0.000102346
Gad1	665.1400006	1.130520739	0.254176746	4.447774073	8.68E-06	0.000102675
Sfn	324.1402893	-1.181934155	0.266020799	-4.443014081	8.87E-06	0.000104862
Clcf1	146.3876644	-1.831539931	0.412934042	-4.435429744	9.19E-06	0.000108508
Kif14	91.46543729	2.149599244	0.48522697	4.430090201	9.42E-06	0.000110762
C230096C10Rik	317.2835177	-1.3726759	0.309976563	-4.428321575	9.50E-06	0.000111556
Tlk1	2071.350302	1.000497962	0.226293194	4.421246373	9.81E-06	0.00011491
Aoah	127.6664209	1.981702461	0.448252764	4.420948666	9.83E-06	0.000114948
Hist3h2a	1122.147116	1.048592061	0.237318637	4.418498577	9.94E-06	0.000116028
Agpat6	457.7556017	-1.209939896	0.273963342	-4.4164299	1.00E-05	0.000116765
6330416G13Rik	389.4212745	1.522239352	0.344713048	4.415960931	1.01E-05	0.000116897
Depdc1a	70.06775817	2.578927978	0.584505488	4.412153576	1.02E-05	0.000118443
Itgam	1870.479606	1.258759819	0.285368051	4.411004715	1.03E-05	0.00011874
Gypc	837.9706414	1.088064662	0.246760205	4.409400868	1.04E-05	0.0001195
Rhbdl1	39.54090009	-2.769596582	0.62879146	-4.404634539	1.06E-05	0.000121655
Rab27a	933.7456206	1.171826702	0.26606431	4.40429873	1.06E-05	0.000121719
Zranb3	175.054703	1.688185849	0.383464299	4.402458985	1.07E-05	0.00012263
Mdga1	347.478525	1.099050513	0.250053924	4.395254016	1.11E-05	0.000126639
Grtp1	62.27128509	2.220800206	0.50578897	4.390764405	1.13E-05	0.000129018
2010001M09Rik	380.2337891	-1.035981545	0.23610221	-4.387851963	1.14E-05	0.000130624
Ccdc134	126.7742457	-1.859096738	0.423814096	-4.386585433	1.15E-05	0.000131119
Cd59a	1362.891124	1.092838363	0.249273169	4.384099452	1.16E-05	0.000132204
Ppcs	94.29385762	-1.834119539	0.418405114	-4.38359733	1.17E-05	0.000132257
Leng8	1035.130503	-1.266761474	0.289071483	-4.382173779	1.18E-05	0.000132989
Pcyt1b	565.3383302	1.001439185	0.229185676	4.369553984	1.25E-05	0.000140201
Prokr1	663.2182136	1.088622385	0.249287185	4.366940827	1.26E-05	0.000141603
Txndc16	330.7002013	-1.285868233	0.294537413	-4.365721221	1.27E-05	0.000142252
Cdh23	196.6450644	1.636978548	0.375038502	4.364827987	1.27E-05	0.000142691
Nat10	226.314918	-1.30527194	0.299144074	-4.3633555	1.28E-05	0.000143368
Sdpr	3896.826046	1.083480685	0.248334214	4.362993996	1.28E-05	0.000143461
Tigit	101.4072378	2.519318462	0.577485647	4.362564634	1.29E-05	0.000143599
Il4i1	176.4625532	-1.749249197	0.401101076	-4.361118187	1.29E-05	0.000144264
Bmx	164.668413	1.875521537	0.430154477	4.360111627	1.30E-05	0.000144784
Slfn10-ps	49.89813264	2.76982913	0.635781628	4.356573089	1.32E-05	0.000146997
Chst10	477.8527922	1.069498082	0.245535328	4.355780859	1.33E-05	0.000147383
Ccr3	81.4147564	-2.149217758	0.493678986	-4.353472233	1.34E-05	0.000148796
Arg2	391.9133898	3.021968053	0.694557849	4.350923482	1.36E-05	0.000150387
Ipo11	2483.835437	1.119619647	0.257349842	4.350574449	1.36E-05	0.000150478
9430020K01Rik	133.4892739	1.72409721	0.396453314	4.348802614	1.37E-05	0.000151548
Rgs2	1739.563558	1.098215567	0.252720547	4.345572924	1.39E-05	0.000153398
Mocos	98.08323192	1.855745864	0.428063172	4.335214951	1.46E-05	0.000160108
Mob1b	415.3867133	1.073129354	0.247802815	4.330577739	1.49E-05	0.000162876
Apbb1	86.48251278	2.090592967	0.483004117	4.32831293	1.50E-05	0.000164238
Gpr18	429.5519707	-1.086200282	0.251135468	-4.325156816	1.52E-05	0.000166444
Abi2	454.1143559	1.179856613	0.272859932	4.324037626	1.53E-05	0.000166965
Ampd3	308.2268106	1.646111851	0.380876517	4.321904283	1.55E-05	0.000168259
Luc7l	482.8546853	-1.011987921	0.234629166	-4.313137782	1.61E-05	0.000174734
Mycbp	621.1987103	1.043917752	0.242376611	4.307006964	1.65E-05	0.000178951
Nuf2	64.23394647	3.066301194	0.713031508	4.300372648	1.71E-05	0.000183915
C1rl	40.94085707	2.803535487	0.651938749	4.300305035	1.71E-05	0.000183915
Wdr65	28.8046176	3.210025534	0.74697772	4.29735111	1.73E-05	0.000185844
BC090627	303.0978863	-1.306555291	0.304822416	-4.2862835	1.82E-05	0.000193852
Add2	741.2645564	1.087821079	0.253785368	4.286382187	1.82E-05	0.000193852
Rrad	91.3376795	-1.951773778	0.455408958	-4.285760624	1.82E-05	0.000194123
Pls1	1393.27158	1.078176959	0.251986435	4.278710319	1.88E-05	0.000200183
Rhd	1358.343364	1.100664259	0.257387354	4.276295018	1.90E-05	0.000201981
Bcl2l12	66.1732873	-2.051377552	0.480123797	-4.272601282	1.93E-05	0.000204967
Tspan17	601.331817	1.305056643	0.305967507	4.26534391	2.00E-05	0.000211312
Plk2	102.0261995	2.061315335	0.483290826	4.265165454	2.00E-05	0.000211312
Ctu2	173.4607929	-1.666598236	0.391144205	-4.260828141	2.04E-05	0.000214845
Smtn	681.0110692	1.232968422	0.289773058	4.25494499	2.09E-05	0.00021933
Lmbr1l	418.9669171	-1.116037429	0.262286357	-4.255034245	2.09E-05	0.00021933
Bcl7a	239.3106248	-1.31405594	0.309042287	-4.252026329	2.12E-05	0.000221792
Alox5	353.2467096	1.341537768	0.315716545	4.249184244	2.15E-05	0.000224414
Tcn2	481.6349297	1.172818221	0.276137099	4.247231632	2.16E-05	0.000226166
Atg3	676.3541807	1.274976396	0.300246779	4.246428229	2.17E-05	0.000226766
Vkorc1l1	321.8549984	1.059481021	0.249654753	4.243784705	2.20E-05	0.000228601
Sbno2	1401.573165	1.380075877	0.325791143	4.236075498	2.27E-05	0.000235711
Atp6v0a1	726.5892865	1.135453677	0.268186616	4.233819325	2.30E-05	0.000237209
Ergic1	789.4782495	1.059402607	0.2502109	4.234038601	2.30E-05	0.000237209
Adam19	889.1517655	1.16888208	0.276181555	4.232295963	2.31E-05	0.000238601
Dyrk3	186.4579141	1.434436795	0.338947777	4.23202892	2.32E-05	0.000238664
Csf3r	5290.667487	2.318438843	0.548104656	4.229919998	2.34E-05	0.000240248
Gcnt1	630.5055017	1.214064435	0.287206479	4.227148493	2.37E-05	0.000242778
Kcnj5	235.8887814	1.286543858	0.304398205	4.226515918	2.37E-05	0.000243238
Vars2	127.0616543	-1.611866344	0.381487867	-4.225209984	2.39E-05	0.000244205
Igsf6	651.0900246	1.135668751	0.268776477	4.225327907	2.39E-05	0.000244205
Slc43a3	402.7428385	1.276161139	0.302249121	4.22221621	2.42E-05	0.00024702
Gm15441	334.9192796	1.04665353	0.248160328	4.217650497	2.47E-05	0.000251614
Tbc1d10a	170.5666084	-1.572124528	0.372812497	-4.216930866	2.48E-05	0.000252187
Elovl7	255.108336	1.456326863	0.345879502	4.210503529	2.55E-05	0.000258999
Atf5	514.1348094	1.1961514	0.284131628	4.209849527	2.56E-05	0.000259513
Fgd2	505.9438223	-1.49279022	0.354819966	-4.207176493	2.59E-05	0.000262203
Fbxl2	552.558634	1.286702915	0.305840175	4.207108882	2.59E-05	0.000262203
Dapl1	111.5542099	-1.782483664	0.423718749	-4.20676137	2.59E-05	0.000262368
Hdac4	140.4816026	1.689423488	0.402129068	4.201197129	2.66E-05	0.00026793
Triap1	747.5695353	1.041196819	0.247850773	4.20090204	2.66E-05	0.000268037
Msra	280.4216462	1.207622361	0.287610172	4.198816594	2.68E-05	0.000270273
Slc25a21	292.2802954	1.176462754	0.280571742	4.193090673	2.75E-05	0.000276441
Ttc4	188.3866315	-1.295029156	0.308961621	-4.191553472	2.77E-05	0.000277822
2200002D01Rik	38.55607049	2.466188334	0.588360483	4.191628102	2.77E-05	0.000277822
2510003D18Rik	168.2781816	1.775215293	0.423650343	4.190284091	2.79E-05	0.00027888
Csf2rb2	198.2372294	1.800752662	0.430801686	4.180003751	2.92E-05	0.000291009
Ubiad1	73.40218701	-2.057803409	0.492665061	-4.176881159	2.96E-05	0.000294768
Ggh	239.1322555	1.258031026	0.301304528	4.175280844	2.98E-05	0.000296319
Gata1	1076.64503	1.060928756	0.254266058	4.172514272	3.01E-05	0.000299407
Id2	1076.708907	1.257584197	0.301518114	4.170841275	3.03E-05	0.000301346
Fam165b	134.7810887	-1.530370412	0.367484288	-4.164451272	3.12E-05	0.000308813
Ehmt1	351.555869	-1.027066426	0.246694118	-4.163319468	3.14E-05	0.000310073
Kti12	239.0439084	-1.255708496	0.301771985	-4.161116866	3.17E-05	0.000312526
1500002O20Rik	192.9772947	-1.366861891	0.328583847	-4.159857229	3.18E-05	0.000313701
Dalrd3	271.9354052	-1.261168168	0.303238913	-4.158991845	3.20E-05	0.000314554
Clec4n	66.3536942	2.620018823	0.630587136	4.15488784	3.25E-05	0.00031947
F2r	243.8594236	1.430683	0.344715428	4.150330637	3.32E-05	0.000325326
Slc2a6	307.5410687	1.571517252	0.378765982	4.149045387	3.34E-05	0.000326871
Mki67	1713.172413	1.163003125	0.280720523	4.142921621	3.43E-05	0.000334554
Strada	211.2599102	-1.276986672	0.308251184	-4.142682129	3.43E-05	0.000334611
Fam131a	266.9937653	1.375511089	0.333029065	4.130303433	3.62E-05	0.000351005
Dus3l	300.4967241	-1.142701442	0.276873168	-4.1271657	3.67E-05	0.00035521
Rexo1	536.0013305	-1.085396626	0.263043138	-4.126306565	3.69E-05	0.000355626
Suv420h2	230.474918	-1.372714275	0.332674361	-4.126300183	3.69E-05	0.000355626
Srf	451.0658953	-1.015034627	0.246378185	-4.119823458	3.79E-05	0.000364198
1810048J11Rik	44.21769229	-2.398406154	0.582826947	-4.115125712	3.87E-05	0.000371377
Ms4a6c	1068.622985	1.26273519	0.307272683	4.109493817	3.97E-05	0.000379247
A930015D03Rik	39.9227649	2.491530293	0.607105545	4.103949162	4.06E-05	0.000388125
Pglyrp1	940.7076669	1.1493573	0.280706022	4.094523134	4.23E-05	0.000402878
Tmem154	530.4116324	1.115919491	0.272939349	4.088525512	4.34E-05	0.000413083
Gm16793	258.7993008	1.149816158	0.281316555	4.087268015	4.36E-05	0.000414622
Fam43a	464.9567304	-1.221945805	0.299066831	-4.085862014	4.39E-05	0.000416786
Pxn	1247.623706	1.078672328	0.264361608	4.080291138	4.50E-05	0.000425817
BC003331	205.5434724	1.232541727	0.302325978	4.076863445	4.56E-05	0.000431409
Pigv	217.8789507	-1.338452298	0.328741717	-4.071440372	4.67E-05	0.000439719
Id1	85.68613556	1.825781838	0.44885336	4.067657723	4.75E-05	0.000446164
Lrrc29	185.306358	1.469430974	0.362633917	4.052105735	5.08E-05	0.000476092
Isyna1	398.3320752	-1.014931432	0.250545959	-4.05087927	5.10E-05	0.000478193
Tsnax	545.5245373	-1.002358848	0.247456341	-4.050649269	5.11E-05	0.000478262
5430427O19Rik	254.2523052	1.399053052	0.345419794	4.050297858	5.12E-05	0.00047858
Arfip2	148.198528	-1.488690476	0.367602466	-4.049729295	5.13E-05	0.000479343
Ndufa9	346.3599548	-1.021492724	0.252418916	-4.046815277	5.19E-05	0.000484941
B3gnt8	165.1177711	-1.688468598	0.417274826	-4.046418552	5.20E-05	0.000485357
Hist1h2be	356.3438504	1.125454842	0.27817661	4.045828442	5.21E-05	0.00048577
Tmbim1	411.9556891	1.174073698	0.290223246	4.045415771	5.22E-05	0.000486221
Klf16	201.0648719	-1.329967094	0.329021133	-4.04219353	5.30E-05	0.000491724
2610019F03Rik	317.3444621	-1.051452873	0.260417798	-4.037561487	5.40E-05	0.000499869
Zfp58	73.74967533	-1.782897362	0.441869886	-4.034892208	5.46E-05	0.00050475
Ano8	74.72835888	-2.408971381	0.598370903	-4.025883228	5.68E-05	0.000522743
Rce1	141.0472091	-1.354908949	0.336975961	-4.020788138	5.80E-05	0.00053374
Gigyf1	695.478937	-1.057239432	0.263573212	-4.011179384	6.04E-05	0.000553658
2410002F23Rik	257.2990726	-1.202194726	0.299881956	-4.008893176	6.10E-05	0.000558587
Vwa5a	571.1362592	1.115772929	0.278578103	4.005242756	6.20E-05	0.000566355
Mtap1s	242.0254377	-1.170552826	0.292685988	-3.999346998	6.35E-05	0.000578284
Slc24a5	107.1963015	1.704652572	0.426712849	3.994847065	6.47E-05	0.000587876
E2f8	81.16944918	2.201922585	0.551493616	3.992652899	6.53E-05	0.000592192
4831426I19Rik	179.4316426	1.817479015	0.455906255	3.986519146	6.70E-05	0.000605997
Nfya	410.4387109	-1.039804163	0.260899376	-3.985460521	6.73E-05	0.000607722
Tnfsf10	168.9318769	1.597209804	0.400884986	3.984209586	6.77E-05	0.000610439
Sos2	370.0692553	1.118285661	0.280763206	3.983020701	6.80E-05	0.000613007
Abcg2	194.6344685	1.685871481	0.424001449	3.976098398	7.01E-05	0.000629595
Dhx30	430.86763	-1.110551849	0.279556864	-3.972543663	7.11E-05	0.000637529
Mrpl37	210.8427141	-1.192122589	0.300138643	-3.971906368	7.13E-05	0.000638725
Hbq1a	10501.15536	1.042719556	0.262556378	3.971412015	7.14E-05	0.000639027
Alkbh7	68.74498999	-2.125168328	0.53563132	-3.967595335	7.26E-05	0.00064831
Grn	1550.520329	1.142942547	0.288201933	3.96576989	7.32E-05	0.000652246
Matk	111.7569619	-1.511890077	0.381350449	-3.964568762	7.35E-05	0.000654767
Pank4	291.2702287	-1.08624814	0.274144969	-3.962312873	7.42E-05	0.000660185
Dvl1	285.1020224	-1.303951423	0.329314518	-3.959592891	7.51E-05	0.000666687
Mbd3	488.5804844	-1.057772123	0.267390285	-3.955910824	7.62E-05	0.00067543
Zfp219	550.3935392	1.006042963	0.254386869	3.954775526	7.66E-05	0.000677571
Mov10	476.6746285	1.057376703	0.267653303	3.950546072	7.80E-05	0.000686938
Fancg	111.3548362	-1.549655435	0.392424656	-3.948924748	7.85E-05	0.000690518
Ptafr	132.9650947	1.733484132	0.43949402	3.944272398	8.00E-05	0.000702953
Ppan	250.228795	-1.424670113	0.361253749	-3.943682574	8.02E-05	0.000704131
Kctd3	321.8251712	-1.199980398	0.304626304	-3.939188377	8.18E-05	0.000714086
Clip2	506.4781922	1.030263745	0.262584314	3.923554032	8.73E-05	0.000755577
Unk	219.0657971	-1.278820434	0.326048356	-3.922180286	8.78E-05	0.00075819
Gpr141	472.005952	1.201135692	0.306244833	3.922141897	8.78E-05	0.00075819
0610040J01Rik	63.98626895	2.909697503	0.742019881	3.921320138	8.81E-05	0.000759086
Clasrp	259.1160937	-1.255595933	0.320189732	-3.921412236	8.80E-05	0.000759086
Klrc2	118.4511283	2.370730959	0.604666419	3.920725354	8.83E-05	0.000760376
A930024E05Rik	37.14691086	-2.550668102	0.65070139	-3.919874983	8.86E-05	0.000762476
Rbm47	85.66267692	2.004472983	0.512205601	3.913414808	9.10E-05	0.00078017
Sfpi1	1639.894982	1.05300374	0.269720161	3.904060184	9.46E-05	0.00080725
Gm10785	64.19673724	2.191762111	0.561781561	3.901449001	9.56E-05	0.000814764
Slc35f5	152.0950319	1.563075306	0.400847229	3.899428994	9.64E-05	0.000820965
Mib1	139.2559537	1.53155891	0.392946637	3.897625697	9.71E-05	0.000825213
Ttll1	268.0008755	1.155899353	0.297233177	3.888863832	0.000100715	0.000854277
Nlrp6	247.4339308	1.137848216	0.293096349	3.88216441	0.000103531	0.000876169
Ifi44	189.2560004	3.939128294	1.01496107	3.881063432	0.000104001	0.000879479
Cdk2	300.3255223	-1.068063562	0.275538922	-3.876271109	0.000106069	0.000896295
Ncbp2	237.9593938	-1.204054069	0.310672932	-3.875632365	0.000106348	0.000897971
Rnf215	97.13975549	-1.976972311	0.510559645	-3.872167201	0.000107872	0.000909701
Ldhb	90.63570045	-1.8335768	0.473535103	-3.872103224	0.0001079	0.000909701
Asns	146.5847229	1.921949301	0.496823801	3.868472683	0.000109519	0.000921264
Nup62-il4i1	197.5936744	-1.392731745	0.360266723	-3.865835101	0.00011071	0.00092918
Eci1	168.8574916	-1.386692667	0.359263941	-3.859815886	0.000113472	0.000948803
Haao	255.2799085	-1.204650506	0.312129755	-3.859454239	0.000113641	0.000949498
Adck3	145.1546927	-1.365166064	0.353994445	-3.85646183	0.00011504	0.000960473
Klhl14	77.26575306	-2.227701323	0.577697288	-3.856174105	0.000115175	0.000960885
D14Ertd668e	124.6295794	2.121367885	0.550609343	3.852764053	0.000116792	0.000973644
Pafah2	198.3089597	1.208307422	0.313783887	3.850763131	0.00011775	0.000980171
Tnfrsf9	135.7836364	1.769199028	0.45949995	3.850270339	0.000117988	0.000981414
B3gnt5	661.8150482	-1.113804726	0.289631787	-3.845588691	0.000120263	0.000998114
Nckipsd	90.96200606	-1.552198889	0.40415911	-3.840563901	0.000122752	0.001016503
Arsg	59.26204602	2.310834828	0.60173551	3.840283298	0.000122892	0.001016912
Arap3	460.7598454	1.13944933	0.296746801	3.839803245	0.000123133	0.001018148
Pilra	492.5912628	1.218538362	0.317370943	3.83947677	0.000123297	0.001018749
Mras	240.5889773	1.155302761	0.301114431	3.836756542	0.00012467	0.001028573
Ankrd54	132.6852769	-1.466946056	0.383535714	-3.824796495	0.00013088	0.001075046
1300018J18Rik	134.4340748	-1.503768667	0.393436172	-3.822141359	0.000132298	0.001085095
Fcgrt	206.3672691	-1.349009732	0.353327716	-3.818012769	0.000134531	0.001099375
Art4	148.0451623	1.750131453	0.458811094	3.814492448	0.000136463	0.001113535
Aplf	240.5482781	1.305493528	0.34246648	3.812033008	0.000137828	0.001123855
Tjp2	358.3869926	1.099334095	0.288611413	3.809045818	0.000139504	0.00113586
Klhl21	227.8475847	-1.191781081	0.312910593	-3.80869522	0.000139702	0.001136624
Pja1	328.572149	-1.05527244	0.277187295	-3.807073618	0.000140621	0.001141625
Pdgfa	265.9051488	1.082056097	0.284360758	3.805222998	0.000141676	0.001148525
5730403B10Rik	161.3623478	-1.263455219	0.332170985	-3.803629086	0.000142592	0.001154269
Pcbd2	98.05456697	-1.762410624	0.464006325	-3.79824698	0.000145723	0.001174511
Rbm12b	86.67898789	-1.640155211	0.432579263	-3.791571513	0.000149697	0.00120134
Fam98c	146.7521138	-1.272186347	0.335635533	-3.790380409	0.000150417	0.001205908
Pltp	223.2591607	-1.422714563	0.375899429	-3.784827673	0.000153815	0.001231734
Pira11	130.2953383	2.011394724	0.531997092	3.780837817	0.000156301	0.001250085
Gpr77	110.2323368	1.917600378	0.507606612	3.777729312	0.000158265	0.001263742
Dtx1	419.0240026	-1.101251256	0.291569498	-3.776976896	0.000158743	0.001266659
Man2a2	457.3992192	-1.093166966	0.289497128	-3.776089159	0.00015931	0.001270273
Zfp526	154.8951274	1.22701446	0.325219677	3.772878913	0.000161375	0.001285817
Acrbp	69.11632833	-2.018433584	0.536072301	-3.765226407	0.000166398	0.001321299
Cpeb2	199.5282562	1.20914921	0.321519814	3.760729995	0.000169418	0.001341298
Trim23	369.2703699	1.300283867	0.3464766	3.752876434	0.000174817	0.001379153
Mpeg1	3273.936631	1.085414713	0.289810475	3.745257008	0.000180209	0.001417688
C1galt1	409.1269163	1.092552887	0.291771141	3.74455432	0.000180714	0.001420448
Bend5	161.7071791	-1.227205348	0.327794572	-3.743824496	0.00018124	0.001421794
Wdr67	153.9489443	1.350505759	0.360785361	3.743238797	0.000181663	0.001424114
Rpap1	188.8855534	-1.428571664	0.382653903	-3.733325734	0.000188968	0.001478264
Rnf122	102.6443247	-1.495159844	0.400701068	-3.731359771	0.000190449	0.001487766
Ggn	27.29269975	2.810247377	0.753667437	3.728763164	0.000192422	0.001502128
Hpgd	242.8199407	-1.202216844	0.322708177	-3.72539939	0.000195006	0.001518952
Ccnj	147.5479598	-1.301335826	0.34938631	-3.724633128	0.000195599	0.001521617
Nlrp12	499.4280081	3.035474448	0.815394143	3.722708185	0.000197097	0.001527948
Ptgir	273.7918246	1.203165766	0.323273085	3.721824744	0.000197788	0.001532242
Sycp2	118.1353189	4.031321405	1.084677116	3.716609621	0.000201914	0.001556647
Ccl6	3557.946672	1.009722753	0.271869212	3.714001836	0.000204007	0.001568021
Tlr6	130.1013089	1.576885883	0.424576373	3.714021747	0.000203991	0.001568021
Cdkn1a	133.4975827	1.371368648	0.369326573	3.713159969	0.000204687	0.001571521
Sgce	219.8212127	1.137503059	0.306896202	3.70647487	0.000210164	0.001609145
AA986860	64.23933313	1.753972497	0.47343965	3.704743569	0.000211605	0.001617958
1600010M07Rik	122.5888525	1.719714035	0.464361517	3.703394816	0.000212733	0.001623255
Cpe	111.8454213	1.501065786	0.405558384	3.701232287	0.000214555	0.001633806
Il5ra	114.9752723	-1.379162642	0.372870044	-3.698775653	0.000216642	0.001648575
Osgin1	107.0244134	1.888407695	0.511129889	3.694574972	0.000220255	0.001673787
Ifi27l1	3419.03161	1.017306677	0.27539388	3.694006114	0.000220748	0.001676398
Tm7sf2	31.9888438	-2.663336945	0.721393078	-3.691935822	0.000222554	0.001688958
Kcna3	123.240547	1.47783219	0.400455565	3.690377461	0.000223922	0.001698186
Strn	210.1116159	1.200448355	0.325426683	3.688844265	0.000225275	0.001706134
Sesn2	138.3906461	1.470818977	0.399672825	3.680057496	0.000233181	0.001761237
Mcm10	25.88909952	3.375345771	0.917476732	3.678944276	0.000234201	0.001767746
Acyp2	88.93136356	1.513210164	0.411690122	3.675604737	0.000237287	0.00178741
Ppp5c	341.6355988	-1.06020937	0.288622591	-3.673341597	0.000239399	0.001800894
E4f1	241.6979899	-1.165680438	0.317457306	-3.67192821	0.000240727	0.001809667
Tacstd2	101.2071937	1.542008116	0.420440934	3.667597493	0.00024484	0.001836877
St7	430.7927233	1.239656441	0.33871421	3.659889089	0.000252324	0.001886691
Tpx2	320.6812794	1.172061447	0.32067944	3.654931686	0.00025725	0.001920953
Vat1	140.0301541	-1.257637229	0.344209402	-3.653698072	0.00025849	0.001928921
Clspn	70.14570009	2.13831321	0.585417091	3.652632018	0.000259566	0.001935656
Zc3h12d	465.5611787	-1.037337917	0.284055737	-3.651881597	0.000260326	0.001937442
Sfmbt1	218.189788	1.143274383	0.313064383	3.651882627	0.000260325	0.001937442
Gm4013	221.5469039	1.259968687	0.345079741	3.651239226	0.000260978	0.001941002
Wdr19	30.22043455	2.555213529	0.700020428	3.650198517	0.000262038	0.001947587
Mx2	123.5346978	1.898416535	0.520377562	3.648152177	0.000264133	0.001961856
Rhoc	128.4454605	1.348674875	0.370163779	3.643454473	0.000269003	0.001995375
Mthfd2l	105.571901	1.802683322	0.494832883	3.643014407	0.000269464	0.001997465
Spint2	257.5954645	-1.12405381	0.308875968	-3.639175348	0.000273513	0.00202211
Smad5	265.0700148	-1.242644834	0.342636866	-3.626710829	0.000287054	0.002112441
Med21	370.8483953	1.159252855	0.319808096	3.624838986	0.000289142	0.002125
Pcgf5	191.6697283	1.201006708	0.331559659	3.622294438	0.000292001	0.002142785
Gm11818	140.4205055	1.604135603	0.44286535	3.622174557	0.000292137	0.002142785
2700097O09Rik	279.776991	1.13720799	0.313998811	3.621695214	0.000292679	0.002145351
Ddb2	178.8724383	-1.147567406	0.316889527	-3.621348479	0.000293071	0.00214682
Gapt	172.6953447	-1.213858336	0.335491331	-3.61815112	0.000296715	0.002167825
Trpc1	49.53568706	2.055177583	0.568356946	3.615998003	0.000299193	0.002184498
Fam65a	237.408842	-1.046196467	0.289654693	-3.611874732	0.000303991	0.002214983
Siah2	78.56027264	-1.6934965	0.46893796	-3.611344453	0.000304614	0.002215391
Lcn2	2104.348169	2.773411035	0.768597381	3.608405523	0.000308085	0.00223772
Rundc1	192.2621353	-1.170408977	0.324599686	-3.605699654	0.000311313	0.002256767
Endou	55.69640588	-2.708591159	0.752137229	-3.601192782	0.000316761	0.002289786
Rdh12	356.1469715	1.137739747	0.315990493	3.600550559	0.000317544	0.002293009
Ap1s2	561.2508108	1.048644409	0.291410043	3.598518422	0.000320035	0.002309505
Nckap5l	122.2544678	-1.48595052	0.413732314	-3.591574717	0.000328686	0.002367344
Slc2a9	177.2363816	1.24983814	0.348176344	3.589669892	0.000331097	0.002383173
Cdc23	215.6097479	-1.186017874	0.3309833	-3.583316354	0.000339259	0.002435646
Hk3	354.8175627	1.083021483	0.302303219	3.582566817	0.000340235	0.002439623
Mctp2	280.6594618	1.121054299	0.312920337	3.582554943	0.00034025	0.002439623
Pelo	100.9510537	-1.496627999	0.418553126	-3.575718129	0.000349268	0.002497869
Hbb-y	199.3031261	1.111732979	0.311123648	3.573283437	0.000352533	0.002519606
2510009E07Rik	211.4723124	1.301305623	0.364916901	3.566032761	0.000362426	0.002588658
Mier2	122.6201715	-1.51874589	0.426143711	-3.56392891	0.000365345	0.002607839
Tars2	172.9794905	-1.233082062	0.346221689	-3.561539044	0.000368687	0.002628338
Il12rb1	100.2216062	1.512140607	0.425516994	3.553655034	0.000379917	0.00269635
Soat2	130.5622626	2.089024716	0.587904604	3.553339612	0.000380373	0.002697871
Tagap1	68.48968294	-1.719428637	0.484497775	-3.548888611	0.000386861	0.002740406
9330159M07Rik	92.54119928	1.508027032	0.425042887	3.54794087	0.000388255	0.002748543
Spns1	231.5266664	-1.018935598	0.28724046	-3.547326162	0.000389162	0.002751089
Man2c1	322.1937669	-1.13563756	0.320278699	-3.545779234	0.000391454	0.002757209
10-Sep	43.14600598	2.161451408	0.609879502	3.544063048	0.000394011	0.002771724
Scand1	276.2420262	-1.284680178	0.362952059	-3.539531311	0.000400838	0.002814434
Stac2	100.0789853	-1.989575678	0.562184827	-3.539006361	0.000401636	0.002817339
Prpf3	235.3405932	-1.130432267	0.319519996	-3.537907742	0.000403311	0.002826466
Tnfsf13b	52.38542955	2.076720031	0.587623715	3.534098398	0.000409169	0.00286034
Nup98	252.2100847	1.07468551	0.304306528	3.531588748	0.000413071	0.002884012
Fam114a1	61.59970035	2.055229026	0.582100438	3.530712041	0.000414443	0.00289178
Dlg2	440.0654686	1.053156274	0.298350568	3.529928842	0.000415671	0.002898543
Serpine2	656.2685265	1.001221779	0.283797933	3.527938937	0.000418809	0.002918598
Cdk10	95.16949016	-1.82128913	0.517135645	-3.521878926	0.0004285	0.002980555
Gabbr1	185.9899106	-1.354247635	0.384706792	-3.520207242	0.00043121	0.002997538
Fcrl1	639.0167077	-1.019073068	0.289694922	-3.517745704	0.000435229	0.003019842
Cxcl2	179.2155652	3.84757219	1.094376117	3.515767687	0.000438484	0.003038654
C330027C09Rik	112.0819286	2.187071192	0.622163095	3.515269885	0.000439307	0.003042469
Klrb1a	128.7940478	1.979074555	0.564033763	3.508787391	0.000450155	0.003107959
Pkmyt1	121.8513296	-1.852724748	0.528194558	-3.507655878	0.000452073	0.003119279
Fgd6	73.46475641	-1.639356969	0.467411365	-3.507310888	0.00045266	0.003121398
Wrnip1	318.8253997	-1.018561029	0.29059434	-3.505095905	0.000456443	0.003143602
Lipe	281.3903576	1.123318251	0.320543258	3.504420145	0.000457603	0.003149649
Klhl17	97.25967837	-1.434876064	0.409661047	-3.502593366	0.000460752	0.00316353
Sdc3	617.7641419	1.304271358	0.372767678	3.498885326	0.000467207	0.003203913
Snx30	421.9108033	-1.00215831	0.286447582	-3.498574869	0.000467752	0.003204815
Scnn1a	246.4820699	1.257382998	0.359732279	3.495329919	0.000473476	0.003236965
Ccdc150	66.62866826	2.26109913	0.646994092	3.494775546	0.000474461	0.003240414
Mapk13	65.77737161	2.299234875	0.657916907	3.494719244	0.000474561	0.003240414
Mlh3	51.16020012	-2.123865862	0.60982918	-3.482722588	0.000496342	0.003370602
Frmd4a	254.5259303	1.074102327	0.308678655	3.479678008	0.000502017	0.003407065
Mpp2	352.6072161	1.037220213	0.298404348	3.475888404	0.000509164	0.003453474
Klrc1	126.5003914	1.95274498	0.563222267	3.467094778	0.000526116	0.00355981
Padi4	350.2153337	1.313013094	0.379089597	3.463595688	0.000533007	0.003595544
Hnrnph3	241.6306865	-1.296973965	0.374621334	-3.462093181	0.000535992	0.003611316
Trmt1	357.4914576	-1.043296718	0.30212973	-3.453141523	0.000554098	0.003722087
Qtrtd1	91.39012348	-1.390387275	0.402849096	-3.451384874	0.000557718	0.003739654
2700050L05Rik	206.2241645	-1.021823865	0.296407938	-3.44735661	0.000566101	0.003784508
Sytl3	337.6988323	1.513427024	0.43914169	3.446329643	0.000568257	0.003794379
Rad17	187.6645955	-1.237922125	0.359283593	-3.445529235	0.000569942	0.003798822
Pcnxl3	673.0663919	-1.020000862	0.296024088	-3.445668458	0.000569649	0.003798822
Cno	109.6375183	-1.253625865	0.363973076	-3.44428186	0.000572578	0.003809574
LOC100038947	195.1925248	1.307299718	0.379733522	3.442676624	0.000575988	0.003829975
Ccdc142	87.3652538	-1.478101145	0.429404979	-3.442207746	0.000576987	0.003834337
Igf1r	485.2380683	1.20048229	0.348832867	3.441425404	0.000578658	0.003843156
Nol10	121.8831834	-1.300900191	0.378418059	-3.437732848	0.000586606	0.003893629
Il15	158.5425813	1.593825426	0.463691231	3.437255913	0.00058764	0.003898176
Gvin1	975.9798711	2.926936888	0.853093974	3.430966549	0.000601435	0.00398023
Gm4070	975.9798711	2.926936888	0.853093974	3.430966549	0.000601435	0.00398023
Prkaa2	111.1384577	1.40568454	0.40986225	3.42965116	0.000604358	0.003997205
Cdkn2c	204.4138502	1.233513518	0.359823084	3.428111126	0.000607797	0.004017572
Mettl3	205.7455225	-1.051175741	0.307270448	-3.421011516	0.000623887	0.004105575
Sh2d1b1	102.5230238	1.883042484	0.55118659	3.416343062	0.000634682	0.004173064
Amn1	157.2715871	1.450578777	0.424736931	3.415240521	0.000637257	0.004185067
Tbxa2r	190.6876246	-1.111775844	0.325678846	-3.413718321	0.000640828	0.004200398
Abcd2	122.0211493	1.630183567	0.477532277	3.413766242	0.000640715	0.004200398
Ndufaf4	92.59422628	-1.618677227	0.474184171	-3.413604518	0.000641096	0.004200398
Prf1	1218.560963	2.280310712	0.668090007	3.413178896	0.000642098	0.004204498
Otud1	224.8174369	-1.307300654	0.383145098	-3.412025008	0.000644822	0.004217392
Mccc2	60.58683842	-1.861594869	0.545695253	-3.411418475	0.000646258	0.004224313
Itgb4	106.7882579	1.50435832	0.441153521	3.410056248	0.000649495	0.004242986
Snhg4	136.8617263	1.464039242	0.429778068	3.40650059	0.000658014	0.0042889
Acpp	135.4688614	1.385068349	0.406611982	3.406363835	0.000658344	0.0042889
Wdpcp	91.74788413	1.844407752	0.541734252	3.40463566	0.000662524	0.004312968
Hist1h4c	165.7678227	1.285504338	0.377829434	3.402340379	0.000668114	0.004344295
Lair1	278.8280438	1.096693945	0.322579489	3.399763411	0.000674442	0.004377798
Itpkc	63.20216691	-1.813068664	0.534645746	-3.391158872	0.000695977	0.004488894
Cntrob	97.82485623	-1.467611567	0.432823146	-3.390788085	0.00069692	0.004492377
Vpreb3	205.6783967	-1.289241647	0.380342484	-3.389686138	0.000699727	0.004507871
Scn4a	112.5494429	-1.373334018	0.405325084	-3.38822854	0.000703456	0.004521467
Pdf	127.2586155	-1.236279681	0.365667635	-3.380883521	0.000722532	0.004630752
Ctif	169.1762932	1.207557999	0.357462137	3.37814239	0.000729773	0.004674479
Fabp5	142.5367559	1.410362581	0.419255905	3.363965934	0.00076831	0.004891066
Fert2	112.9877018	1.492868016	0.444690835	3.357091934	0.000787669	0.005002304
Tubg1	92.38793312	-1.406506118	0.419098222	-3.35602979	0.000790701	0.005012502
Gm14295	153.9097844	1.194889358	0.356045097	3.356005656	0.00079077	0.005012502
Ppp1r35	179.0901806	-1.121668447	0.33423768	-3.35590065	0.00079107	0.005012502
Pla2g4a	274.5025198	1.497719712	0.446344577	3.355523485	0.000792149	0.005016497
Dph2	120.2682951	-1.22751519	0.365914169	-3.35465334	0.000794645	0.00502945
Pou6f1	212.4627923	-1.085653198	0.323753129	-3.353336538	0.000798436	0.005047722
Aspm	66.52378726	2.688721242	0.801991082	3.352557532	0.000800686	0.005056059
Exosc6	143.8188639	-1.114781348	0.332737277	-3.350335008	0.000807139	0.005081511
Car5b	62.60258981	2.204791912	0.658306214	3.349188971	0.000810485	0.005095063
Gpr97	75.98596484	1.629745007	0.487047167	3.346174904	0.000819347	0.005144983
Tinagl1	363.1459836	1.042333445	0.312120955	3.339517668	0.00083924	0.005252186
Tsga10	64.90071497	1.625115594	0.486707069	3.339001417	0.000840801	0.00525901
A930005H10Rik	257.9020392	1.054949437	0.315985253	3.338603392	0.000842007	0.005263603
Tlr8	78.60595863	1.694385906	0.507582497	3.338148805	0.000843386	0.005269274
Myadml2	44.97270115	1.927289103	0.578006964	3.334370041	0.000854928	0.005335422
Scamp4	317.8506849	-1.18204487	0.355154494	-3.328255418	0.000873917	0.005447839
Eng	65.92024686	-1.775831509	0.535717933	-3.314862913	0.000916881	0.005683948
Cox4nb	159.9819459	-1.116927761	0.337096281	-3.313379073	0.00092176	0.005707858
5430407P10Rik	224.9808784	1.050586837	0.317099362	3.313115585	0.000922628	0.005710073
Zfp280b	127.2074853	-1.562746275	0.471774881	-3.312483001	0.000924717	0.005713506
Crispld2	501.7589185	3.358518241	1.014180154	3.311559812	0.000927774	0.005726057
Xrn1	159.8074059	1.084863065	0.327661313	3.310928152	0.000929871	0.005735829
5430416N02Rik	51.27684407	-2.078377135	0.628906101	-3.304749521	0.000950613	0.005844687
8430403D17Rik	73.93394795	1.760006886	0.533437441	3.299368868	0.000969025	0.005937603
Lysmd1	198.1495807	-1.162536163	0.352419337	-3.29872978	0.000971234	0.005941758
Ece2	59.98087419	-2.132604138	0.646886171	-3.296722413	0.000978201	0.005981109
Ccdc137	123.4960551	-1.3483087	0.409370024	-3.293618538	0.000989066	0.006040929
Tmem55b	334.1931286	-1.030452057	0.313230779	-3.289753513	0.001002752	0.006104491
Ophn1	91.60612491	1.417528506	0.430926875	3.289487354	0.001003701	0.006106939
Ly6g6f	631.238785	1.050353829	0.319771405	3.284702172	0.001020902	0.006201468
Klra17	59.76699604	2.18281334	0.665441588	3.280247851	0.001037159	0.006276331
Lhpp	139.7967823	1.281767749	0.390809665	3.279774948	0.001038899	0.006281452
Spns2	136.4153151	-1.386512163	0.422775468	-3.279547343	0.001039738	0.006281725
Pkhd1l1	53.71772962	1.904349832	0.581261533	3.27623578	0.001052007	0.006342132
Ptpla	152.8446766	1.107192261	0.338320745	3.272611206	0.001065589	0.006417089
Gcfc1	336.1084574	-1.108186048	0.339564298	-3.263552894	0.001100246	0.006593805
Nt5c2	437.4376391	1.029151706	0.315463194	3.26235113	0.001104922	0.006618275
Setdb2	213.6997648	1.001547719	0.307173655	3.2605261	0.001112057	0.006657445
Ncapg	144.7248494	1.481013397	0.454261031	3.26026953	0.001113064	0.006657541
Slc17a9	94.10735289	-1.493067131	0.458416165	-3.257012392	0.001125915	0.006718803
Pan2	323.3644117	-1.177880544	0.361977257	-3.254018096	0.00113785	0.006786399
Nhlrc4	80.81749994	1.420681292	0.437306034	3.248711843	0.001159289	0.006906886
Ddx55	171.2545434	-1.054679817	0.324971843	-3.24544984	0.001172652	0.006975345
Dennd5b	162.8628965	-1.056949825	0.325856079	-3.243609347	0.001180255	0.007009372
Zfp839	66.32696545	-1.65512423	0.510426432	-3.242630329	0.001184318	0.007027481
Csf1	310.1976654	1.278904392	0.394410549	3.242571467	0.001184562	0.007027481
Xpo4	103.2255131	1.348007058	0.416026707	3.240193565	0.001194486	0.00707508
Zfp456	110.413309	-1.431089023	0.441785558	-3.239329574	0.00119811	0.007086856
Rai2	85.55248119	1.706696951	0.526877665	3.239266084	0.001198377	0.007086856
Zbtb5	94.31364933	-1.287383428	0.397706183	-3.237021407	0.001207844	0.007135283
Tmem106a	128.6333895	1.41659523	0.437830624	3.235486856	0.001214355	0.007166169
Slc46a3	109.9014365	-1.550418879	0.479183563	-3.235542699	0.001214117	0.007166169
Sox4	80.93059602	-1.934818571	0.598091387	-3.234988188	0.001216478	0.00717112
Mir17hg	84.37140541	-1.540235509	0.476205824	-3.234390323	0.001219027	0.00718236
Kynu	97.86130015	-1.507228713	0.466700514	-3.229541578	0.001239889	0.007282226
Ctxn1	224.6293661	1.008600203	0.312664337	3.225824258	0.001256105	0.007373591
Dpep2	56.52736131	1.995851835	0.618931685	3.224672259	0.00126117	0.007391671
Ksr1	108.1422019	1.424085368	0.441776217	3.223544666	0.001266146	0.007415276
Slc11a1	635.4431556	1.010770367	0.313709928	3.221990368	0.001273034	0.007449484
Cd59b	222.49773	1.299857179	0.404240243	3.215556098	0.00130192	0.007598617
Ttc39c	62.69888472	1.89214725	0.588825363	3.21342688	0.001311612	0.00764719
Zfp715	326.8719432	1.00995418	0.315146493	3.20471337	0.00135197	0.007861979
Ppp1r11	197.2672691	-1.03951039	0.324591235	-3.202521437	0.001362302	0.007909704
Kctd1	156.1133422	1.027836075	0.321022293	3.201759185	0.001365911	0.007922428
Ccdc85b	135.203501	-1.27972329	0.40002562	-3.199103322	0.001378558	0.007983342
Mmp25	84.23913471	2.04810646	0.642237463	3.189017427	0.001427573	0.008224556
Zbtb48	89.0113707	-1.834590602	0.575417888	-3.188275234	0.001431242	0.008229435
Cdca2	58.01756781	2.232759455	0.70052112	3.187283571	0.001436159	0.008240133
Paxip1	161.9265368	-1.011829718	0.317428575	-3.18758233	0.001434676	0.008240133
Polr1b	127.1439309	-1.246083241	0.391072111	-3.186326018	0.001440921	0.008258867
Poli	144.9956278	-1.244655629	0.391081597	-3.182598304	0.0014596	0.008335985
Deaf1	141.6011542	-1.41990858	0.446526079	-3.179900679	0.001473255	0.00840109
Tirap	164.6434494	1.016801893	0.32042723	3.173269299	0.001507326	0.008549832
Csrp2	75.59927224	-1.527788518	0.482335215	-3.16748284	0.001537648	0.008693846
Mob3c	114.6842221	-1.208385251	0.381466207	-3.167738663	0.001536296	0.008693846
Cav1	101.0660112	1.458844213	0.460573802	3.167449398	0.001537825	0.008693846
2510002D24Rik	126.9321176	-1.095749982	0.345993321	-3.166968599	0.00154037	0.008699428
Sun1	233.4364964	-1.020778307	0.322313701	-3.167033554	0.001540025	0.008699428
P2ry1	408.5277579	1.152289346	0.364478153	3.161477135	0.001569711	0.008847248
Zbtb32	31.6622248	2.285470843	0.724825036	3.153134521	0.001615274	0.009053799
Clec9a	90.73083338	1.355652019	0.430102021	3.151931289	0.001621944	0.00908663
Arhgap6	117.8911802	1.141992998	0.362541931	3.14996115	0.001632922	0.009138962
Pi16	384.3704031	1.077192637	0.342038522	3.14933134	0.001636445	0.009151634
Ltbp2	234.3807304	1.135871093	0.361474993	3.142322746	0.001676132	0.009352681
Clec2g	47.96242587	-1.955678656	0.623498049	-3.136623538	0.001709054	0.009514667
Phldb3	122.1633482	-1.420861308	0.453095289	-3.135899539	0.001713279	0.009521909
N4bp2l1	276.0273432	-1.004622046	0.320419991	-3.135328867	0.001716616	0.00953571
Itgae	111.3721072	-1.68220261	0.536563757	-3.135140211	0.00171772	0.009537102
Phactr2	89.03948149	1.462292522	0.466578403	3.134076743	0.001723958	0.00956223
Srcrb4d	31.64328346	2.163439739	0.69027196	3.134184587	0.001723324	0.00956223
Ercc2	282.5079966	-1.002002959	0.32003242	-3.130942039	0.001742465	0.009655298
Edaradd	98.15248475	-1.714184371	0.547774741	-3.129360013	0.001751875	0.009702627
Gtf2h4	77.01929233	-1.579429029	0.50483359	-3.128613191	0.001756333	0.009713625
Megf9	53.76299225	1.559216746	0.498399927	3.128444973	0.001757339	0.009713625
Il9r	87.27840511	-1.515875632	0.486797815	-3.113973779	0.001845859	0.010137704
Txlnb	48.9930538	1.759454744	0.565109605	3.113475206	0.00184898	0.010149858
5-Sep	56.22346528	1.599131725	0.51399931	3.111155395	0.001863568	0.010224913
Fndc3b	113.5393482	1.325238372	0.426155934	3.109749901	0.001872458	0.010267744
Taf1c	222.4816895	-1.054469527	0.339138135	-3.109262621	0.001875549	0.010275508
Rccd1	55.71362276	-1.803378394	0.580746872	-3.105274401	0.001901026	0.010389608
Atpaf1	158.4352665	1.081901318	0.349587587	3.094793293	0.001969501	0.010721879
Mmp9	2427.126488	1.682731634	0.544267377	3.091737087	0.00198989	0.010817062
Ptpn4	72.29313834	1.558500234	0.50498174	3.086250673	0.002026979	0.011002613
Enc1	184.1614576	-1.108079302	0.359316282	-3.083854967	0.002043372	0.011085302
Slc22a15	76.9339475	1.652942953	0.536019798	3.083734889	0.002044197	0.011085302
Igsf8	124.9081819	-1.465750773	0.475564026	-3.082131307	0.002055242	0.011123733
Maml3	115.489238	1.25753464	0.408273005	3.08013174	0.002069091	0.011176891
Gpr180	74.73751651	-1.336864077	0.434291242	-3.07826626	0.002082088	0.011236234
Nit1	99.29623188	-1.202004268	0.391020139	-3.074021378	0.002111943	0.011373175
2010012O05Rik	93.04458184	1.692860633	0.550714497	3.07393512	0.002112554	0.011373175
Krtcap3	37.96154593	-1.941019824	0.631558324	-3.073381745	0.002116476	0.0113888
C330006K01Rik	176.1114384	-1.01700044	0.3311682	-3.070948358	0.002133801	0.011476498
1110035M17Rik	182.7436777	1.035099814	0.337297689	3.068801969	0.00214919	0.011542597
Mgmt	89.84407166	1.214311771	0.395856028	3.067559123	0.002158148	0.011574012
Zfp142	106.4947858	-1.470066449	0.479652137	-3.064859585	0.002177722	0.011667786
Gm8979	104.3499804	1.235871057	0.403829912	3.060375219	0.002210599	0.01179866
Ankzf1	183.5409099	-1.057875191	0.345772294	-3.05945621	0.002217392	0.011823621
Wdr24	131.9954258	-1.105908925	0.361877283	-3.05603302	0.002242866	0.01194235
Pira4	147.623235	1.438576987	0.471315556	3.05225866	0.002271263	0.012070541
Dhx37	153.404131	-1.014987001	0.33265995	-3.051124728	0.002279858	0.012110461
5830416P10Rik	169.1542469	-1.232524306	0.404533547	-3.046778973	0.002313077	0.012240353
Bmp2	73.27946719	2.080449638	0.683773478	3.042600665	0.002345434	0.0123764
1110038F14Rik	142.6411475	-1.124860789	0.369968826	-3.040420465	0.002362481	0.012460469
Pard3b	290.9280405	1.210831184	0.398326289	3.039797313	0.002367374	0.012480385
Fmo2	65.14476805	2.020451238	0.665610332	3.03548659	0.002401479	0.012642282
Mettl17	160.519986	-1.071059144	0.352936967	-3.034703769	0.00240772	0.012669169
Lrrc45	185.8951447	-1.047416219	0.345268611	-3.033627115	0.002416329	0.012708479
Fam116b	133.7966236	-1.541945568	0.508495294	-3.032369399	0.002426421	0.012755551
AI846148	81.86355587	-1.357214715	0.447627877	-3.03201562	0.002429266	0.012764503
Abcb1a	90.03894081	1.623126489	0.535706482	3.029880251	0.002446507	0.012830954
Agtr1a	112.2100898	1.175868164	0.388333063	3.0279888	0.002461872	0.012893377
Znhit6	150.813591	1.077711518	0.356494458	3.023080711	0.002502155	0.013065308
Ccnyl1	135.1178133	1.397845918	0.462473786	3.022540869	0.002506622	0.013066485
Fpgs	72.05147502	-1.37006818	0.453273318	-3.022609374	0.002506055	0.013066485
Hsd17b14	244.329867	1.109642408	0.367120855	3.022553451	0.002506518	0.013066485
Dolpp1	85.91631808	-1.493106028	0.494979093	-3.016503219	0.002557085	0.013304703
Aldh4a1	186.9103478	-1.017695678	0.337512045	-3.015286986	0.002567362	0.013345743
Galnt3	26.13374077	2.367223731	0.785916125	3.012056448	0.002594843	0.013457287
Hopx	195.5581058	-1.03033598	0.342555253	-3.007795014	0.002631506	0.013622127
Fam57b	91.65810046	1.410450643	0.469015041	3.007261003	0.002636133	0.013633446
Cib3	223.6802452	1.077402951	0.358264331	3.007285003	0.002635925	0.013633446
Pop5	153.0351571	-1.586926164	0.528394189	-3.003299804	0.002670692	0.013805784
Gm15915	179.5916686	1.177930786	0.392332708	3.002377225	0.0026788	0.013841293
Naa40	316.1475267	-1.005653572	0.335067147	-3.00134937	0.00268786	0.013870025
Fam73a	143.2401714	-1.245842184	0.415569353	-2.997916412	0.002718322	0.013987276
Socs5	165.6737324	-1.054987002	0.351990486	-2.997203175	0.002724691	0.014007141
Izumo4	67.2771114	-1.791365831	0.597778795	-2.996703542	0.00272916	0.01401768
Klra3	208.8423175	1.399582254	0.467042186	2.996693437	0.00272925	0.01401768
Fastkd1	72.67626726	-1.48517056	0.495637536	-2.996485239	0.002731115	0.014020809
Gm9733	183.3848763	1.371662278	0.458306181	2.992895	0.002763448	0.014167269
Jmjd8	81.04294674	-1.295103939	0.432793084	-2.992432151	0.002767642	0.01418226
Prkci	103.9646726	-1.488012129	0.497353916	-2.991857669	0.002772855	0.014195951
Enoph1	87.25027032	-1.42065877	0.475277231	-2.989115985	0.002797859	0.014304294
Rnd1	91.86241912	1.40746199	0.47150055	2.985069665	0.002835137	0.01445519
Blm	91.48273231	1.294024877	0.433958003	2.981912695	0.002864537	0.014578469
Hook1	67.66553786	-1.639189977	0.550178549	-2.9793782	0.00288834	0.014679428
AK129341	123.0450246	1.225574156	0.412147547	2.973629624	0.002943001	0.01490311
Zfp945	205.7642745	1.034927417	0.348387592	2.970620768	0.002971985	0.015029447
Mettl21a	56.67337065	-1.73846424	0.586137451	-2.965966834	0.00301733	0.015224298
Tmppe	179.5442674	-1.007030148	0.339652237	-2.964885957	0.003027952	0.015270992
Gadd45g	230.8455674	1.06817938	0.360336961	2.96439027	0.003032834	0.015281467
Zbtb8a	34.52583968	-2.313206361	0.780365925	-2.964258544	0.003034132	0.015281467
Med12l	124.1455472	1.205501147	0.406757153	2.96368764	0.003039767	0.015302945
Wnk4	201.032314	1.07603722	0.363125517	2.96326523	0.003043942	0.015317024
Usp30	131.598831	-1.007259133	0.33993936	-2.963055329	0.003046018	0.015317024
Slc26a2	72.7328643	1.282919099	0.434681709	2.95139886	0.003163381	0.015832497
Snap47	139.2864046	1.181945382	0.400785996	2.949068564	0.003187333	0.015938089
Sult1a1	48.79758751	1.719917487	0.583320007	2.948497337	0.003193229	0.015953751
Fam159b	62.02644172	1.741973357	0.590911209	2.947944344	0.003198947	0.015974712
Gzma	6227.691728	2.55622254	0.867163915	2.947796254	0.003200479	0.015975225
Aph1c	34.32562546	2.163443235	0.734300602	2.946263737	0.00321638	0.016040261
5830416I19Rik	16.41815729	-2.862509207	0.972221837	-2.944296352	0.003236899	0.016135385
5033406O09Rik	232.3866454	1.399151835	0.475335182	2.943505738	0.003245178	0.016166407
C130050O18Rik	106.8036156	1.816720279	0.61810221	2.93919072	0.003290705	0.01634525
2610005L07Rik	170.9391709	1.032432599	0.351582703	2.936528421	0.003319084	0.016464249
Cish	89.41114752	1.244271279	0.424082817	2.934028991	0.00334593	0.016590048
Pira7	149.1320641	1.385407383	0.472609995	2.931396706	0.003374416	0.016701638
E330016A19Rik	98.97432598	1.40100177	0.477910739	2.931513472	0.003373147	0.016701638
Zbed6	115.7596595	1.221024101	0.41707111	2.927616108	0.003415715	0.01687614
Plxnd1	141.2344047	-1.592132448	0.544291649	-2.925145831	0.003442948	0.016980652
Zfp579	54.01449284	-1.885427427	0.644546237	-2.925201203	0.003442336	0.016980652
Pilrb1	124.8285881	1.135994666	0.388435284	2.924540359	0.003449653	0.017006213
Tspyl4	85.11201761	-1.405355144	0.482059332	-2.91531571	0.003553289	0.017455493
Wdr73	120.4726948	-1.163281918	0.399094126	-2.914805915	0.003559098	0.017476345
Gm20337	8.16283056	3.929230577	1.348547884	2.913675238	0.003572013	0.017524355
Rapgef4	134.387147	-1.333960241	0.457970639	-2.912763678	0.003582456	0.017567874
Pafah1b3	145.1273047	-1.072372983	0.368188699	-2.91256355	0.003584752	0.017571422
Adcy5	120.6768452	1.211466296	0.416948438	2.905554227	0.003666033	0.017889533
Slc26a11	128.1332276	-1.263332307	0.435256726	-2.902499218	0.003701981	0.018031032
Polq	35.06728962	2.095520359	0.722102741	2.901969818	0.003708243	0.018050013
Cks1b	105.534855	1.144475254	0.394444244	2.901488031	0.00371395	0.018069918
Tnfrsf25	85.41494091	-1.177599437	0.406590391	-2.896279552	0.003776158	0.018316746
9430008C03Rik	103.2257877	-1.321815986	0.456734585	-2.894057135	0.00380299	0.018422895
Slc35d1	61.78383712	-1.421439378	0.491194869	-2.893840035	0.00380562	0.018427646
Zfp282	129.5141909	-1.190638086	0.412486978	-2.886486482	0.003895695	0.018831158
Hexim2	95.73405602	1.455892086	0.504458881	2.886047091	0.003901138	0.018841163
Cd200r4	66.72465954	1.756547438	0.609196228	2.883385283	0.003934259	0.018975302
Rab31	398.6955987	1.043157192	0.361941903	2.882112251	0.00395019	0.019028707
Mgat5	51.81524387	1.711774921	0.593960695	2.88196666	0.003952015	0.019029295
Rpusd4	131.6188329	-1.187819346	0.412175527	-2.881828901	0.003953744	0.019029414
Rnaset2b	175.0121962	-1.254278864	0.436194538	-2.875503374	0.004033838	0.019301383
Tcp11l1	51.01277524	1.750745331	0.608784288	2.875805709	0.004029977	0.019301383
Nhsl2	148.2755574	1.016826085	0.353677997	2.87500521	0.004040208	0.019320705
BC024479	73.21832057	-1.372259058	0.477516123	-2.873743925	0.004056377	0.019381432
Ankrd37	71.59181959	-1.57039341	0.546665464	-2.872677194	0.004070098	0.019430368
Apol10b	112.6952168	3.327013975	1.158228397	2.872502507	0.004072348	0.019432809
Slc38a6	33.45548673	-2.194961566	0.764794004	-2.870003627	0.004104671	0.019561979
Kif20a	82.61981918	1.653814376	0.576363077	2.869396811	0.004112555	0.019581595
Reep2	144.3034272	1.245086001	0.433936405	2.869282194	0.004114046	0.019581595
Solh	162.6677733	-1.141245516	0.397916921	-2.868049724	0.004130106	0.019641301
Zdhhc12	59.40470122	-1.468291991	0.512448	-2.865250699	0.004166792	0.019784648
Pdpr	58.09248501	1.4556863	0.508875873	2.860592098	0.004228507	0.020032508
Hspa1b	55.9221666	-1.849062419	0.646582409	-2.859747487	0.004239785	0.020057325
Nudcd1	60.69014768	-1.537911303	0.537875585	-2.859232404	0.004246675	0.02007601
Pdxk	165.3950277	-1.072008217	0.375304278	-2.856370894	0.004285142	0.020223627
Rufy2	130.7759901	-1.125623274	0.394339751	-2.854450436	0.004311136	0.020337403
Uap1l1	91.07464508	-1.216977519	0.426577316	-2.852888503	0.004332382	0.020394875
Trib1	277.7622506	1.18308192	0.415515654	2.847261973	0.004409706	0.020697825
Fam84b	129.0291209	-1.044920486	0.367034951	-2.846923658	0.004414395	0.020711131
5830405N20Rik	151.7558814	-1.174496364	0.412733642	-2.845652119	0.004432058	0.020785275
Btbd6	68.89764463	-1.305747232	0.459672521	-2.840603193	0.00450283	0.021090615
Tmem2	126.9564907	1.055304704	0.372510073	2.832956159	0.004611971	0.021547607
Rasgrp4	462.2743855	1.042187792	0.369001593	2.824344965	0.004737736	0.022089003
Rps19bp1	81.50293708	-1.348398848	0.477532552	-2.823679436	0.004747584	0.022107238
Rdm1	106.2201139	-1.099112234	0.389323015	-2.823137066	0.004755624	0.022127229
Sfmbt2	48.65441258	1.448877257	0.513315023	2.822588843	0.004763762	0.022127229
Fubp3	115.6892369	-1.105719121	0.391708481	-2.822811285	0.004760458	0.022127229
Gsta2	122.9086178	1.198704861	0.425608975	2.816446388	0.004855815	0.02246141
Ablim3	45.66948493	1.670311923	0.593811495	2.812865593	0.004910217	0.0226755
Sh3tc2	61.36235291	1.334827812	0.474994796	2.810194603	0.004951155	0.022817391
Rrnad1	148.1181621	-1.188224206	0.422912022	-2.809625037	0.004959925	0.02284838
Clybl	37.07638096	-1.862879654	0.663663968	-2.806962173	0.005001111	0.023001799
Tbl3	161.746787	-1.009521527	0.359652059	-2.806939377	0.005001465	0.023001799
Slc2a8	38.45811606	-1.907689261	0.680077462	-2.805105841	0.005030006	0.023095025
Pgcp	183.6073028	1.195158457	0.426216845	2.804108923	0.005045586	0.023128534
P2ry2	48.62894996	1.678717329	0.599468516	2.800342775	0.005104837	0.023352224
Wrb	49.744691	-1.594410691	0.569939747	-2.797507457	0.005149858	0.023536639
Ivd	143.8651843	-1.070396043	0.382716031	-2.796841411	0.005160486	0.023563518
Rrs1	214.6286542	-1.047981886	0.375026494	-2.794420937	0.005199275	0.023706573
1190002H23Rik	99.65094121	-1.282004875	0.458957905	-2.793295115	0.005217407	0.023769842
Lss	44.21696847	-1.643132222	0.588619541	-2.791501311	0.005246415	0.0238594
Efcab5	20.82382557	2.32806487	0.834265064	2.790557787	0.005261731	0.023903535
Mrpl38	148.7300774	-1.340544179	0.480463256	-2.790107592	0.005269053	0.023927069
Slc23a1	42.14427762	1.916858558	0.687426874	2.788454496	0.005296019	0.024016273
Gfer	92.13781388	-1.247819233	0.44767894	-2.787308314	0.005314789	0.024066277
3110082I17Rik	112.5989882	1.115055395	0.400253493	2.785872991	0.005338378	0.024156071
Ercc5	117.9432228	-1.046611407	0.37593372	-2.784031737	0.005368778	0.024271396
Rgs1	97.07936368	1.577389741	0.566725673	2.783339132	0.005380254	0.024313436
Ncr1	644.9243036	2.191479095	0.787393713	2.783206239	0.005382458	0.024313562
Prr3	125.2119098	-1.064451856	0.38276257	-2.780971652	0.005419647	0.024461768
Gm14023	34.47620899	1.674883543	0.602514797	2.779821428	0.00543888	0.024518856
Tsen34	138.2341103	-1.143294844	0.411432173	-2.778817309	0.00545572	0.024584852
C430048L16Rik	142.5920261	-1.020988118	0.367712191	-2.776595777	0.005493145	0.024743516
Casc5	74.42911816	1.558160077	0.561977537	2.77263765	0.0055604	0.024996067
Tmem9	181.8189062	1.030374181	0.371868978	2.770798971	0.005591894	0.025074066
Loxl3	92.17010191	1.146470099	0.414619879	2.765111263	0.005690338	0.025416541
Stk39	101.8301531	1.146409735	0.415182809	2.761216772	0.005758644	0.025670316
Rfesd	171.3986062	1.086152631	0.393380841	2.761071508	0.005761206	0.025671493
Tm4sf19	54.7828218	1.5926731	0.577090355	2.759833161	0.005783089	0.025738201
Bbs9	140.0008846	-1.007947322	0.365473344	-2.757922943	0.005816991	0.025858179
Idi1	109.1221182	-1.127783375	0.409085717	-2.756838794	0.005836312	0.025923435
Opa3	94.07410988	-1.149152359	0.417111838	-2.755022168	0.005868816	0.026047097
Prrc1	204.2624346	-1.03014182	0.373941947	-2.754817499	0.005872488	0.026053044
Gstt2	74.70270796	-1.364473138	0.495337581	-2.754632778	0.005875804	0.026057408
Tg	251.6329223	1.032605622	0.375190498	2.752216878	0.005919331	0.026198432
Rom1	72.94600005	1.419057282	0.51559491	2.752271707	0.005918339	0.026198432
St3gal3	46.33839883	-1.46956076	0.534068843	-2.751631701	0.005929917	0.026234892
Lefty1	13.95443083	-2.810472613	1.021504246	-2.751307813	0.005935784	0.026250452
Qrsl1	96.03032112	-1.156415829	0.4204183	-2.750631524	0.005948051	0.026294292
Gm20300	84.40612685	-1.598565795	0.58179318	-2.747653032	0.006002349	0.026471473
Pgap2	114.4227905	1.116196344	0.406628907	2.744999987	0.00605109	0.026591946
Arhgap24	101.6662251	1.144703138	0.417115555	2.744330975	0.006063437	0.026625258
Apbb3	133.2362514	-1.126142711	0.410597408	-2.742693181	0.006093759	0.026737387
Trit1	109.0392527	-1.066117125	0.389337403	-2.73828591	0.006176036	0.027045275
Rrp15	92.24094497	-1.139237808	0.416579422	-2.734743361	0.006242893	0.027295247
Klf7	93.89637451	1.288181103	0.471135682	2.734204077	0.006253127	0.027318611
Rpph1	98.95065711	-1.196778217	0.438044962	-2.732089903	0.006293397	0.027472324
Slc35e3	90.26814482	-1.081314609	0.395826161	-2.73179167	0.006299096	0.027476454
Slc26a6	50.36874672	-1.701842686	0.623046277	-2.731486808	0.006304926	0.027491153
Mylpf	75.75905477	1.48595002	0.544732145	2.727854478	0.006374772	0.02775237
Snx32	35.80290983	-1.895218555	0.695362796	-2.725510434	0.006420215	0.027859494
Surf2	121.590456	-1.096635524	0.402641281	-2.723604299	0.006457382	0.027970305
Fbxw17	46.3099743	1.794965799	0.659696406	2.72089674	0.006510509	0.028124092
Mapk1ip1	83.95195222	-1.161299324	0.427153854	-2.718690964	0.006554081	0.028266828
Cenpe	131.7544213	1.160653716	0.427017297	2.718048482	0.006566822	0.028272794
Cyp2b10	64.83351917	1.51142014	0.556077301	2.718003659	0.006567711	0.028272794
Xylt1	58.42817846	1.429722359	0.526098529	2.717594292	0.006575842	0.02829689
Tjap1	175.4531463	-1.221838506	0.449644014	-2.717346318	0.006580771	0.028306696
Ddx11	89.23906407	-1.305549102	0.481192072	-2.713155887	0.006664575	0.028612592
Mcart6	335.3102873	-1.153763726	0.425416194	-2.712082293	0.006686199	0.028694403
Rabepk	123.6134337	1.17161009	0.432158996	2.711062594	0.006706796	0.028771744
Lpin1	294.3623167	1.066183805	0.393301171	2.710858455	0.006710927	0.028778412
9330151L19Rik	26.56484366	-2.228195367	0.822032718	-2.710592069	0.00671632	0.028790487
Hes1	53.3426307	-1.53933295	0.56820632	-2.709109166	0.006746414	0.028886235
6230427J02Rik	107.758952	1.308244468	0.483425046	2.706199191	0.006805821	0.029095992
Kcnq1ot1	99.29976813	-1.210560866	0.448687824	-2.698002488	0.006975692	0.02962945
Tctex1d2	51.8673108	2.027421227	0.751573654	2.697568251	0.006984797	0.029645578
Hmox1	349.6060952	1.157322873	0.429337659	2.695600653	0.007026185	0.029798599
Zfp316	29.27452798	-1.838864666	0.682340874	-2.694935533	0.007040225	0.029835491
Cxcl10	76.97210097	1.642040912	0.609954245	2.692072277	0.007100955	0.030035885
Zfp326	119.1161893	-1.138359114	0.423215666	-2.689784915	0.007149808	0.03019679
Ercc1	108.9760065	-1.047294034	0.389386371	-2.689601154	0.007153746	0.030202003
Flt1	46.03252428	1.554155187	0.579337307	2.682643025	0.007304291	0.030698358
Rfng	85.74908345	-1.145771737	0.427595214	-2.679571003	0.007371657	0.030946553
Invs	55.4113669	-1.365586585	0.509985665	-2.677696021	0.007413046	0.031085262
Usp54	117.6073045	1.206273265	0.450758381	2.676097255	0.007448503	0.031187116
Pogk	167.3412617	1.152027516	0.430907852	2.673489264	0.007506668	0.031384172
Ccdc64	132.4258627	-1.164114765	0.435821717	-2.671080217	0.007560758	0.031586097
A430107O13Rik	28.47668608	1.883291964	0.706016361	2.667490538	0.007642004	0.03186593
Nanos1	22.87237691	-2.355387955	0.883585745	-2.665715205	0.007682474	0.031975008
Klhl30	35.34370306	2.18616897	0.820598071	2.664116634	0.007719079	0.032103439
Ncapg2	92.31625044	1.830313848	0.687188276	2.663482356	0.007733647	0.032140092
Lta	40.81395011	-1.961329236	0.736455224	-2.663202284	0.007740087	0.032154894
Slc25a23	88.30399192	-1.054797587	0.396977378	-2.657072282	0.007882254	0.032709012
Klrb1b	155.7221643	1.405514284	0.529808748	2.652871039	0.007981036	0.032984147
Mlh1	104.7497154	-1.043308338	0.393271763	-2.652894095	0.007980491	0.032984147
Atp5s	56.82390268	1.332419923	0.502340021	2.652426379	0.007991555	0.032998595
Fn3k	73.28237606	1.302742442	0.491589381	2.650062213	0.008047695	0.033185973
Slc30a4	130.4571296	-1.024364104	0.386878066	-2.647769916	0.008102465	0.033351696
Plcb1	91.61393796	1.202083562	0.454010024	2.647702689	0.008104076	0.033351696
Mgst2	78.36248543	-1.182720415	0.446762794	-2.647311794	0.008113451	0.033358616
Gab1	173.6549008	1.069500327	0.404184684	2.64606842	0.008143334	0.033456855
2810417H13Rik	190.2456416	1.331113483	0.504065351	2.640755771	0.008272133	0.033873898
Dhodh	107.9117978	-1.139943507	0.431841493	-2.639726673	0.008297292	0.033964472
Butr1	191.0785722	1.068530604	0.405058297	2.63796745	0.008340459	0.034103684
Golt1b	118.1682076	-1.168620638	0.44440961	-2.629602535	0.008548475	0.034725459
Tnfaip1	109.2941389	-1.034498073	0.394245226	-2.623996446	0.008690469	0.035238196
Mocs3	71.68220681	-1.343514331	0.512753787	-2.620193871	0.008787979	0.035556145
Ociad2	101.8013662	1.167729215	0.446209093	2.61700004	0.008870633	0.035838641
Pilrb2	126.540941	1.016513145	0.388768702	2.61469902	0.008930611	0.036054883
Prdm1	52.56714531	1.525520707	0.583733473	2.613385692	0.008965007	0.036154545
Nat14	21.77989408	-2.285996711	0.875648786	-2.610631965	0.00903751	0.036368163
4930599N23Rik	31.25523532	1.809763653	0.693301046	2.610357599	0.009044762	0.036371143
Gcet2	120.7266565	1.069344587	0.410324188	2.606096882	0.009158055	0.036760559
2810008D09Rik	70.70300269	-1.364391696	0.523583706	-2.605871193	0.009164092	0.036771576
Dst	26.04028767	2.094204032	0.803912098	2.605016192	0.009186992	0.036850228
Armcx1	68.66217067	1.39268309	0.534657136	2.604815305	0.00919238	0.03685713
Klrk1	1041.636783	1.723503991	0.662578263	2.601208172	0.009289606	0.037188826
Csrnp2	58.20308928	-1.340596347	0.515471032	-2.600721017	0.009302807	0.037201831
Mtmr9	90.96836552	1.144749781	0.441251455	2.594325225	0.009477679	0.037731699
Slc35e2	133.1466034	-1.031378269	0.397511068	-2.594590069	0.00947038	0.037731699
Dgkq	134.117513	-1.065142988	0.410542923	-2.594474117	0.009473575	0.037731699
Nt5dc3	82.49914414	-1.161794331	0.447998693	-2.593298484	0.009506023	0.03779067
Gm11648	107.4815838	-1.122712634	0.433396998	-2.590494719	0.009583809	0.038072807
Pla2g10	49.51965892	1.621366762	0.625882762	2.590527908	0.009582885	0.038072807
Elmod3	67.58950149	-1.215727342	0.46980829	-2.587709429	0.009661644	0.038341111
Col23a1	23.66792684	-1.956161231	0.75766798	-2.581818531	0.009828125	0.03880876
Amz1	116.4572403	-1.055116239	0.408891337	-2.580431874	0.009867682	0.038882497
Snora68	15.25329002	-2.777503384	1.076338289	-2.580511548	0.009865406	0.038882497
Slc18a2	170.5027695	1.174531824	0.455272405	2.579844094	0.009884493	0.038935004
Rfx3	98.2606715	-1.185690437	0.459633287	-2.579644406	0.00989021	0.038943791
Iigp1	313.1544697	2.517955065	0.97661161	2.57825633	0.009930031	0.039073044
Prr11	74.59050541	1.761813988	0.683737382	2.57674077	0.009973672	0.039184196
Pcdhga3	73.39708437	1.222539774	0.474901487	2.574301845	0.01004426	0.039439168
Muc13	181.1093548	1.016223902	0.394775977	2.574178678	0.010047837	0.039439348
Dnahc8	169.347296	-1.041736687	0.404803095	-2.573440521	0.010069295	0.039509694
Sqle	42.87257422	-1.528336996	0.594050914	-2.572737386	0.010089774	0.039576145
Cds1	85.311003	1.214363173	0.472308438	2.571123178	0.010136926	0.039741969
4931406C07Rik	106.3152119	1.132664885	0.440927636	2.568822619	0.010204468	0.039941715
Hs3st1	34.66892306	-1.816246471	0.708360574	-2.564014061	0.010346935	0.040400424
Dnase1l3	75.78474206	-1.177658749	0.459461881	-2.563126122	0.010373436	0.040447348
Ldlr	92.78491663	-1.503086079	0.586515609	-2.562738411	0.010385026	0.040478411
Mir5113	53.28162492	-1.545392775	0.603064156	-2.56256778	0.01039013	0.040484181
Slc25a42	35.95003997	-1.798755489	0.70253077	-2.560393887	0.010455359	0.040681579
Nrarp	152.8729984	1.152771183	0.45082838	2.557006686	0.010557719	0.041008441
Nek8	54.333366	-1.515549265	0.593396134	-2.554026184	0.010648525	0.041318052
N4bp3	96.28490876	-1.059126551	0.414953607	-2.552397502	0.010698438	0.041448148
Cdca5	26.67302602	1.970724399	0.772995069	2.54946568	0.010788813	0.041703055
Setd6	81.43629148	-1.095511252	0.429784927	-2.548975507	0.010803989	0.04174727
Brms1l	86.77996082	-1.393463932	0.548374271	-2.541081897	0.011051003	0.042481334
Snord96a	18.24215367	-2.677090102	1.054613994	-2.538454938	0.011134314	0.042713401
Cutc	75.00845019	-1.077915345	0.426094535	-2.529756326	0.011414177	0.043607308
Dnajc18	103.5894765	-1.063577516	0.420449482	-2.529620233	0.011418604	0.043609309
Mtfmt	85.25310389	-1.121898541	0.443837514	-2.527723558	0.011480471	0.043830601
Rcan1	143.1898517	1.103439699	0.437020652	2.52491431	0.01157265	0.044107157
Slc1a4	36.1240277	1.851100607	0.733416806	2.523940809	0.011604747	0.044204696
Nat8l	63.76113395	-1.282047978	0.508247834	-2.522485866	0.011652863	0.044322144
Adamtsl4	57.61347463	1.250744565	0.496192862	2.5206823	0.011712755	0.044519628
Rasgef1b	158.2489405	-1.039965843	0.412753947	-2.519578191	0.011749554	0.044629129
2310057M21Rik	67.32126624	-1.149515182	0.457047848	-2.515087177	0.011900295	0.045140306
Pcdhgc3	79.4724801	1.190487897	0.474100407	2.511045928	0.012037403	0.045552112
Psrc1	49.30985327	1.464768511	0.583295834	2.511193164	0.012032384	0.045552112
Gm6300	46.30514922	-1.934683373	0.770737786	-2.510170654	0.012067283	0.045649718
B230206F22Rik	120.2082839	-1.102488987	0.439887228	-2.506299151	0.012200235	0.046027972
Rbak	68.64724838	-1.254543316	0.501444114	-2.501860686	0.012354253	0.046530465
Ppp1r3f	38.42373219	-1.545156861	0.617993993	-2.500278124	0.012409584	0.046706975
1110046J04Rik	66.2532277	1.3092424	0.523706351	2.499955169	0.012420902	0.046718485
Mlf1ip	81.91460163	1.209518142	0.48405439	2.49872363	0.012464147	0.046818087
Bdh1	90.31224282	-1.395004891	0.558876382	-2.496088467	0.012557128	0.047119811
Rab20	37.16746806	1.844865868	0.739623931	2.494329604	0.01261953	0.047258723
Mecr	65.75342868	-1.443538107	0.578928995	-2.493463135	0.012650372	0.047358346
Aars2	70.80307989	-1.176562949	0.47212312	-2.492068062	0.01270017	0.047481123
Tmem108	76.24260102	-1.15401128	0.463440837	-2.49009407	0.012770929	0.047697775
Zfyve9	44.50414338	-1.410935146	0.56674074	-2.489560124	0.012790128	0.047739372
Mks1	44.62244204	-1.632365526	0.655744834	-2.489330364	0.012798398	0.047752472
Whrn	51.83755011	-1.465336328	0.589023612	-2.487737837	0.012855846	0.047934799
Efcab2	71.84716968	1.23589061	0.497641069	2.48349802	0.013009906	0.048399789
LOC622070	45.56390876	1.68519454	0.678693475	2.482997996	0.013028182	0.048415776
Klra1	102.5863281	1.618668664	0.652389494	2.481138459	0.013096349	0.048588281
Tchp	79.00927866	-1.604899851	0.647923347	-2.476990308	0.01324955	0.049042652
Kifc1	74.22971811	1.255372956	0.507155884	2.475319708	0.013311695	0.049240049
2410002I01Rik	108.9935159	-1.149020442	0.46455146	-2.473397545	0.013383517	0.049489332
Serpinb2	176.6254885	1.099666787	0.444804535	2.472247245	0.013426662	0.049614123
