# Supplementary material for: Irf7 Deficiency Confers Protection Against Influenza Infection, Independent of irf3
Source: Int J Biol Sci. 2026 Jan 22;22(4):1974–96. doi: 10.7150/ijbs.126714 (PMC12905640; doi:10.7150/ijbs.126714)
Supplement: Supplementary file 1 — Supplementary figures and tables. [file ijbsv22p1974s1.zip › Table S7 Mice bulk_Flu_KEGG_updown_pathway.xlsm]

## Sheet: UP-KEGG
ID	Description	GeneRatio	BgRatio	pvalue	p.adjust	qvalue	geneID	Count
mmu04621	NOD-like receptor signaling pathway	33/477	216/9724	4.68e-09	1.01e-06	7.6e-07	54123/15944/246727/14469/229900/20846/246728/23960/210766/246730/21898/12363/16176/16439/15951/17874/28240/59027/229898/20847/54396/22166/57436/54483/270151/11797/216799/55932/101613/378425/20310/26415/18795	33
mmu04611	Platelet activation	24/477	125/9724	6.72e-09	1.01e-06	7.6e-07	16398/14131/70839/16439/243816/20619/14127/14723/14683/54368/22371/74769/107589/16399/11515/18436/21391/14062/19222/26415/18783/18441/224129/18795	24
mmu05164	Influenza A	26/477	174/9724	3.28e-07	3.21e-05	2.4e-05	54123/246727/71586/20846/246728/23960/58185/246730/21898/16176/19106/17874/17857/170743/20847/74769/21937/270151/12702/216799/12367/14103/22035/17858/269966/15945	26
mmu04640	Hematopoietic cell lineage	18/477	94/9724	5.53e-07	3.34e-05	2.5e-05	16398/12489/12475/14129/16176/16178/16403/12491/14723/54368/12527/12505/16399/16409/12509/12986/12977/333883	18
mmu04380	Osteoclast differentiation	20/477	136/9724	9.67e-06	0.00036503	0.00027355	246256/20846/14129/16176/14131/16439/22177/20847/74769/14284/21937/668101/12702/14389/18724/26415/12977/18727/751864/18730	20
mmu04060	Cytokine-cytokine receptor interaction	31/477	294/9724	4.52e-05	0.00085405	0.000640017	12768/16164/16176/16174/16178/12983/16181/16162/56744/12765/50930/16180/21937/18413/17480/20303/57349/12774/14103/12986/12984/22035/21942/20305/16161/24099/20310/16168/12977/12156/15945	31
mmu04620	Toll-like receptor signaling pathway	16/477	104/9724	4.26e-05	0.00085405	0.000640017	54123/20846/12475/21898/16176/17874/170743/20847/74769/24088/20303/21899/26415/170744/117149/15945	16
mmu00040	Pentose and glucuronate interconversions	9/477	36/9724	4.38e-05	0.00085405	0.000640017	394435/94284/394430/394434/394433/22236/394436/394432/20322	9
mmu04650	Natural killer cell mediated cytotoxicity	17/477	122/9724	8.96e-05	0.00153869	0.00115308	246256/14127/22177/14939/74769/12367/14103/22035/20663/16642/16641/26904/18646/16634/17086/27007/16627	17
mmu00053	Ascorbate and aldarate metabolism	8/477	31/9724	9.17e-05	0.00153869	0.00115308	394435/94284/394430/394434/394433/22236/394436/394432	8
mmu04625	C-type lectin receptor signaling pathway	16/477	112/9724	0.000106346	0.00169034	0.00126672	20846/56644/56619/16176/17474/16439/14127/56760/20847/19225/74769/216799/56620/17532/26415/16706	16
mmu04610	Complement and coagulation cascades	14/477	94/9724	0.000181444	0.0027398	0.00205318	14067/12273/14064/22371/74145/19128/14962/12759/16409/12509/14062/20720/333883/18788	14
mmu04668	TNF signaling pathway	15/477	118/9724	0.000628865	0.00612636	0.00459104	16176/15953/19225/74769/74568/21937/12702/11797/12367/20310/26415/16168/12977/17395/15945	15
mmu04210	Apoptosis	16/477	135/9724	0.00091328	0.00811207	0.00607911	16439/12983/16906/13033/14939/74769/21937/53857/11797/13163/12367/14103/12984/22035/18646/23882	16
mmu05171	Coronavirus disease - COVID-19	30/477	334/9724	0.000969112	0.00836206	0.00626644	246727/71586/100038882/20846/246728/23960/246730/21898/16176/12273/19106/14131/17874/17857/170743/22186/20344/20847/22371/74145/74769/21937/24088/14962/216799/17858/26415/170744/11607/15945	30
mmu01240	Biosynthesis of cofactors	17/477	152/9724	0.00123162	0.0103319	0.00774263	22169/394435/94284/394430/394434/394433/22236/71562/394436/394432/11656/15288/56738/69568/14590/665563/77974	17
mmu04512	ECM-receptor interaction	12/477	89/9724	0.0012815	0.0104598	0.00783848	16398/16403/12491/243816/14723/16423/54368/22371/11603/12505/16399/192897	12
mmu04921	Oxytocin signaling pathway	17/477	153/9724	0.00132449	0.0105262	0.00788826	16439/16518/28240/14683/19225/107589/98932/11515/19079/19735/16521/12575/108079/18783/224129/18795/54720	17
mmu05204	Chemical carcinogenesis - DNA adducts	12/477	90/9724	0.0014146	0.0109541	0.00820888	394435/94284/394430/394434/394433/22236/394436/394432/19225/56615/20887/14858	12
mmu04630	JAK-STAT signaling pathway	18/477	171/9724	0.00179595	0.0135594	0.0101613	20846/16164/12983/16162/14199/20847/74769/18413/17480/12702/12986/12984/20663/18590/12575/16161/16168/12700	18
mmu04064	NF-kappa B signaling pathway	13/477	107/9724	0.00215241	0.0154769	0.0115982	12475/21898/16176/17874/19225/50930/21937/20303/11797/24099/20310/117149/23882	13
mmu04623	Cytosolic DNA-sensing pathway	11/477	82/9724	0.00210276	0.0154769	0.0115982	54123/58203/16176/15951/22040/74568/54483/20303/216799/12367/15945	11
mmu05417	Lipid and atherosclerosis	21/477	217/9724	0.00223385	0.0156889	0.0117571	54123/12475/21898/16176/12491/17874/20344/74769/21937/24088/216799/12367/14103/22035/225164/21899/20310/26415/117149/17395/18795	21
mmu04726	Serotonergic synapse	15/477	135/9724	0.00249531	0.0171269	0.0128347	16439/66066/14683/19225/11684/14707/11820/12367/11689/16521/22063/18783/224129/18795/214084	15
mmu05165	Human papillomavirus infection	30/477	359/9724	0.00295981	0.0198636	0.0148856	100038882/20846/16398/231655/15039/15042/19106/16403/15007/23962/17857/14683/20847/19225/13685/22371/74769/21937/16399/21871/12367/14103/11975/19303/20663/12575/17858/23859/192897/433586	30
mmu05323	Rheumatoid arthritis	11/477	87/9724	0.00337654	0.0221677	0.0166123	21898/16176/11600/24088/21871/11975/24099/20310/16168/12977/14254	11
mmu00980	Metabolism of xenobiotics by cytochrome P450	10/477	76/9724	0.0038128	0.0244992	0.0183595	394435/94284/394430/394434/394433/22236/394436/394432/56615/14858	10
mmu00830	Retinol metabolism	12/477	102/9724	0.00410652	0.0258369	0.0193619	241452/394435/94284/394430/394434/394433/22236/394436/11668/394432/77974/13088	12
mmu04940	Type I diabetes mellitus	9/477	67/9724	0.0051681	0.0318524	0.0238698	15039/15042/16176/15007/14939/14103/14415/12876/18646	9
mmu05205	Proteoglycans in cancer	19/477	204/9724	0.0053896	0.0325532	0.024395	16398/21898/16439/12402/15442/74769/12505/24088/12367/14103/19303/20663/17532/12575/26415/16001/12389/17395/14388	19
mmu04148	Efferocytosis	16/477	161/9724	0.00555825	0.0329135	0.0246651	70839/12491/50770/16423/19225/19345/19349/668101/18514/19128/12367/11847/11689/26415/751864/18442	16
mmu04072	Phospholipase D signaling pathway	15/477	149/9724	0.00634732	0.0361678	0.0271038	14127/14683/12765/74769/11515/14389/14062/20663/17532/18590/18783/11607/224129/18795/14388	15
mmu04923	Regulation of lipolysis in adipocytes	8/477	57/9724	0.00628438	0.0361678	0.0271038	14683/19225/74769/67469/66853/11515/16890/224129	8
mmu05168	Herpes simplex virus 1 infection	35/477	462/9724	0.00673757	0.0376805	0.0282374	54123/246727/71586/20684/20846/246728/15039/23960/15042/246730/16176/19106/15007/17874/69550/12010/245174/20847/15467/13685/210135/74769/50930/238692/21937/12702/24088/11797/13163/12367/14103/231805/69930/170741/545812	35
mmu05170	Human immunodeficiency virus 1 infection	21/477	241/9724	0.0075569	0.0414943	0.0310954	319236/209387/15039/15042/21898/16439/15007/17874/66066/69550/12010/74769/21937/14707/24088/12774/12367/14103/19303/108012/26415	21
mmu04910	Insulin signaling pathway	14/477	140/9724	0.00870128	0.0453067	0.0339524	110095/12402/228966/244416/13685/74769/12702/19088/14251/19079/20663/212032/16890/108079	14
mmu05134	Legionellosis	8/477	60/9724	0.00856496	0.0453067	0.0339524	12475/21898/16176/17874/24088/12367/16409/20310	8
mmu05332	Graft-versus-host disease	8/477	60/9724	0.00856496	0.0453067	0.0339524	15039/15042/16176/15007/14939/14103/16641/18646	8
mmu04015	Rap1 signaling pathway	19/477	214/9724	0.00889206	0.0455153	0.0341087	14683/11600/14293/74769/16399/11515/16409/14062/15901/106952/17532/18590/26415/16001/12977/18441/224129/14254/18795	19
mmu04936	Alcoholic liver disease	14/477	141/9724	0.00924193	0.0457551	0.0342884	12475/21898/16176/12273/17874/21937/19079/12367/14103/20310/26415/108079/117149/14245	14
mmu04540	Gap junction	10/477	86/9724	0.00916258	0.0457551	0.0342884	545486/16439/14683/22151/53857/11515/20663/18590/224129/18795	10
mmu03266	Virion - Herpesvirus	3/477	2024-10-01	0.0108693	0.0529438	0.0396756	231805/170741/545812	3
mmu05142	Chagas disease	11/477	103/9724	0.0119524	0.0572955	0.0429367	21898/16176/17874/14683/74769/21937/24088/14103/21899/26415/18795	11
mmu05133	Pertussis	9/477	77/9724	0.0126902	0.0598818	0.0448748	12475/21898/16176/17874/216799/12367/16409/26415/117149	9
mmu05418	Fluid shear stress and atherosclerosis	14/477	148/9724	0.0138055	0.0641424	0.0480676	16176/16178/56615/74769/22166/21937/16399/18590/26415/108079/12389/17395/14858/15368	14
mmu04216	Ferroptosis	6/477	41/9724	0.0140933	0.0644876	0.0483264	53945/17254/19122/27057/625249/15368	6
mmu05161	Hepatitis B	15/477	164/9724	0.0147172	0.0657188	0.049249	54123/71586/20846/21898/17874/20847/74769/24088/12367/14103/20663/12575/26415/117149/17395	15
mmu04142	Lysosome	13/477	135/9724	0.0150871	0.0657188	0.049249	235380/16784/13034/13033/11881/56722/214505/20661/21871/11975/74008/108012/18173	13
mmu01522	Endocrine resistance	10/477	93/9724	0.0154504	0.0657188	0.049249	14683/74769/11515/20663/12575/26415/16001/12580/17395/224129	10
mmu04657	IL-17 signaling pathway	10/477	93/9724	0.0154504	0.0657188	0.049249	20201/16176/20202/19225/12367/16819/20310/26415/17395/15945	10
mmu04664	Fc epsilon RI signaling pathway	8/477	66/9724	0.0149087	0.0657188	0.049249	14127/74769/11690/14389/11689/20663/26415/18783	8
mmu05222	Small cell lung cancer	10/477	94/9724	0.0165604	0.0694618	0.052054	16398/16403/19225/74769/16399/11797/12367/12575/23882/54124	10
channels	12/477	130/9724	0.0256992	0.101872	0.0763417	16176/16439/14683/74769/11684/16180/11515/26415/18783/224129/18442/18795	12
mmu04371	Apelin signaling pathway	13/477	139/9724	0.0188315	0.0773117	0.0579366	16439/66066/107589/14707/11515/19079/208727/17532/16890/108079/11607/224129/18795	13
mmu00240	Pyrimidine metabolism	7/477	56/9724	0.0189439	0.0773117	0.0579366	22169/215446/12495/22271/64705/107569/76952	7
mmu04510	Focal adhesion	17/477	202/9724	0.0208739	0.0840524	0.062988	16398/16403/22793/22371/74769/107589/16399/98932/11797/19303/20663/18590/16001/192897/12389/17907/14254	17
mmu04622	RIG-I-like receptor signaling pathway	8/477	73/9724	0.0259739	0.101872	0.0763417	54123/71586/100038882/80861/98999/270151/26415/15945	8
mmu04918	Thyroid hormone synthesis	8/477	74/9724	0.0279239	0.108116	0.0810207	14775/16439/14683/14782/11515/224129/21819/18795	8
mmu04068	FoxO signaling pathway	12/477	133/9724	0.030024	0.111941	0.0838877	74769/57436/19079/14103/20620/22035/20663/12575/26415/16001/108079/23882	12
mmu00590	Arachidonic acid metabolism	9/477	89/9724	0.0299795	0.111941	0.0838877	23887/19225/625249/11684/21391/11689/18783/13088/26565	9
mmu04971	Gastric acid secretion	8/477	75/9724	0.0299729	0.111941	0.0838877	16439/16518/14683/15466/107589/11515/224129/18795	8
mmu05321	Inflammatory bowel disease	7/477	62/9724	0.0313195	0.115348	0.0864403	20846/21898/16176/16174/16162/24088/16161	7
mmu04924	Renin secretion	8/477	76/9724	0.0321229	0.116881	0.0875895	16439/16518/14683/23844/11826/11607/224129/18795	8
mmu03250	Viral life cycle - HIV-1	7/477	63/9724	0.0338077	0.121547	0.0910858	319236/209387/69550/17857/76895/12774/17858	7
mmu04913	Ovarian steroidogenesis	7/477	64/9724	0.0364239	0.129412	0.0969801	14683/19225/11515/11689/16001/18783/224129	7
action	10/477	117/9724	0.0611042	0.188301	0.141111	20846/16439/14683/74769/12702/11515/20663/26415/224129/18795	10
mmu04666	Fc gamma R-mediated phagocytosis	9/477	94/9724	0.0405938	0.14255	0.106826	246256/14129/14131/74769/13196/17118/14389/211914/18783	9
mmu04014	Ras signaling pathway	18/477	236/9724	0.0418702	0.145342	0.108918	66066/11600/19345/74769/14707/14389/14103/20663/17532/18590/16001/18783/12977/16706/233046/14254/14388/26565	18
in cancer	8/477	88/9724	0.0663928	0.195716	0.146668	20846/21898/60533/17874/74769/24088/26415/117149	8
species	6/477	61/9724	0.077421	0.214506	0.160749	74769/11515/19079/16001/108079/224129	6
sulfate / dermatan sulfate	3/477	21/9724	0.0810026	0.219707	0.164646	58250/234356/233781	3
mmu04270	Vascular smooth muscle contraction	12/477	144/9724	0.0503691	0.170221	0.127562	16439/14683/109624/107589/98932/11515/19222/18783/11607/224129/18795/26565	12
mmu00140	Steroid hormone biosynthesis	9/477	98/9724	0.050728	0.170221	0.127562	394435/94284/394430/394434/394433/22236/394436/394432/13088	9
mmu05231	Choline metabolism in cancer	9/477	98/9724	0.050728	0.170221	0.127562	100434/30805/74182/13685/74769/236899/20663/18590/18783	9
mmu01523	Antifolate resistance	4/477	29/9724	0.0514194	0.170644	0.127879	16176/11684/14590/26357	4
mmu04217	Necroptosis	14/477	177/9724	0.0526527	0.172658	0.129388	58203/20846/21898/16176/19106/110095/20847/74568/21937/11797/216799/14103/22035/18783	14
mmu01232	Nucleotide metabolism	8/477	84/9724	0.0531695	0.172658	0.129388	22169/215446/22436/12495/22271/107569/11717/76952	8
mmu05207	Chemical carcinogenesis - receptor activation	17/477	228/9724	0.0560024	0.178029	0.133413	394435/94284/394430/394434/394433/22236/394436/14683/394432/13685/56615/74769/11515/20663/224129/14858/13088	17
mmu04972	Pancreatic secretion	10/477	115/9724	0.0555882	0.178029	0.133413	12182/16439/14683/80718/23844/11515/22063/224129/18795/26565	10
mmu04514	Cell adhesion molecules	14/477	179/9724	0.0568195	0.178745	0.13395	15039/15042/60533/225825/16403/15007/20612/57255/20344/16456/13003/16409/100043314/20970	14
mmu04151	PI3K-Akt signaling pathway	25/477	367/9724	0.0597823	0.186126	0.139481	16398/21898/16403/66066/17763/11600/13685/22371/74769/18413/14707/16399/24088/83490/14103/12986/14062/20663/18590/12575/16001/108079/192897/12977/14254	25
mmu04927	Cortisol synthesis and secretion	7/477	72/9724	0.0621745	0.189664	0.142132	16439/14683/18514/11515/11607/224129/18795	7
mmu04810	Regulation of actin cytoskeleton	17/477	232/9724	0.0637856	0.192632	0.144357	16398/16403/19241/74769/107589/50884/16399/98932/16409/329165/14062/19303/20663/17532/18590/192897/17907	17
mmu04140	Autophagy - animal	13/477	167/9724	0.066751	0.195716	0.146668	16784/54673/75909/22186/13033/72145/74769/19349/57436/67841/17532/16001/108079	13
mmu00480	Glutathione metabolism	7/477	73/9724	0.066014	0.195716	0.146668	14775/23887/14782/14381/56615/625249/14858	7
mmu04144	Endocytosis	19/477	270/9724	0.0719838	0.206094	0.154445	15039/15042/15007/54673/98878/12402/98366/19345/12765/14773/19349/13196/66251/12774/211914/106952/16001/12389/106572	19
mmu04211	Longevity regulating pathway	8/477	90/9724	0.0737026	0.206094	0.154445	13685/74769/11515/19079/230784/16001/108079/224129	8
mmu04912	GnRH signaling pathway	8/477	90/9724	0.0737026	0.206094	0.154445	16439/14683/11515/20663/26415/18783/224129/18795	8
mmu04730	Long-term depression	6/477	60/9724	0.0726541	0.206094	0.154445	16439/14683/14687/16001/18783/18795	6
mmu05330	Allograft rejection	6/477	60/9724	0.0726541	0.206094	0.154445	15039/15042/15007/14939/14103/18646	6
action	9/477	116/9724	0.1158	0.277552	0.207995	16439/14683/11515/12575/240047/69847/224129/53416/18795	9
mmu05320	Autoimmune thyroid disease	7/477	76/9724	0.0783732	0.21517	0.161246	15039/15042/15007/14939/14103/18646/21819	7
mmu05032	Morphine addiction	8/477	92/9724	0.0814808	0.219707	0.164646	66066/14683/29863/14773/14707/11515/16521/224129	8
mmu00565	Ether lipid metabolism	5/477	48/9724	0.0846835	0.226322	0.169604	27226/270084/100163/18783/26565	5
mmu04150	mTOR signaling pathway	12/477	158/9724	0.0876862	0.232291	0.174077	17254/13685/72446/74769/21937/17168/20539/20663/230784/16001/108079/14245	12
mmu05202	Transcriptional misregulation in cancer	16/477	226/9724	0.0893516	0.233663	0.175105	12475/14129/16178/14939/18514/13714/11797/16409/15902/18590/12575/16001/12580/17395/23882/14254	16
mmu04931	Insulin resistance	9/477	110/9724	0.0905138	0.233663	0.175105	110095/12491/228966/244416/74769/21937/12702/19079/108079	9
mmu00430	Taurine and hypotaurine metabolism	3/477	22/9724	0.0905251	0.233663	0.175105	23887/14415/55990	3
neolacto series	3/477	27/9724	0.144241	0.317962	0.238277	14538/54613/20443	3
mmu04010	MAPK signaling pathway	20/477	299/9724	0.0981028	0.246892	0.185018	12475/16176/17874/11600/16180/21937/13714/13163/12367/14103/20663/17532/18590/26415/16001/18783/12977/23882/233046/14254	20
mmu05150	Staphylococcus aureus infection	10/477	128/9724	0.0976587	0.246892	0.185018	246256/14289/14129/12273/14131/20344/14293/14962/16409/19204	10
mmu00051	Fructose and mannose metabolism	4/477	36/9724	0.0979806	0.246892	0.185018	270198/21991/20322/212032	4
mmu01524	Platinum drug resistance	7/477	81/9724	0.101757	0.253973	0.190325	56615/74769/11797/12367/14103/12575/14858	7
mmu04820	Cytoskeleton in muscle cells	16/477	232/9724	0.106113	0.260538	0.195245	16398/16403/16906/22793/21916/14199/13003/67399/11603/16399/98932/11717/20392/20970/192897/17907	16
mmu04926	Relaxin signaling pathway	10/477	130/9724	0.105445	0.260538	0.195245	66066/14683/74769/14707/11515/20663/26415/17395/224129/18795	10
mmu04724	Glutamatergic synapse	9/477	115/9724	0.111339	0.271164	0.203208	16439/66066/14683/14707/11515/22063/18783/224129/18795	9
mmu04066	HIF-1 signaling pathway	9/477	116/9724	0.1158	0.277552	0.207995	21898/11600/13685/74769/12575/212032/16001/15368/14254	9
mmu04662	B cell receptor signaling pathway	7/477	84/9724	0.117421	0.279223	0.209247	68713/74769/83490/20663/18724/18727/18730	7
mmu04915	Estrogen signaling pathway	10/477	134/9724	0.122058	0.283925	0.21277	16439/14683/13033/74769/11515/16521/20663/17395/224129/18795	10
mmu04137	Mitophagy - animal	8/477	101/9724	0.122219	0.283925	0.21277	12177/14479/22186/19345/19349/57436/270151/17532	8
mmu05230	Central carbon metabolism in cancer	6/477	69/9724	0.121635	0.283925	0.21277	80879/14381/74769/64384/20539/212032	6
mmu05135	Yersinia infection	10/477	136/9724	0.130875	0.294826	0.22094	21898/16176/14131/17874/74769/54483/54353/216799/19303/26415	10
mmu04670	Leukocyte transendothelial migration	9/477	119/9724	0.129761	0.294826	0.22094	57255/16456/74769/98932/16409/19303/26415/17395/17907	9
mmu04925	Aldosterone synthesis and secretion	8/477	103/9724	0.13251	0.294826	0.22094	16439/14683/11515/16521/16890/11607/224129/18795	8
mmu05414	Dilated cardiomyopathy	8/477	103/9724	0.13251	0.294826	0.22094	16398/16403/14683/16399/11515/20392/192897/224129	8
mmu05221	Acute myeloid leukemia	6/477	70/9724	0.127891	0.294826	0.22094	12475/14129/13685/74769/16409/20663	6
mmu00790	Folate biosynthesis	3/477	26/9724	0.132769	0.294826	0.22094	56738/68591/14590	3
complications	7/477	101/9724	0.226456	0.43489	0.325902	20846/16176/74769/12367/26415/11607/18795	7
mmu04917	Prolactin signaling pathway	6/477	74/9724	0.154401	0.333065	0.249595	20846/74769/12702/20663/26415/12700	6
mmu05214	Glioma	6/477	74/9724	0.154401	0.333065	0.249595	74769/20663/18590/12575/16001/23882	6
mmu04370	VEGF signaling pathway	5/477	58/9724	0.15415	0.333065	0.249595	19225/74769/19303/26415/18783	5
mmu00760	Nicotinate and nicotinamide metabolism	4/477	43/9724	0.158376	0.339216	0.254205	12182/59027/64384/76952	4
mmu04071	Sphingolipid signaling pathway	9/477	126/9724	0.165577	0.352142	0.263891	230379/14127/13033/74769/21937/74442/14389/26415/18795	9
mmu05220	Chronic myeloid leukemia	6/477	76/9724	0.168497	0.355848	0.266669	12402/74769/14389/20663/12575/23882	6
mmu05100	Bacterial invasion of epithelial cells	6/477	77/9724	0.175742	0.36857	0.276202	12402/78514/74769/19303/12389/14388	6
mmu05416	Viral myocarditis	7/477	94/9724	0.17779	0.370293	0.277494	15039/15042/15007/12367/20392/18646/12389	7
mmu04725	Cholinergic synapse	8/477	113/9724	0.190104	0.393228	0.294681	16439/66066/16518/74769/14707/11515/224129/18795	8
mmu04929	GnRH secretion	5/477	63/9724	0.195559	0.401761	0.301076	16439/74769/16521/22063/18795	5
mmu01521	EGFR tyrosine kinase inhibitor resistance	6/477	80/9724	0.198205	0.404446	0.303088	13685/74769/20663/18590/16001/14388	6
mmu00564	Glycerophospholipid metabolism	7/477	98/9724	0.205041	0.411528	0.308395	74182/270084/236899/18783/14245/26565/74596	7
mmu00512	Mucin type O-glycan biosynthesis	3/477	32/9724	0.205764	0.411528	0.308395	14537/94192/14425	3
mmu04215	Apoptosis - multiple species	3/477	32/9724	0.205764	0.411528	0.308395	21937/11797/12367	3
mmu04713	Circadian entrainment	7/477	99/9724	0.212092	0.421394	0.315789	66066/14683/14707/11515/16521/224129/18795	7
mmu05215	Prostate cancer	7/477	100/9724	0.219232	0.427149	0.320101	16178/74769/20663/18590/12575/16001/17395	7
mmu05410	Hypertrophic cardiomyopathy	7/477	100/9724	0.219232	0.427149	0.320101	16398/16403/16399/19079/20392/108079/192897	7
mmu04973	Carbohydrate digestion and absorption	4/477	49/9724	0.218461	0.427149	0.320101	74769/232714/212032/18795	4
mmu04728	Dopaminergic synapse	9/477	136/9724	0.223763	0.433182	0.324622	16439/66066/14683/14707/16521/26415/224129/18795/214084	9
mmu05166	Human T-cell leukemia virus 1 infection	15/477	247/9724	0.231829	0.43489	0.325902	15039/15042/16178/15007/12010/12257/74769/30939/21937/13714/11515/12575/16168/12580/224129	15
mmu04012	ErbB signaling pathway	6/477	84/9724	0.229685	0.43489	0.325902	12402/13685/74769/20663/12575/14388	6
mmu04979	Cholesterol metabolism	4/477	50/9724	0.229027	0.43489	0.325902	12491/12257/20661/223920	4
mmu04710	Circadian rhythm	3/477	34/9724	0.231845	0.43489	0.325902	18030/19079/108079	3
mmu00500	Starch and sucrose metabolism	3/477	35/9724	0.245104	0.456923	0.342414	110095/232714/212032	3
mmu04970	Salivary secretion	6/477	87/9724	0.254266	0.471094	0.353033	12182/16439/14683/11515/224129/18795	6
cardiomyopathy	5/477	86/9724	0.414986	0.656156	0.491717	16398/16403/16399/20392/192897	5
mmu04218	Cellular senescence	11/477	182/9724	0.280973	0.493336	0.369701	15039/15042/16439/15007/13685/74769/15258/17532/12575/26415/23882	11
mmu04932	Non-alcoholic fatty liver disease	10/477	162/9724	0.272288	0.493336	0.369701	16176/74769/21937/12702/19079/12367/14103/12858/26415/108079	10
mmu04727	GABAergic synapse	6/477	90/9724	0.279527	0.493336	0.369701	66066/57436/14707/11515/14415/224129	6
mmu04920	Adipocytokine signaling pathway	5/477	72/9724	0.277909	0.493336	0.369701	12491/21937/12702/19079/108079	5
mmu05218	Melanoma	5/477	72/9724	0.277909	0.493336	0.369701	74769/18590/12575/16001/23882	5
mmu04614	Renin-angiotensin system	3/477	37/9724	0.271948	0.493336	0.369701	240028/17228/11607	3
mmu05216	Thyroid cancer	3/477	37/9724	0.271948	0.493336	0.369701	27057/12575/23882	3
mmu00531	Glycosaminoglycan degradation	2/477	21/9724	0.275523	0.493336	0.369701	11881/15442	2
mmu00770	Pantothenate and CoA biosynthesis	2/477	21/9724	0.275523	0.493336	0.369701	26464/64705	2
biosynthesis	1/477	2024-11-01	0.425105	0.658368	0.493375	69568	1
mmu04152	AMPK signaling pathway	8/477	127/9724	0.284614	0.496841	0.372327	12491/270198/13685/74769/19079/16890/16001/108079	8
mmu04914	Progesterone-mediated oocyte maturation	6/477	93/9724	0.305327	0.529935	0.397128	74769/11515/231207/26415/16001/224129	6
mmu05213	Endometrial cancer	4/477	58/9724	0.317047	0.547133	0.410016	74769/20663/12575/23882	4
mmu04723	Retrograde endocannabinoid signaling	9/477	153/9724	0.336381	0.573937	0.430103	16439/66066/19225/14707/11515/16521/26415/224129/18795	9
mmu00230	Purine metabolism	8/477	134/9724	0.335847	0.573937	0.430103	215446/22436/12495/29863/11515/11717/76952/224129	8
mmu00250	Alanine	aspartate and glutamate metabolism	2/477	39/9724	0.576953	0.791999	0.593517	14415/27053	2
mmu00592	alpha-Linolenic acid metabolism	2/477	25/9724	0.348968	0.592069	0.443691	18783/26565	2
Morbillivirus	1/477	17/9724	0.575051	0.791999	0.593517	27218	1
reabsorption	3/477	61/9724	0.581377	0.794461	0.595361	14683/11515/18795	3
mmu04975	Fat digestion and absorption	3/477	43/9724	0.353618	0.596607	0.447091	12491/67800/26565	3
mmu05012	Parkinson disease	15/477	274/9724	0.368054	0.607389	0.455172	74153/545486/16439/56791/14683/22186/22166/72027/22151/53857/13163/12367/12858/224129/214084	15
mmu04020	Calcium signaling pathway	14/477	254/9724	0.365381	0.607389	0.455172	252972/16439/14683/15466/70086/107589/11515/18436/14062/19204/18590/11607/14254/18795	14
mmu04962	Vasopressin-regulated water reabsorption	3/477	44/9724	0.367204	0.607389	0.455172	14683/19345/11515	3
mmu04977	Vitamin digestion and absorption	2/477	26/9724	0.366984	0.607389	0.455172	21452/20522	2
mmu04330	Notch signaling pathway	4/477	63/9724	0.373511	0.613045	0.45941	209200/433586/68318/67122	4
mmu04392	Hippo signaling pathway - multiple species	2/477	27/9724	0.384804	0.624789	0.468211	22601/68473	2
mmu04966	Collecting duct acid secretion	2/477	27/9724	0.384804	0.624789	0.468211	21871/11975	2
mmu03260	Virion - Human immunodeficiency virus	1/477	2024-10-01	0.395418	0.638589	0.478552	12774	1
mmu04934	Cushing syndrome	9/477	162/9724	0.399672	0.638629	0.478582	16439/14683/18514/11515/12575/12580/11607/224129/18795	9
mmu04114	Oocyte meiosis	7/477	123/9724	0.399184	0.638629	0.478582	16439/30939/11515/231207/26415/16001/224129	7
mmu04922	Glucagon signaling pathway	6/477	104/9724	0.402328	0.63949	0.479228	110095/16439/14683/19079/108079/18795	6
stem cells	6/477	140/9724	0.690073	0.861165	0.645349	74769/15902/15901/76073/26415/16001	6
sulfate / heparin	1/477	24/9724	0.70139	0.871686	0.653233	233781	1
mmu04612	Antigen processing and presentation	5/477	87/9724	0.424786	0.658368	0.493375	15039/15042/15007/12010/16641	5
mmu04930	Type II diabetes mellitus	3/477	48/9724	0.420913	0.658368	0.493375	74769/12702/212032	3
mmu05030	Cocaine addiction	3/477	48/9724	0.420913	0.658368	0.493375	14683/224129/214084	3
mmu04658	Th1 and Th2 cell differentiation	5/477	88/9724	0.434555	0.666171	0.499222	20846/16162/16161/26415/433586	5
mmu05210	Colorectal cancer	5/477	88/9724	0.434555	0.666171	0.499222	74769/12367/20663/12575/23882	5
diseases	21/477	481/9724	0.743374	0.890869	0.667608	74153/16176/545486/14775/16439/56791/22186/19122/67819/19225/21937/22151/53857/11820/13163/12367/14103/12858/26415/12977/18795	21
mmu05203	Viral carcinogenesis	12/477	228/9724	0.443449	0.676371	0.506866	54123/20684/15039/15042/19106/15007/74769/12774/12367/208727/19303/12575	12
mmu05211	Renal cell carcinoma	4/477	70/9724	0.451684	0.68547	0.513684	74769/20663/12575/14388	4
mmu04022	cGMP-PKG signaling pathway	9/477	172/9724	0.470251	0.694149	0.520189	22068/16439/107589/98932/11515/19735/11607/224129/18795	9
mmu00562	Inositol phosphate metabolism	4/477	72/9724	0.473493	0.694149	0.520189	21991/74769/67073/18795	4
mmu05223	Non-small cell lung cancer	4/477	72/9724	0.473493	0.694149	0.520189	74769/20663/12575/23882	4
mmu02010	ABC transporters	3/477	52/9724	0.473012	0.694149	0.520189	26357/26874/18671	3
mmu00052	Galactose metabolism	2/477	32/9724	0.470199	0.694149	0.520189	232714/212032	2
mmu00410	beta-Alanine metabolism	2/477	32/9724	0.470199	0.694149	0.520189	64705/14415	2
mmu04136	Autophagy - other	2/477	32/9724	0.470199	0.694149	0.520189	57436/67841	2
mmu04130	SNARE interactions in vesicular transport	2/477	33/9724	0.486423	0.709661	0.531813	20619/74732	2
mmu05225	Hepatocellular carcinoma	9/477	175/9724	0.491164	0.713132	0.534414	56615/74769/20663/12575/16001/23882/14858/15368/14388	9
species	8/477	229/9724	0.880408	0.952987	0.714159	56615/74769/12858/20663/26415/13521/14858/15368	8
mmu05415	Diabetic cardiomyopathy	11/477	217/9724	0.499913	0.722363	0.541332	12491/13033/14782/14381/74769/17228/12858/26415/17395/11607/18795	11
mmu04115	p53 signaling pathway	4/477	75/9724	0.505568	0.727055	0.544848	12367/12575/230784/23882	4
mmu04070	Phosphatidylinositol signaling system	5/477	96/9724	0.511003	0.727938	0.54551	16439/74769/67073/18795/74596	5
mmu04978	Mineral absorption	3/477	55/9724	0.510644	0.727938	0.54551	53945/72027/15368	3
mmu05212	Pancreatic cancer	4/477	76/9724	0.516067	0.731701	0.54833	20846/74769/12575/23882	4
mmu04360	Axon guidance	9/477	181/9724	0.532293	0.75118	0.562927	22068/20359/243743/20351/74769/98932/22063/223881/319713	9
mmu04722	Neurotrophin signaling pathway	6/477	121/9724	0.548662	0.770679	0.577539	74769/20661/14103/20663/26415/14388	6
mmu04960	Aldosterone-regulated sodium reabsorption	2/477	38/9724	0.562704	0.786743	0.589577	74769/20276	2
mmu00910	Nitrogen metabolism	1/477	17/9724	0.575051	0.791999	0.593517	56078	1
mmu04980	Cobalamin transport and metabolism	1/477	17/9724	0.575051	0.791999	0.593517	21452	1
mmu04530	Tight junction	8/477	169/9724	0.59261	0.802548	0.601422	57255/16456/53857/98932/19079/21873/23859/108079	8
mmu04659	Th17 cell differentiation	5/477	105/9724	0.591506	0.802548	0.601422	20846/16176/16180/16161/26415	5
mmu00561	Glycerolipid metabolism	3/477	63/9724	0.603471	0.807683	0.60527	66853/67800/14245	3
mmu05217	Basal cell carcinoma	3/477	63/9724	0.603471	0.807683	0.60527	12575/12156/23882	3
mmu05219	Bladder cancer	2/477	41/9724	0.604425	0.807683	0.60527	12575/17395	2
mmu04911	Insulin secretion	4/477	86/9724	0.614674	0.814538	0.610407	14683/11515/224129/18795	4
mmu03440	Homologous recombination	2/477	42/9724	0.617646	0.814538	0.610407	210766/12144	2
mmu00670	One carbon pool by folate	1/477	19/9724	0.615791	0.814538	0.610407	665563	1
mmu05206	MicroRNAs in cancer	14/477	303/9724	0.631049	0.817926	0.612946	19225/74769/12505/24136/17118/12367/208727/20663/18590/12575/17395/18671/15368/67849	14
mmu03083	Polycomb repressive complex	4/477	87/9724	0.623825	0.817926	0.612946	67057/54650/76073/353282	4
mmu00514	Other types of O-glycan biosynthesis	2/477	43/9724	0.630526	0.817926	0.612946	94192/14425	2
mmu04672	Intestinal immune network for IgA production	2/477	43/9724	0.630526	0.817926	0.612946	24099/16168	2
mmu00100	Steroid biosynthesis	1/477	20/9724	0.634675	0.81911	0.613833	223920	1
mmu04814	Motor proteins	9/477	198/9724	0.64114	0.823933	0.617447	545486/22151/53857/98932/381293/19348/17907/229841/100502766	9
mmu00220	Arginine biosynthesis	1/477	21/9724	0.652632	0.835148	0.625852	11847	1
mmu04390	Hippo signaling pathway	7/477	158/9724	0.662784	0.843832	0.632359	11797/22601/68473/15902/15901/23859/12156	7
mmu05031	Amphetamine addiction	3/477	69/9724	0.665006	0.843832	0.632359	14683/224129/214084	3
mmu04964	Proximal tubule bicarbonate reclamation	1/477	22/9724	0.669709	0.846243	0.634166	11826	1
mmu00515	Mannose type O-glycan biosynthesis	1/477	23/9724	0.685948	0.859569	0.644153	98388	1
mmu00900	Terpenoid backbone biosynthesis	1/477	23/9724	0.685948	0.859569	0.644153	14593	1
mmu00260	Glycine	serine and threonine metabolism	1/477	40/9724	0.866821	0.945054	0.708214	11656	1
mmu04919	Thyroid hormone signaling pathway	5/477	120/9724	0.707667	0.875883	0.656378	20846/74769/329650/18795/54720	5
mmu05310	Asthma	1/477	25/9724	0.716074	0.882671	0.661465	14127	1
mmu05010	Alzheimer disease	17/477	389/9724	0.724996	0.888997	0.666206	16176/19106/545486/16439/19225/74769/21937/72027/22151/53857/11820/12367/12858/11785/12977/68318/18795	17
mmu04916	Melanogenesis	4/477	100/9724	0.729836	0.888997	0.666206	14683/11515/224129/18795	4
mmu00340	Histidine metabolism	1/477	26/9724	0.730037	0.888997	0.666206	15186	1
mmu04714	Thermogenesis	10/477	238/9724	0.737531	0.890869	0.667608	14683/66853/11515/19079/12858/20663/16890/26415/108079/224129	10
mmu04721	Synaptic vesicle cycle	3/477	77/9724	0.73581	0.890869	0.667608	21871/11975/214084	3
mmu00650	Butanoate metabolism	1/477	27/9724	0.743316	0.890869	0.667608	14415	1
mmu05226	Gastric cancer	6/477	150/9724	0.751547	0.893572	0.669634	74769/20663/12575/18671/23882/14388	6
mmu01230	Biosynthesis of amino acids	3/477	79/9724	0.751543	0.893572	0.669634	21991/11847/27053	3
mmu00591	Linoleic acid metabolism	2/477	55/9724	0.759547	0.896028	0.671475	18783/26565	2
mmu00600	Sphingolipid metabolism	2/477	55/9724	0.759547	0.896028	0.671475	230379/74442	2
mmu00062	Fatty acid elongation	1/477	29/9724	0.767949	0.902414	0.67626	74559	1
mmu04120	Ubiquitin mediated proteolysis	6/477	154/9724	0.773506	0.905421	0.678514	74153/56791/22186/12402/12702/11797	6
mmu04261	Adrenergic signaling in cardiomyocytes	6/477	156/9724	0.783928	0.914078	0.685001	14683/11515/26415/11607/224129/18795	6
mmu05020	Prion disease	11/477	273/9724	0.790835	0.915066	0.685742	16176/545486/16439/19122/74769/22151/53857/12367/12858/26415/12389	11
mmu04110	Cell cycle	6/477	157/9724	0.789001	0.915066	0.685742	71988/30939/12575/12580/23882/67849	6
mmu00630	Glyoxylate and dicarboxylate metabolism	1/477	32/9724	0.800546	0.922766	0.691512	71562	1
mmu04080	Neuroactive ligand-receptor interaction	16/477	390/9724	0.805493	0.923236	0.691864	14289/12273/74191/14064/15466/14293/12257/70086/18436/14062/19204/19222/18441/11607/14938/18442	16
mmu04146	Peroxisome	3/477	87/9724	0.807068	0.923236	0.691864	22436/54683/26874	3
mmu03320	PPAR signaling pathway	3/477	89/9724	0.8192	0.927147	0.694795	12491/11520/16592	3
mmu00030	Pentose phosphate pathway	1/477	34/9724	0.819696	0.927147	0.694795	14381	1
mmu01040	Biosynthesis of unsaturated fatty acids	1/477	34/9724	0.819696	0.927147	0.694795	74559	1
mmu03013	Nucleocytoplasmic transport	4/477	118/9724	0.837432	0.936683	0.701941	65246/76582/269966/57258	4
mmu04520	Adherens junction	3/477	92/9724	0.836179	0.936683	0.701941	98932/16001/17907	3
mmu04742	Taste transduction	3/477	92/9724	0.836179	0.936683	0.701941	20276/18441/18795	3
mmu05224	Breast cancer	5/477	147/9724	0.854051	0.93978	0.704262	74769/20663/12575/16001/23882	5
mmu01200	Carbon metabolism	4/477	122/9724	0.85576	0.93978	0.704262	21991/13885/14381/212032	4
mmu00010	Glycolysis / Gluconeogenesis	2/477	67/9724	0.847699	0.93978	0.704262	21991/212032	2
mmu04720	Long-term potentiation	2/477	67/9724	0.847699	0.93978	0.704262	16439/18795	2
mmu01250	Biosynthesis of nucleotide sugars	1/477	38/9724	0.852667	0.93978	0.704262	212032	1
mmu04024	cAMP signaling pathway	8/477	224/9724	0.865442	0.945054	0.708214	14683/74769/98932/11515/14062/106952/16890/224129	8
mmu03060	Protein export	1/477	42/9724	0.879619	0.952987	0.714159	20335	1
mmu05034	Alcoholism	7/477	207/9724	0.887981	0.957751	0.717729	66066/14683/14707/208727/20663/224129/214084	7
mmu00620	Pyruvate metabolism	1/477	44/9724	0.891189	0.95779	0.717758	75572	1
mmu04350	TGF-beta signaling pathway	3/477	110/9724	0.911746	0.976409	0.731711	15902/15901/12156	3
mmu00190	Oxidative phosphorylation	4/477	141/9724	0.920575	0.979264	0.733851	21871/12858/11975/76429	4
mmu00380	Tryptophan metabolism	1/477	52/9724	0.927383	0.979264	0.733851	71562	1
mmu00520	Amino sugar and nucleotide sugar metabolism	1/477	52/9724	0.927383	0.979264	0.733851	212032	1
mmu03460	Fanconi anemia pathway	1/477	52/9724	0.927383	0.979264	0.733851	12144	1
mmu00510	N-Glycan biosynthesis	1/477	53/9724	0.930964	0.97962	0.734118	107895	1
mmu00330	Arginine and proline metabolism	1/477	54/9724	0.934369	0.97979	0.734245	11847	1
mmu05322	Systemic lupus erythematosus	4/477	150/9724	0.940997	0.981846	0.735785	246256/14129/14131/20821	4
mmu04660	T cell receptor signaling pathway	3/477	122/9724	0.942832	0.981846	0.735785	74769/20663/26415	3
mmu01212	Fatty acid metabolism	1/477	62/9724	0.956218	0.992364	0.743668	74559	1
mmu00310	Lysine degradation	1/477	64/9724	0.960435	0.993326	0.744389	239122	1
mmu05014	Amyotrophic lateral sclerosis	11/477	375/9724	0.979485	0.99998	0.749375	545486/14775/67819/21937/22151/53857/13163/12367/12858/269966/26415	11
mmu05016	Huntington disease	7/477	308/9724	0.99443	0.99998	0.749375	545486/14775/22151/53857/12367/12858/18795	7
mmu04141	Protein processing in endoplasmic reticulum	4/477	175/9724	0.9752	0.99998	0.749375	17872/66753/20335/67819	4
mmu05017	Spinocerebellar ataxia	3/477	141/9724	0.972071	0.99998	0.749375	16439/74769/18795	3
mmu04310	Wnt signaling pathway	2/477	175/9724	0.998586	0.99998	0.749375	494504/18795	2
mmu03010	Ribosome	2/477	265/9724	0.99998	0.99998	0.749375	22186/107734	2
mmu03018	RNA degradation	1/477	83/9724	0.984897	0.99998	0.749375	24127	1
mmu04260	Cardiac muscle contraction	1/477	89/9724	0.988862	0.99998	0.749375	12858	1
mmu04974	Protein digestion and absorption	1/477	108/9724	0.995759	0.99998	0.749375	17254	1
mmu03008	Ribosome biogenesis in eukaryotes	1/477	125/9724	0.998216	0.99998	0.749375	24127	1

## Sheet: DOWN-KEGG
ID	Description	GeneRatio	BgRatio	pvalue	p.adjust	qvalue	geneID	Count
mmu04640	Hematopoietic cell lineage	16/203	94/9724	7.9e-11	2.08e-08	1.9e-08	14128/12478/15002/14961/14969/12902/12493/12507/15000/12501/12526/15001/14999/12483/16192/16199	16
mmu04672	Intestinal immune network for IgA production	9/203	43/9724	1.92e-07	2.53e-05	2.32e-05	15002/14961/14969/72049/12769/21939/15000/15001/14999	9
mmu05340	Primary immunodeficiency	8/203	36/9724	5.76e-07	3.79e-05	3.47e-05	12478/12518/72049/17060/21939/12501/12265/12526	8
mmu05169	Epstein-Barr virus infection	18/203	228/9724	1.24e-06	6.5e-05	5.96e-05	14128/12478/15002/14961/14969/19094/12902/22033/16150/17060/21939/15000/12501/15001/14999/12566/107986/15205	18
mmu04612	Antigen processing and presentation	11/203	87/9724	1.75e-06	7.68e-05	7.04e-05	15002/16149/14961/14969/15000/12265/12526/15001/14999/18044/15511	11
mmu04662	B cell receptor signaling pathway	10/203	84/9724	9.07e-06	0.000298121	0.000273243	12478/12143/12518/12517/242248/15985/12902/16150/17060/12483	10
mmu04659	Th17 cell differentiation	10/203	105/9724	6.48e-05	0.00189314	0.00173516	15002/14961/14969/19094/16150/16364/15000/12501/15001/14999	10
mmu04658	Th1 and Th2 cell differentiation	9/203	88/9724	8.66e-05	0.00227834	0.00208821	15002/14961/14969/19094/16150/15000/12501/15001/14999	9
mmu05166	Human T-cell leukemia virus 1 infection	14/203	247/9724	0.000660855	0.0120478	0.0110424	15002/14961/14969/72049/16150/21939/15000/12501/15001/14999/20807/12566/52563/16992	14
mmu05320	Autoimmune thyroid disease	7/203	76/9724	0.00100726	0.0165568	0.0151751	15002/14961/14969/21939/15000/15001/14999	7
mmu04064	NF-kappa B signaling pathway	8/203	107/9724	0.00175052	0.0247393	0.0226748	16994/72049/22033/16150/17060/21939/171211/16992	8
mmu05323	Rheumatoid arthritis	7/203	87/9724	0.00222092	0.0292051	0.0267679	15002/14961/16994/14969/15000/15001/14999	7
mmu05416	Viral myocarditis	7/203	94/9724	0.00344306	0.0431202	0.0395218	15002/14961/14969/21939/15000/15001/14999	7
mmu00250	Alanine	aspartate and glutamate metabolism	3/203	39/9724	0.0472863	0.374385	0.343142	14204/212647/269642
mmu04514	Cell adhesion molecules	10/203	179/9724	0.00427118	0.0486791	0.0446168	15002/14961/14969/20969/21939/15000/12526/15001/14999/12483	10
mmu05152	Tuberculosis	10/203	180/9724	0.0044422	0.0486791	0.0446168	15002/16149/14961/14969/19094/15000/12265/15001/14999/18044	10
mmu03460	Fanconi anemia pathway	5/203	52/9724	0.00442556	0.0486791	0.0446168	60534/26447/15205/13870/17350	5
mmu03420	Nucleotide excision repair	5/203	58/9724	0.00705714	0.0742411	0.0680457	107986/13871/14885/22592/13870	5
mmu00280	Valine	leucine and isoleucine degradation	3/203	57/9724	0.115952	0.573327	0.525483	14204/78038/56357
mmu00970	Aminoacyl-tRNA biosynthesis	5/203	66/9724	0.0120455	0.121845	0.111677	68915/71807/76563/69606/224805	5
mmu04060	Cytokine-cytokine receptor interaction	12/203	294/9724	0.0203163	0.197896	0.181382	16994/72049/12775/12769/21939/12145/56708/12771/16192/16199/85030/16992	12
mmu00510	N-Glycan biosynthesis	4/203	53/9724	0.0243608	0.228817	0.209722	20440/68292/140481/57170	4
mmu05164	Influenza A	8/203	174/9724	0.0293587	0.266253	0.244034	15002/14961/14969/16150/15000/12265/15001/14999	8
mmu05168	Herpes simplex virus 1 infection	16/203	462/9724	0.0322756	0.282949	0.259337	15002/16149/14961/14969/22033/16150/13666/15000/15001/14999/238693/408065/101095/54201/16992/57782	16
mmu05322	Systemic lupus erythematosus	7/203	150/9724	0.0376093	0.319072	0.292446	15002/14961/14969/21939/15000/15001/14999	7
mmu04330	Notch signaling pathway	4/203	63/9724	0.0422678	0.347388	0.318399	13542/14357/15205/19719	4
mmu05150	Staphylococcus aureus infection	6/203	128/9724	0.0514014	0.386245	0.354013	15002/14961/14969/15000/15001/14999	6
mmu00514	Other types of O-glycan biosynthesis	3/203	43/9724	0.0601494	0.416297	0.381557	20440/20441/19719	3
mmu00513	Various types of N-glycan biosynthesis	3/203	43/9724	0.0601494	0.416297	0.381557	68292/140481/20441	3
mmu00061	Fatty acid biosynthesis	2/203	19/9724	0.0587665	0.416297	0.381557	14979/26922	2
mmu04141	Protein processing in endoplasmic reticulum	7/203	175/9724	0.0738214	0.497821	0.456278	15505/15502/56085/68292/13666/74126/15511	7
mmu04350	TGF-beta signaling pathway	5/203	110/9724	0.0800928	0.515966	0.472909	17131/15903/17129/13590/230597	5
mmu03430	Mismatch repair	2/203	23/9724	0.0823977	0.515966	0.472909	217716/17350	2
mmu00900	Terpenoid backbone biosynthesis	2/203	23/9724	0.0823977	0.515966	0.472909	19671/319554	2
mmu05417	Lipid and atherosclerosis	8/203	217/9724	0.0845716	0.517263	0.474098	16801/19094/16150/21939/18796/13666/15511/16835	8
mmu01524	Platinum drug resistance	4/203	81/9724	0.088959	0.531732	0.487359	14872/13870/17350/211666	4
mmu00380	Tryptophan metabolism	3/203	52/9724	0.0942584	0.550888	0.504916	14204/107766/70789	3
mmu01240	Biosynthesis of cofactors	6/203	152/9724	0.0985765	0.557187	0.510689	106564/107766/70789/14287/216134/56749	6
mmu00790	Folate biosynthesis	2/203	26/9724	0.101692	0.557187	0.510689	72562/14287	2
mmu04110	Cell cycle	6/203	157/9724	0.110586	0.565358	0.518179	67177/55948/12566/52563/268930/320209	6
mmu04660	T cell receptor signaling pathway	5/203	122/9724	0.111782	0.565358	0.518179	19094/21682/16150/12501/12526	5
mmu00270	Cysteine and methionine metabolism	3/203	55/9724	0.107061	0.565358	0.518179	14204/16832/67870	3
mmu04611	Platelet activation	5/203	125/9724	0.120531	0.573327	0.525483	16801/19094/18796/21390/18759	5
mmu03008	Ribosome biogenesis in eukaryotes	5/203	125/9724	0.120531	0.573327	0.525483	14791/98956/66932/117109/213773	5
mmu01523	Antifolate resistance	2/203	29/9724	0.122077	0.573327	0.525483	16150/14287	2
mmu04914	Progesterone-mediated oocyte maturation	4/203	93/9724	0.129595	0.597957	0.548057	19094/12566/52563/268930	4
mmu05222	Small cell lung cancer	4/203	94/9724	0.133283	0.604372	0.553937	22033/16150/12566/107986	4
mmu00640	Propanoate metabolism	2/203	31/9724	0.136172	0.607003	0.556348	68738/16832	2
mmu04929	GnRH secretion	3/203	63/9724	0.14417	0.631944	0.579208	18796/239556/54393	3
mmu04925	Aldosterone synthesis and secretion	4/203	103/9724	0.168307	0.704371	0.645591	101540/18796/239556/16835	4
mmu05142	Chagas disease	4/203	103/9724	0.168307	0.704371	0.645591	19094/16150/18796/12501	4
mmu04145	Phagosome	6/203	183/9724	0.183881	0.746227	0.683955	15002/14961/14969/15000/15001/14999	6
mmu05162	Measles	5/203	145/9724	0.186268	0.746227	0.683955	16150/13666/12501/12566/15511	5
mmu04927	Cortisol synthesis and secretion	3/203	72/9724	0.190104	0.746227	0.683955	18796/239556/16835	3
mmu00562	Inositol phosphate metabolism	3/203	72/9724	0.190104	0.746227	0.683955	18796/71780/233011	3
mmu04144	Endocytosis	8/203	270/9724	0.203302	0.753075	0.690231	216859/116733/18759/15511/70432/225861/16835/230597	8
mmu05203	Viral carcinogenesis	7/203	228/9724	0.19968	0.753075	0.690231	170787/56233/22033/12771/20807/12566/14885	7
mmu05418	Fluid shear stress and atherosclerosis	5/203	148/9724	0.1971	0.753075	0.690231	19094/16150/20969/14872/211666	5
mmu04115	p53 signaling pathway	3/203	75/9724	0.206172	0.753101	0.690255	55948/12566/107986	3
mmu04062	Chemokine signaling pathway	6/203	193/9724	0.216222	0.778991	0.713984	12775/16150/12769/18796/12145/12771	6
mmu04150	mTOR signaling pathway	5/203	158/9724	0.234668	0.801527	0.73464	16150/56032/72149/13542/268933	5
mmu04668	TNF signaling pathway	4/203	118/9724	0.232679	0.801527	0.73464	19094/22033/16150/16992	4
mmu03022	Basal transcription factors	2/203	44/9724	0.233894	0.801527	0.73464	13871/14885	2
mmu00620	Pyruvate metabolism	2/203	44/9724	0.233894	0.801527	0.73464	68738/16832	2
mmu04934	Cushing syndrome	5/203	162/9724	0.250236	0.841223	0.771023	18796/239556/13542/12566/16835	5
mmu04114	Oocyte meiosis	4/203	123/9724	0.255368	0.841223	0.771023	19094/12566/52563/268930	4
mmu04979	Cholesterol metabolism	2/203	50/9724	0.280531	0.899753	0.824669	18830/16835	2
mmu05165	Human papillomavirus infection	9/203	359/9724	0.335142	0.919996	0.843223	56458/55927/16150/13542/12566/103733/18759/15205/19719	9
mmu05202	Transcriptional misregulation in cancer	6/203	226/9724	0.33353	0.919996	0.843223	56458/16825/21939/58208/15446/107986	6
mmu04915	Estrogen signaling pathway	4/203	134/9724	0.306646	0.919996	0.843223	14228/18796/54393/15511	4
mmu04068	FoxO signaling pathway	4/203	133/9724	0.301929	0.919996	0.843223	19094/56458/16150/12566	4
mmu05226	Gastric cancer	4/203	150/9724	0.38268	0.919996	0.843223	13542/12566/107986/17350	4
mmu04910	Insulin signaling pathway	4/203	140/9724	0.33509	0.919996	0.843223	56458/16150/18759/54646	4
mmu04380	Osteoclast differentiation	4/203	136/9724	0.316104	0.919996	0.843223	19094/21682/16150/17060	4
mmu05135	Yersinia infection	4/203	136/9724	0.316104	0.919996	0.843223	16801/19094/16150/12526	4
mmu04922	Glucagon signaling pathway	3/203	104/9724	0.37023	0.919996	0.843223	56458/18796/16832	3
mmu04657	IL-17 signaling pathway	3/203	93/9724	0.307205	0.919996	0.843223	19094/22033/16150	3
mmu04137	Mitophagy - animal	3/203	101/9724	0.353086	0.919996	0.843223	13666/382793/100756	3
mmu04070	Phosphatidylinositol signaling system	3/203	96/9724	0.324414	0.919996	0.843223	18796/233011/110524	3
mmu05215	Prostate cancer	3/203	100/9724	0.347358	0.919996	0.843223	56458/16150/12566	3
mmu04620	Toll-like receptor signaling pathway	3/203	104/9724	0.37023	0.919996	0.843223	19094/16150/21939	3
mmu05217	Basal cell carcinoma	2/203	63/9724	0.380063	0.919996	0.843223	13542/107986	2
mmu05213	Endometrial cancer	2/203	58/9724	0.342281	0.919996	0.843223	107986/17350	2
mmu01212	Fatty acid metabolism	2/203	62/9724	0.372574	0.919996	0.843223	14979/26922	2
mmu05134	Legionellosis	2/203	60/9724	0.357492	0.919996	0.843223	15499/15511	2
mmu05144	Malaria	2/203	57/9724	0.334634	0.919996	0.843223	20969/21939	2
mmu03250	Viral life cycle - HIV-1	2/203	63/9724	0.380063	0.919996	0.843223	269344/116733	2
mmu00515	Mannose type O-glycan biosynthesis	1/203	23/9724	0.384789	0.919996	0.843223	20441	1
mmu00670	One carbon pool by folate	1/203	19/9724	0.330498	0.919996	0.843223	69606	1
mmu00511	Other glycan degradation	1/203	18/9724	0.316197	0.919996	0.843223	73744	1
mmu00770	Pantothenate and CoA biosynthesis	1/203	21/9724	0.358215	0.919996	0.843223	106564	1
mmu00360	Phenylalanine metabolism	1/203	21/9724	0.358215	0.919996	0.843223	14204	1
mmu00010	Glycolysis / Gluconeogenesis	2/203	67/9724	0.409626	0.961889	0.881619	68738/16832	2
mmu05163	Human cytomegalovirus infection	6/203	254/9724	0.438172	0.97282	0.891638	16801/19094/22033/16150/18796/12771	6
mmu04015	Rap1 signaling pathway	5/203	214/9724	0.46361	0.97282	0.891638	101540/19094/18796/18759/56508	5
mmu05161	Hepatitis B	4/203	164/9724	0.448541	0.97282	0.891638	19094/16150/12566/107986	4
mmu05160	Hepatitis C	4/203	167/9724	0.462401	0.97282	0.891638	16150/13666/12566/16835	4
mmu04932	Non-alcoholic fatty liver disease	4/203	162/9724	0.439241	0.97282	0.891638	19094/16150/13666/66108	4
mmu04722	Neurotrophin signaling pathway	3/203	121/9724	0.465074	0.97282	0.891638	19094/16150/17179	3
mmu05220	Chronic myeloid leukemia	2/203	76/9724	0.473464	0.97282	0.891638	16150/107986	2
mmu00982	Drug metabolism - cytochrome P450	2/203	72/9724	0.445586	0.97282	0.891638	14872/211666	2
mmu00480	Glutathione metabolism	2/203	73/9724	0.452633	0.97282	0.891638	14872/211666	2
mmu00980	Metabolism of xenobiotics by cytochrome P450	2/203	76/9724	0.473464	0.97282	0.891638	14872/211666	2
mmu05212	Pancreatic cancer	2/203	76/9724	0.473464	0.97282	0.891638	16150/107986	2
mmu04917	Prolactin signaling pathway	2/203	74/9724	0.459629	0.97282	0.891638	19094/56468	2
mmu04622	RIG-I-like receptor signaling pathway	2/203	73/9724	0.452633	0.97282	0.891638	19094/16150	2
mmu00650	Butanoate metabolism	1/203	27/9724	0.434698	0.97282	0.891638	71911	1
mmu00062	Fatty acid elongation	1/203	29/9724	0.45812	0.97282	0.891638	26922	1
mmu04950	Maturity onset diabetes of the young	1/203	27/9724	0.434698	0.97282	0.891638	15205	1
mmu04630	JAK-STAT signaling pathway	4/203	171/9724	0.480691	0.980013	0.898231	56708/16192/16199/56468	4
mmu00630	Glyoxylate and dicarboxylate metabolism	1/203	32/9724	0.491454	0.986659	0.904323	68738	1
mmu03020	RNA polymerase	1/203	32/9724	0.491454	0.986659	0.904323	20017	1
mmu05225	Hepatocellular carcinoma	4/203	175/9724	0.498737	0.992885	0.910029	13542/107986/14872/211666	4
mmu04130	SNARE interactions in vesicular transport	1/203	33/9724	0.502105	0.992885	0.910029	22317	1
mmu04010	MAPK signaling pathway	6/203	299/9724	0.597346	0.995023	0.911988	19094/16150/239556/20807/19060/15511	6
mmu05010	Alzheimer disease	5/203	389/9724	0.913823	0.995023	0.911988	16150/18796/13666/66108/13542	5
mmu05020	Prion disease	5/203	273/9724	0.678857	0.995023	0.911988	20867/19094/13666/66108/15511	5
mmu03040	Spliceosome	5/203	260/9724	0.636579	0.995023	0.911988	20637/20227/68092/70767/15511	5
mmu05014	Amyotrophic lateral sclerosis	4/203	375/9724	0.956945	0.995023	0.911988	19094/56085/13666/66108	4
mmu04020	Calcium signaling pathway	4/203	254/9724	0.781651	0.995023	0.911988	18796/239556/21390/233011	4
mmu05170	Human immunodeficiency virus 1 infection	4/203	241/9724	0.745804	0.995023	0.911988	19094/22033/16150/12501	4
mmu04613	Neutrophil extracellular trap formation	4/203	209/9724	0.639222	0.995023	0.911988	170787/19094/56233/18796	4
mmu04621	NOD-like receptor signaling pathway	4/203	216/9724	0.66478	0.995023	0.911988	19094/22033/16150/18796	4
mmu04261	Adrenergic signaling in cardiomyocytes	3/203	156/9724	0.63657	0.995023	0.911988	19094/18796/56508	3
mmu04936	Alcoholic liver disease	3/203	141/9724	0.567871	0.995023	0.911988	19094/56458/16150	3
mmu03082	ATP-dependent chromatin remodeling	3/203	136/9724	0.54329	0.995023	0.911988	64050/77045/17192	3
mmu05224	Breast cancer	3/203	147/9724	0.59628	0.995023	0.911988	13542/107986/15205	3
mmu04218	Cellular senescence	3/203	182/9724	0.73681	0.995023	0.911988	19094/56458/12566	3
mmu04820	Cytoskeleton in muscle cells	3/203	232/9724	0.867399	0.995023	0.911988	20969/13008/77053	3
mmu05415	Diabetic cardiomyopathy	3/203	217/9724	0.835847	0.995023	0.911988	19094/18796/66108	3
mmu04148	Efferocytosis	3/203	161/9724	0.657716	0.995023	0.911988	243958/19094/56696	3
mmu04390	Hippo signaling pathway	3/203	158/9724	0.645136	0.995023	0.911988	17131/13542/18759	3
mmu05206	MicroRNAs in cancer	3/203	303/9724	0.955053	0.995023	0.911988	108655/16150/20677	3
mmu04072	Phospholipase D signaling pathway	3/203	149/9724	0.605478	0.995023	0.911988	18796/56508/110524	3
mmu05205	Proteoglycans in cancer	3/203	204/9724	0.803503	0.995023	0.911988	16801/19094/20969	3
mmu04723	Retrograde endocannabinoid signaling	3/203	153/9724	0.623456	0.995023	0.911988	19094/18796/66108	3
mmu04714	Thermogenesis	3/203	238/9724	0.878452	0.995023	0.911988	19094/66108/68493	3
mmu04120	Ubiquitin mediated proteolysis	3/203	154/9724	0.627862	0.995023	0.911988	74126/107986/52563	3
mmu04310	Wnt signaling pathway	3/203	175/9724	0.712177	0.995023	0.911988	18796/13542/16348	3
mmu05034	Alcoholism	2/203	207/9724	0.933315	0.995023	0.911988	170787/56233	2
mmu04152	AMPK signaling pathway	2/203	127/9724	0.747628	0.995023	0.911988	56458/72149	2
mmu04210	Apoptosis	2/203	135/9724	0.777356	0.995023	0.911988	16150/13666	2
mmu04140	Autophagy - animal	2/203	167/9724	0.867709	0.995023	0.911988	73683/13666	2
mmu04024	cAMP signaling pathway	2/203	224/9724	0.950612	0.995023	0.911988	54393/56508	2
mmu04022	cGMP-PKG signaling pathway	2/203	172/9724	0.878338	0.995023	0.911988	18796/20807	2
mmu05204	Chemical carcinogenesis - DNA adducts	2/203	90/9724	0.564032	0.995023	0.911988	14872/211666	2
mmu05207	Chemical carcinogenesis - receptor activation	2/203	228/9724	0.954013	0.995023	0.911988	14872/211666	2
mmu05231	Choline metabolism in cancer	2/203	98/9724	0.610571	0.995023	0.911988	12651/110524	2
mmu04713	Circadian entrainment	2/203	99/9724	0.616116	0.995023	0.911988	18796/239556	2
mmu05210	Colorectal cancer	2/203	88/9724	0.551794	0.995023	0.911988	107986/17350	2
mmu04625	C-type lectin receptor signaling pathway	2/203	112/9724	0.682762	0.995023	0.911988	19094/16150	2
mmu04728	Dopaminergic synapse	2/203	136/9724	0.78085	0.995023	0.911988	19094/18796	2
mmu00983	Drug metabolism - other enzymes	2/203	95/9724	0.593572	0.995023	0.911988	14872/211666	2
mmu00564	Glycerophospholipid metabolism	2/203	98/9724	0.610571	0.995023	0.911988	12651/110524	2
mmu04912	GnRH signaling pathway	2/203	90/9724	0.564032	0.995023	0.911988	19094/18796	2
mmu04931	Insulin resistance	2/203	110/9724	0.673158	0.995023	0.911988	56458/16150	2
mmu04911	Insulin secretion	2/203	86/9724	0.539318	0.995023	0.911988	18796/56508	2
mmu04670	Leukocyte transendothelial migration	2/203	119/9724	0.714576	0.995023	0.911988	19094/56508	2
mmu04211	Longevity regulating pathway	2/203	90/9724	0.564032	0.995023	0.911988	56458/77683	2
mmu04142	Lysosome	2/203	135/9724	0.777356	0.995023	0.911988	74105/260302	2
mmu04916	Melanogenesis	2/203	100/9724	0.621601	0.995023	0.911988	18796/13542	2
mmu05032	Morphine addiction	2/203	92/9724	0.576029	0.995023	0.911988	18583/54393	2
mmu03015	mRNA surveillance pathway	2/203	104/9724	0.642939	0.995023	0.911988	68092/105083	2
mmu04217	Necroptosis	2/203	177/9724	0.888177	0.995023	0.911988	22033/116733	2
mmu04810	Regulation of actin cytoskeleton	2/203	232/9724	0.95719	0.995023	0.911988	16801/16407	2
mmu04926	Relaxin signaling pathway	2/203	130/9724	0.759154	0.995023	0.911988	19094/18796	2
mmu03018	RNA degradation	2/203	83/9724	0.520162	0.995023	0.911988	72544/103135	2
mmu04071	Sphingolipid signaling pathway	2/203	126/9724	0.743683	0.995023	0.911988	19094/18796	2
mmu05017	Spinocerebellar ataxia	2/203	141/9724	0.797608	0.995023	0.911988	18796/18044	2
mmu04742	Taste transduction	2/203	92/9724	0.576029	0.995023	0.911988	18796/54393	2
mmu04919	Thyroid hormone signaling pathway	2/203	120/9724	0.718897	0.995023	0.911988	56458/18796	2
mmu04530	Tight junction	2/203	169/9724	0.872058	0.995023	0.911988	18759/74094	2
mmu04270	Vascular smooth muscle contraction	2/203	144/9724	0.807113	0.995023	0.911988	16801/18796	2
mmu05221	Acute myeloid leukemia	1/203	70/9724	0.772845	0.995023	0.911988	16150	1
mmu04920	Adipocytokine signaling pathway	1/203	72/9724	0.782298	0.995023	0.911988	16150	1
mmu05143	African trypanosomiasis	1/203	39/9724	0.56151	0.995023	0.911988	18796	1
mmu04960	Aldosterone-regulated sodium reabsorption	1/203	38/9724	0.552124	0.995023	0.911988	55948	1
mmu00520	Amino sugar and nucleotide sugar metabolism	1/203	52/9724	0.667119	0.995023	0.911988	227620	1
mmu05146	Amoebiasis	1/203	108/9724	0.898861	0.995023	0.911988	18796	1
mmu04371	Apelin signaling pathway	1/203	139/9724	0.947856	0.995023	0.911988	18796	1
mmu00590	Arachidonic acid metabolism	1/203	89/9724	0.848366	0.995023	0.911988	15446	1
mmu00330	Arginine and proline metabolism	1/203	54/9724	0.680947	0.995023	0.911988	212647	1
mmu03410	Base excision repair	1/203	47/9724	0.629886	0.995023	0.911988	18975	1
mmu04976	Bile secretion	1/203	101/9724	0.882576	0.995023	0.911988	16835	1
mmu01250	Biosynthesis of nucleotide sugars	1/203	38/9724	0.552124	0.995023	0.911988	227620	1
mmu04973	Carbohydrate digestion and absorption	1/203	49/9724	0.645252	0.995023	0.911988	18796	1
mmu01200	Carbon metabolism	1/203	122/9724	0.924993	0.995023	0.911988	68738	1
mmu05230	Central carbon metabolism in cancer	1/203	69/9724	0.767966	0.995023	0.911988	16832	1
mmu04725	Cholinergic synapse	1/203	113/9724	0.909097	0.995023	0.911988	18796	1
mmu04610	Complement and coagulation cascades	1/203	94/9724	0.863684	0.995023	0.911988	12902	1
mmu04623	Cytosolic DNA-sensing pathway	1/203	82/9724	0.824004	0.995023	0.911988	16150	1
mmu04512	ECM-receptor interaction	1/203	89/9724	0.848366	0.995023	0.911988	20969	1
mmu01522	Endocrine resistance	1/203	93/9724	0.860749	0.995023	0.911988	19094	1
mmu00565	Ether lipid metabolism	1/203	48/9724	0.63765	0.995023	0.911988	18476	1
mmu00071	Fatty acid degradation	1/203	52/9724	0.667119	0.995023	0.911988	13177	1
mmu04664	Fc epsilon RI signaling pathway	1/203	66/9724	0.752696	0.995023	0.911988	19094	1
mmu04727	GABAergic synapse	1/203	90/9724	0.851561	0.995023	0.911988	54393	1
mmu04540	Gap junction	1/203	86/9724	0.838366	0.995023	0.911988	18796	1
mmu04971	Gastric acid secretion	1/203	75/9724	0.795749	0.995023	0.911988	18796	1
mmu05214	Glioma	1/203	74/9724	0.79136	0.995023	0.911988	107986	1
mmu04724	Glutamatergic synapse	1/203	115/9724	0.912897	0.995023	0.911988	18796	1
mmu00561	Glycerolipid metabolism	1/203	63/9724	0.736426	0.995023	0.911988	110524	1
mmu04066	HIF-1 signaling pathway	1/203	116/9724	0.914737	0.995023	0.911988	16832	1
mmu04730	Long-term depression	1/203	60/9724	0.719092	0.995023	0.911988	18796	1
mmu04720	Long-term potentiation	1/203	67/9724	0.757894	0.995023	0.911988	18796	1
mmu00310	Lysine degradation	1/203	64/9724	0.741965	0.995023	0.911988	77683	1
mmu05218	Melanoma	1/203	72/9724	0.782298	0.995023	0.911988	107986	1
mmu04978	Mineral absorption	1/203	55/9724	0.687644	0.995023	0.911988	171429	1
mmu05223	Non-small cell lung cancer	1/203	72/9724	0.782298	0.995023	0.911988	107986	1
mmu03013	Nucleocytoplasmic transport	1/203	118/9724	0.918302	0.995023	0.911988	68092	1
mmu04913	Ovarian steroidogenesis	1/203	64/9724	0.741965	0.995023	0.911988	16835	1
mmu00190	Oxidative phosphorylation	1/203	141/9724	0.950041	0.995023	0.911988	66108	1
mmu04972	Pancreatic secretion	1/203	115/9724	0.912897	0.995023	0.911988	18796	1
mmu04146	Peroxisome	1/203	87/9724	0.84177	0.995023	0.911988	224824	1
mmu05133	Pertussis	1/203	77/9724	0.804253	0.995023	0.911988	19094	1
mmu03083	Polycomb repressive complex	1/203	87/9724	0.84177	0.995023	0.911988	52609	1
mmu03320	PPAR signaling pathway	1/203	89/9724	0.848366	0.995023	0.911988	18830	1
mmu04974	Protein digestion and absorption	1/203	108/9724	0.898861	0.995023	0.911988	237759	1
mmu00230	Purine metabolism	1/203	134/9724	0.941967	0.995023	0.911988	18583	1
mmu00240	Pyrimidine metabolism	1/203	56/9724	0.694202	0.995023	0.911988	56749	1
mmu04924	Renin secretion	1/203	76/9724	0.800046	0.995023	0.911988	18796	1
mmu04970	Salivary secretion	1/203	87/9724	0.84177	0.995023	0.911988	18796	1
mmu04726	Serotonergic synapse	1/203	135/9724	0.943195	0.995023	0.911988	18796	1
mmu00140	Steroid hormone biosynthesis	1/203	98/9724	0.874822	0.995023	0.911988	14979	1
mmu05216	Thyroid cancer	1/203	37/9724	0.542537	0.995023	0.911988	107986	1
mmu04918	Thyroid hormone synthesis	1/203	74/9724	0.79136	0.995023	0.911988	18796	1
mmu04930	Type II diabetes mellitus	1/203	48/9724	0.63765	0.995023	0.911988	16150	1
mmu00350	Tyrosine metabolism	1/203	40/9724	0.570701	0.995023	0.911988	14204	1
mmu04370	VEGF signaling pathway	1/203	58/9724	0.70691	0.995023	0.911988	19094	1
mmu04921	Oxytocin signaling pathway	1/203	153/9724	0.961367	0.995431	0.912362	18796	1
mmu04151	PI3K-Akt signaling pathway	3/203	367/9724	0.984334	0.997354	0.914125	12478/16150/12566	3
mmu05171	Coronavirus disease - COVID-19	2/203	334/9724	0.993562	0.997354	0.914125	19094/16150	2
mmu05016	Huntington disease	2/203	308/9724	0.989449	0.997354	0.914125	18796/66108	2
mmu05012	Parkinson disease	2/203	274/9724	0.980084	0.997354	0.914125	13666/66108	2
mmu05132	Salmonella infection	2/203	252/9724	0.970176	0.997354	0.914125	19094/16150	2
mmu04814	Motor proteins	1/203	198/9724	0.98531	0.997354	0.914125	103733	1
mmu04014	Ras signaling pathway	1/203	236/9724	0.993531	0.997354	0.914125	16150	1
mmu04080	Neuroactive ligand-receptor interaction	2/203	390/9724	0.997823	0.997823	0.914555	54393/21390	2
