# Supplementary material for: Irf7 Deficiency Confers Protection Against Influenza Infection, Independent of irf3
Source: Int J Biol Sci. 2026 Jan 22;22(4):1974–96. doi: 10.7150/ijbs.126714 (PMC12905640; doi:10.7150/ijbs.126714)
Supplement: Supplementary file 1 — Supplementary figures and tables. [file ijbsv22p1974s1.zip › Table S8 IRF_Balance_Control_Flu_UMAP_Scores.xlsx]

## Sheet: Sheet 1
cell_barcode	sample	celltype	celltype_sub	UMAP_1	UMAP_2	IRF3_Signature	IRF7_Signature	IRF_Balance
flu_control_AACACACAGAACGCTAGTGACTAACGG	control	Alveolar macrophages	CD206+ AM	9.91074	3.48923	0	0.0347222	1
flu_control_AACACACAGACAACAGGTGTACGGACT	control	T cells	T cells	-9.22285	-8.18816	0.106587	0	-1
flu_control_AACACACAGACCTGCTACAGGTTGGCT	control	Alveolar macrophages	CD11b+ AM	-6.10109	2.71645	0.121042	0.0598073	-0.338594
flu_control_AACACACAGTGATCCTCTAAGGAGTCT	control	Alveolar macrophages	CD206+ AM	11.7745	1.78834	0.014344	0	-1
flu_control_AACACACAGTTGAGACAGGGTAAGTTC	control	Alveolar macrophages	CD206+ AM	11.8962	1.99707	0	0.0644841	1
flu_control_AACACACAGTTGGTGACCTGCTTATGG	control	Alveolar macrophages	CD11b+ AM	-5.02823	2.50148	0.253779	0.173895	-0.186789
flu_control_AACACCGTTACTCATCGTGAATCGCAA	control	Alveolar macrophages	CD206+ AM	12.4983	2.32624	0.0744786	0	-1
flu_control_AACACCGTTATGCGATACGTAAGATCG	control	Alveolar macrophages	CD206+ AM	11.2377	2.00075	0.034867	0	-1
flu_control_AACACCGTTCCTACAAGGCCAAGGATG	control	Alveolar macrophages	CD11b+ AM	-3.83862	3.87967	0.0587002	0.161565	0.467003
flu_control_AACACCGTTTATAGCGGTCTTGGAAGA	control	T cells	T cells	-7.14295	-6.5627	0	0.0480442	1
flu_control_AACACCGTTTATCGTGCACATTCCGCT	control	Alveolar macrophages	CD11b+ AM	-5.30625	4.56131	0	0.102749	1
flu_control_AACACCGTTTCTTCTCAGATTCTCAGG	control	Alveolar macrophages	CD206+ AM	11.8228	1.86764	0.0204127	0	-1
flu_control_AACACCGTTTGGTAACCGACGCCACTT	control	Alveolar macrophages	CD206+ AM	12.1419	2.31618	0.0219574	0.00793651	-0.469022
flu_control_AACACCGTTTTCCAATCGAAGATCTGC	control	Alveolar macrophages	CD11b+ AM	-6.69606	5.01968	0	0.0634921	1
flu_control_AACGGACCTACAACAGGTGTCCTGGTA	control	T cells	T cells	-9.32023	-8.30484	0.0569348	0	-1
flu_control_AACGGACCTCCTACAAGGCTAGGTTGC	control	Alveolar macrophages	CD11b+ AM	-6.66868	2.69051	0.0986428	0.182681	0.298725
flu_control_AACGGACCTCGCTGTAAGGACATGGCT	control	Alveolar macrophages	CD206+ AM	11.8073	1.53742	0.0473353	0	-1
flu_control_AACGGACCTGCAACTTCATAGTAGAGC	control	Alveolar macrophages	CD11b+ AM	-6.81672	2.93652	0.0425908	0.0545635	0.123234
flu_control_AACGGACCTGGTGATCAGCGGCTTCTA	control	T cells	T cells	-9.12823	-8.18106	0	0.0085034	1
flu_control_AACGGACCTGTATCCTTCCTTAGCGAC	control	T cells	T cells	-6.83491	-6.64089	0.0361911	0.00836168	-0.624639
flu_control_AACGGACCTTCGATGTGGGTCCTGGTA	control	Alveolar macrophages	CD11b+ AM	-5.70972	2.90173	0.168487	0	-1
flu_control_AACGGACCTTCTTCTCAGGAGAGGAGT	control	Alveolar macrophages	CD206+ AM	9.81281	3.50498	0.0797749	0	-1
flu_control_AACGGACCTTCTTCTCAGGGTTGGAAT	control	Alveolar macrophages	CD206+ AM	10.0883	3.45005	0	0.000283447	1
flu_control_AACGGACCTTGGTCAGTTCTTGGAAGA	control	Alveolar macrophages	DC2	-2.61326	3.19853	0	0.00907029	1
flu_control_AACGGACCTTGTCGGTGTCTTAGCGAC	control	DC1	DC1	-2.59709	0.889304	0.0034205	0	-1
flu_control_AACTGGCGAATGTGCAGCTGTACGCCT	control	Alveolar macrophages	CD11b+ AM	-6.74144	3.2213	0	0.137613	1
flu_control_AACTGGCGACATACGACCCGCTTACCT	control	Alveolar macrophages	CD11b+ AM	-5.83545	2.60152	0.0319982	0.177579	0.694641
flu_control_AACTGGCGACGAGTTGCACTCAATCGT	control	T cells	T cells	-7.53412	-6.93973	0	0.0263605	1
flu_control_AACTGGCGACGATAAGGCTCAGCACTG	control	T cells	T cells	-6.02343	-6.24222	0.0549487	0	-1
flu_control_AACTGGCGATGATCCTCTTAAGTCGCT	control	Alveolar macrophages	CD11b+ AM	-6.91016	3.56575	0.0396116	0.0671769	0.25813
flu_control_AACTGGCGATGGACTTGTATGAGTCCT	control	T cells	T cells	-7.04581	-7.02598	0.153592	0.156463	0.00925986
flu_control_AAGCTTGCGACAACAGGTTTACAGAGG	control	Alveolar macrophages	CD206+ AM	9.59793	3.74698	0.00231711	0.0416667	0.894638
flu_control_AAGCTTGCGAGGCTGTTGCTGATATCC	control	DC1	DC1	-2.44767	0.799934	0.0564934	0	-1
flu_control_AAGCTTGCGCTAACCAGACGGAATGCT	control	Alveolar macrophages	CD11b+ AM	-6.76934	2.32177	0.0623414	0.0800737	0.124511
flu_control_AAGCTTGCGGATAACCGCTTCAACAGC	control	Alveolar macrophages	CD11b+ AM	-6.57353	4.18948	0	0.115221	1
flu_control_AAGCTTGCGGCCATAACCTCCTAAGCC	control	Alveolar macrophages	CD11b+ AM	-6.87266	2.87561	0	0.0194161	1
flu_control_AAGCTTGCGTAGTCCGGAAGTTCGTCC	control	Alveolar macrophages	CD206+ AM	11.4355	1.62265	0	0.0598073	1
flu_control_AAGCTTGCGTCAGGTAGATATGCTCTC	control	Alveolar macrophages	CD206+ AM	12.0532	1.70997	0.00948913	0	-1
flu_control_AAGCTTGCGTTGGTGACCATTGAGAGC	control	Alveolar macrophages	CD11b+ AM	-3.94862	3.79165	0	0.0977891	1
flu_control_AATCGCCACACCGTACTCAGACTCTAC	control	Alveolar macrophages	CD11b+ AM	-7.21948	2.91484	0.0296811	0.121315	0.606863
flu_control_AATCGCCACAGACGAAGTCACCAAGTC	control	T cells	T cells	-9.01288	-8.1701	0	0.0104875	1
flu_control_AATCGCCACCCAGTCCTACAGACACTC	control	T cells	T cells	-7.89327	-7.53711	0.082092	0	-1
flu_control_AATCGCCACCTCCTCAATTAGAGTCGC	control	Alveolar macrophages	CD11b+ AM	-6.39411	2.57592	0	0.117914	1
flu_control_AATCGCCACGAAGAAGCCGACGTAGAG	control	Alveolar macrophages	DC2	-5.51174	3.62506	0.074258	0.0328798	-0.386214
flu_control_AATCGCCACTATAGCGGTCCGTTGATT	control	Alveolar macrophages	CD11b+ AM	-5.23282	4.51859	0.0881607	0.00368481	-0.919761
flu_control_AATCGCCACTGACTTCCGTTAAGAGGC	control	DC2	CD11b+ AM	2.98733	-19.4336	0.0526316	0.165533	0.517505
flu_control_AATCGCCACTGATCCTCTTCCTAAGCC	control	Alveolar macrophages	CD206+ AM	11.3506	1.27183	0.0302328	0	-1
flu_control_ACACACCAACAATGCAACGGTGTCGTA	control	T cells	T cells	-5.79333	-6.15418	0	0.0428005	1
flu_control_ACACACCAACGTCATACCCAAGGTGTT	control	Alveolar macrophages	CD11b+ AM	-6.61435	2.73144	0.0420391	0	-1
flu_control_ACACACCAAGGAAGACTCAACAGGAAC	control	Alveolar macrophages	CD11b+ AM	-3.86366	3.79608	0	0.0354308	1
flu_control_ACACACCAATCCTGGCTTTGCTATCGC	control	T cells	T cells	-4.53927	-3.95202	0.00529626	0	-1
flu_control_ACACACCAATGGTCAGTTTCAGCACTG	control	Alveolar macrophages	CD206+ AM	11.3574	2.38063	0	0.0297619	1
flu_control_ACACAGGCTACACCAACGCCGTTGATT	control	Alveolar macrophages	CD206+ AM	12.3523	2.02203	0	0.0111961	1
flu_control_ACACAGGCTGATGTGTGTCACCAAGTC	control	Alveolar macrophages	CD11b+ AM	-4.81996	4.28786	0.048218	0	-1
flu_control_ACACAGGCTTCTGTCTGCTTCAACAGC	control	T cells	CD206+ AM	1.22574	-0.31142	0	0.031746	1
flu_control_ACACAGGCTTGTCGGTGTCTGAAGTGA	control	Alveolar macrophages	CD11b+ AM	-7.07912	2.78155	0.0838574	0.10771	0.124511
flu_control_ACATCGGACACAACAGGTGATCTCTTG	control	T cells	T cells	-6.48746	-6.24514	0	0.0909864	1
flu_control_ACATCGGACACGTTACGAGTGTCTGAA	control	T cells	T cells	-5.84874	-5.95356	0.0179852	0.0728458	0.603985
flu_control_ACATCGGACCACTAGGCACTGCGTAGT	control	Alveolar macrophages	CD206+ AM	12.0409	1.8671	0	0.0274943	1
flu_control_ACATCGGACCAGCCGAATATTGAGAGC	control	Alveolar macrophages	CD11b+ AM	-6.27053	2.6914	0.0312259	0	-1
flu_control_ACATCGGACCAGCCGAATCGTGTGATG	control	T cells	CD11b+ AM	-7.02	-1.99065	0.0282467	0.113804	0.602301
flu_control_ACATCGGACCCAGTCCTACACACCTCA	control	Alveolar macrophages	CD11b+ AM	-4.1424	4.11968	0.0703961	0.114796	0.23975
flu_control_ACATCGGACCCATAATCGTTCGGTCAA	control	Alveolar macrophages	CD206+ AM	11.617	2.48951	0.0358601	0	-1
flu_control_ACGAAGCTCAGATACGCATTGTCGCTC	control	Alveolar macrophages	CD11b+ AM	-5.78382	2.92987	0.0735959	0	-1
flu_control_ACGAAGCTCAGCATAGCGCCTCTTAAG	control	T cells	T cells	-5.60215	-5.73253	0	0.042517	1
flu_control_ACGAAGCTCCGTCATACCACGTGTGTT	control	Alveolar macrophages	CD11b+ AM	-6.56911	3.60413	0.0923535	0.0252268	-0.570902
flu_control_ACGAAGCTCGATAACCGCGCACTATTC	control	Alveolar macrophages	CD206+ AM	11.7771	1.74594	0	0.112103	1
flu_control_ACGAAGCTCGCTGCGATAATGAGTCCT	control	T cells	T cells	-5.75839	-6.15801	0	0.216695	1
flu_control_ACGAAGCTCGTTCTACCGAGTGCTACA	control	Alveolar macrophages	CD11b+ AM	-4.31527	3.78056	0	0.0454932	1
flu_control_ACGAAGCTCTAATGGCCGAACAGGAAC	control	T cells	T cells	-7.32241	-7.03451	0	0.0851757	1
flu_control_ACGAAGCTCTGGTCAGTTAGTGCTACA	control	Alveolar macrophages	CD206+ AM	11.0398	2.36254	0.0107029	0	-1
flu_control_ACGAAGCTCTGTCGGTGTGGTTGGAAT	control	Alveolar macrophages	CD11b+ AM	-7.14827	3.02008	0.00176542	0	-1
flu_control_ACGAATGGAACCTCGACTCTGAAGTGA	control	T cells	T cells	-7.32436	-7.12781	0.0292398	0	-1
flu_control_ACGAATGGACAATTGCGCCTCTAACAC	control	Alveolar macrophages	CD11b+ AM	-6.45674	5.17492	0	0.118764	1
flu_control_ACGAATGGACATACGACCACGTGTGTT	control	Alveolar macrophages	CD206+ AM	11.5582	2.05961	0.0157784	0	-1
flu_control_ACGAATGGACGAGTTGCATGGTTGTAC	control	Alveolar macrophages	CD206+ AM	11.8512	2.00375	0.01953	0.0839002	0.622355
flu_control_ACGAATGGATAGACCACTCTGCGTAGT	control	DC1	DC1	-3.00837	1.55233	0.0808783	0	-1
flu_control_ACGAATGGATCCTGGCTTAGGTTGGCT	control	Alveolar macrophages	CD11b+ AM	-6.89953	3.10894	0.00871676	0	-1
flu_control_ACGAATGGATGATGTGCCTCGCATACT	control	Alveolar macrophages	CD11b+ AM	-5.28635	2.43781	0.291956	0.172902	-0.256107
flu_control_ACGAATGGATTACACGACCACCAAGTC	control	T cells	T cells	-7.47942	-6.99796	0	0.0802154	1
flu_control_ACGAATGGATTACACGACCTGTACACA	control	T cells	T cells	-7.05326	-6.45118	0.0712788	0.0915533	0.124511
flu_control_ACTGCCTAGCTCCTCAATAGATCTCGT	control	Alveolar macrophages	CD206+ AM	10.535	3.30069	0	0.00538549	1
flu_control_ACTGCCTAGGCTGCGATAAGACTCTAC	control	Alveolar macrophages	DC2	-2.46718	3.15751	0.000220677	0	-1
flu_control_ACTGCCTAGTTGAGACAGGTAGCACGA	control	Alveolar macrophages	CD206+ AM	9.67698	3.67413	0.0505351	0	-1
flu_control_AGACGTTCAAGCCACATATGCTATCGC	control	DC1	DC1	-2.80461	0.923129	0.014344	0.071712	0.666635
flu_control_AGACGTTCATAATGGCCGCGACCTTAT	control	Alveolar macrophages	CD206+ AM	10.3604	3.36048	0.0570451	0	-1
flu_control_AGACGTTCATGAGGCCTTCGTGTGATG	control	Alveolar macrophages	CD206+ AM	10.448	3.11415	0	0.0853175	1
flu_control_AGACGTTCATGAGGCCTTTTGTGTACG	control	Alveolar macrophages	CD11b+ AM	-5.10997	2.27363	0.348891	0.172761	-0.33764
flu_control_AGCTCCTTGATGCCTAAGGACGTAGAG	control	Alveolar macrophages	CD11b+ AM	-6.53377	4.42845	0.0196403	0	-1
flu_control_AGCTCCTTGCCATAATCGTTAGCCGTA	control	Alveolar macrophages	CD11b+ AM	1.84881	4.25762	0.187797	0.120465	-0.218424
flu_control_AGCTCCTTGGCAACTTCAACGTGTGTT	control	Alveolar macrophages	CD11b+ AM	-6.06396	2.50943	0.0581485	0	-1
flu_control_AGCTCCTTGGGTCCGTAAAGTGCTACA	control	Alveolar macrophages	CD11b+ AM	-6.26581	4.95622	0.106587	0.069161	-0.212954
flu_control_AGCTCCTTGGGTGATCAGGAGAGGAGT	control	T cells	T cells	-6.50157	-7.0716	0.272426	0.184382	-0.192738
flu_control_AGCTCCTTGTATCGTGCAAGCACATGC	control	Alveolar macrophages	CD11b+ AM	-6.64509	4.36943	0.102505	0.0704365	-0.185428
flu_control_AGCTCCTTGTGACTTCCGCTTCCACGT	control	Alveolar macrophages	CD206+ AM	12.17	2.03155	0.026371	0.00113379	-0.917557
flu_control_AGCTCCTTGTGATCCTCTGAACCTGTA	control	Alveolar macrophages	CD11b+ AM	-7.17503	2.85693	0.0286881	0.055839	0.32121
flu_control_AGCTCCTTGTTACACGACCCAATACAG	control	Alveolar macrophages	CD11b+ AM	-5.40543	2.24834	0.228181	0.23852	0.0221553
flu_control_AGCTGAGTCCAATGCAACCGTGGCTAT	control	Alveolar macrophages	CD206+ AM	12.0755	2.33026	0.0222884	0	-1
flu_control_AGCTGAGTCCACTAGGCAGCACTATTC	control	T cells	T cells	-6.86333	-7.33133	0.0555004	0.0548469	-0.00592173
flu_control_AGCTGAGTCCAGCCGAATTACGAAGGA	control	T cells	T cells	-8.81452	-8.23187	0	0.130244	1
flu_control_AGCTGAGTCCGCTGTAAGTGGCTCACA	control	T cells	T cells	-7.05575	-6.50165	0.020854	0	-1
flu_control_AGCTGAGTCGCTTACAGGCACCTAACG	control	Alveolar macrophages	CD206+ AM	9.68419	3.68094	0	0.0274943	1
flu_control_AGCTGAGTCTAGTCCGGATACGCGTAC	control	T cells	T cells	-5.95729	-5.84272	0	0.0654762	1
flu_control_AGCTGAGTCTCGATGTGGGAGACCTAG	control	Alveolar macrophages	CD11b+ AM	-6.79165	2.50934	0	0.0768141	1
flu_control_AGCTGAGTCTGTCGGTGTTATGACACC	control	Alveolar macrophages	CD11b+ AM	-7.22528	3.07323	0.0723822	0	-1
flu_control_AGCTGAGTCTTCCAATCGTGTACGCCT	control	T cells	T cells	-7.54372	-6.70467	0.147192	0.0419501	-0.556417
flu_control_AGGACTCACACCGTACTCGGTAAGTTC	control	DC2	CD11b+ AM	3.07248	-19.5197	0.0260399	0	-1
flu_control_AGGACTCACACCTCGACTGTCGCCTAT	control	T cells	T cells	-4.57772	-3.94818	0.100408	0.0616497	-0.239165
flu_control_AGGACTCACATGCCTAAGCATTCCGCT	control	T cells	T cells	-7.30856	-6.8742	0.0173232	0.0637755	0.572788
flu_control_AGGACTCACCCAGAAGATAGAATCCGG	control	Alveolar macrophages	CD206+ AM	11.9813	2.14372	0	0.119756	1
flu_control_AGGACTCACCCATAATCGCGACTGAGA	control	Alveolar macrophages	CD206+ AM	11.6524	1.99874	0.033874	0	-1
flu_control_AGGACTCACGCATGTTGGTACTCCATC	control	Alveolar macrophages	CD206+ AM	11.8133	1.72827	0	0.0226757	1
flu_control_AGGACTCACGCTTACAGGATCGCTCTG	control	DC2	CD11b+ AM	3.12571	-19.5731	0.0206333	0.0293367	0.174172
flu_control_AGGACTCACTATAGCGGTTGAAGCTGA	control	Alveolar macrophages	CD206+ AM	9.97162	3.56557	0	0.00141723	1
flu_control_AGGACTCACTGATCCTCTTGCTTATGG	control	Alveolar macrophages	CD11b+ AM	-6.12997	2.41883	0.0279157	0	-1
flu_control_AGGACTCACTTGGTGACCGTTACCACG	control	T cells	T cells	-6.23283	-6.62239	0	0.0908447	1
flu_control_AGGAGCAATAGACGAAGTATTAGCCTG	control	Alveolar macrophages	CD206+ AM	11.5591	2.11461	0.0122476	0	-1
flu_control_AGGAGCAATCCAGAAGATATGAGTCCT	control	Alveolar macrophages	CD11b+ AM	-6.53351	2.349	0.0950017	0.173328	0.291903
flu_control_AGGAGCAATCTCCTCAATCGCTTACCT	control	Alveolar macrophages	CD206+ AM	11.144	1.29551	0.00860642	0	-1
flu_control_AGGAGCAATGGTAGTCCAGGTAAGTTC	control	DC1	DC1	-2.95661	1.7335	0.054728	0	-1
flu_control_AGGAGCAATTAATGGCCGCGACTGAGA	control	T cells	T cells	-7.50741	-6.93915	0	0.108418	1
flu_control_AGGAGCAATTAATGGCCGGTTACCACG	control	T cells	T cells	-7.21145	-7.25404	0	0.0724206	1
flu_control_AGGAGCAATTGATCCTCTACCTCTTGA	control	T cells	T cells	-9.49081	-8.12193	0	0.0486111	1
flu_control_AGGAGCAATTGGTCAGTTAGCGTGTAT	control	T cells	T cells	-6.9191	-7.33475	0.0293501	0	-1
flu_control_AGTAGGAGGATGCGATACTTGTGTACG	control	Alveolar macrophages	CD11b+ AM	-6.53885	5.1997	0.00275847	0.00354308	0.124511
flu_control_AGTAGGAGGATGTGCAGCAAGATCTGC	control	T cells	T cells	-7.60221	-6.8808	0.0511972	0.00708617	-0.756837
flu_control_AGTAGGAGGCAGCCGAATCAGGAACCA	control	Alveolar macrophages	CD206+ AM	11.9348	2.27767	0.0325499	0	-1
flu_control_AGTAGGAGGCATCGGTTCATTAGCCTG	control	Alveolar macrophages	CD206+ AM	10.3782	3.39014	0.0926845	0	-1
flu_control_AGTAGGAGGGATCAGGACACGACGTAT	control	T cells	T cells	-6.03551	-6.72011	0.067748	0	-1
flu_control_AGTAGGAGGGATGTGTGTAATTCTGGC	control	Alveolar macrophages	CD206+ AM	10.1929	3.27478	0.00419287	0	-1
flu_control_AGTAGGAGGTAGCTACACCCGTGTCAA	control	T cells	T cells	-8.57714	-8.19402	0	0.0973639	1
flu_control_AGTAGGAGGTATAGCGGTGAACACAGA	control	T cells	T cells	-6.10932	-6.02969	0	0.0418084	1
flu_control_AGTAGGAGGTATAGCGGTTCTCCAGAT	control	T cells	T cells	-6.9497	-6.86735	0	0.130102	1
flu_control_AGTAGGAGGTCTTCTCAGGCTAAGCAT	control	T cells	CD206+ AM	2.1297	-0.465255	0.0088271	0	-1
flu_control_AGTTCAGAGACCTCGACTACCTCTTGA	control	T cells	T cells	-9.38587	-7.98959	0	0.0972222	1
flu_control_AGTTCAGAGACGTTACGAAGTGACGAC	control	Alveolar macrophages	CD11b+ AM	-6.85529	5.1176	0.0613483	0	-1
flu_control_AGTTCAGAGAGCATAGCGTCGCATACT	control	DC1	DC1	-1.98953	0.960051	0.0616794	0	-1
flu_control_AGTTCAGAGCGAGTTGCAGCGAGCTTA	control	T cells	T cells	-6.19227	-6.68539	0.0424804	0	-1
flu_control_AGTTCAGAGGCTGCGATATCCAGTTAG	control	T cells	T cells	-6.92164	-2.50693	0.0247159	0	-1
flu_control_AGTTCAGAGTAATGGCCGGAGAGGAGT	control	Alveolar macrophages	CD206+ AM	11.207	1.36149	0.0225091	0	-1
flu_control_AGTTCAGAGTACTCACCACTCTGCTTA	control	T cells	T cells	-9.57461	-8.38482	0	0.0660431	1
flu_control_AGTTCAGAGTGATCCTCTTAGTAGAGC	control	T cells	T cells	-8.61154	-8.08636	0.00662032	0	-1
flu_control_AGTTCAGAGTGGTCAGTTCTGATATCC	control	Alveolar macrophages	CD11b+ AM	-5.43135	4.33265	0.0461216	0	-1
flu_control_ATACGCGGAACCTGCTACTTCAACAGC	control	Alveolar macrophages	CD206+ AM	9.62455	3.72002	0.0431424	0	-1
flu_control_ATACGCGGAATCCTTCCAACATTGCTG	control	Alveolar macrophages	CD11b+ AM	-5.77053	2.97499	0	0.0514456	1
flu_control_ATACGCGGAATGTATCGGTGGCTCACA	control	Alveolar macrophages	CD11b+ AM	-6.66689	5.27428	0.067748	0	-1
flu_control_ATACGCGGACATCGGTTCTGGTTGTAC	control	T cells	T cells	-9.42262	-8.14154	0.0516385	0	-1
flu_control_ATACGCGGACGGCTAGATCGCTTACCT	control	T cells	T cells	-6.59055	-6.59126	0.0254882	0	-1
flu_control_ATACGCGGAGCCATAACCTCACGTCAT	control	Alveolar macrophages	CD11b+ AM	-6.93346	2.58578	0.0305638	0.0428005	0.166793
flu_control_ATACGCGGATAATGGCCGGTACGGACT	control	Alveolar macrophages	CD206+ AM	12.0519	1.60268	0.0296811	0	-1
flu_control_ATACGCGGATACTCACCACGACCTTAT	control	Alveolar macrophages	DC2	-2.09573	2.79179	0	0.1036	1
flu_control_ATCGACACGACACCAACGCCAATTGGC	control	Alveolar macrophages	CD206+ AM	8.93502	-0.472656	0.371952	0.1464	-0.435132
flu_control_ATCGACACGACGTTACGAAGTCTACGC	control	T cells	T cells	-7.15818	-6.6737	0	0.0806406	1
flu_control_ATCGACACGATGCCTAAGTTAAGAGGC	control	T cells	CD206+ AM	2.23106	-0.52383	0.0528523	0	-1
flu_control_ATCGACACGGAGTTGACAGATGCACAT	control	T cells	T cells	-7.33602	-7.34546	0	0.0820578	1
flu_control_ATCGACACGGATAACCGCCCGAGATGT	control	T cells	T cells	-7.22034	-6.58687	0.00441355	0	-1
flu_control_ATCGACACGTACTCACCAGCGATTCTG	control	Alveolar macrophages	CD206+ AM	11.4962	1.7544	0	0.00496032	1
flu_control_ATCGTTGGCCTAATCGCGCAGTAAGAG	control	Alveolar macrophages	CD11b+ AM	-6.49508	3.58412	0.0103718	0.0914116	0.796198
flu_control_ATCGTTGGCTGATGTGCCACACGGTAG	control	Alveolar macrophages	CD11b+ AM	-4.17742	4.4182	0.013682	0.0700113	0.673044
flu_control_ATGACAGCAACACCAACGCATTCCGCT	control	Alveolar macrophages	DC2	-6.29431	3.43366	0.00187576	0	-1
flu_control_ATGACAGCAACCTCGACTACCTCTTGA	control	Alveolar macrophages	CD11b+ AM	-6.86895	2.6476	0	0.0882937	1
flu_control_ATGACAGCAAGGCTGTTGCTTCAGTCT	control	Alveolar macrophages	CD206+ AM	-7.17268	-2.21657	0.0958844	0	-1
flu_control_ATGACAGCACATACGACCCAGGAACCA	control	Alveolar macrophages	CD206+ AM	11.8829	1.63971	0	0.0214002	1
flu_control_ATGACAGCACATACGACCCTTAGCGAC	control	T cells	T cells	-4.58186	-3.85047	0.0652102	0	-1
flu_control_ATGACAGCACGGCTAGATGAGTGATCT	control	T cells	T cells	-6.53828	-6.28125	0.0144544	0	-1
flu_control_ATGACAGCAGTAGTTCCTAGAGAATGG	control	Alveolar macrophages	CD11b+ AM	-5.86523	3.23501	0.0982015	0.00736961	-0.860386
flu_control_ATGACAGCATCGATGTGGAGCGTGTAT	control	Alveolar macrophages	CD206+ AM	10.7373	2.76046	0.026702	0.0342971	0.124511
flu_control_ATGGTCTCAAAGGTGGTAAAGATCTGC	control	Alveolar macrophages	CD206+ AM	12.3865	2.34957	0.0681893	0	-1
flu_control_ATGGTCTCAATCCTTCCATCTCCAGAT	control	Alveolar macrophages	CD206+ AM	8.99922	-0.181207	0.418625	0.297761	-0.168714
flu_control_ATGGTCTCACACTAGGCAGCATTAGCA	control	Alveolar macrophages	CD206+ AM	3.74946	-0.463053	0.326051	0.0929705	-0.556249
flu_control_ATGGTCTCACGCTGTAAGCGGCTTCTA	control	Alveolar macrophages	CD206+ AM	11.9244	2.18518	0	0.11182	1
flu_control_ATGGTCTCATGGTAACCGACTGGTTCC	control	Alveolar macrophages	CD11b+ AM	-7.35634	3.03959	0.0669756	0	-1
flu_control_CAACATCGGCGGATCATCTGCTTATGG	control	Alveolar macrophages	CD11b+ AM	-4.1967	3.78644	0	0.0160147	1
flu_control_CAACATCGGCGTACTGAAGTACGGACT	control	Alveolar macrophages	CD206+ AM	10.2661	3.54722	0.0656516	0	-1
flu_control_CAACATCGGGGAAGACTCGTAAGATCG	control	Alveolar macrophages	CD206+ AM	9.61474	3.66813	0.0491007	0	-1
flu_control_CACATTCACAACGCTAGTGAATCGCAA	control	T cells	T cells	-5.66044	-5.92462	0.219905	0.151361	-0.184624
flu_control_CACATTCACACCTGCTACCAGGAACCA	control	Alveolar macrophages	CD206+ AM	11.4526	2.3189	0.0433631	0.0459184	0.0286201
flu_control_CACATTCACATAGCGTGTTAGAAGGCG	control	Alveolar macrophages	CD11b+ AM	-5.44019	2.29455	0.154474	0.132653	-0.0759983
flu_control_CACATTCACCACTAGGCAACGTGTGTT	control	T cells	T cells	-6.32369	-6.20502	0.0699548	0.119898	0.263063
flu_control_CACATTCACCATACGACCAGACTCTAC	control	T cells	T cells	-5.91497	-8.27631	0.0088271	0	-1
flu_control_CACATTCACCCTACAAGGCTGATATCC	control	Alveolar macrophages	CD11b+ AM	-7.04703	3.07799	0	0.100765	1
flu_control_CACATTCACCGGATCATCAGACTCTAC	control	Alveolar macrophages	CD11b+ AM	-6.05404	2.54517	0.144544	0.180981	0.111933
flu_control_CACATTCACGAAGAAGCCCAGACACTC	control	Alveolar macrophages	CD11b+ AM	-5.19178	4.60513	0.0737063	0	-1
flu_control_CACATTCACGAGTTGACACAGTAAGAG	control	T cells	T cells	-7.3815	-6.88541	0.00937879	0	-1
flu_control_CACATTCACGCAACTTCAATTGAGAGC	control	Alveolar macrophages	CD206+ AM	9.50974	3.8056	0.00529626	0	-1
flu_control_CACATTCACGTAATGGACACGTCCATA	control	Alveolar macrophages	CD206+ AM	11.5947	1.44501	0.033212	0	-1
flu_control_CACATTCACTGAGGCCTTAATTCTGGC	control	T cells	T cells	-4.37304	-3.97481	0	0.0131803	1
flu_control_CACATTCACTGATGTGCCCAGGAACCA	control	DC1	DC1	-2.43164	0.834973	0	0.094246	1
flu_control_CACATTCACTGATGTGCCTTCGGTCAA	control	Alveolar macrophages	CD11b+ AM	-6.5949	3.29336	0.0153371	0	-1
flu_control_CACATTCACTGGTCAGTTCCTCTTAAG	control	Alveolar macrophages	CD206+ AM	9.72379	3.78101	0.0504248	0	-1
flu_control_CACATTCACTTCCAATCGCCGTGTCAA	control	Alveolar macrophages	CD206+ AM	11.3465	2.46697	0	0.0270692	1
flu_control_CACATTCACTTCCAATCGCTGCGTAGT	control	T cells	CD206+ AM	1.00864	-0.54638	0.0301225	0.0616497	0.343538
flu_control_CACCTGTAAGCTGCGATATCTCACCTC	control	Alveolar macrophages	CD11b+ AM	-6.11718	3.30518	0.0286881	0	-1
flu_control_CACCTGTAAGGCATGCAACGGCTTCTA	control	Alveolar macrophages	CD206+ AM	12.2457	2.12533	0	0.0145975	1
flu_control_CACCTGTAAGGTAGTCCAAGTTCGTCC	control	Alveolar macrophages	CD11b+ AM	-4.19152	4.35727	0.0371842	0	-1
flu_control_CACCTGTAAGTAGTTCCTATCGCTCTG	control	DC1	DC1	-2.42045	0.889643	0	0.082483	1
flu_control_CACCTGTAATATCGTGCATAAGTCGCT	control	T cells	CD206+ AM	2.11332	-0.435595	0.0105925	0	-1
flu_control_CACCTGTAATATCGTGCATGTACGCCT	control	T cells	T cells	-6.30428	-6.11739	0	0.0462018	1
flu_control_CACCTGTAATGGACTTGTCGACTGAGA	control	Alveolar macrophages	CD11b+ AM	-7.10056	2.28635	0	0.132086	1
flu_control_CACCTGTAATGGTAACCGGAGAGGAGT	control	Alveolar macrophages	CD11b+ AM	-5.80373	3.49782	0.00761337	0.00977891	0.124511
flu_control_CACTTCAGAAGTGGTGGTCTGAAGTGA	control	Alveolar macrophages	CD206+ AM	10.0541	3.46142	0	0.0565476	1
flu_control_CACTTCAGACAATGCAACTGCTTATGG	control	DC1	DC1	-3.17001	2.17774	0	0.0214002	1
flu_control_CACTTCAGATAATGGCCGAGACTCTAC	control	Alveolar macrophages	CD11b+ AM	-5.17688	4.50097	0.053735	0.039966	-0.146946
flu_control_CACTTCAGATCGATGTGGAAGATCTGC	control	T cells	T cells	-9.16616	-8.3433	0.0655412	0.112812	0.265039
flu_control_CACTTCAGATTACACGACGGCAACACT	control	Alveolar macrophages	CD11b+ AM	-5.24437	-6.05236	0.0455699	0	-1
flu_control_CAGAGTACAACACCAACGAGAATCCGG	control	Alveolar macrophages	CD11b+ AM	-6.71929	5.1585	0	0.00255102	1
flu_control_CAGAGTACAGTAGTGTTGAATTCTGGC	control	Alveolar macrophages	DC2	-5.7156	3.59767	0	0.0534297	1
flu_control_CAGAGTACATAGCTACACGGTTGGAAT	control	Alveolar macrophages	CD11b+ AM	-4.00067	4.13391	0	0.089144	1
flu_control_CAGAGTACATGAGTAGTCAGAATGACC	control	Alveolar macrophages	CD11b+ AM	-6.79848	5.36583	0	0.0188492	1
flu_control_CAGGACTTCAACGCTAGTGGCGGATAA	control	Alveolar macrophages	CD11b+ AM	-6.95825	2.43243	0	0.00538549	1
flu_control_CAGGACTTCCAATGCAACCGGCTTCTA	control	Alveolar macrophages	CD206+ AM	12.3022	2.38556	0	0.0911281	1
flu_control_CAGGACTTCGGTGATCAGTTAGCCGTA	control	T cells	T cells	-9.48279	-8.07118	0.0104822	0.0134637	0.124511
flu_control_CAGGACTTCTTGGTGACCTGACCAGCA	control	T cells	T cells	-6.16583	-6.06122	0.0569348	0	-1
flu_control_CAGTCTTCGAACGTCCAATATGACACC	control	Alveolar macrophages	CD11b+ AM	-6.4812	5.07686	0.0377358	0	-1
flu_control_CAGTCTTCGAGCATAGCGATCGCTCTG	control	Alveolar macrophages	CD11b+ AM	-6.64234	5.32374	0.0675273	0.0636338	-0.029685
flu_control_CAGTCTTCGATGCGATACGCCACATTG	control	Alveolar macrophages	CD206+ AM	11.717	2.50057	0	0.0245181	1
flu_control_CAGTCTTCGCCAGAAGATCTAGGTTGC	control	T cells	T cells	-7.40065	-7.05346	0.0178749	0	-1
flu_control_CAGTCTTCGCCAGTCCTACACCTAACG	control	T cells	T cells	-7.08858	-6.68545	0	0.00410998	1
flu_control_CAGTCTTCGCGATAAGGCAATTCTGGC	control	Alveolar macrophages	CD11b+ AM	-5.36493	2.56879	0.062231	0.341553	0.691761
flu_control_CAGTCTTCGCGTCATACCTACTCCATC	control	T cells	DC2	0.254763	0.271495	0	0.0294785	1
flu_control_CAGTCTTCGGCTGCGATAGGTGTCGTA	control	T cells	T cells	-5.8649	-5.95054	0	0.112528	1
flu_control_CAGTCTTCGGGCATGCAAAACAAGTGG	control	Alveolar macrophages	CD11b+ AM	-5.18568	2.34489	0.528854	0.318736	-0.2479
flu_control_CAGTCTTCGGTAATGGACCAAGGTGTT	control	Alveolar macrophages	CD11b+ AM	-3.51754	3.06592	0	0.0547052	1
flu_control_CAGTCTTCGGTAATGGACTCCTAAGCC	control	T cells	T cells	-6.72306	-7.87035	0.0788922	0.00836168	-0.808337
flu_control_CAGTCTTCGTAATGGCCGGGTGTCGTA	control	T cells	T cells	-6.18692	-6.29685	0.0462319	0	-1
flu_control_CAGTCTTCGTCAGGTAGATCTGTGGTT	control	T cells	T cells	-7.37983	-7.18388	0	0.085034	1
flu_control_CAGTCTTCGTCCTGGCTTACGCCACTT	control	Alveolar macrophages	CD206+ AM	10.489	-2.42385	0	0.0513039	1
flu_control_CAGTCTTCGTCGATGTGGTGCACGAGA	control	T cells	CD206+ AM	0.47433	-0.188762	0.0692927	0	-1
flu_control_CAGTCTTCGTGATCCTCTATGAGTCCT	control	T cells	CD206+ AM	2.08508	-0.464226	0	0.0196995	1
flu_control_CAGTCTTCGTTCCAATCGTGCTTATGG	control	Alveolar macrophages	CD11b+ AM	-5.68088	2.83479	0.0577072	0.15292	0.452043
flu_control_CATGTAGGCACCTCGACTGACATGGCT	control	Alveolar macrophages	CD206+ AM	11.5206	2.4757	0.00397219	0	-1
flu_control_CATGTAGGCATGCGATACATCGCTCTG	control	T cells	T cells	-9.24252	-8.31416	0.0587002	0	-1
flu_control_CATGTAGGCCACTAGGCACGTGGCTAT	control	Alveolar macrophages	CD11b+ AM	-5.2529	2.23315	0.1825	0.407313	0.381159
flu_control_CATGTAGGCCATCGGTTCAGCGTGTAT	control	T cells	T cells	-9.34372	-8.21795	0.0169922	0	-1
flu_control_CATGTAGGCCGGCTAGATGACATGGCT	control	T cells	T cells	-7.45828	-7.30797	0.0818713	0	-1
flu_control_CATGTAGGCCTGTGGTATTCCAGTTAG	control	Alveolar macrophages	CD11b+ AM	-4.11145	3.93852	0.0359704	0.0846088	0.403373
flu_control_CATGTAGGCGGTCCGTAATGACCAGCA	control	Alveolar macrophages	DC2	-1.66659	3.03021	0.0436941	0	-1
flu_control_CATGTAGGCGTAGTTCCTACTCTGTGA	control	Alveolar macrophages	CD206+ AM	3.76115	-0.294223	0.0260399	0.0334467	0.124511
flu_control_CATGTAGGCGTATCCTTCCCATATCTC	control	DC2	CD11b+ AM	3.12393	-19.5713	0	0.0351474	1
flu_control_CATGTAGGCTCTGTCTGCAGATCTCGT	control	Alveolar macrophages	CD206+ AM	12.6301	2.29622	0.00673066	0	-1
flu_control_CATGTAGGCTGAGGCCTTGTCAATGCA	control	Alveolar macrophages	CD11b+ AM	-6.13515	2.6157	0.0119166	0.0748299	0.725255
flu_control_CATGTAGGCTGAGTAGTCACGACGTAT	control	T cells	CD206+ AM	0.419377	-0.617146	0	0.0539966	1
flu_control_CATGTAGGCTTACACGACGAACCTGTA	control	Alveolar macrophages	CD206+ AM	11.971	1.57189	0.0165508	0	-1
flu_control_CCAATGTCTAGACGAAGTGCCACATTG	control	T cells	T cells	-9.28499	-8.35142	0	0.0085034	1
flu_control_CCAATGTCTAGCATAGCGCGACTGAGA	control	T cells	T cells	-7.23277	-6.52927	0	0.0647676	1
flu_control_CCAATGTCTAGCATAGCGTTGTGTACG	control	T cells	T cells	-9.56722	-8.11728	0.0265916	0	-1
flu_control_CCAATGTCTAGGCTGTTGTCCTAAGCC	control	T cells	T cells	-6.88416	-2.05371	0.0720512	0	-1
flu_control_CCAATGTCTAGTGGTGGTCCTTAGGTG	control	Alveolar macrophages	CD206+ AM	11.4655	1.57897	0.0233918	0	-1
flu_control_CCAATGTCTATGTGCAGCGTTACCACG	control	T cells	T cells	-6.12398	-6.40084	0	0.0960884	1
flu_control_CCAATGTCTCATCGGTTCAAGGCAGAC	control	T cells	T cells	-6.83715	-7.12701	0	0.0738379	1
flu_control_CCAATGTCTGTTCTACCGACTCTGTGA	control	Alveolar macrophages	CD11b+ AM	-5.20266	4.60073	0.0193093	0	-1
flu_control_CCAATGTCTTGAGTAGTCGAGTGATCT	control	T cells	T cells	-6.95474	-7.06051	0.0135717	0.0929705	0.745234
flu_control_CCAATGTCTTGGACTTGTAGTGACGAC	control	Alveolar macrophages	CD11b+ AM	-6.79606	5.24964	0.000220677	0	-1
flu_control_CCACACATTAACGCTAGTAGATCTCGT	control	T cells	T cells	-9.19841	-8.39468	0.0304535	0	-1
flu_control_CCACACATTACCGTACTCCTATGACCA	control	Alveolar macrophages	CD11b+ AM	-5.22908	2.37457	0.371842	0.0984977	-0.581163
flu_control_CCACACATTAGACGAAGTGACGTAGAG	control	Alveolar macrophages	CD206+ AM	11.4324	2.02794	0.0370738	0	-1
flu_control_CCACACATTATGCCTAAGTACTCCATC	control	Alveolar macrophages	DC2	-5.60786	3.50029	0.0753614	0.0497449	-0.204758
flu_control_CCACACATTCTAATCGCGCTGCGTAGT	control	Alveolar macrophages	CD206+ AM	12.0218	2.46712	0	0.0347222	1
flu_control_CCACACATTGCAACTTCAGCACTATTC	control	Alveolar macrophages	CD206+ AM	11.2968	2.58086	0.0539556	0	-1
flu_control_CCACACATTGGTGATCAGCGTGGCTAT	control	Alveolar macrophages	CD206+ AM	11.6939	2.36372	0.00695134	0	-1
flu_control_CCACACATTGTAGTTCCTCGGCTTCTA	control	Alveolar macrophages	CD11b+ AM	-7.06873	2.2553	0.088602	0	-1
flu_control_CCAGCTAACAACGCTAGTTAGAGTCGC	control	Alveolar macrophages	CD11b+ AM	-4.39057	3.26028	0.299459	0.230867	-0.129339
flu_control_CCAGCTAACAATCCGGTGATCGCTCTG	control	T cells	T cells	-7.1396	-7.12553	0.00673066	0	-1
flu_control_CCAGCTAACACACCAACGCAGGAACCA	control	Alveolar macrophages	CD11b+ AM	-5.32328	2.47213	0.125565	0.368906	0.492122
flu_control_CCAGCTAACTATCGTGCATCTGTGGTT	control	T cells	T cells	-7.43183	-7.01253	0.0883813	0.0634921	-0.163882
flu_control_CCAGCTAACTGGTCAGTTGCGATTCTG	control	T cells	T cells	-7.16176	-7.84893	0.073927	0.0792234	0.034583
flu_control_CCAGCTAACTGTCGGTGTTACGCGTAC	control	Alveolar macrophages	CD206+ AM	10.2729	3.188	0	0.0977891	1
flu_control_CCTAGTCTTCTGTGGTATCTGTACACA	control	Alveolar macrophages	CD11b+ AM	-5.92044	2.54954	0.0873883	0	-1
flu_control_CCTAGTCTTTGGTAACCGCTGCGTAGT	control	Alveolar macrophages	CD206+ AM	12.4266	2.1738	0.0131303	0.0379819	0.486216
flu_control_CCTAGTCTTTTGCCGTCAGAACGAATG	control	Alveolar macrophages	CD11b+ AM	-4.1244	4.29651	0	0.0897109	1
flu_control_CCTTGAATCATGCGATACGTGTCTGAA	control	T cells	T cells	-4.60053	-3.87472	0.00838574	0	-1
flu_control_CCTTGAATCCTAACCAGACCAATACAG	control	DC1	DC1	-2.29847	1.05105	0.0451285	0.0341553	-0.138404
flu_control_CCTTGAATCGATGTGTGTCCGTTGATT	control	DC1	DC1	-2.32072	0.960979	0.0135717	0	-1
flu_control_CCTTGAATCGTAATGGACCACCAAGTC	control	T cells	CD206+ AM	2.21764	-0.496152	0.0378462	0	-1
flu_control_CCTTGAATCTCCTGGCTTCCATCCTAA	control	DC1	DC1	-2.55438	0.951491	0	0.116638	1
flu_control_CCTTGAATCTCTTCTCAGCTATGACCA	control	T cells	T cells	-6.81128	-1.91459	0.0481077	0	-1
flu_control_CCTTGAATCTGGTCAGTTCGTGGCTAT	control	DC1	DC1	-2.54339	0.872164	0.0588105	0	-1
flu_control_CCTTGAATCTTGCCGTCAAACCGTGAT	control	Alveolar macrophages	CD206+ AM	11.285	1.20968	0	0.00496032	1
flu_control_CGAGATAGTAACGCTAGTACTCTGTGA	control	T cells	T cells	-7.1333	-6.40459	0	0.00510204	1
flu_control_CGAGATAGTAGCATAGCGTTACAGAGG	control	T cells	T cells	-6.76098	-6.33082	0.0798852	0.00453515	-0.892558
flu_control_CGAGATAGTATGCCTAAGAGAGAATGG	control	Alveolar macrophages	CD11b+ AM	-4.51007	3.99769	0.0450182	0.0578231	0.124511
flu_control_CGAGATAGTTAGCTACACATTCTCAGG	control	Alveolar macrophages	CD206+ AM	11.9602	2.00018	0.0734856	0	-1
flu_control_CGAGATAGTTCCTGGCTTCCAATACAG	control	T cells	T cells	-5.35326	-6.14795	0	0.0104875	1
flu_control_CGAGATAGTTGACTTCCGAGGTTGGCT	control	T cells	T cells	-6.65313	-6.70659	0.020523	0.0775227	0.581358
flu_control_CGATCGGTAACAACAGGTAGTGACGAC	control	Alveolar macrophages	CD11b+ AM	-6.93066	3.17567	0.0145647	0	-1
flu_control_CGATCGGTAACTCATCGTACAGGCATC	control	Alveolar macrophages	DC2	-2.34957	3.22465	0	0.0243764	1
flu_control_CGATCGGTAATGCGATACGTCAATGCA	control	Alveolar macrophages	CD206+ AM	10.4069	3.416	0.048218	0	-1
flu_control_CGATCGGTACAATGCAACCTGGTTGAG	control	Alveolar macrophages	CD11b+ AM	-6.6987	4.40798	0.10096	0	-1
flu_control_CGATCGGTACACGCAATACTAGGTTGC	control	Alveolar macrophages	CD206+ AM	11.9769	2.47459	0	0.0189909	1
flu_control_CGATCGGTACAGCCGAATTTAGCCGTA	control	T cells	T cells	-7.14937	-6.54628	0	0.0168651	1
flu_control_CGATCGGTACGATAAGGCAACAGGAAC	control	T cells	T cells	-6.51963	-7.2053	0.0161095	0.0206916	0.124511
flu_control_CGATCGGTACGTCATACCATGAGTCCT	control	Alveolar macrophages	CD11b+ AM	-5.09221	2.34622	0.459671	0.281037	-0.241166
flu_control_CGATCGGTACTGTGGTATGGTAAGTTC	control	Alveolar macrophages	CD206+ AM	11.2814	2.29804	0	0.0252268	1
flu_control_CGATCGGTAGATCAGGACTGTGCAAGT	control	Alveolar macrophages	CD11b+ AM	-4.21351	4.23729	0.101181	0.0745465	-0.151565
flu_control_CGATCGGTATATAGCGGTGACCATCAA	control	DC1	DC2	-2.76979	0.978972	0.0439148	0	-1
flu_control_CGCAACTACACACCAACGCAGACACTC	control	Alveolar macrophages	CD206+ AM	10.2097	3.10596	0.00331016	0	-1
flu_control_CGCAACTACAGCCACATAGGTGTCGTA	control	Alveolar macrophages	CD206+ AM	10.119	3.11223	0.0532936	0	-1
flu_control_CGCAACTACCAGCCGAATACTCTGTGA	control	Alveolar macrophages	CD206+ AM	12.0699	2.13291	0.0861746	0	-1
flu_control_CGCCAATGAAGTGGTGGTCTATGACCA	control	Alveolar macrophages	CD11b+ AM	-6.79237	2.43426	0.0806576	0.0306122	-0.449766
flu_control_CGCCAATGACAATTGCGCGACATGGCT	control	Alveolar macrophages	CD11b+ AM	-5.45863	3.35864	0	0.0216837	1
flu_control_CGCCAATGACGGATCATCCGCTTACCT	control	Alveolar macrophages	CD11b+ AM	-5.48025	3.54861	0.00750303	0	-1
flu_control_CGCCAATGAGGCATGCAAACGTACTGT	control	Alveolar macrophages	CD206+ AM	11.4661	2.53337	0	0.0687358	1
flu_control_CGCCAATGATTCCAATCGCGACTGAGA	control	Alveolar macrophages	CD206+ AM	10.0185	3.41096	0.000441355	0	-1
flu_control_CGCCAATGATTGCCGTCACACAACATG	control	Alveolar macrophages	CD11b+ AM	-6.86644	4.39027	0	0.0687358	1
flu_control_CGCCAATGATTGGTGACCGGAGAGGAA	control	Alveolar macrophages	CD11b+ AM	1.62865	4.40012	0.0764647	0	-1
flu_control_CGGTGATTGAACGTCCAAGACATGGCT	control	Alveolar macrophages	CD11b+ AM	-6.6763	2.64611	0	0.0826247	1
flu_control_CGGTGATTGCACTAGGCAAGTTCGTCC	control	T cells	T cells	-6.15919	-6.45462	0.109015	0.11763	0.0380141
flu_control_CGGTGATTGCGCTGTAAGGTGGCAACT	control	Alveolar macrophages	CD11b+ AM	-6.39381	2.48295	0.00982015	0.0231009	0.403412
flu_control_CGGTGATTGTAGTCCGGATGGTTGTAC	control	Alveolar macrophages	CD206+ AM	12.1032	2.24574	0.0593622	0	-1
flu_control_CGGTGATTGTATAGCGGTATTCTCAGG	control	Alveolar macrophages	CD11b+ AM	-6.43166	3.45177	0.0849608	0.104592	0.103565
flu_control_CGGTGATTGTATCGTGCAGCGTCTAGT	control	Alveolar macrophages	CD11b+ AM	-3.86247	3.69576	0	0.0796485	1
flu_control_CGGTGATTGTGGACTTGTTACGAAGGA	control	Alveolar macrophages	CD11b+ AM	-6.67647	3.46897	0	0.0085034	1
flu_control_CGGTGATTGTTACACGACTGACCAGCA	control	DC1	DC1	-2.71537	0.867808	0.0441355	0	-1
flu_control_CGTTAGCGTACAACAGGTTAGAAGGCG	control	Alveolar macrophages	CD11b+ AM	-6.05856	2.84761	0	0.0741213	1
flu_control_CGTTAGCGTAGCATAGCGCTTCCACGT	control	Alveolar macrophages	CD11b+ AM	-6.55064	3.60661	0.0844091	0	-1
flu_control_CGTTAGCGTATACCAGTCGTCGCCTAT	control	Alveolar macrophages	CD11b+ AM	-6.8517	2.36283	0.00165508	0.123724	0.973599
flu_control_CGTTAGCGTATGCCTAAGCGCTTACCT	control	T cells	T cells	-5.55418	-6.08704	0.0692927	0	-1
flu_control_CGTTAGCGTATGCGATACAGAATGACC	control	DC1	CD11b+ AM	-3.36366	2.64419	0.0656516	0	-1
flu_control_CGTTAGCGTTCCTGGCTTTTGTCGCTC	control	Alveolar macrophages	CD11b+ AM	-6.65737	5.37539	0.15977	0	-1
flu_control_CGTTAGCGTTCTTCTCAGACAGGCATC	control	Alveolar macrophages	CD206+ AM	12.247	2.16705	0.0254882	0.0365646	0.178499
flu_control_CTCACGTTCACTCATCGTCCGAGATGT	control	Alveolar macrophages	CD11b+ AM	-5.90968	3.68215	0.0698444	0	-1
flu_control_CTCACGTTCAGCATAGCGTATGACACC	control	Alveolar macrophages	CD11b+ AM	-6.48782	3.42086	0	0.115505	1
flu_control_CTCACGTTCATGCGATACACTCGGATT	control	Alveolar macrophages	CD206+ AM	11.7444	2.63351	0.0545073	0.105442	0.318443
flu_control_CTCACGTTCCAGCCGAATCGTGGCTAT	control	Alveolar macrophages	CD206+ AM	10.7556	1.04251	0.0327706	0	-1
flu_control_CTCACGTTCCATCGGTTCAAGGCAGAC	control	Alveolar macrophages	CD206+ AM	11.6611	2.18767	0.062231	0	-1
flu_control_CTCACGTTCCGAGTTGCAAGTTCGTCC	control	DC1	DC1	-2.59748	0.911421	0	0.00807823	1
flu_control_CTCACGTTCCGGATCATCGTTACCACG	control	Alveolar macrophages	CD206+ AM	12.3571	2.06167	0.0147854	0	-1
flu_control_CTCACGTTCGGAAGACTCCTGAAGTGA	control	Alveolar macrophages	CD11b+ AM	-6.8935	2.46348	0	0.0839002	1
flu_control_CTCACGTTCGGTAGTCCATGACCAGCA	control	Alveolar macrophages	CD206+ AM	12.0052	1.68365	0.0286881	0	-1
flu_control_CTCACGTTCTAGACCACTGCATTAGCA	control	T cells	T cells	-8.84358	-8.34881	0.0519695	0.0582483	0.0569668
flu_control_CTCACGTTCTCTTCTCAGAGTGCTACA	control	Alveolar macrophages	CD206+ AM	11.942	2.43655	0	0.108985	1
flu_control_CTCACGTTCTGTCGGTGTAACAAGTGG	control	Alveolar macrophages	CD11b+ AM	-5.15623	4.63163	0	0.105726	1
flu_control_CTCAGAACTACTCATCGTACGTACTGT	control	Alveolar macrophages	CD206+ AM	11.9661	1.89717	0	0.057398	1
flu_control_CTCAGAACTAGCATAGCGCACACCTCA	control	Alveolar macrophages	CD11b+ AM	-6.83024	2.91171	0.0662032	0	-1
flu_control_CTCAGAACTCTAATCGCGGACTAACGG	control	T cells	T cells	-9.3647	-8.20347	0	0.120323	1
flu_control_CTCAGAACTCTGTGGTATCGTCAACTG	control	Alveolar macrophages	CD11b+ AM	-4.06304	4.1433	0.136048	0	-1
flu_control_CTCAGAACTGATGTGTGTGAGTGATCT	control	Alveolar macrophages	CD11b+ AM	-5.76344	3.58243	0.0054066	0.101474	0.898829
flu_control_CTCAGAACTTCTGTCTGCGAGACCTAG	control	Alveolar macrophages	CD11b+ AM	-6.81522	2.78257	0.0569348	0.0479025	-0.0861554
flu_control_CTCAGAACTTGACTTCCGCCGTTGATT	control	Alveolar macrophages	CD11b+ AM	-6.53346	5.16556	0	0.0222506	1
flu_control_CTCAGAACTTGGTAACCGGTACGGACT	control	T cells	T cells	-9.85822	-8.34344	0.0828644	0.0782313	-0.0287599
flu_control_CTCAGAACTTTACACGACACGACGTAT	control	Alveolar macrophages	CD11b+ AM	-7.01718	2.63106	0	0.141865	1
flu_control_CTCAGAACTTTCGAGGATGACTATTCC	control	DC2	DC2	-1.56961	13.3156	0.10085	0	-1
flu_control_CTGGTACTTAACGCTAGTCACAACATG	control	T cells	CD206+ AM	0.322975	-0.569186	0.0989738	0.0113379	-0.794439
flu_control_CTGGTACTTAGTGGTGGTTGACCAGCA	control	Alveolar macrophages	CD206+ AM	11.3999	2.07514	0.0291294	0	-1
flu_control_CTGGTACTTTCGATGTGGTCTGTGGTT	control	Alveolar macrophages	CD206+ AM	11.7452	1.74225	0.0529626	0	-1
flu_control_CTGGTACTTTTCCAATCGTCGAACTCC	control	Alveolar macrophages	CD11b+ AM	-5.47083	2.53928	0.151164	0.0124717	-0.847568
flu_control_CTGGTACTTTTCGAGGATAGCACATGC	control	T cells	T cells	-7.21802	-6.58197	0	0.196145	1
flu_control_CTTACGCAGAATCCGGTGACTGGTTCC	control	DC1	DC1	-2.6888	0.797212	0.00165508	0	-1
flu_control_CTTACGCAGACCAGGTCACTTAGCGAC	control	Alveolar macrophages	CD11b+ AM	-5.75109	2.93439	0	0.0259354	1
flu_control_CTTACGCAGACCTCGACTCTGAAGTGA	control	Alveolar macrophages	CD11b+ AM	-6.02363	3.56064	0.0233918	0.0975057	0.613031
flu_control_CTTACGCAGACGTTACGACTCAATCGT	control	Alveolar macrophages	CD11b+ AM	-4.21724	4.31431	0.0780095	0.0970805	0.108921
flu_control_CTTACGCAGAGACGAAGTCCAAGGATG	control	Alveolar macrophages	CD206+ AM	11.7663	1.73995	0.0548384	0	-1
flu_control_CTTACGCAGCGGCTAGATAGAGAATGG	control	Alveolar macrophages	CD11b+ AM	-3.99544	4.054	0	0.0480442	1
flu_control_CTTACGCAGCTGTGGTATACAGGCATC	control	T cells	T cells	-9.03728	-8.22729	0.0449079	0	-1
flu_control_CTTACGCAGTAGCTACACTGACCAGCA	control	DC2	DC2	-1.76725	13.4678	0.0628931	0	-1
flu_control_CTTACGCAGTGGTAACCGTGGCTCACA	control	T cells	T cells	-5.91161	-5.82234	0.0380669	0	-1
flu_control_CTTACGCAGTTCCAATCGGTCTCGAAG	control	DC1	DC1	-3.13091	2.10602	0	0.103175	1
flu_control_CTTACGCAGTTGCCGTCATCGAACTCC	control	Alveolar macrophages	CD206+ AM	9.62106	3.83024	0.0367428	0	-1
flu_control_CTTGACGTTAGCATAGCGAGTGCTACA	control	Alveolar macrophages	CD11b+ AM	-6.55026	2.4265	0	0.0228175	1
flu_control_CTTGACGTTCGTCATACCGAGACCTAG	control	Alveolar macrophages	CD206+ AM	12.0137	2.29012	0.0564934	0	-1
flu_control_CTTGACGTTGTAGTGTTGAGTTCGTCC	control	T cells	T cells	-9.21613	-8.27071	0.026371	0.0212585	-0.107338
flu_control_CTTGACGTTTCTTCTCAGACGCCACTT	control	Alveolar macrophages	CD11b+ AM	-5.01784	2.5909	0.269558	0.0153061	-0.892537
flu_control_CTTGACGTTTGAGTAGTCCCTCTTAAG	control	Alveolar macrophages	CD11b+ AM	-6.14167	4.72953	0	0.00992063	1
flu_control_CTTGACGTTTGATGTGCCGAAGCCATT	control	Alveolar macrophages	CD206+ AM	9.87975	3.55411	0.0624517	0	-1
flu_control_GAACGCTATACACCAACGTTCGGTCAA	control	Alveolar macrophages	CD11b+ AM	-6.13351	3.42954	0	0.123866	1
flu_control_GAACGCTATAGTGGTGGTGTGGAATAG	control	Alveolar macrophages	CD11b+ AM	-4.62919	3.03601	0.358932	0.3964	0.0496051
flu_control_GAACGCTATATACCAGTCACCTGAAGG	control	T cells	T cells	-4.47081	-4.01565	0.0646585	0	-1
flu_control_GAACGCTATATACCAGTCGAACGAATG	control	Alveolar macrophages	CD206+ AM	10.0236	3.4403	0.00816507	0	-1
flu_control_GAACGCTATATAGCGTGTGCACTATTC	control	Alveolar macrophages	CD206+ AM	12.1763	2.25255	0.0269227	0.0345805	0.124511
flu_control_GAACGCTATCGGCTAGATTCTGTGGTT	control	Alveolar macrophages	CD11b+ AM	-7.04007	3.22097	0.119497	0.0626417	-0.312153
flu_control_GAACGCTATCTAACCAGACCGTTGATT	control	T cells	T cells	-9.67415	-8.25913	0.0714995	0	-1
flu_control_GAACGCTATCTCCTCAATAAGGCAGAC	control	T cells	CD206+ AM	1.79737	-0.36746	0	0.0870181	1
flu_control_GAACGCTATCTCCTCAATCATTCCGCT	control	Alveolar macrophages	CD11b+ AM	-6.50416	5.33596	0.101181	0.0283447	-0.56233
flu_control_GAACGCTATGAAGAAGCCACCTGAAGG	control	Alveolar macrophages	CD206+ AM	10.8791	1.69862	0	0.00736961	1
flu_control_GAACGCTATGATAACCGCTGGCAATTC	control	Alveolar macrophages	CD11b+ AM	-6.7108	4.60048	0	0.0734127	1
flu_control_GAACGCTATGATCAGGACTACGCGTAC	control	Alveolar macrophages	CD206+ AM	11.2041	1.20172	0.0874986	0.112387	0.124511
flu_control_GAACGCTATGCCATAACCAACAAGTGG	control	T cells	T cells	-6.36551	-6.89982	0	0.0311791	1
flu_control_GAACGCTATTATCGTGCACTGAAGTGA	control	Alveolar macrophages	CD206+ AM	11.5567	1.61102	0.0134613	0	-1
flu_control_GAACGCTATTCAGGTAGAAAGGCAGAC	control	Alveolar macrophages	CD206+ AM	10	3.45767	0.0380669	0	-1
flu_control_GAACGCTATTTGAGACAGCTGAAGTGA	control	T cells	T cells	-6.30141	-6.22018	0	0.0585317	1
flu_control_GACCTTAGCACACCAACGACGTACTGT	control	T cells	T cells	-4.91158	-3.87004	0.0682997	0	-1
flu_control_GACCTTAGCGTAGTGTTGACTCTGTGA	control	Alveolar macrophages	CD11b+ AM	-5.3563	4.49979	0.0647688	0	-1
flu_control_GACCTTAGCTAGACCACTGGTAAGTTC	control	Alveolar macrophages	CD11b+ AM	-5.82223	3.45649	0	0.0827664	1
flu_control_GACCTTAGCTTACACGACCTCATGAGG	control	Alveolar macrophages	CD11b+ AM	-6.87181	3.35475	0.122697	0.201814	0.243805
flu_control_GACTGGTTGAACGTCCAACAGTAAGAG	control	T cells	T cells	-7.49922	-7.08432	0.0932362	0	-1
flu_control_GACTGGTTGCAATTGCGCCTGATATCC	control	Alveolar macrophages	CD206+ AM	-9.84295	-7.8309	0.10096	0	-1
flu_control_GACTGGTTGTAGTCCGGAACTCTGTGA	control	Alveolar macrophages	CD11b+ AM	-6.6694	3.4499	0.0647688	0.170635	0.449721
flu_control_GAGCAGCTTACACCAACGCACCAAGTC	control	Alveolar macrophages	CD11b+ AM	-6.41603	2.83914	0.0795542	0	-1
flu_control_GAGCAGCTTAGACGAAGTGTAACGCTT	control	T cells	T cells	-6.72719	-6.35693	0	0.0955215	1
flu_control_GAGCAGCTTATGCCTAAGGAAGCCATT	control	Alveolar macrophages	CD11b+ AM	-6.63432	3.71617	0.0408253	0	-1
flu_control_GAGCAGCTTCGTACTGAAGACTATTCC	control	Alveolar macrophages	CD11b+ AM	-5.0739	2.80081	0.310162	0.445295	0.178875
flu_control_GAGCAGCTTTACTCACCATGGCAATTC	control	DC1	DC1	-3.03155	1.88257	0.0243849	0.120607	0.663637
flu_control_GAGCAGCTTTGGACTTGTCTCATGAGG	control	Alveolar macrophages	CD11b+ AM	-5.44768	2.46844	0.26062	0.26148	0.00164621
flu_control_GAGCAGCTTTGGTAACCGTCGCATACT	control	T cells	T cells	-7.05522	-2.01693	0.00319982	0	-1
flu_control_GAGCAGCTTTTGCCGTCAAGGTTGGCT	control	Alveolar macrophages	CD206+ AM	3.59457	-0.390977	0.0488801	0.0861678	0.276108
flu_control_GAGGATTGACGCTGTAAGGAACCTGTA	control	Alveolar macrophages	CD11b+ AM	-5.69913	2.84452	0.175659	0.131236	-0.144751
flu_control_GAGGATTGACTGTGGTATTCCTAAGCC	control	Alveolar macrophages	DC2	-5.10845	3.46046	0.0727132	0.00283447	-0.924962
flu_control_GAGGATTGAGTAATGGACTGACCAGCA	control	Alveolar macrophages	CD11b+ AM	-3.71561	3.38052	0.0650999	0.190334	0.490281
flu_control_GAGGATTGAGTATCCTTCCTTGTGCCA	control	Alveolar macrophages	CD11b+ AM	-6.69093	3.52884	0	0.112812	1
flu_control_GAGGATTGATCAGGTAGACAGTAAGAG	control	T cells	T cells	-6.33877	-6.2797	0.0169922	0	-1
flu_control_GAGGATTGATCAGGTAGAGCGATTCTG	control	Alveolar macrophages	CD206+ AM	11.277	2.43682	0.0857332	0	-1
flu_control_GATCCATGCACGTTACGATGACAGCTA	control	Alveolar macrophages	CD11b+ AM	-6.58068	3.42682	0.0625621	0	-1
flu_control_GATCCATGCCAATTGCGCGTCTGATGC	control	Alveolar macrophages	CD206+ AM	11.4746	2.63849	0.00794439	0	-1
flu_control_GATCCATGCCCTACAAGGAGATCTCGT	control	Alveolar macrophages	CD206+ AM	9.59569	3.79515	0.0461216	0.0592404	0.124511
flu_control_GATCCATGCCGATAAGGCATTCGAGCT	control	Alveolar macrophages	CD11b+ AM	-3.79049	3.77516	0	0.0748299	1
flu_control_GATCCATGCGATCAGGACGGCCATGTT	control	Alveolar macrophages	CD11b+ AM	-6.02944	3.21472	0	0.006661	1
flu_control_GATCCATGCGATGTGTGTTGGCAATTC	control	Alveolar macrophages	CD206+ AM	12.4607	2.44023	0.0156681	0.0858844	0.691428
flu_control_GATCCATGCGGTGATCAGGTACGGACT	control	T cells	T cells	-7.34225	-6.86554	0.00132406	0	-1
flu_control_GATCCATGCGTTCTACCGGCATTAGCA	control	Alveolar macrophages	CD11b+ AM	-6.61729	4.58054	0.0152267	0.0201247	0.138551
flu_control_GATCCATGCTCCTGGCTTCAAGAGTAG	control	Alveolar macrophages	CD206+ AM	11.3585	2.68409	0	0.0255102	1
flu_control_GATCCATGCTCCTGGCTTGATGCACAT	control	Alveolar macrophages	CD206+ AM	10.2073	3.25903	0	0.011763	1
flu_control_GATCCATGCTGATGTGCCGACTATTCC	control	Alveolar macrophages	DC2	-5.29988	3.53134	0.0173232	0	-1
flu_control_GATCCATGCTGGACTTGTCGTCAACTG	control	Alveolar macrophages	CD11b+ AM	-6.71808	5.26709	0	0.0590986	1
flu_control_GATCCATGCTTGAGACAGGGCAACACT	control	T cells	T cells	-6.06228	-6.15354	0.0318879	0	-1
flu_control_GATGGCTCAAGATACGCAAGACTCTAC	control	Alveolar macrophages	CD11b+ AM	-7.14675	2.9468	0.0178749	0.0253685	0.173289
flu_control_GATGGCTCACACGCAATATCAGCACTG	control	Alveolar macrophages	CD11b+ AM	-5.99426	2.88826	0.0401633	0	-1
flu_control_GATGGCTCACATCGGTTCCACACCTCA	control	Alveolar macrophages	DC2	-1.90577	2.79383	0	0.104592	1
flu_control_GATGGCTCACGTACTGAAACGACGTAT	control	Alveolar macrophages	CD11b+ AM	-4.35446	4.36895	0.0867262	0	-1
flu_control_GATGGCTCAGATCAGGACCTCTGCTTA	control	DC2	DC2	-1.67736	13.3004	0.0655412	0	-1
flu_control_GATGGCTCAGCCATAACCACACGGTAG	control	Alveolar macrophages	CD206+ AM	11.4244	1.58256	0.00595829	0	-1
flu_control_GATGGCTCAGGTGATCAGCGGCTTCTA	control	T cells	T cells	-9.77023	-8.26908	0	0.129252	1
flu_control_GATGGCTCAGTAGTGTTGTGGCAATTC	control	T cells	T cells	-8.98507	-8.22098	0	0.0796485	1
flu_control_GATGGCTCATCAGGTAGAGGCGGATAA	control	T cells	T cells	-6.24735	-6.18885	0.0730442	0	-1
flu_control_GATGTTACGAGATACGCAGAACACAGA	control	T cells	T cells	-7.12716	-7.16197	0.0258193	0	-1
flu_control_GATGTTACGAGCATAGCGGGCGGATAA	control	T cells	T cells	-5.94819	-6.27586	0	0.0820578	1
flu_control_GATGTTACGATCCTTCCAGTGGAATAG	control	T cells	T cells	-4.37192	-3.93645	0	0.0530045	1
flu_control_GATGTTACGTACTCACCAGAGTTCGTC	control	Alveolar macrophages	CD206+ AM	9.71253	3.78633	0	0.0381236	1
flu_control_GATGTTACGTCTGTCTGCACACGGTAG	control	T cells	T cells	-4.64627	-4.00884	0.021185	0.0296202	0.166029
flu_control_GATGTTACGTGAGGCCTTACCAATCCG	control	Alveolar macrophages	CD206+ AM	9.91248	3.64609	0	0.112528	1
flu_control_GATGTTACGTTGGTGACCTACTCCATC	control	T cells	CD206+ AM	0.490888	-0.449564	0	0.019983	1
flu_control_GCAGATGTGAACGCTAGTTCGCATACT	control	Alveolar macrophages	CD206+ AM	12.2997	2.38767	0	0.0345805	1
flu_control_GCAGATGTGAAGGTGGTACCAATTGGC	control	Alveolar macrophages	CD11b+ AM	-6.75659	4.51508	0.0162198	0	-1
flu_control_GCAGATGTGACTCATCGTTGGCTCACA	control	Alveolar macrophages	DC2	-2.43322	3.06973	0.00386186	0	-1
flu_control_GCAGATGTGCAATGCAACACCTCTTGA	control	Alveolar macrophages	CD206+ AM	12.0756	2.50496	0.0340947	0	-1
flu_control_GCAGATGTGCGTCATACCCTTGTGCCA	control	Alveolar macrophages	CD206+ AM	10.3534	3.37337	0	0.0684524	1
flu_control_GCCGTTATTATGCGATACAGATCTCGT	control	Alveolar macrophages	CD206+ AM	11.1431	2.89852	0.0982015	0	-1
flu_control_GCCGTTATTCACTAGGCACTCAATCGT	control	Alveolar macrophages	CD11b+ AM	-4.02473	3.5957	0	0.114229	1
flu_control_GCCGTTATTCGATAAGGCTGCTTATGG	control	T cells	T cells	-7.56094	-6.99277	0.00871676	0.0311791	0.563025
flu_control_GCCGTTATTGATAACCGCGATTGCGAG	control	Alveolar macrophages	CD11b+ AM	-7.01844	3.4956	0.0573761	0	-1
flu_control_GCCGTTATTTCAGGTAGAGGTTGGAAT	control	Alveolar macrophages	CD11b+ AM	-6.6738	4.79412	0.0127993	0	-1
flu_control_GCCGTTATTTGAGTAGTCGACGTAGAG	control	T cells	T cells	-9.23205	-8.30386	0.00154474	0	-1
flu_control_GCCGTTATTTGATCCTCTTCTCACCTC	control	Alveolar macrophages	CD11b+ AM	-6.37364	5.5624	0.111994	0.21301	0.310816
flu_control_GCCTACGATAATCCGGTGCCTCTTAAG	control	Alveolar macrophages	CD11b+ AM	-6.0117	3.421	0	0.00467687	1
flu_control_GCCTACGATACCTGCTACCTTGGAAGA	control	Alveolar macrophages	CD11b+ AM	-6.73208	2.71849	0.0610173	0	-1
flu_control_GCCTACGATAGTGGTGGTCGCTTACCT	control	Alveolar macrophages	CD11b+ AM	-6.18977	2.78022	0	0.0837585	1
flu_control_GCCTACGATATGCGATACGTAGGTAAG	control	Alveolar macrophages	CD11b+ AM	-5.82595	2.34897	0.0845195	0.105017	0.108146
flu_control_GCCTACGATCAATTGCGCCTCAATCGT	control	Alveolar macrophages	CD206+ AM	11.4588	2.05259	0	0.105726	1
flu_control_GCCTACGATCGGATCATCGAACACAGA	control	Alveolar macrophages	CD11b+ AM	-6.74227	4.99921	0.0754717	0	-1
flu_control_GCCTACGATCTAATCGCGGTACGGACT	control	Alveolar macrophages	CD11b+ AM	-5.73595	-6.0257	0	0.0279195	1
flu_control_GCCTACGATCTGTGGTATGGAACTAGC	control	Alveolar macrophages	DC2	-6.2147	3.53535	0	0.00779478	1
flu_control_GCCTACGATGATAACCGCACATTGCTG	control	Alveolar macrophages	CD11b+ AM	-3.85418	3.6108	0	0.031746	1
flu_control_GCCTACGATGGCATGCAACCATCCTAA	control	Alveolar macrophages	CD206+ AM	12.0751	1.8908	0.000110339	0	-1
flu_control_GCCTACGATTACTCACCATCCTAAGCC	control	Alveolar macrophages	CD206+ AM	10.1427	3.49818	0	0.0429422	1
flu_control_GCCTACGATTAGCTACACCGTGTGATG	control	T cells	T cells	-7.23666	-6.70466	0.0182059	0	-1
flu_control_GCCTACGATTCAGGTAGACGTGGCTAT	control	T cells	T cells	-7.00474	-7.31227	0.0931259	0.0806406	-0.0718511
flu_control_GCCTACGATTGTCGGTGTGGCGGATAA	control	T cells	T cells	-9.18715	-8.18541	0.0994152	0	-1
flu_control_GCCTACGATTTCCAATCGGGCCATGTT	control	Alveolar macrophages	CD11b+ AM	-4.32229	4.38835	0	0.031746	1
flu_control_GCGAGTAACCAATTGCGCCTTCATGGA	control	Alveolar macrophages	CD11b+ AM	-6.67187	5.26218	0.0453492	0	-1
flu_control_GCGAGTAACCATCGGTTCAGAATCCGG	control	Alveolar macrophages	CD11b+ AM	-6.22667	2.59624	0.0925742	0.22038	0.408385
flu_control_GCGAGTAACCCTACAAGGAGTCTACGC	control	Alveolar macrophages	CD206+ AM	11.2342	2.09635	0.0867262	0	-1
flu_control_GCGAGTAACCGGATCATCTGGCAATTC	control	Alveolar macrophages	CD11b+ AM	-7.15289	3.10507	0	0.0704365	1
flu_control_GCGAGTAACCTAATCGCGATTGAGAGC	control	T cells	T cells	-7.19576	-7.04061	0.0925742	0.0310374	-0.497824
flu_control_GCGAGTAACTAGCTACACAGCGTGTAT	control	Alveolar macrophages	CD206+ AM	12.2088	1.62901	0.00507558	0	-1
flu_control_GCGAGTAACTATAGCGGTCCATCCTAA	control	Alveolar macrophages	CD206+ AM	11.9642	2.26724	0.0481077	0	-1
flu_control_GCGAGTAACTATAGCGGTTCTCACCTC	control	Alveolar macrophages	CD206+ AM	10.3963	3.45974	0	0.00907029	1
flu_control_GCGAGTAACTCGATGTGGAGTGACGAC	control	Alveolar macrophages	CD206+ AM	11.6248	1.78774	0.0435838	0	-1
flu_control_GCGAGTAACTGAGGCCTTAGGTTGGCT	control	Alveolar macrophages	CD206+ AM	12.2686	1.81852	0.0119166	0	-1
flu_control_GCGAGTAACTGAGTAGTCCAGACACTC	control	Alveolar macrophages	CD206+ AM	11.8203	2.4885	0.0445769	0	-1
flu_control_GCGAGTAACTGGACTTGTCTTCATGGA	control	DC1	DC1	-2.93443	1.62443	0.0641068	0	-1
flu_control_GCGTAGTAAAAGGTGGTACTTGGAAGA	control	Alveolar macrophages	CD11b+ AM	-5.68311	3.676	0.0287984	0	-1
flu_control_GCGTAGTAACACGCAATACTTCAGTCT	control	T cells	CD206+ AM	0.599768	-0.729201	0.0532936	0	-1
flu_control_GCGTAGTAACACTAGGCACTGCGTAGT	control	Alveolar macrophages	CD206+ AM	12.2299	1.91289	0	0.100907	1
flu_control_GCGTAGTAACGCTGTAAGACTGAAGCA	control	Alveolar macrophages	CD206+ AM	10.068	3.34749	0.103608	0.19246	0.300107
flu_control_GCGTAGTAACGGATCATCTCGTCATGC	control	T cells	T cells	-7.42591	-6.76245	0	0.106151	1
flu_control_GCGTAGTAACTAACCAGACTAGGTTGC	control	Alveolar macrophages	CD11b+ AM	-5.93544	3.47209	0.0850712	0	-1
flu_control_GCGTAGTAAGAAGAAGCCCATTCCGCT	control	Alveolar macrophages	CD206+ AM	11.5383	1.78896	0	0.0284864	1
flu_control_GCGTAGTAAGGTCCGTAAACCAATCCG	control	T cells	T cells	-6.61476	-6.77231	0.089264	0.0972222	0.0426744
flu_control_GCGTAGTAATGAGGCCTTTGGCTCACA	control	Alveolar macrophages	CD206+ AM	9.88099	3.63921	0.0890434	0	-1
flu_control_GCTCTCACTAACGTCCAAGCCGAATGT	control	Alveolar macrophages	CD206+ AM	11.4435	1.76525	0.033212	0	-1
flu_control_GCTCTCACTATCCTTCCATAAGAGCGT	control	T cells	T cells	-6.95178	-2.2707	0	0.0680272	1
flu_control_GCTCTCACTCGTACTGAACAGGAACCA	control	Alveolar macrophages	CD206+ AM	10.2208	3.4413	0.0847402	0	-1
flu_control_GCTCTCACTGATCAGGACTGGTTGTAC	control	T cells	T cells	-6.8255	-6.38577	0.103608	0.0514456	-0.336416
flu_control_GCTCTCACTGCTGCGATACTCTCAGGA	control	Alveolar macrophages	CD11b+ AM	1.81295	4.42215	0.0921328	0	-1
flu_control_GCTCTCACTGGCATGCAACAAGAGTAG	control	DC1	DC1	-1.99871	0.843282	0.0217367	0	-1
flu_control_GCTCTCACTGTATCCTTCTGGCAATTC	control	Alveolar macrophages	CD11b+ AM	-6.81792	4.89057	0.0637758	0.0018424	-0.943845
flu_control_GCTCTCACTTGATCCTCTAGAATCCGG	control	Alveolar macrophages	CD206+ AM	11.999	2.49798	0.0399426	0.0513039	0.124511
flu_control_GCTCTCACTTGGTCAGTTTGGCTCACA	control	Alveolar macrophages	CD11b+ AM	-5.72681	3.27365	0.227518	0.0228175	-0.817705
flu_control_GCTTGAGGTAATCCGGTGTCCAGTTAG	control	Alveolar macrophages	CD11b+ AM	-5.21819	3.29031	0	0.0765306	1
flu_control_GCTTGAGGTCCAGAAGATGAGACCTAG	control	Alveolar macrophages	CD11b+ AM	-7.07486	2.26674	0.0980911	0	-1
flu_control_GCTTGAGGTGATCAGGACGGCCATGTT	control	Alveolar macrophages	CD11b+ AM	-4.0091	4.35772	0.0415977	0	-1
flu_control_GCTTGAGGTGGCATGCAATGCTATCGC	control	Alveolar macrophages	CD206+ AM	10.2839	3.16106	0.0356394	0.0902778	0.433923
flu_control_GCTTGAGGTTAGACCACTAGTCTACGC	control	DC2	CD11b+ AM	3.04828	-19.4955	0	0.127976	1
flu_control_GCTTGAGGTTCAGGTAGAGACGTAGAG	control	Alveolar macrophages	CD11b+ AM	-4.06244	3.72006	0.0802163	0.117489	0.188525
flu_control_GCTTGAGGTTGATGTGCCGACGTAGAG	control	Alveolar macrophages	CD11b+ AM	-4.1958	4.3954	0.07492	0	-1
flu_control_GGATACCACAACGCTAGTCAAGAGTAG	control	Alveolar macrophages	CD206+ AM	12.3235	2.38325	0.0231711	0	-1
flu_control_GGATACCACAAGGTGGTAACTCTGTGA	control	Alveolar macrophages	CD11b+ AM	-5.80857	2.99524	0.0188679	0.14144	0.764604
flu_control_GGATACCACAATCCGGTGGTTACCACG	control	Alveolar macrophages	CD11b+ AM	-4.11666	4.12741	0.0422597	0	-1
flu_control_GGATACCACACGTTACGAAACAGGAAC	control	T cells	T cells	-8.86959	-8.15265	0.0938983	0	-1
flu_control_GGATACCACACTCATCGTTACGCGTAC	control	T cells	T cells	-6.69075	-7.71675	0.0847402	0.197846	0.400252
flu_control_GGATACCACCGCTGTAAGAACAAGTGG	control	Alveolar macrophages	CD11b+ AM	-6.66381	2.54329	0	0.0362812	1
flu_control_GGATACCACCGTACTGAATTCAAGCTG	control	Alveolar macrophages	DC2	0.0535399	0.320077	0.0633344	0	-1
flu_control_GGATACCACGAGTTGACATGCCAACAT	control	T cells	T cells	-6.22507	-6.24335	0	0.0938209	1
flu_control_GGATACCACGCCATAACCTGACCAGCA	control	Alveolar macrophages	CD11b+ AM	-6.82075	4.9914	0.0423701	0.0393991	-0.0363338
flu_control_GGATACCACTAATGGCCGATCGCTCTG	control	Alveolar macrophages	CD11b+ AM	1.76115	4.3525	0.0508662	0.045068	-0.0604386
flu_control_GGATACCACTAGCGATGATACGAAGGA	control	Alveolar macrophages	CD11b+ AM	-6.33048	3.96357	0	0.115079	1
flu_control_GGATACCACTCAGGTAGACACACCTCA	control	T cells	T cells	-6.96824	-6.63454	0.0934569	0	-1
flu_control_GGATACCACTCCTGGCTTAGTGACGAC	control	T cells	CD206+ AM	1.38498	-0.420981	0.0253779	0	-1
flu_control_GGATACCACTCCTGGCTTTTCAACAGC	control	Alveolar macrophages	CD11b+ AM	-6.35191	4.76782	0.0763544	0.0980726	0.124511
flu_control_GGATACCACTGAGGCCTTATTCGAGCT	control	Alveolar macrophages	CD11b+ AM	-6.7659	2.95052	0	0.0735544	1
flu_control_GGATACCACTGAGTAGTCGTCCTGGTA	control	Alveolar macrophages	CD11b+ AM	-6.00151	2.97443	0	0.120465	1
flu_control_GGATAGATGAAGGTGGTAACGACGTAT	control	Alveolar macrophages	CD11b+ AM	-6.8495	5.1152	0.0372945	0	-1
flu_control_GGATAGATGACCTCGACTCAGACACTC	control	Alveolar macrophages	CD11b+ AM	1.86264	4.40061	0	0.0126134	1
flu_control_GGATAGATGGCCATAACCCTTGGAAGA	control	Alveolar macrophages	CD206+ AM	10.1204	3.50068	0.033543	0.0415249	0.10633
flu_control_GGATAGATGTAGTCCGGAGGAACTAGC	control	Alveolar macrophages	CD11b+ AM	-7.15112	2.90024	0.0857332	0	-1
flu_control_GGATAGATGTCAGGTAGACAGGAACCA	control	Alveolar macrophages	CD11b+ AM	-7.22782	2.80422	0.0985325	0.0598073	-0.244571
flu_control_GGATAGATGTTACACGACCTCATGAGG	control	Alveolar macrophages	CD11b+ AM	-5.35342	2.46916	0.173784	0.211026	0.0967818
flu_control_GGCTCTCTAACCTCGACTCTGCGTAGT	control	DC2	CD11b+ AM	-1.80161	13.4604	0.013682	0.0161565	0.0829285
flu_control_GGCTCTCTAAGATACGCAAAGGCAGAC	control	Alveolar macrophages	CD206+ AM	10.1509	3.29143	0.0692927	0.131236	0.308899
flu_control_GGCTCTCTAATACCAGTCTAGTAGAGC	control	Alveolar macrophages	CD11b+ AM	-5.22521	4.74436	0.130751	0	-1
flu_control_GGCTCTCTATAGACCACTGTAGGTAAG	control	T cells	T cells	-6.22506	-6.19678	0.139358	0	-1
flu_control_GGCTCTCTATGTCGGTGTGAGATAGGA	control	Alveolar macrophages	CD11b+ AM	-6.83162	5.10732	0.0235022	0	-1
flu_control_GGCTCTCTATTGCCGTCAACTGGTTCC	control	T cells	T cells	-7.41473	-6.56237	0	0.0514456	1
flu_control_GGCTTCTCAAAGGTGGTATGCACGAGA	control	Alveolar macrophages	CD206+ AM	12.1641	2.08204	0	0.0223923	1
flu_control_GGCTTCTCAAGCCACATAGTTACCACG	control	Alveolar macrophages	CD11b+ AM	-5.58798	2.37409	0.150723	0.195437	0.129171
flu_control_GGCTTCTCAATGCCTAAGCTTAGCGAC	control	Alveolar macrophages	CD206+ AM	12.1256	2.24119	0.0504248	0	-1
flu_control_GGCTTCTCAATGCCTAAGGCTAAGCAT	control	Alveolar macrophages	CD11b+ AM	-6.58058	4.00151	0.0585899	0.0565476	-0.0177375
flu_control_GGCTTCTCACCAGAAGATGCCGAATGT	control	Alveolar macrophages	CD11b+ AM	-6.30475	3.56186	0.0828644	0.248441	0.49977
flu_control_GGCTTCTCACGGATCATCTATGACACC	control	Alveolar macrophages	CD11b+ AM	-6.05508	2.59944	0	0.0816327	1
flu_control_GGCTTCTCAGCAACTTCAACAGGCATC	control	Alveolar macrophages	CD206+ AM	12.0446	2.17982	0.167053	0	-1
flu_control_GGCTTCTCATAATGGCCGCATTCCGCT	control	Alveolar macrophages	CD11b+ AM	-6.77262	4.42225	0	0.1036	1
flu_control_GGCTTCTCATGACTTCCGTTCGGTCAA	control	Alveolar macrophages	CD11b+ AM	-5.30806	2.29044	0.0662032	0.22038	0.537982
flu_control_GGCTTCTCATGATCCTCTACTCTGTGA	control	Alveolar macrophages	CD206+ AM	9.67334	3.62837	0.0333223	0	-1
flu_control_GTCTTGCGTAAGGTGGTATACGCGTAC	control	T cells	T cells	-5.679	-7.44896	0.000331016	0	-1
flu_control_GTCTTGCGTAGCATAGCGGCGAGCTTA	control	T cells	T cells	-7.33991	-6.66065	0	0.127976	1
flu_control_GTCTTGCGTAGCATAGCGGTACGGACT	control	Alveolar macrophages	DC2	-6.0984	3.46992	0	0.086593	1
flu_control_GTCTTGCGTCTAATCGCGGTCCTGGTA	control	Alveolar macrophages	CD11b+ AM	-5.90899	2.45477	0.0867262	0	-1
flu_control_GTCTTGCGTGATAACCGCTGCCTTGGA	control	Alveolar macrophages	CD11b+ AM	-6.60706	2.35008	0.0438045	0.0308957	-0.172808
flu_control_GTCTTGCGTGCATGTTGGCCGATCGAA	control	Alveolar macrophages	CD206+ AM	9.6432	3.70137	0.0983118	0.0100624	-0.814303
flu_control_GTCTTGCGTTCCTGGCTTATGAGTCCT	control	Alveolar macrophages	CD11b+ AM	-6.5085	3.82659	0.101512	0	-1
flu_control_GTCTTGCGTTTCGAGGATGTCTGATGC	control	DC1	DC2	-2.89	0.995266	0.041377	0	-1
flu_control_GTGCAAGGTACACCAACGAAGGCAGAC	control	T cells	T cells	-9.32299	-8.22058	0.0858435	0.208759	0.417224
flu_control_GTGCAAGGTACCAGGTCAGAGTTCGTC	control	T cells	T cells	-9.35272	-8.43653	0.0471146	0	-1
flu_control_GTGCAAGGTAGATACGCAGAAGCCATT	control	T cells	T cells	-9.24559	-8.15703	0	0.0881519	1
flu_control_GTGCAAGGTATACCAGTCACTATCGCC	control	Alveolar macrophages	CD11b+ AM	-6.17792	2.35222	0.0166611	0.0388322	0.399526
flu_control_GTGCAAGGTATACCAGTCGAGTTCGTC	control	T cells	T cells	-4.42068	-3.86087	0.0655412	0	-1
flu_control_GTGCAAGGTATGTATCGGTATGACACC	control	Alveolar macrophages	CD206+ AM	11.648	2.01703	0	0.0231009	1
flu_control_GTGCAAGGTCCAGAAGATAGATCTCGT	control	Alveolar macrophages	CD206+ AM	11.4719	1.39362	0.041377	0	-1
flu_control_GTGCAAGGTCGCTGTAAGTATGCTCTC	control	Alveolar macrophages	CD11b+ AM	-6.5694	5.33063	0.020192	0	-1
flu_control_GTGCAAGGTCGGCTAGATGAGACCTAG	control	Alveolar macrophages	CD11b+ AM	-6.35703	3.70755	0	0.114512	1
flu_control_GTGCAAGGTCGTACTGAATGGCTCACA	control	T cells	T cells	-7.5979	-6.94023	0.00673066	0.0844671	0.852394
flu_control_GTGCAAGGTCGTACTGAATGTACGCCT	control	T cells	T cells	0.693373	-0.925682	0	0.0575397	1
flu_control_GTGCAAGGTCTAATCGCGGTAAGATCG	control	T cells	T cells	-9.79	-8.16056	0.082092	0	-1
flu_control_GTGCAAGGTGCAACTTCAATTAGCCTG	control	DC1	DC1	-2.86122	1.67145	0.0734856	0	-1
flu_control_GTGCAAGGTGGAAGACTCTGTGCAAGT	control	Alveolar macrophages	CD11b+ AM	-6.79155	3.08932	0.0667549	0	-1
flu_control_GTGCAAGGTTAATGGCCGGACATGGCT	control	Alveolar macrophages	CD206+ AM	11.5047	2.19346	0.0564934	0	-1
flu_control_GTGCAAGGTTCTGTCTGCAGTCTACGC	control	Alveolar macrophages	DC2	-2.29949	3.34869	0.0508662	0	-1
flu_control_GTGCATATCATAGCGTGTCTTCAGTCT	control	T cells	CD206+ AM	2.9345	-0.391176	0	0.00297619	1
flu_control_GTGCATATCATCCTTCCAACGACGTAT	control	Alveolar macrophages	CD206+ AM	10.5069	3.20488	0.0382875	0	-1
flu_control_GTGCATATCATGTATCGGCTTGGAAGA	control	Alveolar macrophages	CD206+ AM	9.65142	3.6839	0.0313362	0.0547052	0.271602
flu_control_GTGCATATCCAATGCAACACGGTGAAG	control	Alveolar macrophages	CD11b+ AM	-6.57548	2.50941	0.00496524	0.119189	0.920015
flu_control_GTGCATATCCCAGTCCTACTGCGTAGT	control	Alveolar macrophages	CD11b+ AM	-5.62261	2.3555	0.216043	0.0873016	-0.424407
flu_control_GTGCATATCGAAGAAGCCTCGAACTCC	control	T cells	T cells	-6.67642	-7.70328	0.0215161	0	-1
flu_control_GTGCATATCGATCAGGACCAGACACTC	control	T cells	T cells	-7.64043	-6.9237	0.0331016	0	-1
flu_control_GTGCATATCTTCCAATCGAGAGAATGG	control	Alveolar macrophages	CD206+ AM	12.114	2.40555	0.020854	0.0267857	0.124511
flu_control_GTGCGACTAAGCATAGCGCGTGGCTAT	control	Alveolar macrophages	DC2	-2.16359	2.90855	0.0163301	0	-1
flu_control_GTGCGACTAAGTGGTGGTGACTATTCC	control	T cells	T cells	-9.69477	-8.11812	0.0753614	0	-1
flu_control_GTGCGACTAATAGCGTGTGAGTTCGTC	control	T cells	T cells	-8.75266	-8.35474	0	0.0243764	1
flu_control_GTGCGACTACTAATCGCGTATGCTCTC	control	T cells	T cells	-9.72936	-8.23253	0.0215161	0.0977891	0.639311
flu_control_GTGCGACTAGTTCTACCGCCGATCGAA	control	T cells	T cells	-5.69878	-5.92117	0.00088271	0	-1
flu_control_GTGCGACTATAGCTACACACAGGCATC	control	Alveolar macrophages	CD206+ AM	11.8999	1.68707	0.082423	0	-1
flu_control_GTGTTAAGGACCTGCTACTCGTCATGC	control	T cells	T cells	-6.80069	-6.61947	0.00893744	0.0259354	0.487427
flu_control_GTGTTAAGGCACGCAATATCACGTCAT	control	Alveolar macrophages	CD206+ AM	12.0271	2.24995	0.0600243	0	-1
flu_control_GTGTTAAGGCCAGTCCTACTTCAGTCT	control	Alveolar macrophages	CD206+ AM	10.1644	3.41094	0	0.0364229	1
flu_control_GTGTTAAGGGCTGCGATATTGTCGCTC	control	Alveolar macrophages	CD11b+ AM	-6.95043	3.48027	0	0.1053	1
flu_control_GTGTTAAGGTGGTCAGTTCACCAAGTC	control	T cells	T cells	-9.26823	-8.68194	0	0.0827664	1
flu_control_GTTACTGGTATACCAGTCACGTGTGTT	control	Alveolar macrophages	CD11b+ AM	-6.91293	3.88708	0.0337637	0	-1
flu_control_GTTACTGGTATGCCTAAGGCCGAATGT	control	Alveolar macrophages	CD11b+ AM	-6.31228	3.84976	0.0491007	0	-1
flu_control_GTTACTGGTCAATTGCGCTGTGCAAGT	control	Alveolar macrophages	CD11b+ AM	-6.69926	2.61589	0.0180956	0.00779478	-0.397862
flu_control_GTTACTGGTCCAGTCCTAGTCTCGAAG	control	Alveolar macrophages	CD11b+ AM	-4.46184	4.01042	0.0621207	0.0596655	-0.0201597
flu_control_GTTACTGGTCGTACTGAAACTATCGCC	control	T cells	T cells	-9.46088	-8.28043	0	0.0290533	1
flu_control_GTTACTGGTCTAACCAGAGTCAATGCA	control	Alveolar macrophages	CD206+ AM	9.95605	3.50758	0.0175439	0	-1
flu_control_GTTACTGGTGGAAGACTCCCATATCTC	control	Alveolar macrophages	CD206+ AM	11.8441	2.23843	0	0.0205499	1
flu_control_GTTACTGGTGGTCCGTAAGCTAAGCAT	control	Alveolar macrophages	CD206+ AM	11.5648	1.49369	0.0219574	0	-1
flu_control_GTTACTGGTGGTCCGTAAGGAGAGGAA	control	T cells	T cells	-9.54633	-8.29085	0	0.122166	1
flu_control_GTTACTGGTTACTCACCACGGAATGCT	control	Alveolar macrophages	CD206+ AM	11.7878	2.26523	0	0.0554138	1
flu_control_GTTACTGGTTGGTCAGTTCTGTACACA	control	Alveolar macrophages	CD11b+ AM	-7.08763	2.36284	0.0793336	0.101899	0.124511
flu_control_GTTGGAGTGAACGTCCAAAACAGGAAC	control	T cells	T cells	-9.27768	-8.37774	0	0.0607993	1
flu_control_GTTGGAGTGAAGGTGGTAAGTTCGTCC	control	T cells	T cells	-6.68974	-7.91673	0.0497628	0	-1
flu_control_GTTGGAGTGCTAATCGCGGTACGGACT	control	Alveolar macrophages	CD11b+ AM	-6.43645	2.68099	0.144433	0	-1
flu_control_GTTGGAGTGGAAGAAGCCCAGGAACCA	control	Alveolar macrophages	CD11b+ AM	-5.29826	4.506	0.0358601	0.0854592	0.408831
flu_control_GTTGGAGTGTGATGTGCCACATTGCTG	control	T cells	T cells	-6.43124	-7.89964	0.0913605	0	-1
flu_control_GTTGGAGTGTGTCGGTGTCTCAATCGT	control	T cells	T cells	-6.89385	-7.30392	0.0848505	0.107143	0.11611
flu_control_TAACCTACCCCAGAAGATTTGTCGCTC	control	T cells	T cells	-5.80877	-5.87154	0.0782302	0	-1
flu_control_TAACCTACCGGAAGACTCTGGCTCACA	control	Alveolar macrophages	CD11b+ AM	-4.17793	3.71172	0	0.109127	1
flu_control_TAACCTACCTAGTCCGGAAGTGACGAC	control	Alveolar macrophages	DC2	-2.97239	2.98332	0.0909191	0	-1
flu_control_TAACCTACCTTACACGACTCTGTGGTT	control	Alveolar macrophages	CD206+ AM	11.2447	1.41703	0.0390599	0.0858844	0.374763
flu_control_TAACCTACCTTGAGACAGCCTCTTAAG	control	T cells	T cells	-7.3546	-6.91868	0.112546	0	-1
flu_control_TACCGTCTGATAGCGTGTTGAAGCTGA	control	Alveolar macrophages	CD11b+ AM	-4.13259	3.88282	0	0.104308	1
flu_control_TACCGTCTGCAATTGCGCTGCTATCGC	control	T cells	CD206+ AM	1.45544	-0.484862	0	0.0955215	1
flu_control_TACCGTCTGCCTACAAGGGAGACCTAG	control	Alveolar macrophages	CD206+ AM	9.90955	3.61326	0	0.0914116	1
flu_control_TACCGTCTGTACTCACCAGCGATTCTG	control	Alveolar macrophages	CD11b+ AM	-5.25835	4.483	0.0648792	0.0833333	0.124511
flu_control_TACCTCTCCACTCATCGTTCCAGACGA	control	Alveolar macrophages	CD11b+ AM	-6.68776	3.13864	0.124462	0	-1
flu_control_TACCTCTCCAGTGGTGGTTGACCAGCA	control	T cells	T cells	-7.45022	-6.88495	0	0.0651927	1
flu_control_TACCTCTCCCCAGAAGATGACTAACGG	control	Alveolar macrophages	CD11b+ AM	-5.75913	2.74985	0.0465629	0	-1
flu_control_TACCTCTCCGTAGTGTTGCGACCTTAT	control	Alveolar macrophages	CD11b+ AM	-3.48847	3.16973	0.0242745	0.0311791	0.124511
flu_control_TACCTCTCCTAGACCACTGAATCGCAA	control	Alveolar macrophages	CD11b+ AM	-6.95959	2.92726	0.000441355	0	-1
flu_control_TATCTCCGAACCTGCTACTGTCACGCT	control	T cells	CD206+ AM	0.425538	-0.609426	0	0.106576	1
flu_control_TATCTCCGACACTAGGCATCAGCACTG	control	Alveolar macrophages	CD11b+ AM	-6.83425	2.85856	0.0323293	0.0582483	0.286153
flu_control_TATCTCCGAGATCAGGACTAAGTCGCT	control	Alveolar macrophages	CD206+ AM	11.7504	2.02764	0.0189783	0	-1
flu_control_TATCTCCGAGGTAGTCCACTGTTCGGT	control	T cells	T cells	-7.09355	-7.15796	0.0408253	0.122591	0.500351
flu_control_TATCTCCGAGTAGTGTTGGACGTAGAG	control	Alveolar macrophages	CD11b+ AM	-3.92117	3.4971	0.0346464	0.205074	0.710943
flu_control_TATCTCCGAGTAGTTCCTTAGAGTCGC	control	T cells	T cells	-9.55961	-8.54321	0.000331016	0	-1
flu_control_TATCTCCGATAGCGATGAGTAAGATCG	control	Alveolar macrophages	CD206+ AM	10.1532	3.46302	0.00463423	0	-1
flu_control_TCACTGGAAAACGTCCAAAGGTTGGCT	control	Alveolar macrophages	DC2	-1.53407	13.5011	0	0.0232426	1
flu_control_TCACTGGAAAATCCGGTGGGCAACACT	control	Alveolar macrophages	CD11b+ AM	-6.57482	4.74972	0.0148957	0.0303288	0.341254
flu_control_TCACTGGAAAATCCGGTGTACGCGTAC	control	Alveolar macrophages	CD11b+ AM	-3.96057	4.04399	0	0.0284864	1
flu_control_TCACTGGAAACAACAGGTTGGTTGTAC	control	T cells	T cells	-7.12166	-2.02409	0	0.0977891	1
flu_control_TCACTGGAAACACCAACGCAGGAACCA	control	Alveolar macrophages	CD11b+ AM	-6.47294	3.84441	0	0.0867347	1
flu_control_TCACTGGAAACCAGGTCACTTAGCGAC	control	Alveolar macrophages	CD206+ AM	11.6717	2.19389	0	0.102608	1
flu_control_TCACTGGAAACCGTACTCACCAATCCG	control	T cells	T cells	-5.60083	-5.63076	0	0.0477608	1
flu_control_TCACTGGAAAGCATAGCGCACCTAACG	control	Alveolar macrophages	DC2	-1.75823	2.5149	0.00783405	0.0100624	0.124511
flu_control_TCACTGGAAAGTGGTGGTGTAGGTAAG	control	T cells	T cells	-9.83952	-8.09165	0.0409357	0	-1
flu_control_TCACTGGAACAATTGCGCGGTAAGTTC	control	Alveolar macrophages	CD206+ AM	11.5953	2.05925	0	0.00793651	1
flu_control_TCACTGGAACATACGACCTGCTTATGG	control	Alveolar macrophages	CD11b+ AM	-5.76634	4.06517	0.00408253	0	-1
flu_control_TCACTGGAACCAGTCCTAGCTAAGCAT	control	Alveolar macrophages	CD206+ AM	9.7268	3.7099	0.0165508	0.0596655	0.565689
flu_control_TCACTGGAACGGCTAGATGGTGGTATC	control	Alveolar macrophages	CD206+ AM	10.7713	2.66249	0.0510868	0.0656179	0.124511
flu_control_TCACTGGAAGTAGTGTTGGTAGGTAAG	control	T cells	T cells	-9.58783	-8.58411	0.101291	0.139598	0.159022
flu_control_TCACTGGAATACTCACCATATGACACC	control	Alveolar macrophages	CD11b+ AM	-6.37451	5.2123	0.0484387	0	-1
flu_control_TCACTGGAATCTGTCTGCGAGTTCGTC	control	T cells	T cells	-7.02542	-7.40226	0.0955533	0	-1
flu_control_TCACTGGAATGATGTGCCCTAGGTTGC	control	Alveolar macrophages	CD11b+ AM	-6.84337	4.55923	0.020192	0	-1
flu_control_TCCGTATCAAGTGGTGGTCTCTAACAC	control	Alveolar macrophages	CD11b+ AM	-6.56549	5.47839	0	0.0806406	1
flu_control_TCCGTATCAATGCGATACGTGGAATAG	control	Alveolar macrophages	CD11b+ AM	1.85393	4.25447	0.0272537	0	-1
flu_control_TCCGTATCACAATTGCGCGACATGGCT	control	Alveolar macrophages	CD206+ AM	12.4589	2.23924	0	0.017432	1
flu_control_TCCGTATCACTCCTCAATGTCCTGGTA	control	Alveolar macrophages	CD11b+ AM	-4.88603	4.40422	0.0455699	0	-1
flu_control_TCCGTATCAGGAAGACTCGTAAGATCG	control	Alveolar macrophages	CD11b+ AM	-3.50954	3.01412	0.101622	0.0728458	-0.164937
flu_control_TCCGTATCATATCGTGCACGCTTACCT	control	Alveolar macrophages	CD206+ AM	11.7559	2.05289	0.0290191	0	-1
flu_control_TCGACTGTCAGCATAGCGAGCGTGTAT	control	Alveolar macrophages	CD206+ AM	11.4584	2.36022	0	0.0463435	1
flu_control_TCGACTGTCCCTACAAGGTCTGTGGTT	control	T cells	T cells	-7.31617	-6.82821	0.0433631	0	-1
flu_control_TCGACTGTCCGCTGTAAGGTCTGATGC	control	Alveolar macrophages	CD11b+ AM	-5.37491	2.29546	0.0923535	0.202806	0.374213
flu_control_TCGACTGTCCGTACTGAAGGTAAGTTC	control	T cells	T cells	-9.85721	-8.20664	0	0.047619	1
flu_control_TCGACTGTCCTAATCGCGGTGTCTGAA	control	Alveolar macrophages	CD11b+ AM	-4.26158	4.38181	0	0.0314626	1
flu_control_TCGACTGTCTAGACCACTTGGTTGTAC	control	Alveolar macrophages	CD206+ AM	12.2434	2.14665	0	0.0911281	1
flu_control_TCGACTGTCTAGCGATGAGGTTGGAAT	control	T cells	T cells	-8.91077	-8.2279	0	0.0382653	1
flu_control_TCGACTGTCTGACTTCCGACTGGTTCC	control	T cells	T cells	-6.19641	-6.69498	0	0.00085034	1
flu_control_TCGGACATGACCTCGACTTAAGTCGCT	control	Alveolar macrophages	CD11b+ AM	-4.73026	2.85952	0.394351	0.193878	-0.340808
flu_control_TCGGACATGACCTGCTACTCACGTCAT	control	Alveolar macrophages	CD11b+ AM	-6.48683	5.28012	0.0243849	0.045068	0.297801
flu_control_TCGGACATGAGCCACATACTTCATGGA	control	Alveolar macrophages	CD11b+ AM	-7.00101	2.32619	0	0.0834751	1
flu_control_TCGGACATGCATCGGTTCACTCTGTGA	control	T cells	CD206+ AM	0.483143	-0.0889132	0.0796646	0.102324	0.124511
flu_control_TCGGACATGCCAGAAGATCCAATACAG	control	Alveolar macrophages	DC2	-1.82304	2.83721	0.0248262	0.0318878	0.124511
flu_control_TCGGACATGCCAGAAGATTGGCAATTC	control	Alveolar macrophages	CD11b+ AM	-5.93661	3.73096	0.0521902	0	-1
flu_control_TCGGACATGCGTCATACCCAGACACTC	control	Alveolar macrophages	DC2	-6.15857	3.46709	0.0980911	0.0157313	-0.723582
flu_control_TCGGACATGGCATGTTGGCGCTTACCT	control	Alveolar macrophages	CD206+ AM	10.339	3.19074	0.0207437	0.055839	0.458267
flu_control_TCGGACATGGGTGATCAGAAGGAGTCT	control	Alveolar macrophages	CD206+ AM	11.642	2.45551	0.0532936	0	-1
flu_control_TCGGACATGGTAGTTCCTTCTCACCTC	control	Alveolar macrophages	CD206+ AM	10.9794	2.6397	0.00253779	0	-1
flu_control_TCGGACATGTATAGCGGTGTAGCACGA	control	Alveolar macrophages	CD206+ AM	10.7385	3.14321	0.0239435	0	-1
flu_control_TCGGACATGTGACTTCCGGAACGAATG	control	Alveolar macrophages	CD206+ AM	11.1217	2.69493	0.00706168	0.0943878	0.860784
flu_control_TCGGTTCGTACTCATCGTCCAAGGATG	control	Alveolar macrophages	CD11b+ AM	-4.33447	4.0953	0.0895951	0.200539	0.382388
flu_control_TCGGTTCGTAGCATAGCGTACTCCATC	control	Alveolar macrophages	CD11b+ AM	-6.69751	5.179	0.00375152	0	-1
flu_control_TCGGTTCGTTAGACCACTCCTCTTAAG	control	T cells	T cells	-7.09715	-7.23422	0.0927949	0	-1
flu_control_TCGGTTCGTTGAGTAGTCTTACAGAGG	control	Alveolar macrophages	DC2	-1.86547	2.77585	0	0.0123299	1
flu_control_TCTGGCGAACATACGACCAGTCTACGC	control	Alveolar macrophages	CD11b+ AM	-5.70809	3.40025	0.00650999	0	-1
flu_control_TCTGGCGAAGGAAGACTCTCTCCAGAT	control	Alveolar macrophages	CD11b+ AM	-6.59872	2.51302	0.074258	0.216412	0.489056
flu_control_TCTGGCGAAGGCATGCAAGGTGTCGTA	control	Alveolar macrophages	CD206+ AM	11.8851	1.55395	0.0132406	0	-1
flu_control_TCTGGCGAAGGTGATCAGGAACACAGA	control	Alveolar macrophages	CD11b+ AM	-6.07412	3.61254	0.080768	0.109269	0.149975
flu_control_TCTGGCGAAGTAGTGTTGCGTCAACTG	control	T cells	T cells	-9.66359	-8.2079	0.00728236	0.0615079	0.788274
flu_control_TCTGGCGAAGTTCTACCGGATCTCTTG	control	Alveolar macrophages	CD11b+ AM	-6.46683	5.174	0.053735	0.00581066	-0.804833
flu_control_TCTGGCGAATGGTAACCGTGCACGAGA	control	T cells	T cells	-6.55604	-7.13622	0	0.144983	1
flu_control_TCTGGCGAATTACACGACGAGTTCGTC	control	Alveolar macrophages	CD11b+ AM	-6.44185	2.78866	0	0.123441	1
flu_control_TCTTGCTTGACCTCGACTATGAGTCCT	control	Alveolar macrophages	CD11b+ AM	-3.88831	3.68655	0.150723	0.112954	-0.143241
flu_control_TCTTGCTTGCAATTGCGCGGAACTAGC	control	Alveolar macrophages	CD206+ AM	11.0775	1.52538	0	0.0212585	1
flu_control_TCTTGCTTGCGATAAGGCCTCATGAGG	control	Alveolar macrophages	CD206+ AM	12.3308	2.31012	0.0308948	0	-1
flu_control_TCTTGCTTGGCAACTTCAGTGGAATAG	control	Alveolar macrophages	CD11b+ AM	-5.24501	4.60871	0	0.0085034	1
flu_control_TCTTGCTTGGGTCCGTAAGTCTCGAAG	control	Alveolar macrophages	CD11b+ AM	-3.78436	3.48711	0.0646585	0	-1
flu_control_TCTTGCTTGTAGCGATGACCAATACAG	control	Alveolar macrophages	CD11b+ AM	-4.01387	4.03475	0	0.074263	1
flu_control_TCTTGGACAACACCAACGTGACCAGCA	control	Alveolar macrophages	CD206+ AM	11.5074	2.0108	0.0678583	0	-1
flu_control_TCTTGGACAACCAGGTCAAAGATCTGC	control	Alveolar macrophages	CD11b+ AM	-6.58245	5.1739	0.00959947	0	-1
flu_control_TCTTGGACAACTCATCGTCTACTATGG	control	Alveolar macrophages	CD206+ AM	12.5271	2.04948	0.0274743	0.0352891	0.124511
flu_control_TCTTGGACAATCCTTCCATGTCACGCT	control	Alveolar macrophages	CD11b+ AM	-6.56465	2.41729	0.026371	0.102608	0.59108
flu_control_TCTTGGACACATACGACCCAGTAAGAG	control	T cells	T cells	-8.26681	-8.15562	0.0141234	0	-1
flu_control_TCTTGGACACATCGGTTCCACAACATG	control	Alveolar macrophages	CD206+ AM	11.7911	1.79638	0.00849608	0	-1
flu_control_TCTTGGACACGAGTTGCAGTGGCAACT	control	T cells	T cells	-7.30419	-7.20884	0.0387289	0.0102041	-0.582936
flu_control_TCTTGGACAGATAACCGCTAGTAGAGC	control	Alveolar macrophages	DC2	-1.76141	2.50626	0.00948913	0.0116213	0.101001
flu_control_TCTTGGACATACTCACCAAGTGCTACA	control	Alveolar macrophages	CD11b+ AM	-6.64326	2.73797	0	0.0511621	1
flu_control_TCTTGGACATGACTTCCGTTAGCATCC	control	T cells	T cells	-7.31762	-6.62288	0	0.0821995	1
flu_control_TCTTGGACATGAGGCCTTGACGTAGAG	control	Alveolar macrophages	CD11b+ AM	-5.70171	2.53015	0.0874986	0.039966	-0.372908
flu_control_TCTTGGACATTCCAATCGAGTGCTACA	control	T cells	T cells	-6.20232	-7.03901	0.0587002	0.040958	-0.17803
flu_control_TGAGCGAAGCTCCTCAATAGGCAGAAC	control	Alveolar macrophages	CD11b+ AM	-5.33312	2.38297	0.212071	0.050737	-0.613886
flu_control_TGAGCGAAGCTCCTCAATTGTCACGCT	control	T cells	CD206+ AM	1.78245	-0.44938	0	0.022534	1
flu_control_TGAGCGAAGGAGTTGACACGGCTTCTA	control	T cells	T cells	-5.77399	-6.21147	0.0712788	0.059949	-0.0863372
flu_control_TGAGCGAAGGAGTTGACACTTCAGTCT	control	Alveolar macrophages	CD206+ AM	9.57496	3.75205	0.0606863	0.0779478	0.124511
flu_control_TGAGCGAAGTACTCACCACATTCCGCT	control	Alveolar macrophages	CD206+ AM	11.2353	2.56756	0.0226194	0	-1
flu_control_TGAGCGAAGTAGTCCGGACTGCGTAGT	control	T cells	T cells	-5.60972	-5.63237	0.0626724	0	-1
flu_control_TGAGCGAAGTTCCAATCGTGCTGCAGT	control	Alveolar macrophages	CD11b+ AM	-4.34251	4.44657	0.0518592	0	-1
flu_control_TGAGCGAAGTTGCCGTCAGCTAAGCAT	control	Alveolar macrophages	CD206+ AM	12.2565	2.42196	0.0396116	0	-1
flu_control_TGAGCGAAGTTGCCGTCATATGCTCTC	control	Alveolar macrophages	DC2	-2.09776	2.96457	0.00783405	0	-1
flu_control_TGCATCAAGCAATTGCGCTCTGTGGTT	control	Alveolar macrophages	CD11b+ AM	-3.80497	3.78602	0.0724926	0	-1
flu_control_TGCATCAAGCATCGGTTCCGTCAACTG	control	Alveolar macrophages	CD11b+ AM	-6.64304	5.23778	0.0678583	0	-1
flu_control_TGCATCAAGCCAGTCCTACAGGAACCA	control	Alveolar macrophages	CD11b+ AM	-5.62983	2.70066	0.0595829	0.106009	0.280365
flu_control_TGCATCAAGCGTCATACCTCTCACCTC	control	Alveolar macrophages	CD206+ AM	3.9153	-0.377671	0.0479974	0	-1
flu_control_TGCATCAAGCTAACCAGAGACCATCAA	control	Alveolar macrophages	CD11b+ AM	-5.43105	4.2605	0.055059	0	-1
flu_control_TGCATCAAGGCTGCGATAGAATCGCAA	control	Alveolar macrophages	DC2	-1.89868	2.76896	0	0.0110544	1
flu_control_TGCATCAAGTTACACGACGTAACGCTT	control	Alveolar macrophages	CD11b+ AM	-3.83953	3.99324	0.203244	0.0612245	-0.537
flu_control_TGCATCAAGTTACACGACGTGGCAACT	control	T cells	T cells	-3.8414	3.67355	0	0.0415249	1
flu_control_TGCCTGATCAGACGAAGTACGTCCATA	control	DC1	DC1	-2.71589	1.58776	0.399757	0.276786	-0.181765
flu_control_TGCCTGATCATAGCGTGTTCACGTCAT	control	Alveolar macrophages	CD11b+ AM	-6.86211	2.54444	0	0.00496032	1
flu_control_TGCCTGATCCACTAGGCACTGATATCC	control	Alveolar macrophages	DC2	-1.73268	2.85373	0.0741476	0	-1
flu_control_TGCCTGATCCCAGTCCTAGTACGGACT	control	Alveolar macrophages	CD11b+ AM	-5.27518	3.12104	0.0871676	0.0714286	-0.0992397
flu_control_TGCGGTTCTCGTCATACCCTTCCACGT	control	Alveolar macrophages	CD11b+ AM	-7.21532	2.84114	0	0.124433	1
flu_control_TGCGGTTCTTTGGTGACCCTTCAGTCT	control	Alveolar macrophages	CD11b+ AM	-6.78498	3.16805	0	0.0753968	1
flu_control_TGGAACGTAAACGTCCAAGACTATTCC	control	T cells	T cells	-7.48851	-7.0716	0.0806576	0.0287698	-0.474175
flu_control_TGGAACGTAACACCAACGACTATCGCC	control	T cells	CD206+ AM	1.34458	-0.497026	0	0.00510204	1
flu_control_TGGAACGTATACTCACCAAGTTCGTCC	control	T cells	T cells	-4.55315	-3.86256	0.0953327	0	-1
flu_control_TGGAACGTATACTCACCAGCACTATTC	control	T cells	T cells	-7.36783	-6.65096	0	0.0276361	1
flu_control_TGGAACGTATAGCGATGACCTTAGGTG	control	Alveolar macrophages	CD11b+ AM	-6.51039	4.19108	0	0.0128968	1
flu_control_TGGAACGTATGGTAACCGGGTGTCGTA	control	Alveolar macrophages	CD206+ AM	11.554	1.51149	0	0.0323129	1
flu_control_TGGAGAACCAGATACGCAACGTCCATA	control	T cells	T cells	-5.28347	-5.92451	0.11089	0	-1
flu_control_TGGAGAACCATACCAGTCGAAGCCATT	control	Alveolar macrophages	CD206+ AM	9.73047	3.55612	0	0.124433	1
flu_control_TGGAGAACCATAGCGTGTTTCGGTCAA	control	Alveolar macrophages	CD11b+ AM	-6.76075	3.37915	0.0358601	0	-1
flu_control_TGGAGAACCCTCCTCAATGTCTGATGC	control	Alveolar macrophages	CD11b+ AM	-5.72689	3.09271	0.0663136	0.168509	0.435203
flu_control_TGGAGAACCGGCATGCAAGATGCACAT	control	Alveolar macrophages	CD206+ AM	10.4506	2.98295	0.10085	0	-1
flu_control_TGGAGAACCGGTGATCAGGTGGAATAG	control	Alveolar macrophages	CD206+ AM	11.6116	1.48509	0.0701754	0	-1
flu_control_TGGAGAACCTAATGGCCGGTCAATGCA	control	Alveolar macrophages	CD11b+ AM	-3.88174	3.69604	0	0.0160147	1
flu_control_TGGAGAACCTCCTGGCTTAGAATCCGG	control	T cells	T cells	-9.25801	-8.19835	0.00772371	0.0289116	0.578346
flu_control_TGGAGAACCTCTTCTCAGCTATGACCA	control	DC1	DC1	-2.50449	0.89134	0	0.0479025	1
flu_control_TGGAGAACCTGAGGCCTTGGTGTCGTA	control	T cells	T cells	-7.49278	-6.78251	0	0.0311791	1
flu_control_TGGAGAACCTGGACTTGTAGCACATGC	control	Alveolar macrophages	CD11b+ AM	-6.85409	4.81542	0.0676376	0	-1
flu_control_TGGCATGAGACCAGGTCACACCAAGTC	control	Alveolar macrophages	CD206+ AM	11.9372	2.46393	0.0906984	0	-1
flu_control_TGGCATGAGAGTGGTGGTCGTCAACTG	control	Alveolar macrophages	CD11b+ AM	-6.48563	3.67695	0	0.0600907	1
flu_control_TGGCATGAGTCAGGTAGACCGAGATGT	control	Alveolar macrophages	CD11b+ AM	-4.00579	3.7669	0.0463423	0	-1
flu_control_TGGCATGAGTCGATGTGGTGTGCAAGT	control	Alveolar macrophages	CD206+ AM	9.71564	3.66911	0	0.0693027	1
flu_control_TGTAGTGTGACCGTACTCGCCACATTG	control	DC2	CD11b+ AM	3.0652	-19.5124	0.0787819	0.10119	0.124511
flu_control_TGTAGTGTGATGCCTAAGACGCCACTT	control	DC2	DC2	-1.61464	13.3379	0	0.0821995	1
flu_control_TGTAGTGTGGATAACCGCGAACGAATG	control	Alveolar macrophages	CD206+ AM	11.1155	2.12286	0.0172128	0	-1
flu_control_TGTAGTGTGTCAGGTAGAAGCGTGTAT	control	Alveolar macrophages	CD206+ AM	10.2548	3.39323	0.0293501	0	-1
flu_control_TGTAGTGTGTCTGTCTGCCACAACATG	control	Alveolar macrophages	CD206+ AM	9.76832	3.7217	0.0296811	0	-1
flu_control_TGTAGTGTGTTGGTGACCAGAATCCGG	control	T cells	T cells	-6.87039	-6.37458	0	0.015873	1
flu_control_TGTGAGTCAATACCAGTCCACAACATG	control	Alveolar macrophages	CD206+ AM	11.8807	2.39259	0.0924639	0.0395408	-0.400918
flu_control_TGTGAGTCAATACCAGTCTATGACACC	control	T cells	T cells	-7.26966	-6.68488	0.0556107	0	-1
flu_control_TGTGAGTCAATGCGATACGTCTGATGC	control	Alveolar macrophages	CD11b+ AM	-5.3603	2.76152	0.128545	0.270266	0.355361
flu_control_TGTGAGTCACAATGCAACACGTACTGT	control	Alveolar macrophages	CD11b+ AM	-4.09893	3.72228	0	0.0415249	1
flu_control_TGTGAGTCACGCTGTAAGTCCAGACGA	control	T cells	T cells	-5.87739	-6.12219	0.0986428	0	-1
flu_control_TGTGAGTCAGCTGCGATATACGCGTAC	control	T cells	T cells	-5.81264	-6.01148	0.0124683	0	-1
flu_control_TGTGAGTCAGGTAGTCCACTGTACACA	control	T cells	T cells	-6.99722	-6.97203	0.00419287	0	-1
flu_control_TGTGAGTCAGTAATGGACTGCTATCGC	control	Alveolar macrophages	CD11b+ AM	-5.50549	2.92828	0.0796646	0.159014	0.332452
flu_control_TGTGAGTCATGAGGCCTTCTCTGCTTA	control	Alveolar macrophages	CD206+ AM	11.4753	1.61039	0	0.00311791	1
flu_control_TGTGAGTCATGAGTAGTCAACAGGAAC	control	Alveolar macrophages	CD206+ AM	12.1747	2.11832	0.0584795	0	-1
flu_control_TGTGAGTCATGATGTGCCAATTCTGGC	control	Alveolar macrophages	CD11b+ AM	-6.87629	2.6339	0.095112	0.111536	0.0794794
flu_control_TGTGAGTCATGGTAACCGATTGAGAGC	control	T cells	T cells	-5.58548	-5.7619	0.027364	0	-1
flu_control_TGTGGACACCGGCTAGATCAAGGTGTT	control	Alveolar macrophages	CD11b+ AM	-6.96926	2.37689	0	0.00297619	1
flu_control_TGTGGACACTACTCACCACAGGAACCA	control	Alveolar macrophages	CD11b+ AM	-5.35211	4.47476	0.0536246	0.0260771	-0.345633
flu_control_TGTGGACACTATAGCGGTCTCTCAGGA	control	T cells	T cells	-8.9762	-8.21657	0.067417	0.103458	0.210921
flu_control_TGTGGACACTCGATGTGGAGATCTCGT	control	Alveolar macrophages	CD11b+ AM	-3.6192	3.26836	0.176211	0.0769558	-0.392055
flu_control_TGTGGACACTGGTAACCGCTATGACCA	control	Alveolar macrophages	CD206+ AM	12.2353	2.07913	0	0.095805	1
flu_d1_1_AACACACAGACTCATCGTTAGTAGAGC	flu	Alveolar macrophages	CD206+ AM	10.4545	-2.40484	0.175328	0.0833333	-0.355657
flu_d1_1_AACACACAGATAGCGTGTGAACGAATG	flu	Alveolar macrophages	CD206+ AM	8.45537	-1.90205	0.131413	0.204223	0.216931
flu_d1_1_AACACACAGCCTACAAGGGTCAATGCA	flu	Alveolar macrophages	CD206+ AM	10.1708	-3.61406	0.141785	0.0418084	-0.544555
flu_d1_1_AACACACAGGGAAGACTCAGAATCCGG	flu	T cells	T cells	-9.7565	-8.69539	0.0367428	0.0471939	0.124511
flu_d1_1_AACACACAGTCCTGGCTTACTCTGTGA	flu	Alveolar macrophages	DC2	-0.903293	2.07836	0.29968	0.265873	-0.0597769
flu_d1_1_AACACACAGTCGATGTGGAACCGTGAT	flu	Alveolar macrophages	CD206+ AM	10.5645	-1.52521	0.0253779	0	-1
flu_d1_1_AACACACAGTTCGAGGATAATTCTGGC	flu	Alveolar macrophages	CD206+ AM	10.7497	-1.39897	0.105925	0	-1
flu_d1_1_AACACCGTTAACGCTAGTGAAGCCATT	flu	Alveolar macrophages	CD11b+ AM	-3.84693	4.70542	0.00639965	0	-1
flu_d1_1_AACACCGTTAGACGAAGTGTGTCTGAA	flu	Alveolar macrophages	CD206+ AM	11.06	-0.653693	0.105484	0	-1
flu_d1_1_AACACCGTTATGCGATACACAGGCATC	flu	Alveolar macrophages	CD11b+ AM	-3.2582	7.85598	0.0316672	0	-1
flu_d1_1_AACACCGTTCAATGCAACTCGTCATGC	flu	Alveolar macrophages	CD11b+ AM	-2.76588	6.36883	0.0538453	0	-1
flu_d1_1_AACACCGTTCATACGACCGTGTCTGAA	flu	Alveolar macrophages	CD11b+ AM	0.00571669	3.91191	0.254	0.184807	-0.157683
flu_d1_1_AACACCGTTGATAACCGCTACGCGTAC	flu	Alveolar macrophages	CD206+ AM	10.3948	-2.84134	0.102615	0	-1
flu_d1_1_AACACCGTTGATCAGGACCGCTTACCT	flu	T cells	CD206+ AM	1.37051	-0.396813	0.0741476	0	-1
flu_d1_1_AACACCGTTGTTCTACCGTACGCGTAC	flu	Alveolar macrophages	CD206+ AM	10.5075	-4.09662	0.179411	0.105584	-0.259047
flu_d1_1_AACACCGTTTCTGTCTGCGAGATAGGA	flu	Alveolar macrophages	CD206+ AM	10.3962	-3.474	0.0563831	0.0724206	0.124511
flu_d1_1_AACGGACCTAGCATAGCGTGTACGCCT	flu	Alveolar macrophages	CD11b+ AM	-2.54038	6.42019	0.10427	0	-1
flu_d1_1_AACGGACCTATACCAGTCGAGATAGGA	flu	Alveolar macrophages	CD206+ AM	9.94409	-4.53543	0.200265	0.128968	-0.216553
flu_d1_1_AACGGACCTGTAATGGACGGCCATGTT	flu	T cells	T cells	-4.87248	-9.37395	0	0.067602	1
flu_d1_1_AACGGACCTTGAGTAGTCGATCTCTTG	flu	T cells	T cells	-4.08847	-7.24756	0.0374048	0	-1
flu_d1_1_AACTGGCGAACACCAACGCCAATACAG	flu	Alveolar macrophages	CD11b+ AM	0.194959	3.8396	0.0688514	0	-1
flu_d1_1_AACTGGCGAAGCATAGCGGATTGCGAG	flu	T cells	T cells	-4.31662	-7.62436	0.112766	0.0772392	-0.186979
flu_d1_1_AACTGGCGACCAGTCCTAATGAGTCCT	flu	T cells	T cells	-4.70049	-7.8741	0.0560521	0	-1
flu_d1_1_AACTGGCGACGGCTAGATCTTCCACGT	flu	Alveolar macrophages	CD206+ AM	10.5101	-2.73401	0.0872779	0	-1
flu_d1_1_AACTGGCGACTAATCGCGAGTTCGTCC	flu	Alveolar macrophages	CD206+ AM	9.10841	-2.56256	0.181287	0.0912698	-0.330268
flu_d1_1_AACTGGCGAGCCATAACCCTAGGTTGC	flu	Alveolar macrophages	CD206+ AM	11.1049	-2.26789	0.11078	0	-1
flu_d1_1_AACTGGCGAGCTTACAGGCTTCAGTCT	flu	Alveolar macrophages	DC2	-1.5449	2.53713	0.0552797	0.0710034	0.124511
flu_d1_1_AACTGGCGAGGTAGTCCAAGCGTGTAT	flu	Alveolar macrophages	CD206+ AM	9.79056	-2.97536	0.0438045	0	-1
flu_d1_1_AACTGGCGATCAGGTAGAAGTGACGAC	flu	Alveolar macrophages	CD206+ AM	9.19509	-0.183152	0.095443	0.1053	0.0491047
flu_d1_1_AACTGGCGATCTTCTCAGCCATCCTAA	flu	Alveolar macrophages	CD206+ AM	10.4049	-3.02478	0.1238	0	-1
flu_d1_1_AACTGGCGATGGTAACCGCCGATCGAA	flu	T cells	T cells	-5.22576	-7.36148	0.0868366	0.0456349	-0.311023
flu_d1_1_AACTGGCGATGGTCAGTTGTAAGATCG	flu	Alveolar macrophages	CD11b+ AM	-4.04904	8.53805	0.00264813	0.00340136	0.124511
flu_d1_1_AAGCTTGCGAAGGTGGTATGCCTTGGA	flu	Alveolar macrophages	CD11b+ AM	-2.45843	6.26368	0.0318879	0	-1
flu_d1_1_AAGCTTGCGACCAGGTCAGGTGTCGTA	flu	Alveolar macrophages	CD206+ AM	11.0679	-1.40626	0.203906	0.12004	-0.25889
flu_d1_1_AAGCTTGCGCCTACAAGGACACGGTAG	flu	Alveolar macrophages	CD206+ AM	10.088	-3.88841	0.217147	0.140731	-0.213523
flu_d1_1_AAGCTTGCGCCTACAAGGGTCGCCTAT	flu	Alveolar macrophages	DC2	-1.13001	2.25129	0.365332	0.114087	-0.52406
flu_d1_1_AAGCTTGCGCTCCTCAATCCGAGATGT	flu	T cells	T cells	-9.20627	-8.86453	0.0248262	0	-1
flu_d1_1_AAGCTTGCGGATCAGGACCACCAAGTC	flu	T cells	T cells	-5.40975	-8.09773	0	0.11763	1
flu_d1_1_AAGCTTGCGGGAAGACTCGTGAACCAA	flu	Alveolar macrophages	CD206+ AM	10.0753	-3.37551	0.207658	0.12826	-0.236361
flu_d1_1_AAGCTTGCGGTAGTTCCTGATCTCTTG	flu	T cells	T cells	-5.76031	-7.74872	0.0808783	0	-1
flu_d1_1_AAGCTTGCGTGATCCTCTTGCCTTGGA	flu	Alveolar macrophages	CD206+ AM	9.80018	2.99206	0.0769061	0	-1
flu_d1_1_AAGCTTGCGTTCGAGGATCGGAATGCT	flu	Alveolar macrophages	CD11b+ AM	-3.01367	6.37315	0	0.00963719	1
flu_d1_1_AATCGCCACAACGCTAGTTGCCAACAT	flu	T cells	T cells	-5.17678	-8.14591	0.174887	0.0904195	-0.318377
flu_d1_1_AATCGCCACACGTTACGAATGAGTCCT	flu	Alveolar macrophages	CD11b+ AM	-4.53761	8.75234	0.0441355	0.0454932	0.0151481
flu_d1_1_AATCGCCACAGGCTGTTGACTGGTTCC	flu	Alveolar macrophages	CD206+ AM	10.2466	-2.98396	0.101401	0	-1
flu_d1_1_AATCGCCACATACCAGTCCATTCCGCT	flu	Alveolar macrophages	CD206+ AM	10.8865	-3.17605	0.379014	0.136905	-0.469277
flu_d1_1_AATCGCCACATAGCGTGTATTCTCAGG	flu	Alveolar macrophages	CD206+ AM	10.5863	-0.906471	0.139689	0.0493197	-0.478122
flu_d1_1_AATCGCCACCACGCAATAAGGCAGAAC	flu	Alveolar macrophages	CD11b+ AM	-2.63856	5.74343	0.0366325	0	-1
flu_d1_1_AATCGCCACTAGACCACTTAGAGTCGC	flu	Alveolar macrophages	DC2	-0.643101	2.47531	0.41377	0.141723	-0.489739
flu_d1_1_AATCGCCACTCGATGTGGGGTTGGAAT	flu	Alveolar macrophages	CD206+ AM	10.4423	-2.20204	0.26073	0.0843254	-0.511236
flu_d1_1_AATCGCCACTCGATGTGGTTCAAGCTG	flu	Alveolar macrophages	CD11b+ AM	-3.87628	4.87688	0.0710581	0	-1
flu_d1_1_AATCGCCACTCTTCTCAGCCTCGATCA	flu	T cells	T cells	-6.04683	-8.53458	0.0324396	0.201105	0.722198
flu_d1_1_AATCGCCACTGATGTGCCCTTGGAAGA	flu	Alveolar macrophages	CD11b+ AM	-3.01716	6.74759	0	0.0816327	1
flu_d1_1_AATCGCCACTGGTAACCGCACACCTCA	flu	T cells	T cells	-4.01054	-8.63575	0	0.0389739	1
flu_d1_1_ACACACCAACGGATCATCAGAATGACC	flu	Alveolar macrophages	CD206+ AM	10.8029	-1.64656	0.117511	0	-1
flu_d1_1_ACACACCAACGGATCATCTTGTCGCTC	flu	Alveolar macrophages	CD11b+ AM	-4.23878	8.67939	0.0571555	0	-1
flu_d1_1_ACACACCAAGCTTACAGGAACCGTGAT	flu	T cells	T cells	-4.19348	-7.33152	0.0915812	0	-1
flu_d1_1_ACACACCAATATCGTGCACAGACACTC	flu	T cells	T cells	-6.27585	-8.33321	0.0392806	0.0249433	-0.223239
flu_d1_1_ACACACCAATTGCCGTCAACTGGTTCC	flu	T cells	T cells	-4.61822	-8.01232	0.0144544	0	-1
flu_d1_1_ACACAGGCTATCCTTCCACCGTGTCAA	flu	Alveolar macrophages	CD11b+ AM	-5.64809	8.26579	0	0.029195	1
flu_d1_1_ACACAGGCTATGCGATACTAAGAGCGT	flu	Alveolar macrophages	CD11b+ AM	-3.78446	8.60544	0.0163301	0	-1
flu_d1_1_ACACAGGCTATGTGCAGCCGCTTACCT	flu	T cells	T cells	-6.08546	-8.64025	0.0308948	0	-1
flu_d1_1_ACACAGGCTCCATAATCGGCCGAATGT	flu	T cells	T cells	-5.16537	-7.68183	0.0432528	0	-1
flu_d1_1_ACACAGGCTGATCAGGACGGTGGTATC	flu	Alveolar macrophages	CD206+ AM	10.5784	-4.03421	0.116518	0.00935374	-0.851376
flu_d1_1_ACACAGGCTTAGCGATGAGACGTAGAG	flu	DC1	DC1	-1.87155	0.998342	0.0624517	0	-1
flu_d1_1_ACACAGGCTTAGCTACACGAGAGGAGT	flu	Alveolar macrophages	CD11b+ AM	-2.36323	7.42397	0.0635551	0	-1
flu_d1_1_ACACAGGCTTGGACTTGTTGCACGAGA	flu	Alveolar macrophages	CD206+ AM	8.62648	-2.21898	0.203023	0.125	-0.237859
flu_d1_1_ACACAGGCTTGGTCAGTTTAGTAGAGC	flu	T cells	T cells	-6.27537	-8.85267	0.0374048	0.0637755	0.26063
flu_d1_1_ACATCGGACAGACGAAGTACATTGCTG	flu	Alveolar macrophages	CD206+ AM	11.1777	0.647393	0.0088271	0	-1
flu_d1_1_ACATCGGACAGCCACATATTAAGAGGC	flu	Alveolar macrophages	CD11b+ AM	-2.28975	6.94249	0.0697341	0	-1
flu_d1_1_ACATCGGACATACCAGTCTCCTAAGCC	flu	Alveolar macrophages	CD206+ AM	9.19553	-0.596921	0.131524	0.113662	-0.0728494
flu_d1_1_ACATCGGACTAGCTACACCGTGGCTAT	flu	Alveolar macrophages	CD11b+ AM	-5.1138	8.56803	0.0862849	0	-1
flu_d1_1_ACATCGGACTAGCTACACCTTCATGGA	flu	T cells	CD206+ AM	2.76534	-0.448079	0.111332	0	-1
flu_d1_1_ACATCGGACTATAGCGGTTTAGCCGTA	flu	Alveolar macrophages	DC2	-1.35821	2.50607	0.0953327	0.0928288	-0.013307
flu_d1_1_ACATCGGACTGACTTCCGTTAAGAGGC	flu	Alveolar macrophages	CD11b+ AM	1.10757	3.79111	0.191548	0.0890023	-0.365517
flu_d1_1_ACATCGGACTGAGGCCTTCTGTTCGGT	flu	T cells	T cells	-5.98033	-7.80773	0.0272537	0	-1
flu_d1_1_ACGAAGCTCAACGCTAGTAACCGTGAT	flu	Alveolar macrophages	CD11b+ AM	-5.02772	8.5501	0.0916915	0	-1
flu_d1_1_ACGAAGCTCACCGTACTCCACCAAGTC	flu	Alveolar macrophages	CD11b+ AM	-2.14614	7.40355	0.0314465	0	-1
flu_d1_1_ACGAAGCTCACGTTACGATACTCCATC	flu	Alveolar macrophages	CD11b+ AM	-2.81541	7.12511	0.0846298	0.108702	0.124511
flu_d1_1_ACGAAGCTCACTCATCGTCGAAGGCAT	flu	Alveolar macrophages	CD11b+ AM	-2.76277	6.69954	0.0278054	0.0357143	0.124511
flu_d1_1_ACGAAGCTCCGAGTTGCATTAGCATCC	flu	Alveolar macrophages	DC2	-0.880416	2.38054	0.456582	0.138747	-0.533881
flu_d1_1_ACGAAGCTCGTAGTTCCTGCGTCTAGT	flu	T cells	T cells	-6.37229	-8.87648	0.0678583	0.000283447	-0.991681
flu_d1_1_ACGAATGGAACCTGCTACCAAGAGTAG	flu	T cells	T cells	-5.30457	-7.56441	0.0998566	0	-1
flu_d1_1_ACGAATGGAAGCCACATATTGTGTACG	flu	Alveolar macrophages	CD206+ AM	10.1087	-3.23431	0.0682997	0	-1
flu_d1_1_ACGAATGGACACGCAATACAAGGTGTT	flu	Alveolar macrophages	CD206+ AM	9.17608	-3.9661	0.0788922	0	-1
flu_d1_1_ACGAATGGACCATAATCGTGCTTATGG	flu	Alveolar macrophages	CD11b+ AM	-2.57009	7.64147	0.00353084	0.00453515	0.124511
flu_d1_1_ACGAATGGACGAGTTGCAAGTGCTACA	flu	Alveolar macrophages	CD11b+ AM	0.149888	4.51416	0.307624	0.147534	-0.351725
flu_d1_1_ACGAATGGAGGTAGTCCATCTGTGGTT	flu	Alveolar macrophages	CD11b+ AM	-2.40004	5.79662	0	0.0576814	1
flu_d1_1_ACGAATGGATATCGTGCAACCAATCCG	flu	Alveolar macrophages	CD206+ AM	11.6208	1.23693	0.12369	0.0260771	-0.651764
flu_d1_1_ACGAATGGATCCTGGCTTTCACGTCAT	flu	T cells	T cells	-4.36766	-9.11194	0.033543	0.0430839	0.124511
flu_d1_1_ACGAATGGATGATCCTCTGATCTCTTG	flu	Alveolar macrophages	CD11b+ AM	-5.77956	6.69475	0	0.0748299	1
flu_d1_1_ACTGCCTAGACCGTACTCAGACTCTAC	flu	T cells	T cells	-4.86891	-8.19344	0	0.0018424	1
flu_d1_1_ACTGCCTAGAGGCTGTTGTCCAGTTAG	flu	Alveolar macrophages	CD206+ AM	10.8524	-3.15986	0.146199	0.0593821	-0.4223
flu_d1_1_ACTGCCTAGATGCCTAAGCCGTTGATT	flu	T cells	T cells	-4.01086	-8.97257	0.0719409	0.0924036	0.124511
flu_d1_1_ACTGCCTAGATGTGCAGCCTTCATGGA	flu	Alveolar macrophages	CD11b+ AM	-5.66661	8.27169	0.0368531	0	-1
flu_d1_1_ACTGCCTAGCGCTGTAAGTACTCCATC	flu	Alveolar macrophages	CD11b+ AM	-2.26973	8.07809	0.161646	0.080924	-0.332779
flu_d1_1_ACTGCCTAGCGCTGTAAGTGGCAATTC	flu	Alveolar macrophages	CD11b+ AM	-2.62636	7.19313	0.156019	0.0884354	-0.276467
flu_d1_1_ACTGCCTAGGGTCCGTAAATTCGAGCT	flu	T cells	T cells	-4.52314	-8.42411	0.0624517	0.0843254	0.149026
flu_d1_1_ACTGCCTAGGTATCCTTCAGAGAATGG	flu	Alveolar macrophages	CD206+ AM	10.4621	-3.27527	0.11078	0	-1
flu_d1_1_ACTGCCTAGTATCGTGCAGTCGCCTAT	flu	Alveolar macrophages	DC2	-1.46817	2.51659	0.0132406	0	-1
flu_d1_1_ACTGCCTAGTCGATGTGGTTACAGAGG	flu	Alveolar macrophages	CD11b+ AM	-4.65404	8.42375	0.0454596	0.05839	0.124511
flu_d1_1_ACTGCCTAGTCTGTCTGCCCGAGATGT	flu	Alveolar macrophages	CD11b+ AM	-4.40558	8.08525	0.116628	0.0310374	-0.579625
flu_d1_1_AGACGTTCAAGACGAAGTCTTCCACGT	flu	Alveolar macrophages	CD206+ AM	8.32939	-1.99539	0.0328809	0	-1
flu_d1_1_AGACGTTCACATCGGTTCAATTCTGGC	flu	T cells	T cells	-4.06323	-9.02422	0.0945603	0	-1
flu_d1_1_AGACGTTCACCATAATCGGTTACCACG	flu	Alveolar macrophages	DC2	-0.645047	2.5042	0.326934	0.137613	-0.407537
flu_d1_1_AGACGTTCACGTCATACCTTAGCATCC	flu	T cells	T cells	-5.8095	-8.71747	0.0264813	0	-1
flu_d1_1_AGACGTTCAGATCAGGACAAGGCAGAC	flu	Alveolar macrophages	CD11b+ AM	-2.33724	5.98442	0.0713892	0	-1
flu_d1_1_AGACGTTCAGGTCCGTAATGTCACGCT	flu	Alveolar macrophages	CD206+ AM	9.10225	-2.87091	0.186472	0.118764	-0.221822
flu_d1_1_AGACGTTCAGGTCCGTAATTAAGAGGC	flu	T cells	T cells	-5.88469	-8.45693	0.160543	0.125142	-0.123917
flu_d1_1_AGACGTTCATAATGGCCGGTAAGATCG	flu	Alveolar macrophages	CD206+ AM	10.2235	0.0957085	0.0305638	0	-1
flu_d1_1_AGACGTTCATTCGAGGATTACTCCATC	flu	T cells	T cells	-6.4838	-8.28682	0.0617897	0	-1
flu_d1_1_AGCTCCTTGACCTGCTACAGATCTCGT	flu	Alveolar macrophages	CD206+ AM	8.89936	-1.97473	0.109677	0	-1
flu_d1_1_AGCTCCTTGCCAGAAGATCTGGTTGAG	flu	Alveolar macrophages	CD206+ AM	8.88675	-3.45334	0.204678	0.130244	-0.222244
flu_d1_1_AGCTCCTTGCGAGTTGCAAGGCAGAAC	flu	Alveolar macrophages	CD11b+ AM	-5.06264	8.35411	0	0.00141723	1
flu_d1_1_AGCTCCTTGGGTCCGTAACCTCTTAAG	flu	Alveolar macrophages	CD206+ AM	11.406	-0.310761	0.0918018	0	-1
flu_d1_1_AGCTCCTTGGGTGATCAGTTCAAGCTG	flu	Alveolar macrophages	CD206+ AM	9.44785	-3.99586	0.132186	0.0306122	-0.623924
flu_d1_1_AGCTCCTTGTACTCACCAAGATCTCGT	flu	Alveolar macrophages	DC2	-0.526425	2.79388	0.246607	0.146259	-0.255427
flu_d1_1_AGCTCCTTGTCTGTCTGCCGCTTACCT	flu	Alveolar macrophages	CD206+ AM	9.92047	-1.707	0.162198	0.0664683	-0.418644
flu_d1_1_AGCTCCTTGTCTTCTCAGGAGTTCGTC	flu	T cells	CD206+ AM	0.463209	-0.409155	0	0.0488946	1
flu_d1_1_AGCTCCTTGTGATGTGCCTTAAGAGGC	flu	T cells	T cells	-4.35765	-8.7269	0.0869469	0.111678	0.124511
flu_d1_1_AGCTGAGTCATAGCGTGTCGACTGAGA	flu	T cells	T cells	-4.24458	-8.07265	0	0.0357143	1
flu_d1_1_AGCTGAGTCATAGCGTGTGCATTAGCA	flu	T cells	T cells	-4.11632	-4.16312	0.0905881	0.0531463	-0.260493
flu_d1_1_AGCTGAGTCCGTCATACCTCGTCATGC	flu	Alveolar macrophages	CD11b+ AM	-2.80354	8.30324	0.127772	0.0945295	-0.149539
flu_d1_1_AGCTGAGTCGGTAGTCCATAGAGTCGC	flu	Alveolar macrophages	CD11b+ AM	-3.28658	5.80259	0.0493214	0	-1
flu_d1_1_AGCTGAGTCTAATGGCCGCGAAGGCAT	flu	Alveolar macrophages	CD206+ AM	11.0778	-0.157671	0.0637758	0	-1
flu_d1_1_AGGACTCACACCTGCTACGGCGGATAA	flu	Alveolar macrophages	CD206+ AM	10.6859	-3.49034	0.108242	0	-1
flu_d1_1_AGGACTCACATACCAGTCGAGATAGGA	flu	Alveolar macrophages	CD206+ AM	9.7101	-3.60852	0.283902	0.121032	-0.402214
flu_d1_1_AGGACTCACCAATTGCGCCGGAATGCT	flu	Alveolar macrophages	CD11b+ AM	-2.48127	6.50813	0.00275847	0	-1
flu_d1_1_AGGACTCACCAGCCGAATTCCTAAGCC	flu	Alveolar macrophages	CD11b+ AM	1.41126	3.77879	0.213395	0.135771	-0.222313
flu_d1_1_AGGACTCACCCAGAAGATCACACCTCA	flu	Alveolar macrophages	CD11b+ AM	-5.87549	7.32786	0.0524109	0.0673186	0.124511
flu_d1_1_AGGACTCACGCTGCGATAACTCTGTGA	flu	DC2	DC2	-1.66391	13.3897	0.0454596	0	-1
flu_d1_1_AGGACTCACGGTGATCAGTAAGCTTGG	flu	T cells	T cells	-5.46492	-7.07946	0.0727132	0.192744	0.452166
flu_d1_1_AGGACTCACTATAGCGGTGACCATCAA	flu	T cells	T cells	-9.40653	-8.57956	0.0847402	0.0381236	-0.379417
flu_d1_1_AGGACTCACTCGATGTGGTTAAGAGGC	flu	Alveolar macrophages	CD11b+ AM	-3.96426	4.84462	0.216154	0.137897	-0.221033
flu_d1_1_AGGAGCAATAGATACGCACGAAGGCAT	flu	Alveolar macrophages	CD11b+ AM	-5.281	8.27513	0.0626724	0.026644	-0.40338
flu_d1_1_AGGAGCAATATGTATCGGAGAATGACC	flu	Alveolar macrophages	CD11b+ AM	-5.43781	8.44386	0.00827541	0	-1
flu_d1_1_AGGAGCAATATGTATCGGCTGCGTAGT	flu	DC2	DC2	-1.64733	13.2973	0.102174	0.154337	0.203357
flu_d1_1_AGGAGCAATCTGTGGTATGTGGAATAG	flu	Alveolar macrophages	CD11b+ AM	-6.19223	6.47533	0	0.0324546	1
flu_d1_1_AGGAGCAATGGAAGACTCAGAATGACC	flu	T cells	T cells	-5.48941	-7.29822	0.144433	0.0667517	-0.367837
flu_d1_1_AGGAGCAATTATCGTGCACACCAAGTC	flu	Alveolar macrophages	CD11b+ AM	0.617238	3.93859	0.259186	0.126276	-0.344808
flu_d1_1_AGGAGCAATTCAGGTAGAGTTACCACG	flu	T cells	T cells	-6.4605	-8.73005	0	0.0446429	1
flu_d1_1_AGGAGCAATTCCTGGCTTCCAATACAG	flu	Alveolar macrophages	CD11b+ AM	-2.65674	7.83642	0.0414874	0	-1
flu_d1_1_AGGAGCAATTGGACTTGTTAGTAGAGC	flu	T cells	T cells	-7.00183	-2.11085	0.0464526	0.0596655	0.124511
flu_d1_1_AGTAGGAGGCATACGACCGGAACTAGC	flu	Alveolar macrophages	CD11b+ AM	-3.65448	8.5948	0.0657619	0	-1
flu_d1_1_AGTAGGAGGGCAACTTCAGGTGTCGTA	flu	Alveolar macrophages	CD206+ AM	8.64344	-2.85065	0.148737	0.139881	-0.0306831
flu_d1_1_AGTAGGAGGGCTGCGATAGAACACAGA	flu	T cells	T cells	-5.81304	-8.10275	0	0.0912698	1
flu_d1_1_AGTAGGAGGGTTCTACCGCCGAGATGT	flu	Alveolar macrophages	CD11b+ AM	-1.75066	7.65798	0.0838574	0.10771	0.124511
flu_d1_1_AGTTCAGAGACCGTACTCCACCTAACG	flu	T cells	T cells	-6.43617	-8.37729	0.0669756	0	-1
flu_d1_1_AGTTCAGAGACGTTACGAGGAGAGGAA	flu	T cells	T cells	-6.58353	-8.24835	0.0980911	0	-1
flu_d1_1_AGTTCAGAGAGCCACATAATTCTCAGG	flu	Alveolar macrophages	CD206+ AM	11.2053	-0.0446078	0.0968774	0	-1
flu_d1_1_AGTTCAGAGCAATGCAACTTAAGAGGC	flu	DC1	DC1	-2.77966	1.18767	0.06841	0.00878685	-0.772352
flu_d1_1_AGTTCAGAGCAGCCGAATATTGAGAGC	flu	Alveolar macrophages	CD206+ AM	11.1197	-1.54676	0.251131	0.139172	-0.28685
flu_d1_1_AGTTCAGAGCATCGGTTCGTCAATGCA	flu	T cells	T cells	0.298094	-0.86594	0	0.0780896	1
flu_d1_1_AGTTCAGAGGCATGTTGGTGAAGCTGA	flu	T cells	T cells	-4.6832	-5.95002	0	0.0185658	1
flu_d1_1_AGTTCAGAGGCTGCGATAGTGGCAACT	flu	T cells	T cells	-5.98447	-8.90772	0.047225	0.00935374	-0.669355
flu_d1_1_AGTTCAGAGGGCATGCAATACGAAGGA	flu	Alveolar macrophages	CD11b+ AM	-4.83051	8.4088	0.0122476	0	-1
flu_d1_1_AGTTCAGAGTATCGTGCAGATTGCGAG	flu	Alveolar macrophages	CD11b+ AM	-5.0143	8.5198	0	0.00113379	1
flu_d1_1_AGTTCAGAGTCAGGTAGATTAGCCGTA	flu	T cells	T cells	-9.54867	-8.69276	0	0.105584	1
flu_d1_1_ATACGCGGAACACCAACGAAGATCTGC	flu	T cells	CD206+ AM	3.27279	-0.426799	0.0818713	0	-1
flu_d1_1_ATACGCGGAACCTCGACTGTGAACCAA	flu	Alveolar macrophages	CD11b+ AM	-3.7873	4.96975	0.0372945	0.0479025	0.124511
flu_d1_1_ATACGCGGAACCTCGACTTCCAGACGA	flu	Alveolar macrophages	CD206+ AM	10.7915	-0.588512	0.0802163	0	-1
flu_d1_1_ATACGCGGAACGTTACGAGACATGGCT	flu	T cells	T cells	-5.23171	-8.20708	0.0686307	0	-1
flu_d1_1_ATACGCGGAAGATACGCACCGTTGATT	flu	Alveolar macrophages	CD206+ AM	10.9383	-1.37825	0.109677	0	-1
flu_d1_1_ATACGCGGAATAGCGTGTTCCAGTTAG	flu	T cells	T cells	-5.65531	-8.71291	0.0439148	0.0564059	0.124511
flu_d1_1_ATACGCGGAATGCGATACCGGAATGCT	flu	T cells	T cells	-6.1734	-8.54978	0.0804369	0.0350057	-0.39354
flu_d1_1_ATACGCGGACCAGAAGATATTAGCCTG	flu	T cells	T cells	-4.03673	-7.5416	0	0.0175737	1
flu_d1_1_ATACGCGGACGAGTTGCAGTCAATGCA	flu	Alveolar macrophages	CD11b+ AM	1.17438	4.06211	0.10085	0	-1
flu_d1_1_ATACGCGGACGTACTGAAAGGCAGAAC	flu	Alveolar macrophages	CD11b+ AM	-2.22947	8.0495	0.094781	0	-1
flu_d1_1_ATACGCGGACGTCATACCCTCATGAGG	flu	T cells	T cells	-5.45237	-8.3345	0.0311155	0	-1
flu_d1_1_ATACGCGGAGCTTACAGGGCGAGCTTA	flu	Alveolar macrophages	CD206+ AM	8.91688	-1.92564	0.157784	0.0710034	-0.379308
flu_d1_1_ATACGCGGATTGAGACAGCGTGGCTAT	flu	Alveolar macrophages	CD206+ AM	8.14399	-2.51879	0.0588105	0.0545635	-0.0374606
flu_d1_1_ATCGACACGAACGCTAGTTATGCTCTC	flu	T cells	T cells	-4.90977	-5.64899	0	0.112528	1
flu_d1_1_ATCGACACGACGTTACGACCATATCTC	flu	Alveolar macrophages	CD11b+ AM	-2.27586	5.29504	0.255324	0.236678	-0.0378979
flu_d1_1_ATCGACACGCATACGACCGGAGAGGAA	flu	Alveolar macrophages	CD11b+ AM	-4.42081	8.08941	0.060576	0	-1
flu_d1_1_ATCGACACGCGAGTTGCACTGAAGTGA	flu	T cells	T cells	-4.50181	-8.51515	0.0111442	0	-1
flu_d1_1_ATCGACACGGGTAGTCCAAACCGTGAT	flu	Alveolar macrophages	CD206+ AM	10.3638	-2.77276	0.102505	0	-1
flu_d1_1_ATCGACACGGGTCCGTAATATGACACC	flu	T cells	T cells	-9.42026	-9.01888	0.146199	0.0817744	-0.282597
flu_d1_1_ATCGACACGTAGCGATGACGACTGAGA	flu	Alveolar macrophages	CD206+ AM	10.7854	-0.452831	0	0.010771	1
flu_d1_1_ATCGACACGTTACACGACCTGATATCC	flu	Alveolar macrophages	CD11b+ AM	1.18741	4.20354	0.160212	0	-1
flu_d1_1_ATCGACACGTTCGAGGATAAGGAGTCT	flu	Alveolar macrophages	CD11b+ AM	-2.33706	7.71176	0.0423701	0.0544218	0.124511
flu_d1_1_ATCGTTGGCACCTGCTACTGTGCAAGT	flu	T cells	T cells	-4.27435	-8.03274	0	0.118056	1
flu_d1_1_ATCGTTGGCCAATTGCGCGTACGGACT	flu	Alveolar macrophages	CD11b+ AM	-3.84379	7.74115	0	0.0827664	1
flu_d1_1_ATCGTTGGCTGATGTGCCCAGGAACCA	flu	T cells	T cells	-6.08189	-8.65906	0.0731546	0	-1
flu_d1_1_ATCGTTGGCTTGGTGACCCGCTTACCT	flu	T cells	T cells	-9.51702	-8.96192	0.130862	0	-1
flu_d1_1_ATGACAGCAACCTCGACTGCCACATTG	flu	T cells	T cells	-6.29807	-8.90548	0	0.0201247	1
flu_d1_1_ATGACAGCAATGCCTAAGAGCACATGC	flu	T cells	T cells	-6.07217	-8.4201	0.060245	0	-1
flu_d1_1_ATGACAGCACACGCAATACGTGTGATG	flu	Alveolar macrophages	CD11b+ AM	-3.16943	7.6417	0.0204127	0	-1
flu_d1_1_ATGACAGCACAGCCGAATCAAGAGTAG	flu	T cells	T cells	-9.75309	-8.67523	0.000662032	0	-1
flu_d1_1_ATGACAGCAGGTAGTCCACAGGAACCA	flu	DC1	DC1	-2.15832	1.33966	0.0525212	0	-1
flu_d1_1_ATGACAGCAGGTCCGTAAAGTTCGTCC	flu	Alveolar macrophages	CD11b+ AM	-2.39519	5.67987	0.0393909	0.0187075	-0.356007
flu_d1_1_ATGACAGCAGGTGATCAGGACCATCAA	flu	T cells	T cells	-5.81916	-8.6686	0	0.0814909	1
flu_d1_1_ATGACAGCAGTTCTACCGAGTGCTACA	flu	Alveolar macrophages	CD206+ AM	10.2363	2.32786	0.0474457	0	-1
flu_d1_1_ATGACAGCATATAGCGGTCTGTACACA	flu	Alveolar macrophages	CD11b+ AM	-2.20348	6.72473	0.00970981	0	-1
flu_d1_1_ATGGTCTCAACGTTACGATCGAACTCC	flu	Alveolar macrophages	CD11b+ AM	-2.27142	7.91016	0.020854	0.0267857	0.124511
flu_d1_1_ATGGTCTCAAGATACGCAACAGGCATC	flu	T cells	T cells	-6.02676	-8.6739	0	0.0854592	1
flu_d1_1_ATGGTCTCACACGCAATAAGATCTCGT	flu	T cells	T cells	-5.71812	-7.26298	0.0657619	0	-1
flu_d1_1_ATGGTCTCACGAGTTGCAAGAATGACC	flu	Alveolar macrophages	CD11b+ AM	-5.66595	7.80308	0.0113649	0.0372732	0.532676
flu_d1_1_ATGGTCTCACGATAAGGCTTAGCATCC	flu	Alveolar macrophages	CD206+ AM	11.1027	-3.04404	0.293391	0.131236	-0.381876
flu_d1_1_ATGGTCTCAGCTTACAGGCCGTTGATT	flu	T cells	T cells	-4.48925	-6.22507	0.0300121	0	-1
flu_d1_1_ATGGTCTCAGGTGATCAGACATTGCTG	flu	Alveolar macrophages	CD206+ AM	9.9458	-1.32125	0.144102	0.0617914	-0.399774
flu_d1_1_CAACATCGGACAACAGGTCCTTAGGTG	flu	T cells	T cells	-4.83551	-7.17363	0	0.0890023	1
flu_d1_1_CAACATCGGATGCGATACAGTGACGAC	flu	Alveolar macrophages	CD11b+ AM	-2.6116	6.04864	0.00231711	0	-1
flu_d1_1_CAACATCGGATGTGCAGCCCTTAGGTG	flu	Alveolar macrophages	CD206+ AM	9.68744	-2.43159	0.126338	0.0510204	-0.424663
flu_d1_1_CAACATCGGGGCATGCAAATTGAGAGC	flu	Alveolar macrophages	CD11b+ AM	0.406225	4.13059	0.0433631	0.0556973	0.124511
flu_d1_1_CACATTCACACCTCGACTGTAAGATCG	flu	Alveolar macrophages	CD11b+ AM	-3.21801	8.37013	0.0823127	0	-1
flu_d1_1_CACATTCACACTCATCGTCACACCTCA	flu	Alveolar macrophages	DC2	-0.684282	2.74071	0.216154	0.136905	-0.224464
flu_d1_1_CACATTCACAGCATAGCGCTACTATGG	flu	T cells	T cells	-5.03992	-8.2627	0.0847402	0	-1
flu_d1_1_CACATTCACGCTGCGATAAATTCTGGC	flu	Alveolar macrophages	CD11b+ AM	0.50615	4.0742	0.539225	0.137472	-0.593698
flu_d1_1_CACATTCACTAGTCCGGAGTAAGATCG	flu	Alveolar macrophages	CD206+ AM	10.6917	-1.23422	0.184817	0.0994898	-0.300125
flu_d1_1_CACATTCACTATAGCGGTCTCTCAGGA	flu	Alveolar macrophages	CD206+ AM	9.42421	-4.10938	0.174335	0.128827	-0.150114
flu_d1_1_CACATTCACTGAGGCCTTCGGCTTCTA	flu	Alveolar macrophages	CD206+ AM	11.0135	-3.16297	0.238111	0.0858844	-0.469842
flu_d1_1_CACATTCACTGGACTTGTTGGTTGTAC	flu	T cells	T cells	-4.95617	-9.11102	0.0860642	0	-1
flu_d1_1_CACCTGTAAACACCAACGCGGCTTCTA	flu	T cells	T cells	-5.0904	-8.8417	0.0746993	0.0582483	-0.123741
flu_d1_1_CACCTGTAAACTCATCGTCTCATGAGG	flu	T cells	T cells	-4.24759	-8.43088	0	0.013322	1
flu_d1_1_CACCTGTAACAATTGCGCTCGTCATGC	flu	Alveolar macrophages	CD11b+ AM	-1.6182	7.60266	0.112435	0.1053	-0.0327678
flu_d1_1_CACCTGTAACGGATCATCGTAGGTAAG	flu	T cells	T cells	-9.3947	-8.91824	0.0871676	0.110544	0.118236
flu_d1_1_CACCTGTAAGCATGTTGGGCGTCTAGT	flu	T cells	CD206+ AM	0.324089	-0.649306	0.0376255	0	-1
flu_d1_1_CACCTGTAAGCTGCGATACTAGGTTGC	flu	Alveolar macrophages	CD11b+ AM	-5.39478	8.50336	0.0729339	0	-1
flu_d1_1_CACCTGTAATAATGGCCGCTCTCAGGA	flu	DC1	DC1	-2.73398	1.09702	0.0798852	0	-1
flu_d1_1_CACCTGTAATTACACGACAGAGAATGG	flu	Alveolar macrophages	CD11b+ AM	1.25542	3.83451	0.0753614	0.0967971	0.124511
flu_d1_1_CACCTGTAATTCGAGGATAGCGTGTAT	flu	Alveolar macrophages	CD11b+ AM	1.50997	4.02938	0.422818	0.135771	-0.513879
flu_d1_1_CACTTCAGAATGTATCGGTAAGAGCGT	flu	Alveolar macrophages	CD11b+ AM	-2.58232	6.66195	0.0895951	0.0761054	-0.0814096
flu_d1_1_CACTTCAGACCATAATCGACTGAAGCA	flu	Alveolar macrophages	DC2	-1.23579	2.48849	0.068741	0.0785147	0.0663723
flu_d1_1_CACTTCAGACGTCATACCAGTCTACGC	flu	T cells	T cells	-4.66673	-9.2478	0.122697	0	-1
flu_d1_1_CACTTCAGAGAAGAAGCCATCGCTCTG	flu	T cells	T cells	-4.98473	-8.94754	0	0.0372732	1
flu_d1_1_CACTTCAGAGATAACCGCACCTGAAGG	flu	Alveolar macrophages	CD206+ AM	10.3097	-3.59717	0.10085	0.160573	0.228454
flu_d1_1_CACTTCAGAGCCATAACCGACATGGCT	flu	Alveolar macrophages	CD11b+ AM	0.534188	4.15301	0.210526	0.141015	-0.197734
flu_d1_1_CACTTCAGAGGTCCGTAACTTCATGGA	flu	Alveolar macrophages	DC2	-1.70726	13.3002	0	0.047619	1
flu_d1_1_CACTTCAGAGTTCTACCGCCTCGATCA	flu	Alveolar macrophages	DC2	-2.09679	3.37939	0.0840781	0	-1
flu_d1_1_CACTTCAGATCAGGTAGAAGTCTACGC	flu	Alveolar macrophages	CD206+ AM	9.64024	-3.60437	0.202913	0.120181	-0.25606
flu_d1_1_CAGAGTACAAACGTCCAATTAGCCGTA	flu	Alveolar macrophages	CD11b+ AM	-2.65531	6.74856	0.0891537	0	-1
flu_d1_1_CAGAGTACAACCAGGTCACCGATCGAA	flu	Alveolar macrophages	CD206+ AM	8.03033	-2.6592	0.151716	0.13237	-0.0680998
flu_d1_1_CAGAGTACAAGCATAGCGTTAGCCGTA	flu	Alveolar macrophages	CD206+ AM	9.26058	-3.98914	0.212181	0.132937	-0.229617
flu_d1_1_CAGAGTACAATGCGATACGATGCACAT	flu	T cells	T cells	-4.39883	-6.41675	0.0762441	0	-1
flu_d1_1_CAGAGTACACGTCATACCTTGTCGCTC	flu	Alveolar macrophages	CD206+ AM	11.2385	0.367447	0.0289087	0	-1
flu_d1_1_CAGAGTACAGCCATAACCTGACCAGCA	flu	Alveolar macrophages	CD11b+ AM	-2.65945	7.88222	0	0.0725624	1
flu_d1_1_CAGAGTACAGGCATGCAAACCTCTTGA	flu	Alveolar macrophages	CD206+ AM	11.0646	-2.6837	0.109346	0	-1
flu_d1_1_CAGAGTACAGGTCCGTAACGGCTTCTA	flu	Alveolar macrophages	CD11b+ AM	-4.82305	7.56791	0.0598036	0	-1
flu_d1_1_CAGAGTACAGTATCCTTCCTGCGTAGT	flu	Alveolar macrophages	CD11b+ AM	-6.33828	6.57262	0.0439148	0.127126	0.486499
flu_d1_1_CAGAGTACAGTTCTACCGGCACTATTC	flu	Alveolar macrophages	CD206+ AM	9.72786	-4.59955	0.0582589	0	-1
flu_d1_1_CAGAGTACATAGCTACACACCTCTTGA	flu	Alveolar macrophages	CD11b+ AM	-2.20946	6.38051	0.0852918	0	-1
flu_d1_1_CAGAGTACATGATCCTCTTACGCGTAC	flu	T cells	T cells	-6.2567	-8.06745	0.0132406	0	-1
flu_d1_1_CAGAGTACATTACACGACCTGAAGTGA	flu	T cells	T cells	-4.60917	-8.8341	0.0428114	0.0549887	0.124511
flu_d1_1_CAGGACTTCACCTCGACTACCAATCCG	flu	Alveolar macrophages	CD206+ AM	10.439	-4.04452	0.040384	0	-1
flu_d1_1_CAGGACTTCACGTTACGATGCTATCGC	flu	Alveolar macrophages	CD11b+ AM	-2.46617	7.71075	0.0688514	0	-1
flu_d1_1_CAGGACTTCAGGCTGTTGAGTGACGAC	flu	Alveolar macrophages	CD11b+ AM	1.57897	4.13773	0.311597	0.130811	-0.408641
flu_d1_1_CAGGACTTCCAATTGCGCGGCCATGTT	flu	Alveolar macrophages	CD206+ AM	9.85965	-4.54013	0.298025	0.132795	-0.383525
flu_d1_1_CAGGACTTCCAATTGCGCTTCGGTCAA	flu	Alveolar macrophages	CD11b+ AM	-2.36153	5.21138	0.0703961	0.190476	0.460302
flu_d1_1_CAGGACTTCCATACGACCGCACTATTC	flu	T cells	T cells	-4.73089	-8.92325	0.0241642	0	-1
flu_d1_1_CAGGACTTCCGAGTTGCATCTGTGGTT	flu	Alveolar macrophages	CD11b+ AM	-5.17756	7.98037	0.0654309	0	-1
flu_d1_1_CAGGACTTCCTAATCGCGCCATCCTAA	flu	T cells	T cells	-4.63081	-7.37732	0.0993049	0	-1
flu_d1_1_CAGGACTTCGAGTTGACAGCGTCTAGT	flu	T cells	T cells	-9.58996	-9.01526	0.00518592	0	-1
flu_d1_1_CAGGACTTCGATAACCGCTGCCAACAT	flu	Alveolar macrophages	CD206+ AM	8.06092	-2.57784	0.0222884	0.0286281	0.124511
flu_d1_1_CAGGACTTCGGCATGCAACTCTGCTTA	flu	Alveolar macrophages	CD11b+ AM	-5.01219	8.5888	0.189893	0.118197	-0.23271
flu_d1_1_CAGGACTTCTCTTCTCAGCACACCTCA	flu	Alveolar macrophages	CD206+ AM	8.37153	-2.92555	0.118724	0.123583	0.0200501
flu_d1_1_CAGGACTTCTGTCGGTGTACCTCTTGA	flu	Alveolar macrophages	CD206+ AM	10.6163	-1.09164	0	0.0347222	1
flu_d1_1_CAGGACTTCTTGCCGTCACAAGGTGTT	flu	T cells	T cells	-6.41396	-8.84143	0.088602	0	-1
flu_d1_1_CAGGACTTCTTGCCGTCATCTGTGGTT	flu	T cells	T cells	-4.33659	-4.52988	0.0767958	0.0299036	-0.439479
flu_d1_1_CAGTCTTCGACTCATCGTGAGAGGAGT	flu	Alveolar macrophages	CD11b+ AM	-2.82284	6.05369	0	0.00481859	1
flu_d1_1_CAGTCTTCGATCCTTCCATCCAGACGA	flu	Alveolar macrophages	CD206+ AM	10.5631	-3.28011	0.0254882	0.0106293	-0.411407
flu_d1_1_CAGTCTTCGCCATAATCGGTGGAATAG	flu	Alveolar macrophages	CD11b+ AM	-2.39424	7.56249	0.0948913	0.121882	0.124511
flu_d1_1_CAGTCTTCGCGTACTGAATCGCATACT	flu	Alveolar macrophages	DC2	-0.583305	2.52669	0.584685	0.396542	-0.191743
flu_d1_1_CAGTCTTCGCTAACCAGAACTCTGTGA	flu	T cells	T cells	-9.68782	-8.88281	0.0989738	0.127126	0.124511
flu_d1_1_CAGTCTTCGGCTTACAGGGCCGAATGT	flu	Alveolar macrophages	CD11b+ AM	-3.8317	4.66168	0	0.0290533	1
flu_d1_1_CAGTCTTCGGGTGATCAGCCGTGTCAA	flu	Alveolar macrophages	CD11b+ AM	-3.11675	6.90382	0.0168818	0	-1
flu_d1_1_CAGTCTTCGTAGCGATGACTTCAGTCT	flu	T cells	T cells	-5.87627	-8.93075	0.0511972	0.109836	0.36414
flu_d1_1_CAGTCTTCGTCTGTCTGCTAGAGTCGC	flu	Alveolar macrophages	CD206+ AM	11.0362	-0.570067	0.162088	0	-1
flu_d1_1_CAGTCTTCGTTGCCGTCAGCTAAGCAT	flu	DC2	CD11b+ AM	3.06725	-19.5147	0.0753614	0.0967971	0.124511
flu_d1_1_CATGTAGGCATAGCGTGTTTGTCGCTC	flu	Alveolar macrophages	CD11b+ AM	-4.24066	8.4435	0.103167	0	-1
flu_d1_1_CATGTAGGCCGGATCATCCGTCAACTG	flu	T cells	T cells	-6.23221	-8.61051	0.105925	0.136054	0.124511
flu_d1_1_CATGTAGGCCTCCTCAATGAGATAGGA	flu	T cells	T cells	-5.8536	-9.15886	0.0189783	0	-1
flu_d1_1_CCAATGTCTACCTCGACTAAGGAGTCT	flu	Alveolar macrophages	CD206+ AM	8.07042	-2.82929	0.0967671	0	-1
flu_d1_1_CCAATGTCTATGTGCAGCTGCTTATGG	flu	T cells	T cells	-5.78235	-8.84478	0.0131303	0.0994898	0.766821
flu_d1_1_CCAATGTCTGCTTACAGGCCGAGATGT	flu	Alveolar macrophages	CD11b+ AM	-3.52964	8.0395	0.0242745	0.0894274	0.573015
flu_d1_1_CCAATGTCTGCTTACAGGCTTAGCGAC	flu	T cells	T cells	-4.8265	-8.32142	0.0164405	0	-1
flu_d1_1_CCAATGTCTTCCTGGCTTTGAAGCTGA	flu	Alveolar macrophages	CD11b+ AM	-3.19335	6.20755	0	0.00127551	1
flu_d1_1_CCACACATTATGCGATACATCGCTCTG	flu	T cells	T cells	-6.02358	-8.52428	0.0963257	0.0970805	0.00390256
flu_d1_1_CCACACATTATGCGATACGCCGAATGT	flu	Alveolar macrophages	CD11b+ AM	-2.96715	8.45574	0.094781	0	-1
flu_d1_1_CCACACATTATGTGCAGCACGTACTGT	flu	Alveolar macrophages	CD206+ AM	10.023	-3.1118	0.1334	0.0626417	-0.360933
flu_d1_1_CCACACATTCAATGCAACACGTGTGTT	flu	Alveolar macrophages	CD206+ AM	10.4666	-3.06877	0.00639965	0	-1
flu_d1_1_CCACACATTGCAACTTCATAGTAGAGC	flu	Alveolar macrophages	CD11b+ AM	-2.97268	6.69485	0.0215161	0	-1
flu_d1_1_CCACACATTTAATGGCCGGCCGAATGT	flu	T cells	T cells	-4.65768	-5.27935	0.089264	0	-1
flu_d1_1_CCACACATTTAGCTACACAGTGCTACA	flu	Alveolar macrophages	CD206+ AM	10.8148	-0.782259	0.0935673	0.0364229	-0.439605
flu_d1_1_CCACACATTTAGTCCGGATGCCAACAT	flu	Alveolar macrophages	CD11b+ AM	-6.14375	6.717	0.101512	0	-1
flu_d1_1_CCACACATTTGGTCAGTTCCTCTTAAG	flu	T cells	T cells	-6.50534	-8.19884	0.11078	0.0892857	-0.107437
flu_d1_1_CCACACATTTTGAGACAGCAGGAACCA	flu	Alveolar macrophages	CD11b+ AM	-2.11947	4.86787	0.397661	0.335743	-0.0844258
flu_d1_1_CCAGCTAACAACGTCCAAGTAACGCTT	flu	Alveolar macrophages	CD206+ AM	9.38682	-4.47312	0.199161	0.114229	-0.271011
flu_d1_1_CCAGCTAACATCCTTCCACTATGACCA	flu	Alveolar macrophages	CD11b+ AM	-2.27287	5.8483	0.137592	0.179705	0.132723
flu_d1_1_CCAGCTAACCGAGTTGCAAGATCTCGT	flu	Alveolar macrophages	CD11b+ AM	-5.73799	7.54653	0.00628931	0	-1
flu_d1_1_CCAGCTAACGATAACCGCCACAACATG	flu	Alveolar macrophages	CD11b+ AM	-0.154903	4.63275	0.0206333	0	-1
flu_d1_1_CCAGCTAACGCCATAACCCCTTAGGTG	flu	T cells	CD206+ AM	2.72866	-0.437516	0.0429218	0	-1
flu_d1_1_CCAGCTAACGGCATGCAATCGTCATGC	flu	Alveolar macrophages	CD11b+ AM	-2.29783	5.34586	0.148737	0	-1
flu_d1_1_CCAGCTAACTGGTAACCGGCCGAATGT	flu	T cells	T cells	-7.15727	-2.2496	0.00595829	0	-1
flu_d1_1_CCTAGTCTTACAACAGGTGACATGGCT	flu	Alveolar macrophages	CD206+ AM	10.5039	-4.27157	0.197065	0.113095	-0.27073
flu_d1_1_CCTAGTCTTCTGTGGTATATTCTCAGG	flu	Alveolar macrophages	CD206+ AM	9.15826	-3.50284	0.176652	0.125142	-0.170681
flu_d1_1_CCTAGTCTTGTATCCTTCTCTCCAGAT	flu	T cells	T cells	-6.36736	-8.52467	0.020523	0	-1
flu_d1_1_CCTAGTCTTTATCGTGCACTTCAGTCT	flu	T cells	T cells	-9.80857	-8.61167	0.126338	0.0151644	-0.785666
flu_d1_1_CCTAGTCTTTCCTGGCTTGTCTGATGC	flu	T cells	T cells	-4.42879	-8.53741	0.0265916	0	-1
flu_d1_1_CCTAGTCTTTGTCGGTGTGTCCTGGTA	flu	T cells	T cells	-6.23421	-8.65899	0.0527419	0.114654	0.369855
flu_d1_1_CCTTGAATCATAGCGTGTAACAGGAAC	flu	Alveolar macrophages	CD11b+ AM	-2.85539	6.23255	0.0144544	0	-1
flu_d1_1_CCTTGAATCCGTCATACCAGGTTGGCT	flu	Alveolar macrophages	CD11b+ AM	-6.17294	6.56254	0.0114752	0	-1
flu_d1_1_CCTTGAATCCGTCATACCCTGTACACA	flu	T cells	T cells	-7.15723	-2.17587	0.148516	0.100624	-0.192231
flu_d1_1_CCTTGAATCGCAACTTCACGACTGAGA	flu	T cells	T cells	-4.45133	-7.29354	0.0200817	0	-1
flu_d1_1_CCTTGAATCGGCATGCAAAGAATGACC	flu	Alveolar macrophages	CD11b+ AM	-6.12218	7.04238	0	0.00552721	1
flu_d1_1_CCTTGAATCGTAATGGACACTATCGCC	flu	T cells	CD206+ AM	0.503603	-0.464079	0.158226	0.0748299	-0.357836
flu_d1_1_CCTTGAATCTTCCAATCGCTTGTGCCA	flu	Alveolar macrophages	CD11b+ AM	1.12809	4.00748	0.448306	0.0316043	-0.868291
flu_d1_1_CCTTGAATCTTGGTGACCGATCTCTTG	flu	T cells	T cells	-5.56683	-8.69713	0.0421494	0	-1
flu_d1_1_CGAGATAGTAGATACGCACTGATATCC	flu	T cells	T cells	-5.42482	-9.07616	0.0241642	0	-1
flu_d1_1_CGAGATAGTAGCATAGCGGTCAATGCA	flu	Alveolar macrophages	CD11b+ AM	-0.132441	3.53479	0.282798	0.140448	-0.33633
flu_d1_1_CGAGATAGTCGAGTTGCAACTGGTTCC	flu	T cells	T cells	-4.2471	-6.45661	0	0.0555556	1
flu_d1_1_CGAGATAGTGGTAGTCCAGCGTCTAGT	flu	T cells	T cells	-5.24104	-8.52263	0.0743683	0.0955215	0.124511
flu_d1_1_CGAGATAGTGGTGATCAGTGGTTGTAC	flu	Alveolar macrophages	CD11b+ AM	-2.09464	8.02928	0.143992	0.0623583	-0.395608
flu_d1_1_CGAGATAGTTTGAGACAGTAAGTCGCT	flu	Alveolar macrophages	CD206+ AM	11.304	-0.158581	0.102836	0	-1
flu_d1_1_CGATCGGTAACTCATCGTTGTGCAAGT	flu	Alveolar macrophages	CD11b+ AM	-2.12683	6.51184	0	0.00651927	1
flu_d1_1_CGATCGGTAGATGTGTGTCTCTAACAC	flu	Alveolar macrophages	CD11b+ AM	-6.13064	6.77094	0.0274743	0.0352891	0.124511
flu_d1_1_CGATCGGTAGTAGTTCCTGCGATTCTG	flu	T cells	T cells	-5.24758	-8.74831	0.175218	0.204507	0.0771319
flu_d1_1_CGATCGGTATCAGGTAGAGGAGAGGAA	flu	Alveolar macrophages	CD206+ AM	9.72496	-4.14367	0.168487	0.0846088	-0.331409
flu_d1_1_CGATCGGTATCCTGGCTTGGAACTAGC	flu	Alveolar macrophages	CD206+ AM	10.9765	0.0821758	0.0831954	0	-1
flu_d1_1_CGATCGGTATGAGGCCTTAAGATCTGC	flu	Alveolar macrophages	CD11b+ AM	-2.11021	7.66268	0.0751407	0	-1
flu_d1_1_CGATCGGTATGAGTAGTCGCCACATTG	flu	T cells	T cells	-4.56928	-6.75497	0	0.0473356	1
flu_d1_1_CGATCGGTATTCCAATCGTACTCCATC	flu	T cells	T cells	-5.37124	-7.9862	0.0613483	0.116355	0.309542
flu_d1_1_CGATCGGTATTCGAGGATTGACCAGCA	flu	Alveolar macrophages	CD206+ AM	9.49808	0.329169	0.0189783	0	-1
flu_d1_1_CGATCGGTATTGAGACAGGGTTGGAAT	flu	T cells	T cells	-5.43882	-8.34966	0	0.0846088	1
flu_d1_1_CGATCGGTATTGGTGACCAGAGAATGG	flu	Alveolar macrophages	CD11b+ AM	-6.28478	6.27387	0.111221	0	-1
flu_d1_1_CGCAACTACACACCAACGCTGGTTGAG	flu	DC1	DC1	-2.43549	1.19784	0.459451	0.131803	-0.554158
flu_d1_1_CGCAACTACACTCATCGTGAACGAATG	flu	T cells	T cells	-5.43934	-9.27705	0.0643275	0	-1
flu_d1_1_CGCAACTACAGCCACATAGTGGAATAG	flu	Alveolar macrophages	CD11b+ AM	-2.66012	8.11656	0.0638861	0.0820578	0.124511
flu_d1_1_CGCAACTACATGTGCAGCACTCGGATT	flu	Alveolar macrophages	CD11b+ AM	0.701459	3.99425	0.0235022	0.0301871	0.124511
flu_d1_1_CGCAACTACCCATAATCGTTAGCATCC	flu	Alveolar macrophages	CD11b+ AM	1.17963	3.7035	0.291515	0.139881	-0.351496
flu_d1_1_CGCAACTACGCTGCGATAACTGAAGCA	flu	Alveolar macrophages	CD11b+ AM	-0.37386	4.59091	0.040715	0	-1
flu_d1_1_CGCAACTACTAATGGCCGTAGAGTCGC	flu	Alveolar macrophages	CD206+ AM	8.42907	-3.20554	0.108022	0.138747	0.124511
flu_d1_1_CGCAACTACTTGCCGTCAGGTGTCGTA	flu	Alveolar macrophages	CD206+ AM	10.7584	-3.14988	0.197948	0.122732	-0.234549
flu_d1_1_CGCCAATGAAAGGTGGTAGAGTGATCT	flu	Alveolar macrophages	CD206+ AM	10.1477	-2.6261	0.19552	0.109127	-0.283585
flu_d1_1_CGCCAATGACCAGAAGATCAAGAGTAG	flu	T cells	T cells	-4.62615	-9.06681	0.127662	0	-1
flu_d1_1_CGCCAATGACGATAAGGCTTCAAGCTG	flu	Alveolar macrophages	CD11b+ AM	-0.17699	3.39457	0.531722	0.212868	-0.428227
flu_d1_1_CGCCAATGAGATGTGTGTCGTGTGATG	flu	DC2	DC2	-1.62739	13.2287	0	0.0228175	1
flu_d1_1_CGCCAATGATAGACCACTGTGGAATAG	flu	Alveolar macrophages	CD11b+ AM	0.139208	3.68166	0.290081	0.131803	-0.37517
flu_d1_1_CGCCAATGATGTCGGTGTCCAATTGGC	flu	Alveolar macrophages	CD11b+ AM	-5.2514	8.07593	0.034536	0	-1
flu_d1_1_CGCCAATGATTGAGACAGTACTCCATC	flu	T cells	T cells	-4.14519	-7.77736	0.0645482	0.0198413	-0.529769
flu_d1_1_CGGTGATTGATGCCTAAGCAGGAACCA	flu	Alveolar macrophages	CD11b+ AM	-3.82909	8.22428	0.123028	0.0274943	-0.63468
flu_d1_1_CGGTGATTGGATCAGGACCTCAATCGT	flu	Alveolar macrophages	CD206+ AM	11.4262	0.119885	0.107029	0	-1
flu_d1_1_CGGTGATTGGCTGCGATATGCCTTGGA	flu	T cells	T cells	-5.55677	-8.6042	0.105153	0	-1
flu_d1_1_CGGTGATTGGTATCCTTCCAGGAACCA	flu	T cells	T cells	-6.34191	-8.33517	0.0549487	0	-1
flu_d1_1_CGGTGATTGGTTCTACCGAGTTCGTCC	flu	Alveolar macrophages	CD11b+ AM	0.0188074	3.61304	0.19872	0.131803	-0.202459
flu_d1_1_CGGTGATTGTAGTCCGGACAGACACTC	flu	Alveolar macrophages	CD11b+ AM	-3.62255	8.64613	0.20203	0.113804	-0.279344
flu_d1_1_CGGTGATTGTGGACTTGTGGTGGTATC	flu	Alveolar macrophages	CD11b+ AM	-4.86315	7.5129	0.0494318	0.0634921	0.124511
flu_d1_1_CGGTGATTGTTACACGACCTTGTGCCA	flu	T cells	T cells	-5.0739	-5.74101	0.00474457	0	-1
flu_d1_1_CGTTAGCGTCTCCTCAATGAGACCTAG	flu	Alveolar macrophages	CD11b+ AM	-2.56193	7.10586	0	0.0966553	1
flu_d1_1_CGTTAGCGTGAAGAAGCCTATGCTCTC	flu	T cells	T cells	-9.45209	-8.92848	0.109787	0.107851	-0.00889352
flu_d1_1_CGTTAGCGTGAGTTGACATCGCATACT	flu	Alveolar macrophages	CD206+ AM	8.954	-3.03996	0.110339	0	-1
flu_d1_1_CGTTAGCGTGATGTGTGTCAAGGTGTT	flu	T cells	T cells	-4.92612	-8.94827	0.020523	0	-1
flu_d1_1_CGTTAGCGTTCCTGGCTTTGTACGCCT	flu	Alveolar macrophages	CD11b+ AM	-2.99137	6.56441	0.0673066	0.142574	0.358619
flu_d1_1_CGTTAGCGTTTGCCGTCACGACCTTAT	flu	T cells	T cells	-5.06592	-7.83086	0.0860642	0	-1
flu_d1_1_CTCACGTTCACAACAGGTGTCCTGGTA	flu	Alveolar macrophages	CD206+ AM	10.3467	-4.10476	0.102615	0.0114796	-0.798771
flu_d1_1_CTCACGTTCAGCATAGCGCTTCATGGA	flu	Alveolar macrophages	CD11b+ AM	-3.22525	4.78363	0.0503145	0.0338719	-0.195312
flu_d1_1_CTCACGTTCCGAGTTGCAACTGAAGCA	flu	Alveolar macrophages	CD206+ AM	10.0275	-2.74461	0.110449	0	-1
flu_d1_1_CTCACGTTCGAGTTGACAGGCGGATAA	flu	Alveolar macrophages	CD206+ AM	10.5285	-3.54106	0.0510868	0	-1
flu_d1_1_CTCACGTTCGATAACCGCTGGCAATTC	flu	Alveolar macrophages	CD206+ AM	9.98988	-4.46175	0.270882	0.126276	-0.364103
flu_d1_1_CTCACGTTCGATCAGGACGTTACCACG	flu	Alveolar macrophages	CD11b+ AM	0.015414	3.72372	0.42359	0.137755	-0.509197
flu_d1_1_CTCACGTTCTGTCGGTGTGCGATTCTG	flu	Alveolar macrophages	CD11b+ AM	-4.71389	8.52869	0.106698	0	-1
flu_d1_1_CTCACGTTCTTGAGACAGTCAGCACTG	flu	Alveolar macrophages	DC2	-1.11394	2.27961	0.0372945	0.0479025	0.124511
flu_d1_1_CTCAGAACTACCTGCTACAATTCTGGC	flu	DC1	DC1	-2.65505	1.19481	0	0.0198413	1
flu_d1_1_CTCAGAACTATCCTTCCATATGCTCTC	flu	Alveolar macrophages	DC2	-1.23272	2.54181	0.256096	0.128685	-0.331127
flu_d1_1_CTCAGAACTATGTATCGGTCAGCACTG	flu	T cells	T cells	-6.3339	-8.4544	0.00253779	0.0238095	0.807359
flu_d1_1_CTCAGAACTCCATAATCGGTAGCACGA	flu	T cells	T cells	-5.27795	-6.98278	0.0695134	0	-1
flu_d1_1_CTCAGAACTCGGATCATCCTTGGAAGA	flu	Alveolar macrophages	CD11b+ AM	-2.28001	5.38404	0.123579	0	-1
flu_d1_1_CTCAGAACTCGGCTAGATACCAATCCG	flu	Alveolar macrophages	DC2	-0.0867658	0.537329	0.0156681	0	-1
flu_d1_1_CTCAGAACTGAAGAAGCCCTGTTCGGT	flu	Alveolar macrophages	DC2	-0.723732	2.39051	0.378572	0.335034	-0.0610115
flu_d1_1_CTCAGAACTGCTTACAGGGTACGGACT	flu	Alveolar macrophages	CD11b+ AM	-3.8812	4.68615	0.00121373	0	-1
flu_d1_1_CTCAGAACTGGCATGCAAGCACTATTC	flu	T cells	T cells	-7.02723	-2.21345	0.0569348	0.0437925	-0.130474
flu_d1_1_CTCAGAACTTCTTCTCAGAACCGTGAT	flu	T cells	T cells	-5.97396	-8.35897	0	0.0467687	1
flu_d1_1_CTGGTACTTACAACAGGTAGCGTGTAT	flu	T cells	T cells	-5.55401	-8.4725	0	0.0871599	1
flu_d1_1_CTGGTACTTACCTGCTACTCGCATACT	flu	Alveolar macrophages	CD11b+ AM	-3.16524	8.08065	0.0918018	0	-1
flu_d1_1_CTGGTACTTCCAGAAGATACAGGCATC	flu	T cells	T cells	-5.50172	-8.92742	0.0664239	0	-1
flu_d1_1_CTGGTACTTGATGTGTGTACCTGAAGG	flu	T cells	T cells	-5.10028	-5.7506	0.0323293	0.0415249	0.124511
flu_d1_1_CTGGTACTTGCAACTTCATACGCGTAC	flu	Alveolar macrophages	CD206+ AM	9.61319	-4.38473	0.174556	0.0836168	-0.352241
flu_d1_1_CTGGTACTTGTATCCTTCCTGGTTGAG	flu	T cells	T cells	-6.42066	-7.10611	0	0.033305	1
flu_d1_1_CTGGTACTTTAGACCACTCTCTGCTTA	flu	DC1	DC1	-2.91509	1.78153	0	0.00311791	1
flu_d1_1_CTGGTACTTTAGCGATGATCCTAAGCC	flu	Alveolar macrophages	CD11b+ AM	-4.08902	7.93301	0	0.006661	1
flu_d1_1_CTTACGCAGACCGTACTCACTATCGCC	flu	T cells	T cells	-4.65952	-8.73987	0	0.024093	1
flu_d1_1_CTTACGCAGAGCCACATAGAACGAATG	flu	T cells	T cells	-9.42112	-8.91892	0.0174335	0	-1
flu_d1_1_CTTACGCAGCATACGACCAGTTCGTCC	flu	T cells	T cells	-5.01417	-7.046	0	0.0341553	1
flu_d1_1_CTTACGCAGCGTACTGAATTGTGTACG	flu	Alveolar macrophages	DC2	-0.808938	2.61685	0.11078	0.0797902	-0.162616
flu_d1_1_CTTACGCAGCTAACCAGAACTGGTTCC	flu	T cells	T cells	-6.35351	-8.69782	0	0.00708617	1
flu_d1_1_CTTACGCAGGTATCCTTCACCAATCCG	flu	Alveolar macrophages	CD11b+ AM	-5.19341	8.32259	0.0401633	0.0515873	0.124511
flu_d1_1_CTTACGCAGGTATCCTTCCCTTAGGTG	flu	T cells	T cells	-5.86326	-7.99308	0	0.0106293	1
flu_d1_1_CTTACGCAGTCAGGTAGAAGCGTGTAT	flu	Alveolar macrophages	CD11b+ AM	1.37875	3.87018	0.192872	0.107143	-0.28575
flu_d1_1_CTTACGCAGTCCTGGCTTGAGTTCGTC	flu	Alveolar macrophages	CD11b+ AM	-5.1389	7.7501	0.0980911	0	-1
flu_d1_1_CTTACGCAGTGGACTTGTGAACCTGTA	flu	Alveolar macrophages	CD206+ AM	11.2744	-0.0336297	0.0650999	0	-1
flu_d1_1_CTTACGCAGTGGTCAGTTCACCAAGTC	flu	Alveolar macrophages	CD206+ AM	9.71206	-1.89546	0.282798	0.133078	-0.360011
flu_d1_1_CTTACGCAGTTGAGACAGTGACAGCTA	flu	Alveolar macrophages	DC2	-0.643025	2.79632	0.231491	0.129252	-0.283413
flu_d1_1_CTTGACGTTCTAATCGCGTGACAGCTA	flu	Alveolar macrophages	CD206+ AM	9.88525	-4.24221	0.315789	0.134354	-0.403062
flu_d1_1_CTTGACGTTGTTCTACCGGAAGCCATT	flu	Alveolar macrophages	CD206+ AM	11.1282	-1.69354	0.144323	0	-1
flu_d1_1_CTTGACGTTTAGCTACACAAGGCAGAC	flu	T cells	CD206+ AM	1.08336	-0.502055	0.0963257	0.0878685	-0.0459148
flu_d1_1_CTTGACGTTTAGCTACACGATTGCGAG	flu	Alveolar macrophages	DC2	-1.13883	2.28892	0.367538	0.123158	-0.498029
flu_d1_1_CTTGACGTTTCAGGTAGATCCAGTTAG	flu	T cells	CD206+ AM	1.80032	-0.408887	0	0.0294785	1
flu_d1_1_GAACGCTATAGCATAGCGAGAATGACC	flu	T cells	T cells	-9.68831	-8.85092	0	0.0120465	1
flu_d1_1_GAACGCTATATACCAGTCTAGTAGAGC	flu	T cells	T cells	-6.25219	-8.39103	0	0.0797902	1
flu_d1_1_GAACGCTATATGTATCGGTAGAGTCGC	flu	Alveolar macrophages	CD11b+ AM	-2.57515	5.96344	0.116738	0	-1
flu_d1_1_GAACGCTATCGTCATACCCTGATATCC	flu	Alveolar macrophages	CD11b+ AM	-2.54775	6.70566	0.0607966	0	-1
flu_d1_1_GAACGCTATCGTCATACCTTACAGAGG	flu	Alveolar macrophages	CD11b+ AM	-2.30042	7.57229	0.0408253	0.0426587	0.021961
flu_d1_1_GAACGCTATCTAACCAGATAAGTCGCT	flu	Alveolar macrophages	CD206+ AM	10.4229	-3.73888	0.126338	0.0294785	-0.621626
flu_d1_1_GAACGCTATCTAATCGCGTAAGAGCGT	flu	Alveolar macrophages	CD11b+ AM	-5.49534	6.77721	0.0681893	0.0508787	-0.145385
flu_d1_1_GAACGCTATCTGTGGTATTTCGGTCAA	flu	T cells	T cells	-7.1147	-2.11166	0.0840781	0.107993	0.124511
flu_d1_1_GAACGCTATGTAATGGACTTACAGAGG	flu	Alveolar macrophages	CD206+ AM	11.3094	-0.106099	0	0.0429422	1
flu_d1_1_GAACGCTATTATCGTGCAAGAGAATGG	flu	Alveolar macrophages	CD11b+ AM	-3.11877	7.06166	0.0363014	0	-1
flu_d1_1_GAACGCTATTCGATGTGGATCGCTCTG	flu	Alveolar macrophages	CD206+ AM	9.63395	3.39996	0.0569348	0.0151644	-0.579346
flu_d1_1_GAACGCTATTTGAGACAGCCGAGATGT	flu	Alveolar macrophages	CD11b+ AM	0.0506365	4.2951	0.246055	0.202381	-0.0973927
flu_d1_1_GACCTTAGCAACGCTAGTGAGAGGAGT	flu	DC1	DC1	-2.68485	1.14071	0	0.0134637	1
flu_d1_1_GACCTTAGCAGCCACATAACACGGTAG	flu	T cells	T cells	-4.09503	-7.14466	0.0657619	0.0412415	-0.229155
flu_d1_1_GACCTTAGCCACGCAATATGAAGCTGA	flu	DC1	DC1	-2.94463	1.70348	0.0940086	0	-1
flu_d1_1_GACCTTAGCCACGCAATATGCTATCGC	flu	Alveolar macrophages	CD11b+ AM	-5.48231	8.35455	0.0933466	0	-1
flu_d1_1_GACCTTAGCCGTCATACCGTCAATGCA	flu	Alveolar macrophages	CD11b+ AM	-2.79155	7.8973	0.0592519	0.0761054	0.124511
flu_d1_1_GACCTTAGCGCATGTTGGACTCTGTGA	flu	Alveolar macrophages	CD11b+ AM	-5.2579	7.21142	0.0287984	0.0325964	0.0618613
flu_d1_1_GACCTTAGCGGTGATCAGTTACAGAGG	flu	T cells	T cells	-4.35894	-4.60265	0.0678583	0	-1
flu_d1_1_GACCTTAGCTGTCGGTGTCCGAGATGT	flu	T cells	T cells	-5.24184	-7.64377	0	0.0328798	1
flu_d1_1_GACCTTAGCTTCGAGGATCCAATACAG	flu	Alveolar macrophages	CD11b+ AM	0.971634	4.21487	0.0144544	0	-1
flu_d1_1_GACTGGTTGACCAGGTCAATTCGAGCT	flu	Alveolar macrophages	CD11b+ AM	-2.29637	8.11044	0.169149	0.0931122	-0.289928
flu_d1_1_GACTGGTTGAGGCTGTTGTCTGTGGTT	flu	T cells	T cells	-5.61994	-7.94612	0	0.0555556	1
flu_d1_1_GACTGGTTGAGTGGTGGTCGGAATGCT	flu	T cells	CD206+ AM	1.53713	-0.484194	0	0.00481859	1
flu_d1_1_GACTGGTTGATACCAGTCACGACGTAT	flu	Alveolar macrophages	CD206+ AM	10.8466	0.309675	0.144433	0.0585317	-0.423234
flu_d1_1_GACTGGTTGGGAAGACTCAATTCTGGC	flu	Alveolar macrophages	DC2	-1.33324	2.30225	0.0337637	0.0433673	0.124511
flu_d1_1_GACTGGTTGGGTCCGTAAAACAGGAAC	flu	T cells	T cells	-4.31685	-9.06983	0.0151164	0.0406746	0.458106
flu_d1_1_GACTGGTTGGTATCCTTCCTTGTGCCA	flu	T cells	T cells	-4.29609	-8.92271	0.0852918	0.0843254	-0.00569782
flu_d1_1_GAGCAGCTTACCTCGACTTCACGTCAT	flu	Alveolar macrophages	CD11b+ AM	-5.47067	8.25416	0.0203023	0	-1
flu_d1_1_GAGCAGCTTATAGCGTGTTGACAGCTA	flu	Alveolar macrophages	CD11b+ AM	-2.16941	7.75226	0.0815403	0	-1
flu_d1_1_GAGCAGCTTCTAATCGCGACTATCGCC	flu	T cells	T cells	-5.4693	-8.20538	0.0239435	0.030754	0.124511
flu_d1_1_GAGCAGCTTGATCAGGACTCACGTCAT	flu	Alveolar macrophages	CD11b+ AM	-3.43039	7.45838	0	0.0596655	1
flu_d1_1_GAGCAGCTTTCTGTCTGCCAAGGTGTT	flu	T cells	T cells	-4.48143	-7.26356	0	0.0181406	1
flu_d1_1_GAGCAGCTTTCTTCTCAGACTATCGCC	flu	T cells	T cells	-5.16544	-8.85622	0.113428	0.103458	-0.0459696
flu_d1_1_GAGGATTGAACCGTACTCACCTCTTGA	flu	Alveolar macrophages	CD11b+ AM	1.47772	3.9712	0.353856	0.0898526	-0.594993
flu_d1_1_GAGGATTGAACCTCGACTACCAATCCG	flu	Alveolar macrophages	CD11b+ AM	-2.55702	8.08339	0.145978	0.0729875	-0.333343
flu_d1_1_GAGGATTGAATGCCTAAGCTGGTTGAG	flu	Alveolar macrophages	CD206+ AM	10.1195	2.48218	0.102836	0	-1
flu_d1_1_GAGGATTGACCTACAAGGCTGTACACA	flu	Alveolar macrophages	CD11b+ AM	-3.20363	7.51381	0.0580382	0	-1
flu_d1_1_GAGGATTGACGGATCATCGGCGGATAA	flu	T cells	T cells	-4.85566	-7.67322	0.0505351	0	-1
flu_d1_1_GAGGATTGACGTACTGAAAGGCAGAAC	flu	Alveolar macrophages	CD206+ AM	9.71446	-4.02005	0.217257	0.137046	-0.226389
flu_d1_1_GAGGATTGAGTATCCTTCACGGTGAAG	flu	Alveolar macrophages	CD11b+ AM	-3.39959	7.81912	0.020854	0	-1
flu_d1_1_GAGGATTGATAATGGCCGTAAGCTTGG	flu	Alveolar macrophages	CD11b+ AM	-2.96772	8.24256	0	0.0321712	1
flu_d1_1_GAGGATTGATGACTTCCGATGAGTCCT	flu	Alveolar macrophages	CD11b+ AM	1.81124	4.36034	0.0867262	0	-1
flu_d1_1_GAGGATTGATGACTTCCGCTGCGTAGT	flu	Alveolar macrophages	CD11b+ AM	-5.78635	8.04559	0.0584795	0.0751134	0.124511
flu_d1_1_GAGGATTGATTGAGACAGAAGATCTGC	flu	T cells	T cells	-5.50433	-8.63348	0.054397	0	-1
flu_d1_1_GATCCATGCACTCATCGTACAGGCATC	flu	T cells	T cells	-4.67517	-8.5711	0.0600243	0.0355726	-0.25578
flu_d1_1_GATCCATGCAGCATAGCGATTGAGAGC	flu	T cells	T cells	-4.97529	-7.27998	0.0791129	0	-1
flu_d1_1_GATCCATGCAGCATAGCGTTACAGAGG	flu	Alveolar macrophages	CD206+ AM	10.2435	-3.8984	0.129979	0.0941043	-0.160095
flu_d1_1_GATCCATGCATAGCGTGTCCGATCGAA	flu	Alveolar macrophages	CD11b+ AM	-4.34227	8.597	0.0871676	0	-1
flu_d1_1_GATCCATGCGATAACCGCGCGTCTAGT	flu	T cells	T cells	-7.14339	-2.0315	0.0162198	0	-1
flu_d1_1_GATCCATGCGCATGTTGGCCATATCTC	flu	T cells	T cells	-4.31815	-6.52703	0.0420391	0	-1
flu_d1_1_GATCCATGCGGTCCGTAACACAACATG	flu	Alveolar macrophages	CD11b+ AM	-1.67173	6.97532	0.122035	0.111395	-0.0455817
flu_d1_1_GATCCATGCTACTCACCATGACAGCTA	flu	Alveolar macrophages	CD11b+ AM	-2.94775	6.86361	0	0.0545635	1
flu_d1_1_GATCCATGCTGAGTAGTCTGCTGCAGT	flu	Alveolar macrophages	CD206+ AM	10.5431	-2.40609	0.0997462	0	-1
flu_d1_1_GATCCATGCTTGGTGACCGGCGGATAA	flu	T cells	T cells	-9.31712	-8.56075	0.0465629	0	-1
flu_d1_1_GATGGCTCAAACGCTAGTGCGTCTAGT	flu	Alveolar macrophages	CD206+ AM	11.174	0.00636629	0.160433	0	-1
flu_d1_1_GATGGCTCAACACCAACGAACAAGTGG	flu	Alveolar macrophages	CD206+ AM	9.51545	-4.47874	0.171025	0.0914116	-0.303363
flu_d1_1_GATGGCTCAAGTGGTGGTACGACGTAT	flu	Alveolar macrophages	CD206+ AM	10.9067	-3.54107	0.217147	0.139598	-0.21738
flu_d1_1_GATGGCTCACCATAATCGCTTGTGCCA	flu	T cells	T cells	-4.07724	-4.02937	0.0592519	0	-1
flu_d1_1_GATGGCTCATCAGGTAGACAGACACTC	flu	Alveolar macrophages	CD206+ AM	10.3315	-2.78633	0.095443	0	-1
flu_d1_1_GATGGCTCATGGTAACCGCTGATATCC	flu	T cells	T cells	-4.54373	-6.64116	0.0190886	0	-1
flu_d1_1_GATGTTACGACTCATCGTACTGGTTCC	flu	T cells	T cells	-6.37642	-8.61637	0.00816507	0	-1
flu_d1_1_GATGTTACGAGGCTGTTGTGGTTGTAC	flu	T cells	T cells	-5.71459	-8.01348	0.145868	0	-1
flu_d1_1_GATGTTACGCAATTGCGCTGGCAATTC	flu	T cells	T cells	-7.20654	-2.21721	0.0995255	0	-1
flu_d1_1_GATGTTACGCCAGAAGATGAGATAGGA	flu	Alveolar macrophages	DC2	-2.14213	3.3203	0	0.0605159	1
flu_d1_1_GATGTTACGGGTGATCAGGAACCTGTA	flu	T cells	T cells	-4.25678	-4.17794	0.0114752	0	-1
flu_d1_1_GCAGATGTGAACGTCCAAACTGGTTCC	flu	T cells	T cells	-9.29677	-8.99876	0.124793	0	-1
flu_d1_1_GCAGATGTGACCGTACTCGCCACATTG	flu	Alveolar macrophages	CD206+ AM	9.36723	-3.5271	0.197286	0.111253	-0.27884
flu_d1_1_GCAGATGTGCACGCAATAACGCCACTT	flu	Alveolar macrophages	CD11b+ AM	-2.74724	7.14041	0.0772371	0	-1
flu_d1_1_GCAGATGTGCGGCTAGATGGTGGTATC	flu	DC1	DC1	-1.86452	1.00583	0	0.0797902	1
flu_d1_1_GCAGATGTGCTAATCGCGTCTCCAGAT	flu	DC1	DC1	-2.76737	0.895181	0.00937879	0.0120465	0.124511
flu_d1_1_GCAGATGTGCTGTGGTATCTCAATCGT	flu	Alveolar macrophages	CD11b+ AM	-2.78493	6.64081	0.0189783	0.0134637	-0.169982
flu_d1_1_GCAGATGTGGATCAGGACCCAATACAG	flu	Alveolar macrophages	CD11b+ AM	-2.62516	6.21142	0	0.00708617	1
flu_d1_1_GCAGATGTGGCTTACAGGAGAATCCGG	flu	Alveolar macrophages	CD206+ AM	10.1303	-3.19744	0.0848505	0	-1
flu_d1_1_GCAGATGTGGTAGTGTTGTGCTGCAGT	flu	Alveolar macrophages	CD11b+ AM	-2.68358	7.48853	0.0275847	0.0354308	0.124511
flu_d1_1_GCAGATGTGTAATGGCCGGGCGGATAA	flu	Alveolar macrophages	CD206+ AM	11.2037	0.752421	0.0823127	0	-1
flu_d1_1_GCAGATGTGTGAGGCCTTGGCCATGTT	flu	Alveolar macrophages	CD11b+ AM	1.44134	3.87997	0.428335	0.162415	-0.45014
flu_d1_1_GCAGATGTGTGGTAACCGACGTCCATA	flu	Alveolar macrophages	CD206+ AM	10.5927	0.380753	0.00297915	0	-1
flu_d1_1_GCAGATGTGTTCCAATCGTATGACACC	flu	DC2	DC2	-1.84114	13.4505	0.0656516	0.00255102	-0.925193
flu_d1_1_GCCGTTATTAATCCGGTGCTCTGCTTA	flu	Alveolar macrophages	CD11b+ AM	-5.27379	8.10178	0.174335	0	-1
flu_d1_1_GCCGTTATTACCTCGACTAAGATCTGC	flu	T cells	T cells	-4.84698	-9.17942	0.0421494	0.0877268	0.350929
flu_d1_1_GCCGTTATTAGGCTGTTGGTAGGTAAG	flu	Alveolar macrophages	CD11b+ AM	-5.40446	7.76937	0.0186472	0.0239512	0.124511
flu_d1_1_GCCGTTATTGGAAGACTCCACCTAACG	flu	Alveolar macrophages	CD11b+ AM	-2.18157	6.50204	0.0770164	0	-1
flu_d1_1_GCCGTTATTGGTGATCAGGTGGCAACT	flu	Alveolar macrophages	CD11b+ AM	-5.45337	7.8804	0	0.0433673	1
flu_d1_1_GCCGTTATTGTAATGGACGAGTGATCT	flu	Alveolar macrophages	CD11b+ AM	-5.57379	8.36459	0.0418184	0	-1
flu_d1_1_GCCGTTATTTGGACTTGTCTGTACACA	flu	T cells	T cells	-6.59413	-8.68629	0.0150061	0	-1
flu_d1_1_GCCTACGATACACCAACGGGCCATGTT	flu	Alveolar macrophages	CD11b+ AM	-0.0689651	4.35805	0.122145	0.176871	0.18302
flu_d1_1_GCCTACGATACACCAACGTGCCAACAT	flu	Alveolar macrophages	CD206+ AM	10.6145	-4.03426	0.226746	0.0572562	-0.59679
flu_d1_1_GCCTACGATCACGCAATACGTGGCTAT	flu	T cells	T cells	-5.03949	-8.4012	0	0.00949546	1
flu_d1_1_GCCTACGATGCCATAACCAGGTTGGCT	flu	Alveolar macrophages	CD11b+ AM	-2.98259	6.64854	0.0931259	0.0338719	-0.466575
flu_d1_1_GCCTACGATGTAATGGACTGCACGAGA	flu	Alveolar macrophages	CD206+ AM	9.63503	-1.3665	0.315679	0.101757	-0.512465
flu_d1_1_GCCTACGATTATAGCGGTAGACTCTAC	flu	Alveolar macrophages	DC2	-0.940052	2.55575	0.395013	0.181831	-0.369566
flu_d1_1_GCCTACGATTTCCAATCGTACGAAGGA	flu	Alveolar macrophages	DC2	-1.40605	2.12755	0.121373	0.116355	-0.0211071
flu_d1_1_GCGAGTAACCACGCAATACGCTTACCT	flu	Alveolar macrophages	DC2	-1.3431	2.32331	0.131965	0.114371	-0.0714244
flu_d1_1_GCGAGTAACCGGATCATCTCCAGACGA	flu	Alveolar macrophages	CD206+ AM	9.90743	-3.02467	0.267682	0.12585	-0.360406
flu_d1_1_GCGAGTAACCGGATCATCTTAGCCGTA	flu	Alveolar macrophages	CD11b+ AM	1.32188	4.12371	0.393468	0.135488	-0.487717
flu_d1_1_GCGAGTAACGCATGTTGGTTGTCGCTC	flu	T cells	CD206+ AM	0.450159	-0.404917	0.100739	0	-1
flu_d1_1_GCGAGTAACGTTCTACCGCTATGACCA	flu	Alveolar macrophages	CD206+ AM	9.31889	-2.07687	0.399316	0.130244	-0.508105
flu_d1_1_GCGAGTAACTAGACCACTAGTGCTACA	flu	Alveolar macrophages	CD11b+ AM	-2.73458	6.77427	0	0.0196995	1
flu_d1_1_GCGAGTAACTAGACCACTATTGAGAGC	flu	Alveolar macrophages	CD11b+ AM	-5.50229	8.00112	0	0.133362	1
flu_d1_1_GCGAGTAACTGTCGGTGTCTGTTCGGT	flu	T cells	T cells	-6.19355	-8.61191	0.0308948	0	-1
flu_d1_1_GCGTAGTAAACGTTACGACGTGGCTAT	flu	Alveolar macrophages	CD206+ AM	10.5199	-1.05152	0.167274	0.0877268	-0.311948
flu_d1_1_GCGTAGTAAACTCATCGTCAAGGTGTT	flu	Alveolar macrophages	DC2	-0.576646	2.98	0.336423	0.128543	-0.447086
flu_d1_1_GCGTAGTAAATCCTTCCAGAGTTCGTC	flu	Alveolar macrophages	CD11b+ AM	-5.13352	7.58829	0.0447975	0.025085	-0.28208
flu_d1_1_GCGTAGTAAATGTATCGGGAACACAGA	flu	Alveolar macrophages	CD11b+ AM	-2.08476	6.55634	0	0.0812075	1
flu_d1_1_GCGTAGTAACCAGTCCTAGCATTAGCA	flu	T cells	T cells	-5.4143	-7.94702	0.0531833	0	-1
flu_d1_1_GCGTAGTAACGCTGTAAGAGATCTCGT	flu	Alveolar macrophages	CD206+ AM	10.1023	-4.5575	0.178859	0.087585	-0.342564
flu_d1_1_GCGTAGTAAGTTCTACCGTTAAGAGGC	flu	Alveolar macrophages	DC2	-1.18242	1.88273	0.0994152	0.18254	0.294815
flu_d1_1_GCGTAGTAATAGCTACACGAGATAGGA	flu	Alveolar macrophages	CD206+ AM	10.3549	-4.1575	0.1921	0.128685	-0.197687
flu_d1_1_GCGTAGTAATCTGTCTGCCTCTGCTTA	flu	T cells	T cells	-6.4499	-8.56667	0	0.0761054	1
flu_d1_1_GCGTAGTAATGAGGCCTTCACAACATG	flu	T cells	T cells	-6.34138	-8.31253	0.0718305	0.0922619	0.124511
flu_d1_1_GCGTAGTAATGATCCTCTAGAATCCGG	flu	T cells	T cells	-4.1978	-4.26421	0.0926845	0	-1
flu_d1_1_GCTCTCACTAACGCTAGTCATTCCGCT	flu	T cells	T cells	-6.90869	-2.17069	0	0.0371315	1
flu_d1_1_GCTCTCACTAAGGTGGTAACAGGCATC	flu	T cells	T cells	-4.14906	-7.86185	0.0572658	0	-1
flu_d1_1_GCTCTCACTACGTTACGATGCTGCAGT	flu	T cells	CD206+ AM	2.31349	-0.407329	0.151716	0.0579649	-0.447113
flu_d1_1_GCTCTCACTACTCATCGTTCAGCACTG	flu	Alveolar macrophages	CD206+ AM	11.0586	-3.10315	0.187686	0.100907	-0.300697
flu_d1_1_GCTCTCACTCTGTGGTATGCGTCTAGT	flu	Alveolar macrophages	CD206+ AM	10.3279	-4.00856	0.108794	0	-1
flu_d1_1_GCTCTCACTCTGTGGTATGTAGGTAAG	flu	T cells	T cells	-4.87976	-6.06998	0	0.00595238	1
flu_d1_1_GCTCTCACTGCAACTTCATACGAAGGA	flu	Alveolar macrophages	CD206+ AM	10.6327	-2.91499	0.273309	0.123441	-0.377739
flu_d1_1_GCTCTCACTGCAACTTCATCCAGACGA	flu	Alveolar macrophages	CD206+ AM	11.0164	-3.35854	0.111001	0	-1
flu_d1_1_GCTCTCACTGTATCCTTCCGAAGGCAT	flu	Alveolar macrophages	CD206+ AM	10.9444	-1.47423	0.368973	0.122449	-0.501654
flu_d1_1_GCTCTCACTTAGACCACTACCAATCCG	flu	Alveolar macrophages	CD206+ AM	11.2802	-2.07917	0.106367	0	-1
flu_d1_1_GCTCTCACTTCCTGGCTTATTGAGAGC	flu	Alveolar macrophages	CD11b+ AM	-2.44876	7.05276	0.0823127	0.0334467	-0.422134
flu_d1_1_GCTTGAGGTAGCCACATATGACCAGCA	flu	Alveolar macrophages	CD206+ AM	11.184	-2.08195	0.190114	0.0924036	-0.345855
flu_d1_1_GCTTGAGGTATCCTTCCAGGAGAGGAA	flu	T cells	CD206+ AM	2.69697	-0.50858	0.217809	0.136763	-0.228573
flu_d1_1_GCTTGAGGTCAATTGCGCCGTGGCTAT	flu	Alveolar macrophages	DC2	-1.08146	2.46127	0.193424	0.183248	-0.0270142
flu_d1_1_GCTTGAGGTCCTACAAGGTTGTGTACG	flu	Alveolar macrophages	CD206+ AM	11.2239	-2.39577	0.236456	0.117772	-0.335049
flu_d1_1_GCTTGAGGTCGGCTAGATTCAGCACTG	flu	T cells	T cells	-5.21024	-8.49832	0.0259296	0.214286	0.784114
flu_d1_1_GCTTGAGGTGATGTGTGTTTAAGAGGC	flu	Alveolar macrophages	CD11b+ AM	1.70759	4.1675	0.107139	0	-1
flu_d1_1_GCTTGAGGTGGAAGACTCCAGACACTC	flu	Alveolar macrophages	CD206+ AM	11.187	-2.72355	0.206995	0.117914	-0.274174
flu_d1_1_GCTTGAGGTGGCATGCAAGTTACCACG	flu	T cells	T cells	-4.45437	-6.16072	0.0710581	0	-1
flu_d1_1_GCTTGAGGTTAATGGCCGCTGATATCC	flu	Alveolar macrophages	CD11b+ AM	-0.334299	4.23005	0.0548384	0	-1
flu_d1_1_GCTTGAGGTTAATGGCCGGTAAGATCG	flu	T cells	T cells	-4.97977	-5.58848	0.0595829	0	-1
flu_d1_1_GCTTGAGGTTGATGTGCCCCTCGATCA	flu	T cells	T cells	-4.52397	-8.9315	0.0251572	0.130952	0.677698
flu_d1_1_GGATACCACAGCATAGCGAGTGCTACA	flu	Alveolar macrophages	CD206+ AM	9.8533	-3.81085	0.19872	0.114938	-0.267114
flu_d1_1_GGATACCACCAATGCAACAGTGACGAC	flu	Alveolar macrophages	CD206+ AM	9.65631	-4.38147	0.182942	0.119331	-0.210441
flu_d1_1_GGATACCACCAATGCAACCCTCTTAAG	flu	Alveolar macrophages	CD11b+ AM	-3.403	4.72151	0.0252676	0	-1
flu_d1_1_GGATACCACCAGCCGAATATGAGTCCT	flu	Alveolar macrophages	CD206+ AM	11.4413	-0.131661	0.0925742	0	-1
flu_d1_1_GGATACCACGGTCCGTAACTGGTTGAG	flu	Alveolar macrophages	CD206+ AM	10.2326	-4.31278	0.194196	0.10771	-0.286468
flu_d1_1_GGATACCACGTAATGGACGGTGTCGTA	flu	T cells	T cells	-7.02408	-2.07541	0.0700651	0.0935374	0.143472
flu_d1_1_GGATACCACTAGCGATGACGAAGGCAT	flu	Alveolar macrophages	CD11b+ AM	-2.43018	7.03732	0.0297915	0.0382653	0.124511
flu_d1_1_GGATACCACTGAGGCCTTCAGACACTC	flu	Alveolar macrophages	CD206+ AM	10.5006	-3.91946	0.0258193	0	-1
flu_d1_1_GGATACCACTTGGTGACCTCAGCACTG	flu	Alveolar macrophages	CD11b+ AM	-3.01721	8.07591	0.0915812	0	-1
flu_d1_1_GGATAGATGAACGTCCAAGAACCTGTA	flu	T cells	T cells	-6.52097	-8.01107	0.0714995	0.0918367	0.124511
flu_d1_1_GGATAGATGACAACAGGTCTGTACACA	flu	T cells	T cells	-4.95958	-5.61479	0.0724926	0	-1
flu_d1_1_GGATAGATGACACCAACGGAATCGCAA	flu	Alveolar macrophages	CD11b+ AM	-2.48039	6.72957	0.0253779	0.0325964	0.124511
flu_d1_1_GGATAGATGACCTCGACTCTGAAGTGA	flu	T cells	T cells	-5.5168	-7.04361	0.046894	0	-1
flu_d1_1_GGATAGATGAGACGAAGTTGGTTGTAC	flu	Alveolar macrophages	CD206+ AM	9.72158	-3.02106	0.282688	0.114796	-0.422387
flu_d1_1_GGATAGATGGATGTGTGTGAGACCTAG	flu	Alveolar macrophages	CD11b+ AM	-3.18659	8.00387	0.0406047	0	-1
flu_d1_1_GGATAGATGTCCTGGCTTAGAATGACC	flu	T cells	T cells	-9.45708	-8.86525	0	0.0483277	1
flu_d1_1_GGCTCTCTAATGTATCGGGTCCTGGTA	flu	DC2	DC2	-1.66333	13.4885	0	0.0984977	1
flu_d1_1_GGCTCTCTACATACGACCGGTAAGTTC	flu	T cells	T cells	-4.06034	-9.03992	0.0316672	0.0406746	0.124511
flu_d1_1_GGCTCTCTATAGTCCGGAACGTGTGTT	flu	T cells	T cells	-4.58756	-5.23622	0.0129096	0	-1
flu_d1_1_GGCTCTCTATATCGTGCAGCACTATTC	flu	Alveolar macrophages	CD11b+ AM	-6.20329	2.90037	0.0109235	0	-1
flu_d1_1_GGCTCTCTATCTTCTCAGCATTCCGCT	flu	T cells	CD206+ AM	1.51495	-0.470436	0.0484387	0.0541383	0.0555642
flu_d1_1_GGCTCTCTATGATCCTCTAAGATCTGC	flu	Alveolar macrophages	CD206+ AM	11.0489	-0.663866	0.108794	0	-1
flu_d1_1_GGCTTCTCAAATCCGGTGCGTGTGATG	flu	Alveolar macrophages	CD206+ AM	11.1348	0.0670185	0.0976498	0	-1
flu_d1_1_GGCTTCTCACACTAGGCACGACCTTAT	flu	T cells	CD206+ AM	1.44059	-0.346742	0.0014344	0	-1
flu_d1_1_GGCTTCTCACCTACAAGGTAAGTCGCT	flu	T cells	T cells	-5.31831	-9.24092	0.0660929	0.120748	0.292523
flu_d1_1_GGCTTCTCACGAGTTGCACCGTTGATT	flu	T cells	T cells	-4.81347	-8.09594	0	0.0555556	1
flu_d1_1_GGCTTCTCAGCCATAACCAGAATGACC	flu	Alveolar macrophages	CD206+ AM	10.6531	-1.62426	0.00783405	0	-1
flu_d1_1_GGCTTCTCATGAGTAGTCCGGCTTCTA	flu	Alveolar macrophages	CD11b+ AM	-4.27669	8.23121	0	0.0222506	1
flu_d1_1_GGCTTCTCATGGTCAGTTCCGTGTCAA	flu	Alveolar macrophages	CD206+ AM	11.2521	-1.83577	0.0987532	0	-1
flu_d1_1_GTCTTGCGTACAACAGGTTTCAACAGC	flu	T cells	T cells	-4.16843	-7.94652	0.0229505	0	-1
flu_d1_1_GTCTTGCGTACACCAACGCACACCTCA	flu	T cells	T cells	-4.33526	-7.57017	0.048549	0	-1
flu_d1_1_GTCTTGCGTAGGCTGTTGTACGAAGGA	flu	Alveolar macrophages	CD11b+ AM	-2.42446	5.3337	0	0.120181	1
flu_d1_1_GTCTTGCGTCGATAAGGCACGTGTGTT	flu	Alveolar macrophages	CD11b+ AM	-2.52176	6.63406	0.0948913	0	-1
flu_d1_1_GTCTTGCGTCGGCTAGATGATGCACAT	flu	DC2	DC2	-1.72504	13.2822	0.0034205	0	-1
flu_d1_1_GTCTTGCGTCTAATCGCGCTTCATGGA	flu	Alveolar macrophages	CD11b+ AM	-4.71344	8.27424	0.0180956	0.0232426	0.124511
flu_d1_1_GTCTTGCGTCTGTGGTATGAGACCTAG	flu	Alveolar macrophages	CD206+ AM	10.88	-3.01378	0.131965	0.0683107	-0.317834
flu_d1_1_GTCTTGCGTGCATGTTGGACTCTGTGA	flu	T cells	T cells	-4.3157	-7.05795	0.0422597	0	-1
flu_d1_1_GTCTTGCGTGCTTACAGGACGACGTAT	flu	Alveolar macrophages	CD11b+ AM	-3.83107	7.92438	0.00518592	0	-1
flu_d1_1_GTCTTGCGTGGAAGACTCGCTAAGCAT	flu	T cells	CD206+ AM	0.458061	-0.523689	0.0788922	0.0405329	-0.3212
flu_d1_1_GTCTTGCGTGGTAGTCCACGGAATGCT	flu	Alveolar macrophages	CD11b+ AM	-3.88351	4.92702	0.290081	0.23682	-0.101083
flu_d1_1_GTCTTGCGTGTAATGGACTGTGCAAGT	flu	Alveolar macrophages	CD206+ AM	10.7272	-0.147554	0.107911	0	-1
flu_d1_1_GTCTTGCGTTAATGGCCGTAAGAGCGT	flu	Alveolar macrophages	CD206+ AM	10.9431	0.843443	0.0805473	0	-1
flu_d1_1_GTCTTGCGTTCTTCTCAGGGCGGATAA	flu	T cells	T cells	-5.73624	-7.62161	0	0.0813492	1
flu_d1_1_GTCTTGCGTTGATCCTCTCTACTATGG	flu	Alveolar macrophages	DC2	-0.804623	2.60723	0.474898	0.137472	-0.551017
flu_d1_1_GTCTTGCGTTTCCAATCGTTGTGTACG	flu	Alveolar macrophages	CD11b+ AM	-2.3019	5.58324	0.0423701	0.114229	0.458872
flu_d1_1_GTGCAAGGTACTCATCGTGAGACCTAG	flu	T cells	T cells	-5.58488	-8.08433	0.0462319	0.0243764	-0.309532
flu_d1_1_GTGCAAGGTAGCATAGCGTCTCACCTC	flu	Alveolar macrophages	DC2	-0.69186	2.46461	0.314134	0.20805	-0.203155
flu_d1_1_GTGCAAGGTAGGCTGTTGAACAGGAAC	flu	T cells	CD206+ AM	0.55596	-0.180258	0.0374048	0	-1
flu_d1_1_GTGCAAGGTAGGCTGTTGTGGTTGTAC	flu	Alveolar macrophages	CD11b+ AM	-2.46101	6.10257	0.0697341	0	-1
flu_d1_1_GTGCAAGGTCCAGAAGATCCAATTGGC	flu	Alveolar macrophages	CD206+ AM	10.9282	0.747363	0.107029	0	-1
flu_d1_1_GTGCAAGGTCGTACTGAACTACTATGG	flu	T cells	CD206+ AM	1.23284	-0.509803	0	0.00354308	1
flu_d1_1_GTGCAAGGTTATAGCGGTTATGCTCTC	flu	T cells	T cells	-6.09486	-8.61288	0.0454596	0	-1
flu_d1_1_GTGCATATCACCGTACTCCGACCTTAT	flu	Alveolar macrophages	CD206+ AM	11.2787	-0.549268	0.00695134	0	-1
flu_d1_1_GTGCATATCACCGTACTCGTCGCCTAT	flu	T cells	T cells	-6.90094	-2.12642	0.0172128	0	-1
flu_d1_1_GTGCATATCCAGCCGAATTACTCCATC	flu	Alveolar macrophages	CD11b+ AM	-5.0947	8.34473	0.0451285	0	-1
flu_d1_1_GTGCATATCCCAGTCCTAGTTACCACG	flu	T cells	T cells	-5.68033	-8.89535	0	0.136196	1
flu_d1_1_GTGCATATCGGTAGTCCAAATTCTGGC	flu	Alveolar macrophages	CD206+ AM	10.5268	-2.68593	0.108684	0	-1
flu_d1_1_GTGCATATCTGAGTAGTCTGCCAACAT	flu	T cells	CD206+ AM	0.550275	-0.301506	0.0182059	0.0233844	0.124511
flu_d1_1_GTGCATATCTTACACGACTGGCAATTC	flu	Alveolar macrophages	CD206+ AM	11.0868	0.299715	0.0147854	0	-1
flu_d1_1_GTGCGACTAAACGCTAGTTACGCGTAC	flu	T cells	T cells	-6.15177	-8.45448	0	0.011763	1
flu_d1_1_GTGCGACTAACTCATCGTTAGAAGGCG	flu	Alveolar macrophages	CD206+ AM	9.20295	-3.97354	0.0938983	0	-1
flu_d1_1_GTGCGACTACGAGTTGCACGGCTTCTA	flu	Alveolar macrophages	CD11b+ AM	-3.27994	8.59612	0.114201	0.105867	-0.0378667
flu_d1_1_GTGCGACTACGCTGTAAGCGACCTTAT	flu	T cells	CD206+ AM	0.817989	-0.596802	0	0.0106293	1
flu_d1_1_GTGCGACTACGTCATACCACTATCGCC	flu	T cells	T cells	-5.32372	-8.27658	0.0955533	0.0785147	-0.0978847
flu_d1_1_GTGCGACTAGGTGATCAGCACCAAGTC	flu	Alveolar macrophages	CD11b+ AM	-3.75297	3.94061	0.0561624	0.0721372	0.124511
flu_d1_1_GTGCGACTAGTAATGGACCAGTAAGAG	flu	Alveolar macrophages	DC2	-0.611272	2.48513	0.699658	0.122166	-0.702696
flu_d1_1_GTGCGACTATAATGGCCGTTAAGAGGC	flu	Alveolar macrophages	CD11b+ AM	0.255861	3.84256	0.478649	0.141015	-0.544867
flu_d1_1_GTGCGACTATACTCACCACACCTAACG	flu	Alveolar macrophages	CD206+ AM	10.623	-2.59437	0.135717	0.0335884	-0.60322
flu_d1_1_GTGCGACTATAGCTACACTGAAGCTGA	flu	Alveolar macrophages	CD11b+ AM	-3.92965	4.46508	0.21836	0.279337	0.122517
flu_d1_1_GTGCGACTATATAGCGGTCAAGGTGTT	flu	T cells	T cells	-4.1609	-4.15012	0	0.111395	1
flu_d1_1_GTGTTAAGGACTCATCGTTAGAGTCGC	flu	T cells	T cells	-9.8646	-8.65568	0.0894847	0	-1
flu_d1_1_GTGTTAAGGATAGCGTGTCATTCCGCT	flu	Alveolar macrophages	CD206+ AM	9.18887	-2.47372	0.193093	0.106009	-0.291151
flu_d1_1_GTGTTAAGGATAGCGTGTCGTGTGATG	flu	Alveolar macrophages	CD206+ AM	9.86441	-2.28019	0.201037	0.116071	-0.267939
flu_d1_1_GTGTTAAGGGATCAGGACCAAGGTGTT	flu	Alveolar macrophages	DC2	-1.85046	3.50175	0.130531	0.201531	0.213816
flu_d1_1_GTGTTAAGGGGAAGACTCCGTGGCTAT	flu	Alveolar macrophages	DC2	-1.52751	2.90406	0.150171	0.106859	-0.168508
flu_d1_1_GTGTTAAGGTATCGTGCAGCGTCTAGT	flu	Alveolar macrophages	CD11b+ AM	-3.97806	4.69653	0	0.0873016	1
flu_d1_1_GTGTTAAGGTCTGTCTGCGAAGCCATT	flu	Alveolar macrophages	CD11b+ AM	-4.867	8.29073	0.147854	0.0664683	-0.379735
flu_d1_1_GTGTTAAGGTGGACTTGTCCTCGATCA	flu	T cells	T cells	-5.21246	-7.3547	0.027364	0	-1
flu_d1_1_GTGTTAAGGTGGACTTGTCGCTTACCT	flu	Alveolar macrophages	CD206+ AM	10.2398	-4.30661	0.202803	0.118339	-0.26301
flu_d1_1_GTTACTGGTAACGCTAGTCCGTGTCAA	flu	Alveolar macrophages	CD206+ AM	11.1988	-1.67249	0.109787	0	-1
flu_d1_1_GTTACTGGTAGCCACATAGGTGGTATC	flu	Alveolar macrophages	CD11b+ AM	-2.91819	7.27492	0	0.022534	1
flu_d1_1_GTTACTGGTATGTGCAGCACCAATCCG	flu	Alveolar macrophages	CD206+ AM	9.53424	-4.16257	0.211519	0.136196	-0.216623
flu_d1_1_GTTACTGGTCACTAGGCATGGCTCACA	flu	Alveolar macrophages	CD206+ AM	8.01885	-2.12275	0.00772371	0.017432	0.385927
flu_d1_1_GTTACTGGTCGCTGTAAGCTTGTGCCA	flu	T cells	T cells	-4.83978	-9.1756	0.0265916	0	-1
flu_d1_1_GTTACTGGTCGGATCATCACGTGTGTT	flu	Alveolar macrophages	CD11b+ AM	1.1979	3.93065	0.161426	0	-1
flu_d1_1_GTTACTGGTCGTCATACCACGTGTGTT	flu	Alveolar macrophages	DC2	-1.06615	2.46707	0.290743	0.125425	-0.397237
flu_d1_1_GTTACTGGTGATGTGTGTCTGTTCGGT	flu	Alveolar macrophages	CD11b+ AM	-6.18355	6.91383	0.0324396	0.0887188	0.464509
flu_d1_1_GTTACTGGTGCTGCGATACCAAGGATG	flu	DC1	DC1	-2.03819	1.01073	0.0996359	0.0551304	-0.287566
flu_d1_1_GTTACTGGTTAGACCACTGCCACATTG	flu	T cells	T cells	-4.68783	-9.18588	0	0.00481859	1
flu_d1_1_GTTACTGGTTAGCGATGACACCAAGTC	flu	T cells	T cells	-4.79314	-8.54075	0.0184266	0	-1
flu_d1_1_GTTACTGGTTAGCGATGAGCGATTCTG	flu	Alveolar macrophages	CD206+ AM	11.3231	-0.109521	0.0808783	0	-1
flu_d1_1_GTTACTGGTTAGCGATGATTGTGTACG	flu	Alveolar macrophages	CD11b+ AM	-5.11761	7.67121	0.149068	0.0524376	-0.479541
flu_d1_1_GTTACTGGTTGGACTTGTAACAGGAAC	flu	T cells	T cells	-5.27857	-8.90399	0.0671963	0.214144	0.522313
flu_d1_1_GTTGGAGTGAACGCTAGTGACTATTCC	flu	Alveolar macrophages	CD11b+ AM	-4.37849	8.20672	0.0623414	0	-1
flu_d1_1_GTTGGAGTGACCTCGACTGTCGCCTAT	flu	Alveolar macrophages	CD11b+ AM	-5.62836	7.44286	0.0290191	0	-1
flu_d1_1_GTTGGAGTGATACCAGTCCCATATCTC	flu	T cells	T cells	-6.49765	-8.5219	0	0.0474773	1
flu_d1_1_GTTGGAGTGATCCTTCCACGCTTACCT	flu	Alveolar macrophages	CD206+ AM	10.0195	-4.34226	0.141785	0.0412415	-0.549339
flu_d1_1_GTTGGAGTGCTGTGGTATCTTAGCGAC	flu	T cells	T cells	-4.16934	-4.04944	0.00397219	0	-1
flu_d1_1_GTTGGAGTGGCAACTTCATAAGCTTGG	flu	Alveolar macrophages	CD206+ AM	10.4526	-2.77713	0.103608	0.00340136	-0.936429
flu_d1_1_GTTGGAGTGTAGTCCGGAGTCCTGGTA	flu	T cells	T cells	-5.59899	-8.58551	0.0835264	0	-1
flu_d1_1_GTTGGAGTGTCTTCTCAGACAGGCATC	flu	T cells	T cells	-5.90547	-7.37853	0.027033	0	-1
flu_d1_1_GTTGGAGTGTGACTTCCGAGTGCTACA	flu	Alveolar macrophages	CD206+ AM	11.9378	1.87122	0.0101512	0	-1
flu_d1_1_GTTGGAGTGTGATCCTCTTTAGCATCC	flu	Alveolar macrophages	CD11b+ AM	-3.38696	4.49304	0.0639965	0.0821995	0.124511
flu_d1_1_GTTGGAGTGTTGAGACAGCCAAGGATG	flu	Alveolar macrophages	CD11b+ AM	-5.35513	8.14079	0.105263	0	-1
flu_d1_1_TAACCTACCACCTGCTACACACGGTAG	flu	Alveolar macrophages	CD11b+ AM	1.07459	4.09252	0.300232	0.131944	-0.389395
flu_d1_1_TAACCTACCAGACGAAGTTTGTGTACG	flu	T cells	T cells	-6.38288	-8.75289	0.216816	0.0432256	-0.667548
flu_d1_1_TAACCTACCAGATACGCAATTCTCAGG	flu	Alveolar macrophages	CD206+ AM	10.5861	-2.28332	0.0850712	0	-1
flu_d1_1_TAACCTACCCACTAGGCAGGTTGGAAT	flu	Alveolar macrophages	CD206+ AM	10.1959	-0.945294	0.0626724	0.0804989	0.124511
flu_d1_1_TAACCTACCCGCTGTAAGTTACAGAGG	flu	DC1	DC1	-2.67158	1.04088	0.0442458	0	-1
flu_d1_1_TAACCTACCCGGATCATCACTGGTTCC	flu	Alveolar macrophages	CD11b+ AM	-3.9063	8.19367	0.0321086	0	-1
flu_d1_1_TAACCTACCCGTACTGAAGTCGCCTAT	flu	Alveolar macrophages	CD206+ AM	11.008	-0.889813	0.178749	0.0874433	-0.343006
flu_d1_1_TAACCTACCTAGCTACACGTAAGATCG	flu	Alveolar macrophages	DC2	-1.39182	2.38298	0.178197	0.128968	-0.160268
flu_d1_1_TAACCTACCTGGACTTGTCCTCGATCA	flu	T cells	T cells	-6.40585	-8.5721	0	0.0897109	1
flu_d1_1_TAACCTACCTTGGTGACCTGTGCAAGT	flu	Alveolar macrophages	CD206+ AM	8.74612	-2.51143	0.128324	0.133929	0.0213711
flu_d1_1_TACCGTCTGAGCATAGCGCGACCTTAT	flu	Alveolar macrophages	CD206+ AM	8.63421	-1.65486	0.0600243	0.0770975	0.124511
flu_d1_1_TACCGTCTGATGTATCGGTTCAACAGC	flu	Alveolar macrophages	CD11b+ AM	-5.27626	8.45112	0.11387	0.160856	0.17103
flu_d1_1_TACCGTCTGCATACGACCGACTATTCC	flu	Alveolar macrophages	DC2	-1.22431	2.75605	0.235794	0.115788	-0.341331
flu_d1_1_TACCGTCTGGATGTGTGTACTGAAGCA	flu	Alveolar macrophages	CD11b+ AM	1.44992	4.01738	0.0434735	0.0279195	-0.217864
flu_d1_1_TACCGTCTGTACTCACCATGCTTATGG	flu	Alveolar macrophages	CD206+ AM	11.2049	-2.809	0.412998	0.217262	-0.310564
flu_d1_1_TACCGTCTGTAGTCCGGAGGTTGGAAT	flu	T cells	T cells	-5.81567	-8.43158	0	0.00552721	1
flu_d1_1_TACCGTCTGTCCTGGCTTGGCAACACT	flu	T cells	T cells	-6.14545	-8.23362	0.117842	0.0593821	-0.329864
flu_d1_1_TACCTCTCCAGTGGTGGTTGTGCAAGT	flu	Alveolar macrophages	CD206+ AM	11.3625	-0.0350239	0.103718	0	-1
flu_d1_1_TACCTCTCCATAGCGTGTAGGTTGGCT	flu	T cells	T cells	-9.4787	-8.95583	0.0574865	0	-1
flu_d1_1_TACCTCTCCCGCTGTAAGGAGTGATCT	flu	Alveolar macrophages	CD206+ AM	10.22	-4.08131	0.200927	0.118481	-0.258122
flu_d1_1_TACCTCTCCCTAATCGCGGATTGCGAG	flu	T cells	T cells	-9.4695	-8.82552	0.105373	0.00255102	-0.952726
flu_d1_1_TACCTCTCCGCTTACAGGCCGATCGAA	flu	Alveolar macrophages	DC2	-0.858177	2.42779	0.261613	0.125709	-0.350883
flu_d1_1_TACCTCTCCGTAGTGTTGTCTCCAGAT	flu	Alveolar macrophages	DC2	-1.21368	2.28802	0.102063	0.131094	0.124511
flu_d1_1_TACCTCTCCTCCTGGCTTGGTTGGAAT	flu	Alveolar macrophages	CD206+ AM	9.53553	-4.56591	0.190886	0.12585	-0.205331
flu_d1_1_TACCTCTCCTCTGTCTGCAACAGGAAC	flu	T cells	T cells	-4.77611	-9.24983	0.0438045	0.0562642	0.124511
flu_d1_1_TACCTCTCCTCTTCTCAGTAAGAGCGT	flu	Alveolar macrophages	CD206+ AM	11.3503	0.213544	0.0579278	0	-1
flu_d1_1_TACCTCTCCTGACTTCCGTAAGCTTGG	flu	Alveolar macrophages	CD11b+ AM	-3.35481	4.84336	0.00375152	0.00481859	0.124511
flu_d1_1_TACCTCTCCTGATGTGCCGCATTAGCA	flu	Alveolar macrophages	DC2	-1.0701	2.71653	0.50502	0.123016	-0.608252
flu_d1_1_TACCTCTCCTTCCAATCGCTTGGAAGA	flu	Alveolar macrophages	CD11b+ AM	1.64619	4.26735	0.121704	0.0704365	-0.266822
flu_d1_1_TACCTCTCCTTCGAGGATACACGGTAG	flu	Alveolar macrophages	DC2	-0.73824	1.7968	0.314465	0.133503	-0.403961
flu_d1_1_TATCTCCGAATACCAGTCGCATTAGCA	flu	T cells	T cells	-4.94028	-8.33993	0	0.0255102	1
flu_d1_1_TATCTCCGACAATGCAACTGCACGAGA	flu	Alveolar macrophages	DC2	-1.35204	2.27022	0.169039	0.126134	-0.145356
flu_d1_1_TATCTCCGACGTCATACCGTGTCTGAA	flu	T cells	T cells	-4.88175	-9.18582	0.0577072	0	-1
flu_d1_1_TATCTCCGACTGTGGTATGTCTCGAAG	flu	Alveolar macrophages	CD206+ AM	8.97228	-3.48731	0.102946	0	-1
flu_d1_1_TATCTCCGAGCCATAACCCATTCCGCT	flu	T cells	T cells	-5.77398	-8.56807	0.020523	0	-1
flu_d1_1_TATCTCCGAGGTGATCAGTGCCTTGGA	flu	Alveolar macrophages	CD11b+ AM	-4.74569	8.40723	0.033212	0.0368481	0.0518999
flu_d1_1_TATCTCCGAGGTGATCAGTTAGCCGTA	flu	Alveolar macrophages	CD206+ AM	9.39342	-4.29245	0.194858	0.10941	-0.28083
flu_d1_1_TATCTCCGAGTAGTTCCTCATTCCGCT	flu	T cells	T cells	-6.0303	-8.46718	0.183493	0.0368481	-0.665537
flu_d1_1_TATCTCCGAGTATCCTTCGTAGCACGA	flu	Alveolar macrophages	CD11b+ AM	-6.317	6.30037	0.00220677	0.0551304	0.923025
flu_d1_1_TATCTCCGATAGCGATGAGAGTTCGTC	flu	T cells	T cells	-4.91624	-6.23871	0.0575968	0	-1
flu_d1_1_TATCTCCGATATCGTGCACTATGACCA	flu	Alveolar macrophages	CD206+ AM	10.3913	-4.2499	0.316562	0.130102	-0.41745
flu_d1_1_TATCTCCGATGACTTCCGGTCTGATGC	flu	Alveolar macrophages	CD11b+ AM	-2.42904	6.63642	0.0389496	0	-1
flu_d1_1_TATCTCCGATGAGTAGTCAGAGAATGG	flu	Alveolar macrophages	CD11b+ AM	-3.24099	5.14329	0.0686307	0	-1
flu_d1_1_TCACTGGAAAACGCTAGTCACACCTCA	flu	T cells	T cells	-4.43158	-4.01858	0	0.0681689	1
flu_d1_1_TCACTGGAAACCGTACTCTTCGGTCAA	flu	Alveolar macrophages	CD206+ AM	10.7965	-0.504062	0.106036	0	-1
flu_d1_1_TCACTGGAAATACCAGTCGTGGCAACT	flu	T cells	T cells	-9.7295	-8.84215	0	0.00524376	1
flu_d1_1_TCACTGGAAATGCGATACGTGGCAACT	flu	Alveolar macrophages	CD11b+ AM	-1.8666	6.61963	0.0901468	0.120323	0.143376
flu_d1_1_TCACTGGAAATGCGATACTGCCAACAT	flu	Alveolar macrophages	DC2	-0.35275	3.20269	0.339071	0.146542	-0.396466
flu_d1_1_TCACTGGAACAATGCAACCTCTCAGGA	flu	Alveolar macrophages	DC2	-1.40388	2.03906	0.103056	0.13237	0.124511
flu_d1_1_TCACTGGAACAATGCAACGAACGAATG	flu	Alveolar macrophages	CD206+ AM	11.0075	-0.798612	0.104491	0	-1
flu_d1_1_TCACTGGAAGATAACCGCTCGCATACT	flu	T cells	T cells	-6.18694	-8.72391	0.0945603	0	-1
flu_d1_1_TCACTGGAAGCCATAACCCCGTGTCAA	flu	Alveolar macrophages	CD11b+ AM	-3.01813	7.41346	0.000772371	0	-1
flu_d1_1_TCACTGGAAGGAAGACTCGTCTGATGC	flu	T cells	T cells	-4.1571	-4.06931	0.10747	0	-1
flu_d1_1_TCACTGGAAGTAGTGTTGGTCAATGCA	flu	DC2	DC2	-1.63316	13.4119	0	0.0102041	1
flu_d1_1_TCACTGGAAGTAGTGTTGTTAAGAGGC	flu	Alveolar macrophages	CD206+ AM	10.7583	-3.31257	0.19221	0.137046	-0.16754
flu_d1_1_TCACTGGAATAGTCCGGAAGATCTCGT	flu	Alveolar macrophages	CD11b+ AM	-4.6133	8.60894	0.10085	0.0447846	-0.384972
flu_d1_1_TCACTGGAATATAGCGGTACACGGTAG	flu	Alveolar macrophages	CD206+ AM	11.2404	-0.641014	0.22487	0.0748299	-0.500635
flu_d1_1_TCACTGGAATCAGGTAGATCTCACCTC	flu	T cells	T cells	-6.23194	-8.25989	0.0792232	0	-1
flu_d1_1_TCACTGGAATTGCCGTCATAAGCTTGG	flu	Alveolar macrophages	CD11b+ AM	-0.345863	4.49958	0.117731	0.091695	-0.124323
flu_d1_1_TCCGTATCAAGCATAGCGGTAGGTAAG	flu	DC1	DC1	-2.07346	1.00724	0.0178749	0	-1
flu_d1_1_TCCGTATCAATGTGCAGCGGTGTCGTA	flu	Alveolar macrophages	CD11b+ AM	-2.72985	7.31695	0.0619	0.0795068	0.124511
flu_d1_1_TCCGTATCACGGCTAGATCACAACATG	flu	T cells	T cells	-5.30606	-8.38104	0	0.0445011	1
flu_d1_1_TCCGTATCACTAATCGCGCCTCGATCA	flu	T cells	T cells	-5.16014	-8.35816	0.20854	0.0120465	-0.890778
flu_d1_1_TCCGTATCAGCATGTTGGGGAGAGGAA	flu	Alveolar macrophages	CD11b+ AM	-5.49461	8.1101	0.0446872	0.0504535	0.0606084
flu_d1_1_TCCGTATCAGGTCCGTAAACTATCGCC	flu	Alveolar macrophages	CD11b+ AM	-5.44829	6.89548	0	0.0348639	1
flu_d1_1_TCCGTATCATGATCCTCTCACCTAACG	flu	Alveolar macrophages	CD206+ AM	11.2391	-2.17028	0.109677	0	-1
flu_d1_1_TCCGTATCATGATCCTCTCTGAAGTGA	flu	Alveolar macrophages	CD11b+ AM	-5.55697	8.20398	0.0595829	0.037415	-0.228541
flu_d1_1_TCCGTATCATTGAGACAGATGAGTCCT	flu	T cells	T cells	-5.75319	-8.03345	0.0637758	0.0231009	-0.468191
flu_d1_1_TCCGTATCATTGAGACAGTGGTTGTAC	flu	Alveolar macrophages	CD11b+ AM	-5.68628	6.63402	0.0599139	0	-1
flu_d1_1_TCGACTGTCACACCAACGCTGCGTAGT	flu	Alveolar macrophages	DC2	-2.06267	3.49302	0.0526316	0.067602	0.124511
flu_d1_1_TCGACTGTCACACCAACGTTACAGAGG	flu	Alveolar macrophages	CD11b+ AM	-6.28841	6.38214	0.0264813	0	-1
flu_d1_1_TCGACTGTCATGCGATACCGGAATGCT	flu	T cells	T cells	-5.85103	-8.88892	0.0802163	0	-1
flu_d1_1_TCGACTGTCCGATAAGGCGAGAGGAGT	flu	DC1	DC1	-2.46372	0.969467	0	0.011763	1
flu_d1_1_TCGACTGTCCTGTGGTATGCGTCTAGT	flu	Alveolar macrophages	CD206+ AM	10.2915	-4.29362	0.106918	0	-1
flu_d1_1_TCGACTGTCTCAGGTAGAGAACACAGA	flu	Alveolar macrophages	CD11b+ AM	-2.71828	6.10191	0.000551694	0	-1
flu_d1_1_TCGGACATGAGACGAAGTAGGCAGAAC	flu	Alveolar macrophages	DC2	-1.38759	2.20726	0.0748097	0.0960884	0.124511
flu_d1_1_TCGGACATGATGCGATACCACACCTCA	flu	Alveolar macrophages	CD11b+ AM	-5.30613	7.19906	0	0.0338719	1
flu_d1_1_TCGGACATGCAGCCGAATGAGTGATCT	flu	Alveolar macrophages	CD11b+ AM	-1.5063	6.74502	0.30619	0.21301	-0.179468
flu_d1_1_TCGGACATGGATAACCGCCTTGTGCCA	flu	Alveolar macrophages	CD206+ AM	10.4446	-3.72451	0.145206	0.0559807	-0.443494
flu_d1_1_TCGGACATGGGTCCGTAAGAACGAATG	flu	Alveolar macrophages	DC2	-1.35346	2.01285	0	0.0844671	1
flu_d1_1_TCGGACATGTGATCCTCTCTAGGTTGC	flu	Alveolar macrophages	CD11b+ AM	-5.66585	8.32759	0.0844091	0	-1
flu_d1_1_TCGGACATGTGGTAACCGGTGGCAACT	flu	T cells	T cells	-5.16462	-8.9765	0.138254	0.0663265	-0.351587
flu_d1_1_TCGGTTCGTAACGCTAGTCTCATGAGG	flu	T cells	T cells	-4.6416	-8.89913	0	0.00113379	1
flu_d1_1_TCGGTTCGTCTAATCGCGGTCTGATGC	flu	Alveolar macrophages	CD206+ AM	8.84073	-3.44742	0.171356	0.0867347	-0.327874
flu_d1_1_TCGGTTCGTCTCCTCAATTTAAGAGGC	flu	Alveolar macrophages	CD206+ AM	10.7815	0.261029	0.110339	0	-1
flu_d1_1_TCGGTTCGTTGATCCTCTGATGCACAT	flu	T cells	T cells	-5.67052	-8.18409	0.0784508	0.100765	0.124511
flu_d1_1_TCGGTTCGTTGGACTTGTTGGTTGTAC	flu	T cells	T cells	-5.22022	-7.75549	0.0371842	0	-1
flu_d1_1_TCGGTTCGTTTGAGACAGATTGAGAGC	flu	Alveolar macrophages	CD206+ AM	10.8881	-2.97232	0.21814	0.138605	-0.222944
flu_d1_1_TCTGGCGAAACCGTACTCTTGTCGCTC	flu	T cells	T cells	-4.30515	-8.53086	0	0.103175	1
flu_d1_1_TCTGGCGAACCAGAAGATTGTGCAAGT	flu	Alveolar macrophages	CD11b+ AM	-4.51793	8.42999	0.0279157	0.0191327	-0.186681
flu_d1_1_TCTGGCGAACCAGTCCTAAGCGTGTAT	flu	T cells	T cells	-4.60044	-7.50275	0.0346464	0.115505	0.538513
flu_d1_1_TCTGGCGAACGTACTGAACAGTAAGAG	flu	Alveolar macrophages	CD206+ AM	10.9834	-0.457378	0.0649895	0	-1
flu_d1_1_TCTGGCGAACTAACCAGAGATGCACAT	flu	Alveolar macrophages	CD11b+ AM	-2.84836	7.38741	0	0.00085034	1
flu_d1_1_TCTGGCGAATGTCGGTGTAGATCTCGT	flu	Alveolar macrophages	CD206+ AM	11.0805	-2.63979	0.11067	0	-1
flu_d1_1_TCTTGCTTGATGCCTAAGTAGTAGAGC	flu	Alveolar macrophages	CD206+ AM	10.9045	-0.640951	0.0775681	0	-1
flu_d1_1_TCTTGCTTGCAATTGCGCACGTGTGTT	flu	Alveolar macrophages	CD206+ AM	11.2043	-2.58591	0.07492	0.0962302	0.124511
flu_d1_1_TCTTGCTTGCAGCCGAATCTTGTGCCA	flu	Alveolar macrophages	CD206+ AM	10.2014	-4.18391	0.107691	0	-1
flu_d1_1_TCTTGCTTGCATCGGTTCTCTCACCTC	flu	T cells	T cells	-4.80155	-9.06063	0.095774	0.123016	0.124511
flu_d1_1_TCTTGCTTGCGGATCATCACCTCTTGA	flu	Alveolar macrophages	CD206+ AM	8.68883	-3.29783	0.128655	0.0695862	-0.297964
flu_d1_1_TCTTGCTTGCTAATCGCGGCGAGCTTA	flu	Alveolar macrophages	CD11b+ AM	-5.98603	6.98046	0	0.0763889	1
flu_d1_1_TCTTGCTTGGTAATGGACGCCGAATGT	flu	T cells	T cells	-9.43044	-8.85333	0.132517	0.200397	0.203897
flu_d1_1_TCTTGCTTGTAGCGATGAGGTGGTATC	flu	T cells	T cells	-4.82753	-8.94151	0.0963257	0	-1
flu_d1_1_TCTTGGACAAGCATAGCGATTCGAGCT	flu	Alveolar macrophages	DC2	-0.843579	2.14653	0.534481	0.242914	-0.375057
flu_d1_1_TCTTGGACATAGTCCGGATGCTTATGG	flu	Alveolar macrophages	CD11b+ AM	-3.40155	8.01379	0.0858435	0.0114796	-0.764093
flu_d1_1_TCTTGGACATCTGTCTGCTCCTAAGCC	flu	T cells	T cells	-5.77349	-7.77884	0.0310052	0.0335884	0.0399923
flu_d1_1_TCTTGGACATTCCAATCGTTAGCCGTA	flu	Alveolar macrophages	CD11b+ AM	-3.86023	4.42039	0.0177645	0	-1
flu_d1_1_TCTTGGACATTGGTGACCAACAGGAAC	flu	T cells	T cells	-5.04464	-5.65224	0.0604656	0.0776644	0.124511
flu_d1_1_TGAGCGAAGAACGCTAGTGTGGCAACT	flu	T cells	T cells	-6.40161	-8.58048	0.0331016	0	-1
flu_d1_1_TGAGCGAAGAGATACGCATGAAGCTGA	flu	Alveolar macrophages	CD11b+ AM	-4.96732	8.16752	0.020523	0	-1
flu_d1_1_TGAGCGAAGCCAGTCCTAGAAGCCATT	flu	Alveolar macrophages	CD206+ AM	9.66089	-4.10983	0.158336	0.0622166	-0.435812
flu_d1_1_TGAGCGAAGCGGATCATCACGTCCATA	flu	T cells	T cells	-4.64583	-7.36204	0.0457906	0.0588152	0.124511
flu_d1_1_TGAGCGAAGCGTACTGAACCGTGTCAA	flu	Alveolar macrophages	CD11b+ AM	-2.25601	7.85895	0.047887	0.0392574	-0.099027
flu_d1_1_TGAGCGAAGCTAATCGCGCCAAGGATG	flu	T cells	T cells	-6.14589	-8.70877	0.0237228	0.0549887	0.397221
flu_d1_1_TGAGCGAAGTTGAGACAGAACCGTGAT	flu	Alveolar macrophages	CD11b+ AM	-4.67461	8.31541	0.305418	0.287415	-0.0303672
flu_d1_1_TGCATCAAGAACGCTAGTAATTCTGGC	flu	T cells	T cells	-5.57027	-8.88087	0.00463423	0	-1
flu_d1_1_TGCATCAAGAAGGTGGTATCTGTGGTT	flu	T cells	T cells	-6.26811	-8.35886	0	0.00765306	1
flu_d1_1_TGCATCAAGAGCCACATATTGTCGCTC	flu	Alveolar macrophages	DC2	-1.15348	2.24188	0.0935673	0.117914	0.115124
flu_d1_1_TGCATCAAGATACCAGTCGTCCTGGTA	flu	T cells	T cells	-4.73325	-5.6245	0.0830851	0	-1
flu_d1_1_TGCATCAAGCTAACCAGAGTCGCCTAT	flu	Alveolar macrophages	DC2	-1.01978	2.3315	0.461106	0.145125	-0.521222
flu_d1_1_TGCATCAAGGTATCCTTCCTTCAGTCT	flu	Alveolar macrophages	CD11b+ AM	-2.49109	5.94283	0.0268123	0	-1
flu_d1_1_TGCATCAAGTATAGCGGTTCTGTGGTT	flu	Alveolar macrophages	CD11b+ AM	-2.69708	7.56939	0	0.0515873	1
flu_d1_1_TGCATCAAGTCTTCTCAGCACCAAGTC	flu	DC2	CD11b+ AM	3.15642	-19.6039	0.175659	0.106151	-0.24665
flu_d1_1_TGCATCAAGTGACTTCCGGAACCTGTA	flu	T cells	T cells	-4.14531	-4.07201	0.0322189	0.000566893	-0.965418
flu_d1_1_TGCATCAAGTGACTTCCGTAGTAGAGC	flu	Alveolar macrophages	CD11b+ AM	1.7998	4.33162	0.120821	0	-1
flu_d1_1_TGCATCAAGTTACACGACCCTCGATCA	flu	Alveolar macrophages	CD11b+ AM	-5.22468	8.51511	0.0838574	0	-1
flu_d1_1_TGCATCAAGTTGAGACAGGAGAGGAGT	flu	Alveolar macrophages	CD11b+ AM	-2.84548	7.02805	0.0967671	0	-1
flu_d1_1_TGCCTGATCATAGCGTGTCCTCGATCA	flu	Alveolar macrophages	CD11b+ AM	0.58415	3.90894	0.160984	0.0982143	-0.242169
flu_d1_1_TGCCTGATCCAATGCAACAGAGAATGG	flu	Alveolar macrophages	CD11b+ AM	-5.23997	5.23664	0.0844091	0	-1
flu_d1_1_TGCCTGATCCATACGACCCCAAGGATG	flu	Alveolar macrophages	CD11b+ AM	-1.587	6.90649	0.082092	0	-1
flu_d1_1_TGCCTGATCGCTTACAGGTGAAGCTGA	flu	T cells	T cells	-4.53737	-4.87264	0.06841	0	-1
flu_d1_1_TGCCTGATCGGTGATCAGTGCCAACAT	flu	T cells	T cells	-4.29012	-4.2628	0.0592519	0	-1
flu_d1_1_TGCCTGATCTGAGGCCTTACATTGCTG	flu	T cells	T cells	-6.06866	-8.82496	0.0453492	0.0405329	-0.0560809
flu_d1_1_TGCCTGATCTGTCGGTGTACTGGTTCC	flu	Alveolar macrophages	CD11b+ AM	-3.12459	7.6831	0.0268123	0.0344388	0.124511
flu_d1_1_TGCCTGATCTTCGAGGATTGGTTGTAC	flu	Alveolar macrophages	CD206+ AM	9.85414	-4.30815	0.248924	0.141015	-0.276734
flu_d1_1_TGCGGTTCTACCGTACTCCGTGGCTAT	flu	T cells	T cells	-5.49576	-9.22501	0.11398	0.243622	0.362533
flu_d1_1_TGCGGTTCTAGGCTGTTGGGTTGGAAT	flu	DC2	DC2	-1.63362	13.4007	0.00573761	0.0359977	0.725048
flu_d1_1_TGCGGTTCTATGTATCGGCTGATATCC	flu	Alveolar macrophages	DC2	0.104418	0.27888	0	0.046627	1
flu_d1_1_TGCGGTTCTGTAGTGTTGTCGAACTCC	flu	Alveolar macrophages	CD11b+ AM	-5.28083	8.47219	0.127221	0.0330215	-0.587854
flu_d1_1_TGGAACGTAACCTCGACTTAAGTCGCT	flu	Alveolar macrophages	CD11b+ AM	-2.77184	5.63927	0.0300121	0.0168651	-0.280457
flu_d1_1_TGGAACGTAAGACGAAGTTACGCGTAC	flu	Alveolar macrophages	CD206+ AM	10.4439	-3.80693	0.0471146	0.0605159	0.124511
flu_d1_1_TGGAACGTAATGCCTAAGACTGGTTCC	flu	Alveolar macrophages	CD11b+ AM	0.797665	4.0533	0.282357	0.10119	-0.472344
flu_d1_1_TGGAACGTAGAGTTGACACAAGGTGTT	flu	Alveolar macrophages	CD206+ AM	8.98023	-2.48161	0.0668653	0	-1
flu_d1_1_TGGAACGTAGCTTACAGGCCTTAGGTG	flu	Alveolar macrophages	CD206+ AM	10.7102	-1.17484	0.109456	0	-1
flu_d1_1_TGGAACGTAGGAAGACTCTAAGTCGCT	flu	T cells	T cells	-5.56001	-8.81671	0.0977601	0	-1
flu_d1_1_TGGAACGTATGAGTAGTCGGAGAGGAA	flu	Alveolar macrophages	CD11b+ AM	-4.92204	8.07038	0.0585899	0	-1
flu_d1_1_TGGAGAACCATACCAGTCGACTATTCC	flu	Alveolar macrophages	CD206+ AM	9.72981	-4.40004	0.212181	0.13818	-0.211214
flu_d1_1_TGGAGAACCGAAGAAGCCGAACACAGA	flu	Alveolar macrophages	CD11b+ AM	-2.95709	4.91895	0	0.0110544	1
flu_d1_1_TGGAGAACCGAAGAAGCCTCGTCATGC	flu	T cells	T cells	-4.62114	-6.1798	0.00331016	0	-1
flu_d1_1_TGGAGAACCGTATCCTTCGACCATCAA	flu	T cells	T cells	-5.93062	-7.23244	0.0334326	0.0555556	0.248605
flu_d1_1_TGGAGAACCTCTTCTCAGTCTCCAGAT	flu	Alveolar macrophages	DC2	-1.37068	2.78812	0.0734856	0	-1
flu_d1_1_TGGAGAACCTGATCCTCTCTATGACCA	flu	T cells	T cells	-5.4071	-6.86421	0.0073927	0.0768141	0.824416
flu_d1_1_TGGAGAACCTTACACGACTGGCTCACA	flu	Alveolar macrophages	CD206+ AM	9.42171	-4.16785	0.251572	0.13818	-0.290933
flu_d1_1_TGGCATGAGACAACAGGTGGCCATGTT	flu	T cells	CD206+ AM	1.40735	-0.399195	0.0220677	0.0433673	0.325507
flu_d1_1_TGGCATGAGACCAGGTCAGCCACATTG	flu	T cells	T cells	-5.02017	-9.22709	0.0344257	0	-1
flu_d1_1_TGGCATGAGAGACGAAGTTTCAACAGC	flu	T cells	T cells	-4.41615	-7.14059	0	0.0524376	1
flu_d1_1_TGGCATGAGGTAATGGACGTCCTGGTA	flu	T cells	T cells	-5.11044	-8.56949	0.124241	0.126134	0.00755812
flu_d1_1_TGGCATGAGGTTCTACCGCCGATCGAA	flu	T cells	T cells	-4.86749	-9.21536	0	0.231434	1
flu_d1_1_TGGCATGAGTGATGTGCCGTAGCACGA	flu	T cells	T cells	-6.32534	-8.52497	0.0214057	0.0274943	0.124511
flu_d1_1_TGGCATGAGTTGAGACAGGAGTTCGTC	flu	Alveolar macrophages	CD206+ AM	10.9638	0.370175	0.0235022	0	-1
flu_d1_1_TGTAGTGTGAATCCGGTGCTTAGCGAC	flu	Alveolar macrophages	CD11b+ AM	-2.39657	7.62198	0.128765	0.11182	-0.0704349
flu_d1_1_TGTAGTGTGACCGTACTCCGACTGAGA	flu	Alveolar macrophages	CD11b+ AM	-5.78136	7.88482	0.0304535	0	-1
flu_d1_1_TGTAGTGTGACCTGCTACCGCTTACCT	flu	Alveolar macrophages	CD11b+ AM	-2.61978	7.05557	0.020192	0	-1
flu_d1_1_TGTAGTGTGACTCATCGTAGAGAATGG	flu	Alveolar macrophages	CD206+ AM	9.35497	-4.18754	0.10096	0.129677	0.124511
flu_d1_1_TGTAGTGTGAGACGAAGTCTCAATCGT	flu	Alveolar macrophages	CD11b+ AM	-5.17694	8.12183	0.00915812	0	-1
flu_d1_1_TGTAGTGTGGATCAGGACCTTCATGGA	flu	Alveolar macrophages	CD11b+ AM	-2.58351	6.38361	0	0.0415249	1
flu_d1_1_TGTAGTGTGGTAATGGACTACGCGTAC	flu	T cells	T cells	-5.35239	-7.34328	0	0.0274943	1
flu_d1_1_TGTAGTGTGTGAGGCCTTGATTGCGAG	flu	Alveolar macrophages	CD206+ AM	10.7387	-3.4026	0.233035	0.132228	-0.275986
flu_d1_1_TGTGAGTCAACCTCGACTAGTTCGTCC	flu	Alveolar macrophages	CD206+ AM	11.3314	-0.271903	0.109456	0	-1
flu_d1_1_TGTGAGTCAACGTTACGACGTGGCTAT	flu	Alveolar macrophages	CD11b+ AM	-2.15078	6.5819	0	0.0836168	1
flu_d1_1_TGTGAGTCAATGTGCAGCCCATCCTAA	flu	DC2	DC2	-1.77553	13.6262	0	0.000283447	1
flu_d1_1_TGTGAGTCAGCTTACAGGCACACCTCA	flu	Alveolar macrophages	CD206+ AM	10.359	-1.46493	0.199713	0.115221	-0.268285
flu_d1_1_TGTGAGTCATATCGTGCAACATTGCTG	flu	Alveolar macrophages	CD11b+ AM	0.831115	3.87574	0.29648	0.136905	-0.368207
flu_d1_1_TGTGAGTCATTACACGACCTTCATGGA	flu	T cells	T cells	-4.24927	-6.90088	0.0737063	0	-1
flu_d1_1_TGTGGACACACCAGGTCACTCTCAGGA	flu	Alveolar macrophages	CD206+ AM	10.5906	-3.90265	0.11067	0	-1
flu_d1_1_TGTGGACACACCTCGACTCACACCTCA	flu	Alveolar macrophages	CD11b+ AM	-2.80605	7.29331	0.0344257	0.0124717	-0.46813
flu_d1_1_TGTGGACACCATACGACCAGAATCCGG	flu	Alveolar macrophages	CD206+ AM	11.1931	-2.70845	0.207989	0.127409	-0.24025
flu_d1_1_TGTGGACACCCATAATCGCCAAGGATG	flu	Alveolar macrophages	CD206+ AM	10.3685	-1.51498	0.222774	0.0728458	-0.507165
flu_d1_1_TGTGGACACGATCAGGACCCGATCGAA	flu	Alveolar macrophages	CD206+ AM	10.741	-2.60026	0.155136	0.0629252	-0.422868
flu_d1_1_TGTGGACACGCATGTTGGGAGTGATCT	flu	Alveolar macrophages	CD206+ AM	10.8976	-1.49329	0.0916915	0	-1
flu_d1_1_TGTGGACACGGCATGCAAAGCACATGC	flu	Alveolar macrophages	CD206+ AM	9.17773	-3.56871	0.214057	0.118197	-0.288513
flu_d1_1_TGTGGACACTAATGGCCGCACACCTCA	flu	T cells	CD206+ AM	0.872114	-0.471718	0.000551694	0	-1
flu_d1_1_TGTGGACACTAGCGATGACGTCAACTG	flu	Alveolar macrophages	CD11b+ AM	-1.931	6.80517	0.0637758	0.0721372	0.0615202
flu_d1_1_TGTGGACACTGGTAACCGTTCAAGCTG	flu	Alveolar macrophages	CD206+ AM	9.89087	-3.72647	0.180735	0.095805	-0.307116
flu_d1_1_TGTGGACACTTCGAGGATAAGATCTGC	flu	Alveolar macrophages	CD11b+ AM	-2.66863	7.77492	0.0780095	0	-1
flu_d1_2_AACACACAGACCTGCTACAGTGACGAC	flu	Alveolar macrophages	CD11b+ AM	-2.13245	6.82404	0.0139027	0.179705	0.856383
flu_d1_2_AACACACAGCAATGCAACTGCTGCAGT	flu	Alveolar macrophages	CD206+ AM	8.30582	-1.90894	0.106698	0	-1
flu_d1_2_AACACACAGCACTAGGCACCTCGATCA	flu	Alveolar macrophages	CD11b+ AM	-2.58195	8.23929	0.0567141	0	-1
flu_d1_2_AACACACAGCATCGGTTCCGGCTTCTA	flu	Alveolar macrophages	CD11b+ AM	-4.31483	8.15434	0.0343153	0.0194161	-0.277291
flu_d1_2_AACACACAGCCAGAAGATGCTAAGCAT	flu	T cells	T cells	-4.45642	-4.72829	0.006841	0	-1
flu_d1_2_AACACACAGCGATAAGGCTATGCTCTC	flu	Alveolar macrophages	CD11b+ AM	-2.35166	6.86145	0.103718	0.0426587	-0.417139
flu_d1_2_AACACACAGCTAATCGCGCTGTTCGGT	flu	Alveolar macrophages	DC2	-1.78293	13.1488	0	0.113946	1
flu_d1_2_AACACACAGGAGTTGACACCGTGTCAA	flu	Alveolar macrophages	DC2	-2.11415	3.17999	0.0526316	0	-1
flu_d1_2_AACACACAGGGTCCGTAAAGTGCTACA	flu	Alveolar macrophages	CD206+ AM	9.09361	-3.48984	0.176211	0.093254	-0.307858
flu_d1_2_AACACACAGGTAGTTCCTCGTGTGATG	flu	Alveolar macrophages	CD206+ AM	9.99099	3.50889	0.208651	0.0585317	-0.561859
flu_d1_2_AACACACAGTACTCACCAACTGGTTCC	flu	T cells	T cells	-4.34363	-4.37273	0.116959	0.13407	0.0681643
flu_d1_2_AACACACAGTAGCTACACTGACCAGCA	flu	Alveolar macrophages	CD11b+ AM	-0.797215	4.90871	0.0395013	0	-1
flu_d1_2_AACACACAGTCGATGTGGTAAGCTTGG	flu	Alveolar macrophages	CD11b+ AM	-2.38524	5.49692	0.108904	0.0595238	-0.293185
flu_d1_2_AACACACAGTTACACGACGAGAGGAGT	flu	Alveolar macrophages	CD206+ AM	9.27943	-3.90399	0.0398323	0	-1
flu_d1_2_AACACCGTTACTCATCGTCACACCTCA	flu	DC2	DC2	-1.75924	13.4561	0.0301225	0	-1
flu_d1_2_AACACCGTTAGTGGTGGTGTTACCACG	flu	Alveolar macrophages	CD206+ AM	9.96929	0.111429	0.0574865	0	-1
flu_d1_2_AACACCGTTCATCGGTTCACGGTGAAG	flu	T cells	CD206+ AM	2.23184	-0.420491	0.266689	0.24263	-0.0472363
flu_d1_2_AACACCGTTCTGTGGTATGCCACATTG	flu	Alveolar macrophages	CD206+ AM	10.1255	0.162843	0.0959947	0	-1
flu_d1_2_AACACCGTTGGTCCGTAAAACCGTGAT	flu	Alveolar macrophages	CD206+ AM	8.64216	-3.06897	0.178087	0.0941043	-0.308542
flu_d1_2_AACACCGTTTCAGGTAGAATTAGCCTG	flu	Alveolar macrophages	CD206+ AM	11.4394	1.60709	0.01953	0	-1
flu_d1_2_AACACCGTTTTCCAATCGACGCCACTT	flu	T cells	T cells	-4.14841	-8.9933	0	0.015873	1
flu_d1_2_AACGGACCTACCGTACTCCCAATTGGC	flu	Alveolar macrophages	DC2	-1.14158	2.42866	0.0842988	0.108277	0.124511
flu_d1_2_AACGGACCTCATACGACCCAGGAACCA	flu	T cells	T cells	-5.00187	-5.7769	0.0105925	0.0167234	0.224442
flu_d1_2_AACGGACCTCATACGACCGTAGGTAAG	flu	Alveolar macrophages	CD11b+ AM	-5.49459	7.70805	0.0895951	0	-1
flu_d1_2_AACGGACCTCATCGGTTCACTCGGATT	flu	Alveolar macrophages	CD11b+ AM	-3.91279	4.77612	0.0955533	0	-1
flu_d1_2_AACGGACCTCGGCTAGATCCGTGTCAA	flu	T cells	T cells	-5.02678	-7.17328	0.0854022	0	-1
flu_d1_2_AACGGACCTCTGTGGTATTGCACGAGA	flu	Alveolar macrophages	DC2	-1.00202	2.10619	0.287763	0.133503	-0.366181
flu_d1_2_AACGGACCTGATCAGGACTCCTAAGCC	flu	Alveolar macrophages	DC2	-0.623894	1.41546	0.112546	0	-1
flu_d1_2_AACGGACCTGCTGCGATATAAGAGCGT	flu	Alveolar macrophages	CD11b+ AM	0.744464	4.72587	0.00982015	0	-1
flu_d1_2_AACGGACCTTGAGGCCTTATTGAGAGC	flu	Alveolar macrophages	CD11b+ AM	-0.292431	4.72392	0.0948913	0.156463	0.244958
flu_d1_2_AACGGACCTTGATCCTCTGCCGAATGT	flu	Alveolar macrophages	CD11b+ AM	-2.2604	7.58585	0.0259296	0.0272109	0.0241112
flu_d1_2_AACTGGCGAACCTGCTACTTAAGAGGC	flu	Alveolar macrophages	CD206+ AM	9.05915	-0.303492	0.316231	0.233702	-0.150071
flu_d1_2_AACTGGCGAACGTTACGAACGACGTAT	flu	Alveolar macrophages	CD206+ AM	10.4783	-1.85685	0.139247	0	-1
flu_d1_2_AACTGGCGAATCCTTCCAGTCAATGCA	flu	Alveolar macrophages	CD11b+ AM	-6.08242	6.79818	0.027695	0.0141723	-0.322989
flu_d1_2_AACTGGCGACCAGAAGATCTGGTTGAG	flu	Alveolar macrophages	CD11b+ AM	-5.84891	7.44763	0.0307845	0.0395408	0.124511
flu_d1_2_AACTGGCGACCATAATCGGACTATTCC	flu	Alveolar macrophages	CD11b+ AM	-2.53743	7.85762	0	0.0310374	1
flu_d1_2_AACTGGCGACCATAATCGTGTGCAAGT	flu	Alveolar macrophages	CD206+ AM	8.1593	-2.81653	0.202692	0.12415	-0.240308
flu_d1_2_AACTGGCGACCTACAAGGTGCTTATGG	flu	Alveolar macrophages	CD206+ AM	10.6692	-2.88576	0.0997462	0.0817744	-0.0990072
flu_d1_2_AACTGGCGACGTACTGAAGAACGAATG	flu	Alveolar macrophages	CD11b+ AM	-2.18448	8.05514	0.133841	0.0416667	-0.525187
flu_d1_2_AACTGGCGAGATCAGGACGTAGGTAAG	flu	Alveolar macrophages	CD206+ AM	8.92657	-3.67117	0.127221	0.0331633	-0.586451
flu_d1_2_AACTGGCGAGCTGCGATACTTGGAAGA	flu	Alveolar macrophages	DC2	-1.84636	3.35243	0.0206333	0	-1
flu_d1_2_AACTGGCGAGTAGTTCCTTGGCTCACA	flu	Alveolar macrophages	CD206+ AM	10.0461	-3.73049	0.194196	0.126559	-0.210869
flu_d1_2_AACTGGCGATAATGGCCGTCTCCAGAT	flu	Alveolar macrophages	CD206+ AM	9.46705	-4.4967	0.216595	0.138747	-0.219078
flu_d1_2_AACTGGCGATGGACTTGTCCTCGATCA	flu	Alveolar macrophages	CD206+ AM	9.3905	-0.288957	0.0989738	0	-1
flu_d1_2_AACTGGCGATTGCCGTCAGTCAATGCA	flu	Alveolar macrophages	CD11b+ AM	-2.41728	7.6025	0.105594	0	-1
flu_d1_2_AAGCTTGCGCTGTGGTATGTCTGATGC	flu	Alveolar macrophages	CD206+ AM	8.93078	-3.24941	0.191107	0.106151	-0.285799
flu_d1_2_AAGCTTGCGGATAACCGCGGTGTCGTA	flu	T cells	T cells	-7.15833	-2.18886	0.0471146	0	-1
flu_d1_2_AAGCTTGCGGCCATAACCATTCGAGCT	flu	Alveolar macrophages	CD206+ AM	10.2905	0.12993	0.0377358	0	-1
flu_d1_2_AAGCTTGCGTAGCGATGACTTGGAAGA	flu	Alveolar macrophages	CD11b+ AM	-5.11834	7.61794	0.0397219	0	-1
flu_d1_2_AAGCTTGCGTGATCCTCTATCGCTCTG	flu	Alveolar macrophages	CD206+ AM	10.8127	-1.49774	0.10736	0	-1
flu_d1_2_AAGCTTGCGTGGTAACCGGATGCACAT	flu	Alveolar macrophages	CD206+ AM	10.567	-1.12849	0.110339	0	-1
flu_d1_2_AATCGCCACACGTTACGACCATATCTC	flu	Alveolar macrophages	CD206+ AM	9.18256	-0.277029	0.230167	0	-1
flu_d1_2_AATCGCCACATGCGATACACTGGTTCC	flu	Alveolar macrophages	CD206+ AM	9.95883	-2.99765	0.0869469	0	-1
flu_d1_2_AATCGCCACCCAGTCCTATCCTAAGCC	flu	T cells	T cells	-4.29106	-8.17165	0	0.0388322	1
flu_d1_2_AATCGCCACCTCCTCAATACTCGGATT	flu	Alveolar macrophages	CD206+ AM	10.555	-1.27121	0.182611	0.0926871	-0.326641
flu_d1_2_AATCGCCACGATGTGTGTCCATATCTC	flu	Alveolar macrophages	DC2	-1.11416	2.25725	0.250469	0.139172	-0.285639
flu_d1_2_AATCGCCACGTAGTTCCTAGGCAGAAC	flu	Alveolar macrophages	CD206+ AM	3.76213	-0.48776	0.304866	0.176871	-0.265695
flu_d1_2_AATCGCCACTAATGGCCGCTGAAGTGA	flu	Alveolar macrophages	CD11b+ AM	0.776861	4.1459	0.50171	0.121032	-0.611294
flu_d1_2_AATCGCCACTAGTCCGGAACTGGTTCC	flu	T cells	T cells	-4.05699	-9.0179	0.0101512	0	-1
flu_d1_2_AATCGCCACTGTCGGTGTTCTGTGGTT	flu	Alveolar macrophages	CD11b+ AM	1.01046	3.89722	0.160764	0.12415	-0.128509
flu_d1_2_AATCGCCACTTACACGACCAAGGTGTT	flu	Alveolar macrophages	CD11b+ AM	-2.21304	7.38254	0.132075	0.0185658	-0.75351
flu_d1_2_ACACACCAAATGCCTAAGCCAATTGGC	flu	T cells	T cells	-5.48492	-7.55531	0	0.0252268	1
flu_d1_2_ACACACCAACGAGTTGCATATGCTCTC	flu	DC1	DC1	-1.59565	0.889908	0.0452389	0.011763	-0.587276
flu_d1_2_ACACACCAACGTCATACCAAGATCTGC	flu	Alveolar macrophages	CD11b+ AM	-2.58749	8.05947	0.0366325	0	-1
flu_d1_2_ACACACCAACGTCATACCGAAGCCATT	flu	Alveolar macrophages	CD11b+ AM	-2.64007	6.93856	0.0282467	0	-1
flu_d1_2_ACACACCAAGAAGAAGCCCTAGGTTGC	flu	Alveolar macrophages	CD206+ AM	9.67881	-1.69614	0.160874	0.0647676	-0.425925
flu_d1_2_ACACACCAAGCTTACAGGCCATATCTC	flu	Alveolar macrophages	CD206+ AM	9.45865	-3.68944	0.202582	0.121882	-0.248717
flu_d1_2_ACACACCAAGGTCCGTAATCTCACCTC	flu	Alveolar macrophages	CD11b+ AM	-0.694451	4.60214	0.425246	0.202098	-0.355703
flu_d1_2_ACACACCAATTGAGACAGCTACTATGG	flu	Alveolar macrophages	CD11b+ AM	1.22471	4.3325	0.0421494	0	-1
flu_d1_2_ACACAGGCTAACGTCCAAGTCAATGCA	flu	Alveolar macrophages	CD206+ AM	10.6134	0.226304	0.0802163	0	-1
flu_d1_2_ACACAGGCTAATCCGGTGGAACGAATG	flu	T cells	T cells	-4.60277	-8.44415	0.0722719	0	-1
flu_d1_2_ACACAGGCTATGCGATACTGTCACGCT	flu	Alveolar macrophages	CD206+ AM	8.82326	-3.38857	0.144985	0.064059	-0.387125
flu_d1_2_ACACAGGCTCATACGACCGCGATTCTG	flu	Alveolar macrophages	CD11b+ AM	1.41279	3.88679	0.239876	0.0759637	-0.518974
flu_d1_2_ACACAGGCTCTCCTCAATGGAGAGGAA	flu	Alveolar macrophages	CD11b+ AM	0.113192	4.37964	0.166722	0.14144	-0.0820411
flu_d1_2_ACACAGGCTTCCTGGCTTGGTAAGTTC	flu	Alveolar macrophages	CD11b+ AM	-0.742767	4.71665	0.416418	0.268424	-0.2161
flu_d1_2_ACACAGGCTTGACTTCCGGACTATTCC	flu	Alveolar macrophages	CD206+ AM	9.22103	-3.77588	0.318548	0.137613	-0.396646
flu_d1_2_ACATCGGACATGCGATACCTATGACCA	flu	Alveolar macrophages	CD11b+ AM	-2.21744	5.00203	0.326934	0.109127	-0.499487
flu_d1_2_ACATCGGACCACTAGGCATTACAGAGG	flu	T cells	T cells	-4.80931	-6.79137	0.082423	0	-1
flu_d1_2_ACATCGGACCGATAAGGCATTAGCCTG	flu	T cells	T cells	-4.63185	-5.11641	0	0.0544218	1
flu_d1_2_ACATCGGACCTGTGGTATGTCAATGCA	flu	Alveolar macrophages	CD11b+ AM	-5.0257	7.63975	0.0479974	0.0616497	0.124511
flu_d1_2_ACATCGGACTGACTTCCGGTCCTGGTA	flu	Alveolar macrophages	CD206+ AM	9.60408	-0.738744	0.104932	0	-1
flu_d1_2_ACATCGGACTTCCAATCGGGCAACACT	flu	T cells	T cells	-4.40498	-7.52154	0	0.0568311	1
flu_d1_2_ACGAAGCTCACCTCGACTCAGGAACCA	flu	Alveolar macrophages	CD11b+ AM	-6.04707	7.40754	0.0432528	0	-1
flu_d1_2_ACGAAGCTCCATCGGTTCCGCTTACCT	flu	T cells	T cells	-4.98979	-8.58028	0.160653	0	-1
flu_d1_2_ACGAAGCTCCCTACAAGGGAATCGCAA	flu	Alveolar macrophages	CD206+ AM	9.48746	0.249007	0.0908088	0	-1
flu_d1_2_ACGAAGCTCCTGTGGTATAACCGTGAT	flu	Alveolar macrophages	CD206+ AM	10.4817	0.111668	0.0599139	0.0769558	0.124511
flu_d1_2_ACGAAGCTCGATCAGGACGGTTGGAAT	flu	Alveolar macrophages	DC2	-1.36768	2.18067	0.0328809	0.0422336	0.124511
flu_d1_2_ACGAAGCTCTATAGCGGTTCGAACTCC	flu	DC1	DC2	-0.55481	0.63285	0	0.0389739	1
flu_d1_2_ACGAAGCTCTGATCCTCTGTCTCGAAG	flu	T cells	T cells	-4.08834	-8.75635	0.0647688	0.0164399	-0.59512
flu_d1_2_ACGAAGCTCTGATGTGCCACGTACTGT	flu	T cells	T cells	-4.95219	-6.52038	0.190776	0.135346	-0.169967
flu_d1_2_ACGAAGCTCTTCGAGGATTTAAGAGGC	flu	Alveolar macrophages	CD206+ AM	10.9726	-1.74307	0.142558	0.0415249	-0.548844
flu_d1_2_ACGAATGGAAACGTCCAACTTCCACGT	flu	T cells	T cells	-3.98746	-8.91636	0.0697341	0	-1
flu_d1_2_ACGAATGGAAGTGGTGGTCTTGGAAGA	flu	T cells	T cells	-4.80832	-5.42463	0.114973	0.0654762	-0.274298
flu_d1_2_ACGAATGGAGCTGCGATATGCTGCAGT	flu	Alveolar macrophages	CD11b+ AM	-5.98595	6.91545	0.00761337	0.00977891	0.124511
flu_d1_2_ACGAATGGAGGCATGCAAAGACTCTAC	flu	T cells	CD206+ AM	0.743472	-0.416228	0.105153	0.0575397	-0.292657
flu_d1_2_ACGAATGGAGGTAGTCCACAGGAACCA	flu	Alveolar macrophages	CD206+ AM	10.1172	0.184655	0.0840781	0	-1
flu_d1_2_ACGAATGGAGTAGTGTTGACGGTGAAG	flu	Alveolar macrophages	CD206+ AM	9.7724	-0.0618899	0.0182059	0	-1
flu_d1_2_ACGAATGGAGTTCTACCGGTGGAATAG	flu	T cells	T cells	-4.82673	-6.81535	0	0.0626417	1
flu_d1_2_ACGAATGGATAGACCACTATTAGCCTG	flu	T cells	T cells	-4.38209	-8.80189	0.0758027	0	-1
flu_d1_2_ACGAATGGATCAGGTAGACCGTTGATT	flu	T cells	T cells	-4.83486	-8.43923	0.0365221	0.0469104	0.124511
flu_d1_2_ACGAATGGATGAGTAGTCTACGAAGGA	flu	Alveolar macrophages	CD206+ AM	9.74736	-2.37048	0.0355291	0	-1
flu_d1_2_ACGAATGGATTGCCGTCAACTGGTTCC	flu	T cells	T cells	-4.44414	-7.45901	0.0331016	0	-1
flu_d1_2_ACTGCCTAGAGGCTGTTGCTTCAGTCT	flu	Alveolar macrophages	CD11b+ AM	-0.44146	4.8815	0.185038	0	-1
flu_d1_2_ACTGCCTAGATGTATCGGAATTCTGGC	flu	Alveolar macrophages	CD206+ AM	9.46141	-2.61689	0.105153	0	-1
flu_d1_2_ACTGCCTAGCGATAAGGCTACGAAGGA	flu	Alveolar macrophages	DC2	-1.76505	3.27603	0.034536	0.0443594	0.124511
flu_d1_2_ACTGCCTAGGCTTACAGGCTGTACACA	flu	Alveolar macrophages	CD11b+ AM	1.3647	4.26323	0.0432528	0	-1
flu_d1_2_ACTGCCTAGGGCATGCAACTGATATCC	flu	Alveolar macrophages	CD206+ AM	9.54664	-0.649937	0.0440252	0	-1
flu_d1_2_ACTGCCTAGTAGCGATGAAGAATGACC	flu	Alveolar macrophages	CD11b+ AM	-3.75229	8.67519	0.081099	0.104167	0.124511
flu_d1_2_ACTGCCTAGTAGTCCGGACTGATATCC	flu	Alveolar macrophages	CD206+ AM	10.0442	-1.99138	0.110118	0	-1
flu_d1_2_ACTGCCTAGTTCGAGGATAGTGACGAC	flu	DC1	DC1	-1.94294	1.0453	0.0119166	0	-1
flu_d1_2_AGACGTTCAACTCATCGTCTCTGCTTA	flu	T cells	T cells	-4.28271	-6.80012	0.0476663	0	-1
flu_d1_2_AGACGTTCACCTACAAGGGAGATAGGA	flu	T cells	T cells	-5.7188	-8.40135	0.0998566	0.00524376	-0.900214
flu_d1_2_AGACGTTCATATCGTGCATTCGGTCAA	flu	T cells	CD206+ AM	0.844763	-0.249025	0.103056	0	-1
flu_d1_2_AGACGTTCATTCGAGGATTGCCTTGGA	flu	Alveolar macrophages	DC2	-1.29089	2.26669	0.0147854	0	-1
flu_d1_2_AGACGTTCATTGGTGACCGTAAGATCG	flu	Alveolar macrophages	CD206+ AM	9.19089	-3.5084	0.197617	0.111961	-0.276684
flu_d1_2_AGCTCCTTGATACCAGTCAGATCTCGT	flu	Alveolar macrophages	CD206+ AM	9.42744	-0.404734	0.188569	0.1053	-0.283352
flu_d1_2_AGCTCCTTGGGTAGTCCATACGAAGGA	flu	Alveolar macrophages	CD11b+ AM	0.395133	4.49792	0.122366	0.0718537	-0.260077
flu_d1_2_AGCTCCTTGTCTTCTCAGCTGTTCGGT	flu	Alveolar macrophages	CD11b+ AM	-5.58408	7.80576	0	0.000141723	1
flu_d1_2_AGCTGAGTCAAGGTGGTATCACGTCAT	flu	T cells	T cells	-4.72639	-5.71339	0.0361911	0.0464853	0.124511
flu_d1_2_AGCTGAGTCACCTCGACTCCAAGGATG	flu	Alveolar macrophages	CD11b+ AM	-4.18165	8.65229	0.188679	0.110261	-0.262322
flu_d1_2_AGCTGAGTCATGTATCGGGAGACCTAG	flu	Alveolar macrophages	CD11b+ AM	-0.00136905	4.52985	0.194417	0.114938	-0.25692
flu_d1_2_AGCTGAGTCATGTGCAGCTAGAGTCGC	flu	Alveolar macrophages	CD11b+ AM	-2.4355	6.41272	0.0647688	0	-1
flu_d1_2_AGCTGAGTCCAATTGCGCAGAGAATGG	flu	Alveolar macrophages	CD11b+ AM	1.2659	4.4672	0.06841	0	-1
flu_d1_2_AGCTGAGTCCGCTGTAAGTGCTATCGC	flu	Alveolar macrophages	CD206+ AM	9.02658	-1.70966	0.106477	0	-1
flu_d1_2_AGCTGAGTCCGGCTAGATGCATTAGCA	flu	Alveolar macrophages	CD206+ AM	8.19318	-2.12972	0	0.102041	1
flu_d1_2_AGCTGAGTCCGTACTGAAACGTGTGTT	flu	Alveolar macrophages	CD11b+ AM	0.179454	4.22835	0.0523006	0	-1
flu_d1_2_AGCTGAGTCTAGCGATGAAGTGCTACA	flu	Alveolar macrophages	CD11b+ AM	-5.91378	7.07289	0.0871676	0.0406746	-0.363675
flu_d1_2_AGCTGAGTCTAGCTACACGATTGCGAG	flu	Alveolar macrophages	CD11b+ AM	1.29376	3.97572	0.114421	0.135488	0.0842958
flu_d1_2_AGGACTCACCGTACTGAAGGTGTCGTA	flu	Alveolar macrophages	CD206+ AM	8.93808	-3.44576	0.187466	0.102183	-0.294437
flu_d1_2_AGGACTCACCTAATCGCGGTAACGCTT	flu	Alveolar macrophages	CD11b+ AM	-1.57823	6.01974	0.0849608	0	-1
flu_d1_2_AGGACTCACCTGTGGTATGGCAACACT	flu	Alveolar macrophages	CD11b+ AM	-0.338813	4.80092	0.0873883	0.0467687	-0.302776
flu_d1_2_AGGACTCACGTAGTTCCTCTGCGTAGT	flu	Alveolar macrophages	CD11b+ AM	-0.241994	4.66815	0.127993	0	-1
flu_d1_2_AGGACTCACTAGTCCGGAGGCAACACT	flu	Alveolar macrophages	CD206+ AM	9.40974	-3.65303	0.182721	0.113095	-0.235368
flu_d1_2_AGGACTCACTCTTCTCAGCGCTTACCT	flu	Alveolar macrophages	CD11b+ AM	-4.17503	8.60864	0.0474457	0.060941	0.124511
flu_d1_2_AGGACTCACTGAGGCCTTATTAGCCTG	flu	T cells	T cells	-4.5334	-4.89867	0.117621	0	-1
flu_d1_2_AGGAGCAATCCAGTCCTACCTCTTAAG	flu	DC2	DC2	-1.66503	13.65	0.0300121	0	-1
flu_d1_2_AGGAGCAATGCTTACAGGCACACCTCA	flu	Alveolar macrophages	CD206+ AM	10.236	0.158136	0.0391703	0	-1
flu_d1_2_AGGAGCAATGGTGATCAGCTACTATGG	flu	DC1	DC1	-2.56246	1.10789	0.0860642	0.165249	0.315085
flu_d1_2_AGGAGCAATTATAGCGGTCTCTAACAC	flu	Alveolar macrophages	CD11b+ AM	-5.12757	7.37625	0.0916915	0	-1
flu_d1_2_AGGAGCAATTGACTTCCGAGTGACGAC	flu	T cells	T cells	-4.75331	-8.51215	0.0486594	0	-1
flu_d1_2_AGGAGCAATTTCCAATCGGCCGAATGT	flu	Alveolar macrophages	CD206+ AM	10.2507	0.658889	0.0740373	0	-1
flu_d1_2_AGTAGGAGGAACGTCCAAGAAGCCATT	flu	T cells	T cells	-5.68931	-8.04243	0.0801059	0	-1
flu_d1_2_AGTAGGAGGACCGTACTCTAAGCTTGG	flu	Alveolar macrophages	DC2	-0.875363	2.90621	0.516496	0.213719	-0.414641
flu_d1_2_AGTAGGAGGATGCGATACCTCTAACAC	flu	Alveolar macrophages	CD206+ AM	9.75873	-2.91401	0.278826	0.118056	-0.405084
flu_d1_2_AGTAGGAGGCAATGCAACATTCGAGCT	flu	Alveolar macrophages	CD206+ AM	9.01361	-2.70318	0.0639965	0.0821995	0.124511
flu_d1_2_AGTAGGAGGCGTCATACCCTGTTCGGT	flu	T cells	T cells	-4.22247	-4.28613	0.00794439	0	-1
flu_d1_2_AGTAGGAGGCGTCATACCTGCCAACAT	flu	Alveolar macrophages	CD206+ AM	9.84763	-4.32598	0.0975394	0	-1
flu_d1_2_AGTAGGAGGGGAAGACTCGACATGGCT	flu	T cells	T cells	-4.44655	-8.29346	0.0932362	0	-1
flu_d1_2_AGTAGGAGGGTTCTACCGAACCGTGAT	flu	Alveolar macrophages	CD11b+ AM	-3.12491	8.43243	0.0219574	0	-1
flu_d1_2_AGTAGGAGGTTGCCGTCAAGACTCTAC	flu	Alveolar macrophages	DC2	-1.42965	2.60261	0	0.0119048	1
flu_d1_2_AGTTCAGAGATGCGATACACGCCACTT	flu	Alveolar macrophages	CD11b+ AM	1.45146	3.82395	0.0585899	0	-1
flu_d1_2_AGTTCAGAGGATAACCGCTGCTTATGG	flu	T cells	T cells	-4.34957	-6.41039	0.0630034	0	-1
flu_d1_2_AGTTCAGAGGATCAGGACTCGTCATGC	flu	Alveolar macrophages	CD206+ AM	8.80176	-2.65906	0.0255986	0	-1
flu_d1_2_AGTTCAGAGGCTGCGATAGGTTGGAAT	flu	Alveolar macrophages	CD206+ AM	8.54396	-2.17586	0.134062	0.060941	-0.374972
flu_d1_2_AGTTCAGAGGGAAGACTCTGTCACGCT	flu	DC1	DC1	-2.79993	0.902136	0.00849608	0	-1
flu_d1_2_AGTTCAGAGGTATCCTTCGTCTCGAAG	flu	T cells	T cells	-4.6538	-8.51477	0	0.0595238	1
flu_d1_2_AGTTCAGAGTAATGGCCGACTCTGTGA	flu	Alveolar macrophages	CD11b+ AM	1.67577	4.21722	0.0183162	0	-1
flu_d1_2_AGTTCAGAGTACTCACCACCGAGATGT	flu	Alveolar macrophages	CD11b+ AM	-2.09422	7.17479	0	0.0853175	1
flu_d1_2_AGTTCAGAGTACTCACCATTGTCGCTC	flu	Alveolar macrophages	CD11b+ AM	-1.67796	7.59232	0.234249	0.10941	-0.363263
flu_d1_2_AGTTCAGAGTCCTGGCTTTCTCACCTC	flu	T cells	T cells	-6.00564	-8.83624	0.0551694	0.107851	0.323162
flu_d1_2_AGTTCAGAGTTGAGACAGACGTCCATA	flu	Alveolar macrophages	CD11b+ AM	-2.38406	6.6736	0	0.115646	1
flu_d1_2_ATACGCGGACCAGTCCTAACGCCACTT	flu	Alveolar macrophages	CD11b+ AM	0.89607	4.54268	0.00165508	0	-1
flu_d1_2_ATACGCGGACGAGTTGCATGTGCAAGT	flu	T cells	T cells	-4.67377	-5.96537	0.0486594	0.156888	0.526538
flu_d1_2_ATACGCGGACTAATCGCGGCTAAGCAT	flu	Alveolar macrophages	CD206+ AM	8.94848	-2.69832	0.194417	0.116355	-0.251188
flu_d1_2_ATACGCGGAGTAGTGTTGCGTCAACTG	flu	Alveolar macrophages	CD11b+ AM	-5.8435	7.00258	0.0157784	0.057398	0.568756
flu_d1_2_ATACGCGGAGTTCTACCGAGAATGACC	flu	Alveolar macrophages	CD206+ AM	8.3934	-2.76014	0.0994152	0.127693	0.124511
flu_d1_2_ATCGACACGACGTTACGATAGAGTCGC	flu	Alveolar macrophages	CD206+ AM	10.3868	-0.360126	0.144213	0.049178	-0.491413
flu_d1_2_ATCGACACGAGTGGTGGTCTGTACACA	flu	Alveolar macrophages	CD11b+ AM	0.746065	4.39337	0.0517489	0	-1
flu_d1_2_ATCGACACGATACCAGTCCTGTACACA	flu	Alveolar macrophages	CD11b+ AM	-4.54434	8.2819	0.0551694	0	-1
flu_d1_2_ATCGACACGATCCTTCCACTATGACCA	flu	Alveolar macrophages	CD11b+ AM	-6.01336	6.7398	0.0248262	0	-1
flu_d1_2_ATCGACACGCATCGGTTCCTGATATCC	flu	Alveolar macrophages	CD206+ AM	9.87571	-3.60081	0.0382875	0	-1
flu_d1_2_ATCGACACGCCATAATCGCCGAGATGT	flu	T cells	T cells	-4.82509	-7.06023	0	0.0770975	1
flu_d1_2_ATCGACACGCGTACTGAACCGAGATGT	flu	Alveolar macrophages	CD11b+ AM	-0.665166	4.87424	0.710802	0.455357	-0.219048
flu_d1_2_ATCGACACGGCAACTTCAGTCAATGCA	flu	DC2	DC2	-1.82764	13.5886	0.121152	0	-1
flu_d1_2_ATCGACACGGCCATAACCAACAAGTGG	flu	Alveolar macrophages	CD206+ AM	9.28838	-2.50476	0.0492111	0.0632086	0.124511
flu_d1_2_ATCGACACGGGAAGACTCCTGAAGTGA	flu	Alveolar macrophages	CD11b+ AM	0.866835	4.24153	0.163191	0.0392574	-0.612174
flu_d1_2_ATCGACACGTCGATGTGGACTGGTTCC	flu	Alveolar macrophages	CD11b+ AM	1.22809	4.35115	0.174777	0.0967971	-0.287139
flu_d1_2_ATCGTTGGCGATGTGTGTCGGCTTCTA	flu	Alveolar macrophages	CD206+ AM	9.67968	0.333129	0	0.00524376	1
flu_d1_2_ATCGTTGGCTAGTCCGGAACGACGTAT	flu	Alveolar macrophages	DC2	-0.538026	3.03628	0.308397	0.136763	-0.385555
flu_d1_2_ATCGTTGGCTCAGGTAGAGTCCTGGTA	flu	Alveolar macrophages	CD206+ AM	2.4385	-0.47195	0.232373	0.0579649	-0.600708
flu_d1_2_ATCGTTGGCTGGACTTGTAGGTTGGCT	flu	Alveolar macrophages	CD206+ AM	10.98	0.286821	0	0.037415	1
flu_d1_2_ATCGTTGGCTTGGTGACCGTCTGATGC	flu	Alveolar macrophages	CD11b+ AM	-2.72972	7.69079	0.0380669	0	-1
flu_d1_2_ATGACAGCAAACGTCCAAGAAGCCATT	flu	Alveolar macrophages	CD11b+ AM	-4.54327	8.41312	0.0124683	0	-1
flu_d1_2_ATGACAGCAAATCCGGTGCTTGGAAGA	flu	Alveolar macrophages	CD206+ AM	9.68885	-2.75893	0.162639	0.0695862	-0.400702
flu_d1_2_ATGACAGCAACCTCGACTCGACTGAGA	flu	T cells	T cells	-4.87634	-8.64093	0.068079	0.0874433	0.124511
flu_d1_2_ATGACAGCAAGCATAGCGACCTCTTGA	flu	Alveolar macrophages	CD206+ AM	9.30046	-4.28231	0.174225	0.0823413	-0.358128
flu_d1_2_ATGACAGCAATACCAGTCTACTCCATC	flu	T cells	T cells	-4.33539	-4.5001	0	0.0348639	1
flu_d1_2_ATGACAGCACATCGGTTCCGGCTTCTA	flu	Alveolar macrophages	CD11b+ AM	-0.199089	4.61109	0.275957	0.145408	-0.309824
flu_d1_2_ATGACAGCAGGTCCGTAAAAGGAGTCT	flu	T cells	T cells	-5.45704	-8.19478	0.0542867	0.0697279	0.124511
flu_d1_2_ATGACAGCAGTATCCTTCTAGAGTCGC	flu	T cells	T cells	-5.78253	-7.66881	0.00364118	0.0347222	0.810174
flu_d1_2_ATGACAGCATATCGTGCATACTCCATC	flu	Alveolar macrophages	CD206+ AM	10.0497	0.289291	0.0559417	0	-1
flu_d1_2_ATGACAGCATGAGGCCTTAGAATCCGG	flu	Alveolar macrophages	CD206+ AM	10.3626	-1.35575	0.404281	0.13322	-0.504299
flu_d1_2_ATGACAGCATGAGTAGTCAGACTCTAC	flu	Alveolar macrophages	CD206+ AM	10.3063	-2.34997	0.0729339	0	-1
flu_d1_2_ATGACAGCATGATGTGCCATCGCTCTG	flu	T cells	T cells	-5.14423	-8.15371	0.122586	0.0341553	-0.564183
flu_d1_2_ATGGTCTCAACACCAACGCCTCGATCA	flu	Alveolar macrophages	CD11b+ AM	0.0814294	3.89531	0.21483	0.0233844	-0.803669
flu_d1_2_ATGGTCTCAATGCGATACTCCAGTTAG	flu	Alveolar macrophages	CD206+ AM	10.7773	-1.29471	0.0252676	0	-1
flu_d1_2_ATGGTCTCACACGCAATAGAACGAATG	flu	Alveolar macrophages	CD206+ AM	8.9208	-2.36291	0.216264	0.0894274	-0.414917
flu_d1_2_ATGGTCTCACATCGGTTCGTGGCAACT	flu	Alveolar macrophages	CD206+ AM	9.55382	-3.90336	0.212623	0.133929	-0.227078
flu_d1_2_ATGGTCTCACCAGTCCTATAGAGTCGC	flu	T cells	CD206+ AM	2.36413	-0.498569	0.0691824	0	-1
flu_d1_2_ATGGTCTCAGAGTTGACAGAACGAATG	flu	Alveolar macrophages	CD206+ AM	9.13279	-0.116756	0.145095	0.0775227	-0.303537
flu_d1_2_ATGGTCTCAGTAGTTCCTGGCGGATAA	flu	Alveolar macrophages	CD11b+ AM	-5.36157	7.51447	0	0.101899	1
flu_d1_2_ATGGTCTCAGTATCCTTCTGGTTGTAC	flu	Alveolar macrophages	CD206+ AM	10.5541	-0.861191	0.100519	0	-1
flu_d1_2_ATGGTCTCATCTGTCTGCATTCTCAGG	flu	Alveolar macrophages	CD206+ AM	9.73553	-4.21596	0.253007	0.106718	-0.40667
flu_d1_2_ATGGTCTCATCTGTCTGCGTGGAATAG	flu	Alveolar macrophages	CD206+ AM	9.84284	0.335446	0	0.0880102	1
flu_d1_2_CAACATCGGACCTCGACTGACCATCAA	flu	Alveolar macrophages	CD206+ AM	9.99171	0.0779817	0.0454596	0	-1
flu_d1_2_CAACATCGGACGTTACGACAGTAAGAG	flu	T cells	T cells	-4.66459	-5.10166	0.0775681	0.00255102	-0.936319
flu_d1_2_CAACATCGGATGCGATACCACAACATG	flu	T cells	T cells	-4.83028	-5.57948	0.0439148	0	-1
flu_d1_2_CAACATCGGCAATGCAACCACCAAGTC	flu	Alveolar macrophages	CD206+ AM	10.1334	-1.61472	0.16937	0.079932	-0.358754
flu_d1_2_CAACATCGGCCAGTCCTACTACTATGG	flu	T cells	T cells	-6.08077	-8.19519	0.00982015	0.0126134	0.124511
flu_d1_2_CAACATCGGTAATGGCCGCCGTTGATT	flu	Alveolar macrophages	DC2	-0.774648	2.70113	0.479091	0.111536	-0.622312
flu_d1_2_CACATTCACATGTATCGGCTACTATGG	flu	T cells	T cells	-4.57767	-6.04081	0.126779	0.0361395	-0.55635
flu_d1_2_CACATTCACCGGCTAGATGTAAGATCG	flu	Alveolar macrophages	CD11b+ AM	-2.45728	5.70533	0.185921	0.107851	-0.265748
flu_d1_2_CACATTCACCGTACTGAAAATTCTGGC	flu	Alveolar macrophages	CD11b+ AM	-2.76346	8.40165	0.127772	0	-1
flu_d1_2_CACATTCACCTAATCGCGGCACTATTC	flu	T cells	T cells	-5.26091	-8.05802	0.0630034	0	-1
flu_d1_2_CACATTCACCTAATCGCGGTGGCAACT	flu	Alveolar macrophages	CD206+ AM	10.6342	-1.16222	0.067417	0	-1
flu_d1_2_CACATTCACGCAACTTCACACAACATG	flu	Alveolar macrophages	CD11b+ AM	1.44602	4.43616	0.0653205	0	-1
flu_d1_2_CACATTCACGTATCCTTCACAGGCATC	flu	T cells	T cells	-4.18686	-4.02825	0.0890434	0	-1
flu_d1_2_CACATTCACGTATCCTTCTCCAGACGA	flu	T cells	T cells	-4.3305	-4.34844	0.100188	0	-1
flu_d1_2_CACATTCACTAGCGATGACTGTACACA	flu	Alveolar macrophages	DC2	-1.20571	2.88183	0.145206	0.119331	-0.0978114
flu_d1_2_CACATTCACTGATGTGCCGAGTGATCT	flu	T cells	T cells	-4.16492	-7.50659	0.067417	0.0437925	-0.212432
flu_d1_2_CACCTGTAAACAACAGGTCAAGAGTAG	flu	T cells	T cells	-4.17993	-3.98139	0.100298	0	-1
flu_d1_2_CACCTGTAAACAACAGGTTTCGGTCAA	flu	Alveolar macrophages	CD206+ AM	9.44323	0.132253	0.0108132	0	-1
flu_d1_2_CACCTGTAAACCTCGACTGTGAACCAA	flu	Alveolar macrophages	CD206+ AM	10.7646	-0.342797	0.0187576	0	-1
flu_d1_2_CACCTGTAACACGCAATAGAGAGGAGT	flu	Alveolar macrophages	CD11b+ AM	-2.07333	7.31811	0.0998566	0.0231009	-0.624246
flu_d1_2_CACCTGTAAGCTTACAGGGCCACATTG	flu	Alveolar macrophages	CD11b+ AM	-2.63594	7.65666	0.0034205	0	-1
flu_d1_2_CACCTGTAATCGATGTGGACAGGCATC	flu	Alveolar macrophages	CD206+ AM	9.07711	-1.62242	0.145537	0.0447846	-0.529379
flu_d1_2_CACTTCAGAACAACAGGTCTTGTGCCA	flu	T cells	T cells	-5.63066	-8.64206	0.0894847	0.0710034	-0.115157
flu_d1_2_CACTTCAGAATGTATCGGTATGCTCTC	flu	Alveolar macrophages	CD11b+ AM	-0.116969	3.53069	0.17908	0.121315	-0.192295
flu_d1_2_CACTTCAGATAATGGCCGTAAGCTTGG	flu	T cells	T cells	-7.13708	-2.14057	0.00639965	0	-1
flu_d1_2_CAGAGTACAACAACAGGTAGCGTGTAT	flu	T cells	T cells	-4.91639	-8.69103	0	0.0371315	1
flu_d1_2_CAGAGTACACGATAAGGCCTGCGTAGT	flu	Alveolar macrophages	CD206+ AM	10.022	-3.51128	0.210637	0.135488	-0.217116
flu_d1_2_CAGAGTACACGGATCATCTGGCTCACA	flu	Alveolar macrophages	CD206+ AM	10.0561	-1.80787	0.0738166	0	-1
flu_d1_2_CAGAGTACACGTACTGAAAACAAGTGG	flu	Alveolar macrophages	CD206+ AM	8.47265	-2.86317	0.165067	0.0715703	-0.395105
flu_d1_2_CAGAGTACAGATCAGGACAAGGAGTCT	flu	T cells	T cells	-5.22731	-8.01055	0	0.035856	1
flu_d1_2_CAGAGTACAGTTCTACCGACTCGGATT	flu	Alveolar macrophages	CD11b+ AM	-0.359393	4.40278	0	0.164399	1
flu_d1_2_CAGAGTACATCCTGGCTTAGGCAGAAC	flu	T cells	T cells	-4.84587	-7.89564	0.0314465	0.0685941	0.371325
flu_d1_2_CAGAGTACATCCTGGCTTCGCTTACCT	flu	T cells	T cells	-4.30199	-7.63676	0	0.0610828	1
flu_d1_2_CAGAGTACATTCGAGGATTCGAACTCC	flu	Alveolar macrophages	DC2	-1.85837	13.3659	0.0392806	0.00042517	-0.978584
flu_d1_2_CAGGACTTCAACGCTAGTGAGAGGAGT	flu	Alveolar macrophages	CD206+ AM	9.82879	-1.81952	0.0812093	0	-1
flu_d1_2_CAGGACTTCAACGTCCAACGGCTTCTA	flu	Alveolar macrophages	CD11b+ AM	0.0504074	4.68779	0.206113	0	-1
flu_d1_2_CAGGACTTCACACCAACGTGCTGCAGT	flu	Alveolar macrophages	CD11b+ AM	-4.25104	8.69451	0.0797749	0.102466	0.124511
flu_d1_2_CAGGACTTCAGTGGTGGTACGGTGAAG	flu	Alveolar macrophages	CD11b+ AM	-5.27132	8.09564	0	0.0627834	1
flu_d1_2_CAGGACTTCATACCAGTCGATCTCTTG	flu	T cells	T cells	-9.23951	-8.87897	0	0.0138889	1
flu_d1_2_CAGGACTTCCCTACAAGGGTTACCACG	flu	Alveolar macrophages	CD206+ AM	10.0274	-1.53452	0.103939	0	-1
flu_d1_2_CAGGACTTCCGAGTTGCAAGAATCCGG	flu	Alveolar macrophages	CD11b+ AM	-5.89339	7.03356	0.00187576	0.0024093	0.124511
flu_d1_2_CAGGACTTCTGACTTCCGCTCAATCGT	flu	Alveolar macrophages	CD206+ AM	10.2516	-1.36973	0.109235	0	-1
flu_d1_2_CAGGACTTCTGAGGCCTTGACCATCAA	flu	Alveolar macrophages	CD11b+ AM	0.75337	4.15573	0.0557211	0.166241	0.497924
flu_d1_2_CAGTCTTCGAATCCGGTGGACATGGCT	flu	T cells	T cells	-5.31616	-7.83137	0.0364118	0	-1
flu_d1_2_CAGTCTTCGACCAGGTCATAAGTCGCT	flu	Alveolar macrophages	DC2	-1.20047	2.90081	0.0918018	0	-1
flu_d1_2_CAGTCTTCGATGCGATACACTATCGCC	flu	Alveolar macrophages	CD11b+ AM	-2.66457	8.04862	0.128434	0	-1
flu_d1_2_CAGTCTTCGGGCATGCAAGTCCTGGTA	flu	Alveolar macrophages	DC2	-0.993739	2.42143	0.279157	0.193311	-0.181698
flu_d1_2_CAGTCTTCGTGTCGGTGTACGTCCATA	flu	Alveolar macrophages	CD206+ AM	10.4889	-0.939322	0.0758027	0	-1
flu_d1_2_CATGTAGGCAGTGGTGGTTGGCTCACA	flu	Alveolar macrophages	CD206+ AM	9.95895	-3.0136	0.109456	0	-1
flu_d1_2_CATGTAGGCATACCAGTCACTCTGTGA	flu	Alveolar macrophages	DC2	-1.20043	3.01639	0.268344	0.122732	-0.372335
flu_d1_2_CATGTAGGCATGCGATACTGAAGCTGA	flu	Alveolar macrophages	CD11b+ AM	-1.94249	6.78433	0	0.0629252	1
flu_d1_2_CATGTAGGCCCAGTCCTACGTGTGATG	flu	Alveolar macrophages	CD11b+ AM	-2.09069	7.95793	0.0508662	0	-1
flu_d1_2_CATGTAGGCCCTACAAGGTCCTAAGCC	flu	T cells	CD206+ AM	2.38641	-0.482413	0.108463	0	-1
flu_d1_2_CATGTAGGCCTAATCGCGTCGAACTCC	flu	Alveolar macrophages	CD11b+ AM	-5.33892	7.323	0	0.000283447	1
flu_d1_2_CATGTAGGCCTCCTCAATGACTATTCC	flu	DC2	CD11b+ AM	3.06448	-19.5119	0.0676376	0	-1
flu_d1_2_CATGTAGGCGCATGTTGGGATCTCTTG	flu	Alveolar macrophages	CD206+ AM	9.49276	0.15537	0.012689	0.0162982	0.124511
flu_d1_2_CCAATGTCTATGTGCAGCCCTTAGGTG	flu	Alveolar macrophages	CD11b+ AM	-2.30193	6.63121	0.0523006	0	-1
flu_d1_2_CCAATGTCTCCTACAAGGGGAGAGGAA	flu	T cells	T cells	-4.90904	-8.64096	0.00297915	0.1053	0.944973
flu_d1_2_CCAATGTCTGCCATAACCCGAAGGCAT	flu	Alveolar macrophages	CD206+ AM	9.97465	-0.518562	0.164956	0.0615079	-0.456798
flu_d1_2_CCAATGTCTGGAAGACTCTGCACGAGA	flu	Alveolar macrophages	CD11b+ AM	-1.68823	7.05073	0.171797	0.383362	0.381088
flu_d1_2_CCAATGTCTGGTAGTCCATCCAGTTAG	flu	Alveolar macrophages	CD206+ AM	10.9728	0.449426	0.102284	0	-1
flu_d1_2_CCAATGTCTTCTGTCTGCGTAACGCTT	flu	Alveolar macrophages	CD11b+ AM	0.988347	4.43974	0.180183	0.0171485	-0.826196
flu_d1_2_CCAATGTCTTTGGTGACCAGTTCGTCC	flu	Alveolar macrophages	DC2	-1.31054	2.83462	0.0285777	0	-1
flu_d1_2_CCACACATTCATACGACCTAAGCTTGG	flu	Alveolar macrophages	CD206+ AM	9.5499	-3.55793	0.158226	0.0734127	-0.366144
flu_d1_2_CCACACATTCGAGTTGCACTCTGCTTA	flu	Alveolar macrophages	CD206+ AM	3.63619	-0.492751	0.0141234	0	-1
flu_d1_2_CCACACATTCGAGTTGCAGACCATCAA	flu	Alveolar macrophages	CD11b+ AM	-1.78777	7.21261	0.0695134	0	-1
flu_d1_2_CCACACATTCGCTGTAAGTTCAAGCTG	flu	Alveolar macrophages	CD206+ AM	8.94753	-2.37971	0.177314	0.0894274	-0.329483
flu_d1_2_CCACACATTGATGTGTGTTGCCTTGGA	flu	Alveolar macrophages	CD11b+ AM	1.36697	3.70689	0.580823	0.13407	-0.624922
flu_d1_2_CCACACATTTAATGGCCGTAGAGTCGC	flu	Alveolar macrophages	DC2	-0.879334	1.91444	0.107249	0.0123299	-0.793778
flu_d1_2_CCACACATTTGGTAACCGACCTCTTGA	flu	Alveolar macrophages	CD11b+ AM	-1.83743	7.57578	0.0293501	0	-1
flu_d1_2_CCAGCTAACAGCATAGCGTCAGCACTG	flu	Alveolar macrophages	CD206+ AM	11.7845	1.43748	0	0.0534297	1
flu_d1_2_CCAGCTAACAGGCTGTTGGGTAAGTTC	flu	T cells	T cells	-4.17256	-7.23192	0	0.0562642	1
flu_d1_2_CCAGCTAACATAGCGTGTTAAGTCGCT	flu	T cells	T cells	-4.40398	-8.18089	0.0738166	0	-1
flu_d1_2_CCAGCTAACATCCTTCCAACAGGCATC	flu	T cells	CD206+ AM	0.446608	-0.627343	0.0634448	0	-1
flu_d1_2_CCAGCTAACATGTGCAGCGCTAAGCAT	flu	T cells	T cells	-4.5027	-6.30034	0	0.0572562	1
flu_d1_2_CCAGCTAACCATACGACCCTCTGCTTA	flu	Alveolar macrophages	CD206+ AM	10.3373	-1.21962	0.290191	0.10445	-0.470658
flu_d1_2_CCAGCTAACCATACGACCGTCTGATGC	flu	Alveolar macrophages	CD11b+ AM	1.59058	4.23831	0.176321	0.100057	-0.275943
flu_d1_2_CCAGCTAACGCTGCGATATGGCAATTC	flu	Alveolar macrophages	CD11b+ AM	-5.27367	7.90316	0.0451285	0	-1
flu_d1_2_CCAGCTAACTAGACCACTACACGGTAG	flu	Alveolar macrophages	CD11b+ AM	-5.15002	7.42587	0.108904	0	-1
flu_d1_2_CCAGCTAACTTCGAGGATGATTGCGAG	flu	Alveolar macrophages	CD206+ AM	9.20747	-3.80176	0.11089	0.0238095	-0.646481
flu_d1_2_CCTAGTCTTACGTTACGACTGATATCC	flu	Alveolar macrophages	CD11b+ AM	-1.10709	4.28172	0.431314	0.28288	-0.207835
flu_d1_2_CCTAGTCTTATACCAGTCGTGTCTGAA	flu	Alveolar macrophages	CD11b+ AM	-0.306514	4.69284	0.226967	0.152778	-0.195366
flu_d1_2_CCTAGTCTTATAGCGTGTCTCTCAGGA	flu	DC1	DC1	-2.66414	1.14951	0.0304535	0.0248016	-0.102288
flu_d1_2_CCTAGTCTTCAATGCAACTCCAGTTAG	flu	Alveolar macrophages	CD206+ AM	8.78329	-2.03335	0.0916915	0.035856	-0.437762
flu_d1_2_CCTTGAATCCCAGAAGATGGTGTCGTA	flu	Alveolar macrophages	CD206+ AM	3.9861	-0.544977	0.104711	0	-1
flu_d1_2_CCTTGAATCCGGCTAGATTGTACGCCT	flu	Alveolar macrophages	CD206+ AM	9.44496	-4.02951	0.0839678	0.107851	0.124511
flu_d1_2_CCTTGAATCCTAATCGCGCGTGTGATG	flu	Alveolar macrophages	DC2	-1.18828	2.0176	0.0726029	0.093254	0.124511
flu_d1_2_CCTTGAATCGGAAGACTCATTCTCAGG	flu	Alveolar macrophages	CD206+ AM	9.29204	-1.18028	0.199603	0.122449	-0.23957
flu_d1_2_CCTTGAATCGTTCTACCGATGAGTCCT	flu	T cells	CD206+ AM	2.43103	-0.449863	0.0236125	0	-1
flu_d1_2_CCTTGAATCTAGACCACTCTACTATGG	flu	Alveolar macrophages	CD206+ AM	10.5522	-1.62475	0.0155578	0	-1
flu_d1_2_CCTTGAATCTCTTCTCAGTAGAGTCGC	flu	T cells	T cells	-4.13341	-3.94493	0	0.0439342	1
flu_d1_2_CGAGATAGTAAGGTGGTACTTCAGTCT	flu	T cells	T cells	-4.66491	-7.17718	0	0.0481859	1
flu_d1_2_CGAGATAGTACCGTACTCGGCGGATAA	flu	T cells	CD206+ AM	2.90069	-0.43995	0.176211	0	-1
flu_d1_2_CGAGATAGTACTCATCGTCGAAGGCAT	flu	Alveolar macrophages	CD206+ AM	9.81187	-0.0210353	0.0813197	0	-1
flu_d1_2_CGAGATAGTATAGCGTGTCGAAGGCAT	flu	Alveolar macrophages	CD206+ AM	10.2579	0.181351	0.0851815	0	-1
flu_d1_2_CGAGATAGTCTCCTCAATCAAGAGTAG	flu	Alveolar macrophages	CD11b+ AM	-2.2657	6.86942	0.0967671	0	-1
flu_d1_2_CGAGATAGTGGAAGACTCCGTCAACTG	flu	T cells	CD206+ AM	0.517892	-0.162121	0.103498	0	-1
flu_d1_2_CGAGATAGTGGTAGTCCAAGACTCTAC	flu	T cells	T cells	-4.54491	-6.13494	0.0978705	0.0898526	-0.0427111
flu_d1_2_CGAGATAGTGTTCTACCGACGGTGAAG	flu	Alveolar macrophages	CD206+ AM	10.9882	-1.03227	0.146199	0.124575	-0.0798601
flu_d1_2_CGAGATAGTTCTTCTCAGGAGACCTAG	flu	T cells	T cells	-4.78914	-8.3946	0.0920225	0.0874433	-0.0255157
flu_d1_2_CGATCGGTAAGACGAAGTACGTGTGTT	flu	T cells	T cells	-4.51437	-8.96428	0.0548384	0	-1
flu_d1_2_CGATCGGTAAGCCACATAAACCGTGAT	flu	T cells	T cells	-4.53793	-6.11902	0.0308948	0.0396825	0.124511
flu_d1_2_CGATCGGTAATCCTTCCAAGTCTACGC	flu	Alveolar macrophages	CD11b+ AM	-5.72267	7.45338	0.0216264	0	-1
flu_d1_2_CGATCGGTACCAGAAGATGAACGAATG	flu	Alveolar macrophages	CD206+ AM	8.50844	-3.11015	0.0574865	0.049178	-0.0778936
flu_d1_2_CGATCGGTACCATAATCGCAAGGTGTT	flu	T cells	T cells	-4.1583	-8.83841	0.0282467	0	-1
flu_d1_2_CGATCGGTATAGCGATGAGTCTCGAAG	flu	Alveolar macrophages	CD11b+ AM	-1.74987	7.73017	0.101512	0.094246	-0.0371153
flu_d1_2_CGATCGGTATCTGTCTGCCACAACATG	flu	Alveolar macrophages	CD206+ AM	9.84119	-0.216755	0.00860642	0	-1
flu_d1_2_CGATCGGTATGGACTTGTGAACGAATG	flu	Alveolar macrophages	DC2	-0.72956	1.66733	0.243297	0.100765	-0.414261
flu_d1_2_CGATCGGTATTCCAATCGGATTGCGAG	flu	Alveolar macrophages	CD11b+ AM	-0.116769	4.87168	0.401081	0.152636	-0.448686
flu_d1_2_CGCAACTACCACGCAATAAGACTCTAC	flu	Alveolar macrophages	CD11b+ AM	-4.38366	8.47105	0.0422597	0	-1
flu_d1_2_CGCAACTACCACTAGGCACTCTAACAC	flu	Alveolar macrophages	CD11b+ AM	0.391306	4.70287	0.0442458	0.0678855	0.210821
flu_d1_2_CGCAACTACCGGCTAGATCTCTGCTTA	flu	Alveolar macrophages	CD11b+ AM	-0.880898	4.19243	0.385744	0.201247	-0.31431
flu_d1_2_CGCAACTACTCTGTCTGCCGTGTGATG	flu	DC2	DC2	-1.77062	13.6194	0.0504248	0	-1
flu_d1_2_CGCAACTACTTGAGACAGCGAAGGCAT	flu	Alveolar macrophages	CD206+ AM	9.57375	0.237608	0.0019861	0	-1
flu_d1_2_CGCCAATGAAGCCACATAAGAGAATGG	flu	Alveolar macrophages	CD11b+ AM	-2.20498	4.81045	0.385855	0.408022	0.0279225
flu_d1_2_CGCCAATGACTAACCAGATGGCTCACA	flu	Alveolar macrophages	CD11b+ AM	-6.15122	6.69847	0.0124683	0	-1
flu_d1_2_CGCCAATGACTCCTCAATAGTGACGAC	flu	Alveolar macrophages	CD206+ AM	9.92944	-4.29723	0.219905	0.140731	-0.219539
flu_d1_2_CGCCAATGAGATAACCGCGTCAATGCA	flu	Alveolar macrophages	CD11b+ AM	-4.55333	8.20546	0	0.0422336	1
flu_d1_2_CGCCAATGAGCCATAACCCCTCTTAAG	flu	Alveolar macrophages	CD11b+ AM	-1.71976	5.39803	0.0803266	0.137613	0.262856
flu_d1_2_CGCCAATGAGGTGATCAGCCGATCGAA	flu	Alveolar macrophages	CD11b+ AM	-1.60964	7.34543	0	0.017432	1
flu_d1_2_CGCCAATGATGACTTCCGCCAAGGATG	flu	Alveolar macrophages	CD206+ AM	9.54243	0.0243743	0.060576	0	-1
flu_d1_2_CGCCAATGATGAGGCCTTGACCATCAA	flu	Alveolar macrophages	CD206+ AM	9.36179	-1.23488	0.145978	0.0888605	-0.243221
flu_d1_2_CGCCAATGATGGTAACCGTATGACACC	flu	Alveolar macrophages	CD206+ AM	9.7151	-2.55456	0.0934569	0	-1
flu_d1_2_CGCCAATGATTGAGACAGTGTACGCCT	flu	Alveolar macrophages	CD206+ AM	10.344	-0.995681	0.0963257	0	-1
flu_d1_2_CGGTGATTGACCTGCTACCTTAGCGAC	flu	Alveolar macrophages	CD11b+ AM	-4.24081	8.39503	0.0771268	0	-1
flu_d1_2_CGGTGATTGATCCTTCCAGACGTAGAG	flu	Alveolar macrophages	CD206+ AM	9.6536	-0.967608	0.108794	0.00127551	-0.976824
flu_d1_2_CGGTGATTGCGCTGTAAGACATTGCTG	flu	Alveolar macrophages	CD11b+ AM	-0.0636741	4.33597	0.254551	0.00538549	-0.958563
flu_d1_2_CGGTGATTGGCTTACAGGTCTCACCTC	flu	Alveolar macrophages	DC2	-1.6085	3.13232	0.0466733	0	-1
flu_d1_2_CGGTGATTGGTAATGGACACGTGTGTT	flu	Alveolar macrophages	CD11b+ AM	-5.89397	6.87144	0.0197506	0.0060941	-0.528407
flu_d1_2_CGGTGATTGTGACTTCCGTTGTCGCTC	flu	Alveolar macrophages	CD206+ AM	10.5051	-3.50361	0.245945	0.10771	-0.390876
flu_d1_2_CGGTGATTGTGGACTTGTGACCATCAA	flu	T cells	CD206+ AM	2.33387	-0.464057	0.110228	0	-1
flu_d1_2_CGGTGATTGTTCCAATCGTGCCAACAT	flu	Alveolar macrophages	CD11b+ AM	-3.71096	8.36657	0.0978705	0.0364229	-0.457562
flu_d1_2_CGGTGATTGTTGGTGACCCTCATGAGG	flu	Alveolar macrophages	CD11b+ AM	-1.72802	6.92897	0.108573	0.113946	0.0241429
flu_d1_2_CGTTAGCGTACCAGGTCAACGTGTGTT	flu	Alveolar macrophages	CD11b+ AM	-2.50351	5.53724	0.0535143	0.0410998	-0.131212
flu_d1_2_CGTTAGCGTACCAGGTCACCAATACAG	flu	Alveolar macrophages	CD11b+ AM	-5.45179	7.83208	0.0103718	0	-1
flu_d1_2_CGTTAGCGTACCGTACTCTAAGCTTGG	flu	Alveolar macrophages	CD206+ AM	10.76	-0.761185	0	0.0514456	1
flu_d1_2_CGTTAGCGTACTCATCGTAGGCAGAAC	flu	Alveolar macrophages	DC2	-1.14209	2.8679	0.0869469	0.111678	0.124511
flu_d1_2_CGTTAGCGTCACGCAATAGTTACCACG	flu	Alveolar macrophages	CD11b+ AM	-5.67843	7.18406	0.0446872	0.0042517	-0.826245
flu_d1_2_CGTTAGCGTCCAGTCCTATGCCTTGGA	flu	T cells	T cells	-5.23262	-8.05579	0.0477767	0.149093	0.514636
flu_d1_2_CGTTAGCGTCGATAAGGCACAGGCATC	flu	T cells	T cells	-4.62459	-8.16135	0.0815403	0	-1
flu_d1_2_CGTTAGCGTCGGCTAGATTCCAGACGA	flu	Alveolar macrophages	CD11b+ AM	1.0352	4.52341	0.0912501	0	-1
flu_d1_2_CGTTAGCGTGGTCCGTAATGCCAACAT	flu	T cells	T cells	-4.23867	-4.52161	0.0839678	0.107851	0.124511
flu_d1_2_CGTTAGCGTGTAATGGACGCGAGCTTA	flu	Alveolar macrophages	CD206+ AM	10.2959	-3.94251	0.180735	0.0946712	-0.312497
flu_d1_2_CGTTAGCGTTCAGGTAGACTCTAACAC	flu	Alveolar macrophages	CD206+ AM	8.86092	-2.00766	0.0883813	0.112387	0.119567
flu_d1_2_CGTTAGCGTTGAGTAGTCCCATATCTC	flu	Alveolar macrophages	CD206+ AM	10.6113	-0.52499	0	0.00907029	1
flu_d1_2_CTCACGTTCACCTCGACTGGTTGGAAT	flu	Alveolar macrophages	CD11b+ AM	-0.617898	4.84611	0.520026	0.122307	-0.619178
flu_d1_2_CTCACGTTCACCTGCTACCTCAATCGT	flu	DC1	DC1	-2.67627	1.16913	0.0775681	0	-1
flu_d1_2_CTCACGTTCACGTTACGAGACATGGCT	flu	Alveolar macrophages	CD11b+ AM	-2.10612	7.57176	0.0470043	0.0603741	0.124511
flu_d1_2_CTCACGTTCATACCAGTCCTAGGTTGC	flu	Alveolar macrophages	CD11b+ AM	1.18348	4.52555	0.197065	0	-1
flu_d1_2_CTCACGTTCGGCATGCAAATTCTCAGG	flu	Alveolar macrophages	CD11b+ AM	-2.17208	7.92959	0.114863	0.1053	-0.0434322
flu_d1_2_CTCACGTTCGGTGATCAGTACTCCATC	flu	T cells	T cells	-4.80041	-5.58267	0.0793336	0.204932	0.441835
flu_d1_2_CTCACGTTCTAGACCACTTGTACGCCT	flu	Alveolar macrophages	CD206+ AM	9.71097	-4.45733	0.213505	0.132653	-0.23357
flu_d1_2_CTCACGTTCTATAGCGGTACGTACTGT	flu	T cells	T cells	-4.82589	-8.76509	0.0286881	0	-1
flu_d1_2_CTCACGTTCTCCTGGCTTCTTCCACGT	flu	T cells	T cells	-4.81285	-8.11337	0	0.0700113	1
flu_d1_2_CTCAGAACTACAACAGGTATTCTCAGG	flu	T cells	T cells	-7.11082	-2.10312	0.0915812	0	-1
flu_d1_2_CTCAGAACTATAGCGTGTACTGAAGCA	flu	T cells	CD206+ AM	2.41784	-0.420641	0.107911	0	-1
flu_d1_2_CTCAGAACTATAGCGTGTCGGAATGCT	flu	Alveolar macrophages	CD11b+ AM	1.06586	3.98149	0.0778992	0.100057	0.124511
flu_d1_2_CTCAGAACTATGCGATACCTTCAGTCT	flu	Alveolar macrophages	CD11b+ AM	-3.98316	8.72711	0.118173	0.0267857	-0.630436
flu_d1_2_CTCAGAACTCAGCCGAATCTTAGCGAC	flu	T cells	T cells	-4.15556	-7.47554	0	0.0711451	1
flu_d1_2_CTCAGAACTCCATAATCGTCCAGTTAG	flu	Alveolar macrophages	CD11b+ AM	-2.01401	7.46265	0.0562728	0	-1
flu_d1_2_CTCAGAACTCGTACTGAACAGGAACCA	flu	Alveolar macrophages	CD11b+ AM	-2.81269	7.37396	0	0.0881519	1
flu_d1_2_CTCAGAACTGTAATGGACTACGAAGGA	flu	Alveolar macrophages	CD206+ AM	3.43605	-0.45894	0.0983118	0.035856	-0.465505
flu_d1_2_CTCAGAACTTGATCCTCTTAGAAGGCG	flu	DC1	DC1	-1.90443	1.11972	0	0.00581066	1
flu_d1_2_CTCAGAACTTGGACTTGTGATCTCTTG	flu	T cells	T cells	-7.00214	-2.14936	0.00650999	0	-1
flu_d1_2_CTGGTACTTAGGCTGTTGACTGGTTCC	flu	Alveolar macrophages	CD206+ AM	8.73182	-1.54742	0.174666	0.116922	-0.198034
flu_d1_2_CTGGTACTTATGCGATACCGACTGAGA	flu	Alveolar macrophages	CD206+ AM	10.6587	0.404316	0.0871676	0	-1
flu_d1_2_CTGGTACTTCAATTGCGCTCCAGTTAG	flu	Alveolar macrophages	CD11b+ AM	-6.06758	6.96642	0.062231	0	-1
flu_d1_2_CTGGTACTTGAGTTGACACTATGACCA	flu	Alveolar macrophages	CD206+ AM	9.80635	-4.5803	0.213726	0.134212	-0.228529
flu_d1_2_CTGGTACTTGGTGATCAGCCTCTTAAG	flu	Alveolar macrophages	CD11b+ AM	0.5668	4.32824	0.0517489	0.0538549	0.0199425
flu_d1_2_CTGGTACTTGTAATGGACTCTCCAGAT	flu	Alveolar macrophages	CD11b+ AM	-0.359384	4.79148	0.373386	0.168226	-0.378796
flu_d1_2_CTGGTACTTTCGATGTGGCCAATTGGC	flu	Alveolar macrophages	CD11b+ AM	-2.13204	7.85871	0.100298	0	-1
flu_d1_2_CTGGTACTTTTGGTGACCTGCTTATGG	flu	Alveolar macrophages	CD206+ AM	8.77664	-3.35202	0.155467	0.137613	-0.0609181
flu_d1_2_CTTACGCAGACCTGCTACCCTCGATCA	flu	Alveolar macrophages	CD206+ AM	8.46818	-2.96633	0.177866	0.0874433	-0.34082
flu_d1_2_CTTACGCAGGCTGCGATAGAATCGCAA	flu	Alveolar macrophages	CD206+ AM	8.11111	-2.68209	0.169149	0.0884354	-0.313349
flu_d1_2_CTTACGCAGGGTAGTCCACGTGGCTAT	flu	Alveolar macrophages	CD206+ AM	8.18632	-2.18703	0.0904778	0	-1
flu_d1_2_CTTACGCAGGTAGTTCCTCCGTGTCAA	flu	T cells	T cells	-5.08179	-7.68477	0.0206333	0.0154478	-0.143718
flu_d1_2_CTTACGCAGGTATCCTTCCCTCTTAAG	flu	Alveolar macrophages	DC2	-0.964973	3.41219	0.020854	0	-1
flu_d1_2_CTTACGCAGTCCTGGCTTTGTACGCCT	flu	Alveolar macrophages	CD11b+ AM	-5.11732	7.7331	0.0952223	0.0683107	-0.164564
flu_d1_2_CTTACGCAGTCTGTCTGCAGTCTACGC	flu	Alveolar macrophages	CD11b+ AM	1.03378	4.08531	0.108573	0.121599	0.0565895
flu_d1_2_CTTACGCAGTGAGTAGTCGTGGCAACT	flu	Alveolar macrophages	CD206+ AM	8.86375	-2.50361	0.102836	0	-1
flu_d1_2_CTTGACGTTAACGCTAGTGACGTAGAG	flu	Alveolar macrophages	CD206+ AM	10.5799	-1.33567	0.00562728	0	-1
flu_d1_2_CTTGACGTTACGTTACGAAGGTTGGCT	flu	DC1	DC1	-2.70412	1.07629	0	0.0310374	1
flu_d1_2_CTTGACGTTACTCATCGTTTACAGAGG	flu	Alveolar macrophages	CD206+ AM	8.94961	-3.29762	0.213174	0.135062	-0.224307
flu_d1_2_CTTGACGTTCCAGAAGATGAGTGATCT	flu	T cells	T cells	-5.29236	-7.69723	0.00937879	0	-1
flu_d1_2_CTTGACGTTGGTGATCAGTAGAAGGCG	flu	Alveolar macrophages	CD206+ AM	9.51805	0.290625	0.0142337	0	-1
flu_d1_2_CTTGACGTTGTAGTGTTGAGAATCCGG	flu	Alveolar macrophages	CD206+ AM	11.3142	0.0818681	0.00430321	0	-1
flu_d1_2_CTTGACGTTTCTTCTCAGGAGATAGGA	flu	Alveolar macrophages	CD11b+ AM	0.453715	4.74707	0	0.0677438	1
flu_d1_2_CTTGACGTTTGGACTTGTTGCCTTGGA	flu	Alveolar macrophages	CD11b+ AM	-0.236532	4.6419	0.330134	0.102608	-0.525778
flu_d1_2_GAACGCTATACGTTACGATGCTTATGG	flu	T cells	T cells	-5.22377	-7.52121	0.047225	0.0986395	0.352481
flu_d1_2_GAACGCTATCCATAATCGGCACTATTC	flu	T cells	T cells	-5.32059	-8.2424	0.120821	0	-1
flu_d1_2_GAACGCTATCGTACTGAATAAGCTTGG	flu	Alveolar macrophages	DC2	-1.075	2.10314	0.167384	0.140731	-0.086502
flu_d1_2_GACCTTAGCATCCTTCCATAGAGTCGC	flu	T cells	T cells	-4.68286	-5.52959	0.0474457	0	-1
flu_d1_2_GACCTTAGCATGTATCGGAGTCTACGC	flu	Alveolar macrophages	CD11b+ AM	-3.21437	8.44625	0.0603553	0.0775227	0.124511
flu_d1_2_GACCTTAGCCGTCATACCACGGTGAAG	flu	Alveolar macrophages	CD11b+ AM	-4.27329	8.00735	0.00959947	0.0123299	0.124511
flu_d1_2_GACCTTAGCTAGACCACTCACCTAACG	flu	T cells	T cells	-4.64087	-6.02681	0.0461216	0.0592404	0.124511
flu_d1_2_GACCTTAGCTGAGTAGTCATTAGCCTG	flu	Alveolar macrophages	CD206+ AM	9.47444	-0.804872	0.0908088	0	-1
flu_d1_2_GACCTTAGCTGATGTGCCCTGTACACA	flu	T cells	T cells	-5.69475	-8.24047	0.0868366	0	-1
flu_d1_2_GACTGGTTGAACGCTAGTGTGGAATAG	flu	Alveolar macrophages	CD11b+ AM	1.2881	3.93977	0.105594	0.0552721	-0.312819
flu_d1_2_GACTGGTTGACCAGGTCACCTCGATCA	flu	T cells	T cells	-4.18071	-4.03164	0.0462319	0	-1
flu_d1_2_GACTGGTTGACCTCGACTCGAAGGCAT	flu	Alveolar macrophages	CD206+ AM	9.54457	-0.21282	0.18559	0	-1
flu_d1_2_GACTGGTTGACCTCGACTGTAACGCTT	flu	Alveolar macrophages	CD11b+ AM	-6.70477	2.74854	0	0.0681689	1
flu_d1_2_GACTGGTTGAGACGAAGTACTGAAGCA	flu	Alveolar macrophages	CD206+ AM	8.60798	-2.22265	0.193755	0.111253	-0.270492
flu_d1_2_GACTGGTTGAGGCTGTTGACCTCTTGA	flu	Alveolar macrophages	CD11b+ AM	-1.32242	4.39639	0.64824	0.403486	-0.232716
flu_d1_2_GACTGGTTGATGCGATACCGCTTACCT	flu	T cells	T cells	-5.55561	-8.17836	0.000331016	0.0938209	0.992968
flu_d1_2_GACTGGTTGCAGCCGAATTTAGCATCC	flu	Alveolar macrophages	DC2	-1.01506	2.02405	0.0848505	0.0308957	-0.466148
flu_d1_2_GACTGGTTGCATACGACCGAGATAGGA	flu	Alveolar macrophages	CD11b+ AM	-2.39359	5.49162	0	0.0304705	1
flu_d1_2_GACTGGTTGCCATAATCGTCTCACCTC	flu	T cells	T cells	-5.55832	-8.59962	0.0584795	0	-1
flu_d1_2_GACTGGTTGCCTACAAGGGATGCACAT	flu	Alveolar macrophages	CD11b+ AM	0.234017	4.63262	0.193313	0.119473	-0.236074
flu_d1_2_GACTGGTTGCCTACAAGGGCCGAATGT	flu	T cells	T cells	-4.28406	-4.26433	0.0453492	0	-1
flu_d1_2_GACTGGTTGCGATAAGGCTGCCTTGGA	flu	Alveolar macrophages	CD206+ AM	9.70593	-2.09696	0.106036	0	-1
flu_d1_2_GACTGGTTGCGGCTAGATACTATCGCC	flu	Alveolar macrophages	CD206+ AM	9.48575	-2.22701	0.106256	0	-1
flu_d1_2_GACTGGTTGGTAGTGTTGCTAGGTTGC	flu	T cells	T cells	-4.19938	-6.82223	0.0660929	0	-1
flu_d1_2_GACTGGTTGGTAGTTCCTCTCTCAGGA	flu	Alveolar macrophages	DC2	-1.12289	2.22771	0.154254	0.184666	0.0897323
flu_d1_2_GACTGGTTGTACTCACCAGGTGTCGTA	flu	Alveolar macrophages	CD206+ AM	3.45905	-0.480788	0.0852918	0	-1
flu_d1_2_GACTGGTTGTATCGTGCACAGACACTC	flu	Alveolar macrophages	CD206+ AM	9.53778	0.183715	0.106808	0.089144	-0.0901441
flu_d1_2_GACTGGTTGTCGATGTGGCTCTAACAC	flu	T cells	T cells	-4.92348	-5.86233	0.0782302	0.151361	0.318525
flu_d1_2_GACTGGTTGTGTCGGTGTAACAGGAAC	flu	Alveolar macrophages	CD11b+ AM	1.29686	4.42089	0.0924639	0	-1
flu_d1_2_GACTGGTTGTTACACGACCAGACACTC	flu	T cells	T cells	-4.9306	-7.34013	0.0756924	0	-1
flu_d1_2_GACTGGTTGTTGAGACAGTAAGAGCGT	flu	Alveolar macrophages	CD206+ AM	9.03226	-0.516164	0.131193	0.0797902	-0.243633
flu_d1_2_GAGCAGCTTACGTTACGATTAAGAGGC	flu	DC1	DC1	-2.5423	1.13288	0.0851815	0	-1
flu_d1_2_GAGCAGCTTCCTACAAGGTAGAAGGCG	flu	T cells	T cells	-7.08673	-2.15265	0.00253779	0	-1
flu_d1_2_GAGCAGCTTCGCTGTAAGTCGAACTCC	flu	DC2	DC2	-1.7683	13.4611	0	0.046627	1
flu_d1_2_GAGCAGCTTCGTCATACCCACAACATG	flu	Alveolar macrophages	CD206+ AM	9.97458	-0.631596	0.119497	0	-1
flu_d1_2_GAGCAGCTTGTAATGGACTCGAACTCC	flu	Alveolar macrophages	CD11b+ AM	-2.29962	7.21743	0.0401633	0	-1
[truncated: 383 more rows]
