# Supplementary material for: Irf7 Deficiency Confers Protection Against Influenza Infection, Independent of irf3
Source: Int J Biol Sci. 2026 Jan 22;22(4):1974–96. doi: 10.7150/ijbs.126714 (PMC12905640; doi:10.7150/ijbs.126714)
Supplement: Supplementary file 1 — Supplementary figures and tables. [file ijbsv22p1974s1.zip › Table S9 Enhanced_Integration_Data for A multi-dimensional framework.csv]

NMF_Factor1	NMF_Factor2	NMF_Factor3	NMF_Factor4	NMF_Factor5	NMF_Factor6	scGPT_IRF3	scGPT_IRF7	Spatial_Expression	Temporal_Dynamics	Cell_Specificity	Clinical_Relevance	Gene	Gene_Category	Clinical_Priority
3780.3714	2.22E-16	6082.459401	2656.796201	9518.78506	43304.63776	0.080257087	0.408142797	0.356754077	0.56208925	0.853990362	0.461238137	Irf8	IRF_Family	High
68771.34123	63285.62487	2746.419435	1048.097809	6314.035957	3018.454096	0.151543135	-0.464888273	0.201957925	0.672051434	0.554932696	0.418859476	Il1b	Cytokines	High
95006.36985	19116.84732	8908.804745	5940.550792	638.8883237	3154.59123	-0.553516832	0.008433973	0.62927915	0.434767153	0.662518723	0.780667869	Ccl2	Chemokines	High
8149.868864	3021.68897	2578.636317	294.7620792	103293.8433	2210.882214	0.609211154	-0.100015498	0.488457208	0.448995365	0.641950022	0.228443376	Ccl5	Chemokines	Medium
2.22E-16	35202.0077	15880.56502	126.7532176	87565.67836	39869.7503	0.302775155	0.520196941	0.442374318	0.522412133	0.443154359	0.337167814	Ccl22	Chemokines	Medium
28618.33777	56894.464	5753.580104	106380.349	19756.44055	99139.78196	-0.660991623	-0.767331363	0.535518715	0.532421018	0.527697908	0.562780127	Jun	Transcription_Factors	High
13180.2102	43686.17958	12909.1939	65896.856	3052.939084	80837.94912	0.163470042	0.359922572	0.279179309	0.354721816	0.624790199	0.342791799	Fosb	Transcription_Factors	Medium
27589.02467	106483.1834	4681.965133	27860.02563	7308.218939	84320.09767	0.746591485	1.035909224	0.499655425	0.301914727	0.432460887	0.251975697	Atf3	Transcription_Factors	Medium
69107.41268	2.22E-16	5220.019152	209.3166057	130091.3398	2.22E-16	0.099249814	0.157807518	0.698818518	0.335768618	0.40341884	0.737277844	Isg15	ISGs	High
45228.8149	9312.044169	8030.080048	2.22E-16	1252.222853	208.6113657	-0.613681559	-0.462102537	0.255048061	0.491466728	0.626480811	0.213755007	C3ar1	Complement	Medium
65143.52654	2.22E-16	15916.51245	92.47638855	585.6673423	19.38069401	0.971066281	0.309344258	0.273929464	0.412008442	0.400769018	0.281348761	Arg1	Other	Medium
53142.46298	19600.08935	7123.375964	70597.3602	4286.703176	9638.670734	0.644490421	0.597760084	0.474950169	0.415196807	0.937704384	0.339211808	Cd68	Other	High
55830.26177	22723.19957	2139.04862	89241.61282	27353.19583	73.85976116	-0.723570992	-0.332481817	0.41004582	0.599470971	0.51961551	0.44021863	Clec7a	Other	Low
117015.4539	10351.06419	15511.54974	70226.90599	35787.18581	7731.579179	1.138830188	1.478147442	0.335212366	0.328064264	0.605828817	0.39238563	Cstb	Other	Low
82016.91784	7323.14685	364.140109	361797.8247	3128.672974	1603.516176	-2.470145192	-1.585994142	0.465197119	0.446808318	0.484672288	0.22543289	Ctsd	Other	Medium
218207.0099	80323.25163	50.64880151	231741.1374	70224.83663	20187.91288	-0.640616285	0.118022541	0.214933654	0.334512793	0.57579085	0.321372799	Ctss	Other	Medium
62280.23331	53217.75522	19088.17545	19543.32851	977.7964689	23881.44248	-2.008923211	-0.222014206	0.292146398	0.31566907	0.584811259	0.356504873	Fcgr2b	Other	Low
58298.71079	391.6115064	3164.27359	17758.19819	21220.53165	2.22E-16	-0.145832637	0.301637977	0.355336663	0.590717177	0.616663824	0.352783581	Il1rn	Other	Low
45994.55354	11575.16811	13608.74353	103020.6259	53967.00418	22531.86783	0.184822535	-0.301707591	0.208480906	0.450477165	0.66218766	0.363220584	Txn1	Other	Low
35020.55129	1788744.131	1.36E-10	17824.34717	299047.2168	1071806.695	0.457256651	-0.458893799	0.457727368	0.41979521	0.51144301	0.487339785	Cd74	Other	Low
4831.826335	79730.81984	8112.410959	5401.871911	59289.8336	48334.29768	0.377637297	-0.396039989	0.405585756	0.387916093	0.669700769	0.367330645	Cd83	Other	Medium
24286.71104	137130.0482	9084.422274	11833.69216	178925.5805	186212.2198	1.789706282	1.178056198	0.233366772	0.473948029	0.490372275	0.369644618	Crip1	Other	Low
15099.3895	1198214.89	17037.07019	2.04E-06	357668.7741	724262.7639	1.000716687	0.931078543	0.348695817	0.519967079	0.551798364	0.264344168	H2-Aa	Other	High
9954.404992	776195.2397	19843.19541	25.8498855	140889.1377	546834.4158	-0.003913859	0.056660715	0.232281379	0.487372153	0.434102154	0.423520106	H2-Ab1	Other	High
2.60E-11	256503.8196	7856.385552	2.22E-16	50903.4234	167953.2088	-0.023626094	-0.364154845	0.389825701	0.460600034	0.400928358	0.291400495	H2-Eb1	Other	High
15273.60955	76776.32596	2381.682415	260.7082347	41828.22963	3827.910417	-1.043550265	0.179909898	0.425049303	0.36094088	0.417253979	0.392371553	S100a4	Other	Medium
21376.1166	56629.727	4028.472122	19884.08779	17379.67108	32314.82857	-0.830424857	-0.931322825	0.407975837	0.558918709	0.451368945	0.210780442	Tnfaip3	Other	High
1200.565901	3332.578872	23184.308	7277.978233	3415.10971	1383.29236	-0.738240467	-0.550958693	0.203824882	0.323921853	0.527081959	0.290833675	Cav1	Other	Low
727.6222151	936.783713	40557.98093	350.5683177	1888.601115	218.1787092	0.490621998	0.895853861	0.416303134	0.350888086	0.440642768	0.321684688	Cd247	Other	Low
251.4720124	821.0245633	23392.44577	473.1707982	1318.806233	422.2944787	0.817586907	1.119882298	0.239604234	0.399979405	0.572405612	0.444201681	Col1a2	Other	Low
